# Supplementary material for: Sesquiterpenoids and Xanthones from the Kiwifruit-Associated Fungus Bipolaris sp. and Their Anti-Pathogenic Microorganism Activity
Source: J Fungi (Basel). 2021 Dec 23;8(1):9. doi: 10.3390/jof8010009 (PMC8781276; doi:10.3390/jof8010009)
Supplement: Supplementary file 1 [file jof-08-00009-s001.zip]

Archive with 7 entries (6 files):
- cif files/
- cif files/Compound 1.cif
- cif files/Compound 17.cif
- cif files/Compound 18.cif
- cif files/Compound 3.cif
- cif files/Compound 9.cif
- Supporting Information.pdf
