# Supplementary material for: Sesquiterpenoids and Xanthones from the Kiwifruit-Associated Fungus Bipolaris sp. and Their Anti-Pathogenic Microorganism Activity
Source: J Fungi (Basel). 2021 Dec 23;8(1):9. doi: 10.3390/jof8010009 (PMC8781276; doi:10.3390/jof8010009)
Supplement: Supplementary file 1 [file jof-08-00009-s001.zip › cif files/Compound 1.cif]

data_global
_audit_creation_method                  'APEX3 v2017.3-0'

_publ_requested_journal                 ?

_publ_contact_author_name               ?
_publ_contact_author_address            
;
;
_publ_contact_author_email              ?
_publ_contact_author_fax                ?
_publ_contact_author_phone              ?

_publ_section_title                     
;
;
_publ_section_abstract                  
;
;
_publ_section_references                
;
;
_publ_section_comment                   
;
;

data_LWBH122_1
_chemical_name_systematic               ?
_chemical_name_common                   ?
_chemical_formula_moiety                ?
_chemical_formula_sum                   'C15 H24 O3'
_chemical_formula_iupac                 ?
_chemical_formula_weight                252.34
_chemical_absolute_configuration        ad

_chemical_melting_point                 ?

_space_group_crystal_system             triclinic
_space_group_name_H-M_alt               'P 1'
_space_group_name_Hall                  'P 1'
loop_
    _space_group_symop_operation_xyz
    'x, y, z'

_cell_length_a                          9.7038(6)
_cell_length_b                          13.7866(8)
_cell_length_c                          16.6333(10)
_cell_angle_alpha                       95.329(3)
_cell_angle_beta                        104.898(2)
_cell_angle_gamma                       102.525(3)
_cell_volume                            2073.0(2)
_cell_formula_units_Z                   6
_cell_measurement_reflns_used           9156
_cell_measurement_theta_min             2.7838
_cell_measurement_theta_max             79.3672
_cell_measurement_temperature           100.(2)

_exptl_crystal_description              Block
_exptl_crystal_colour                   'light colourless'
_exptl_crystal_size_max                 0.235
_exptl_crystal_size_mid                 0.143
_exptl_crystal_size_min                 0.115
_exptl_crystal_density_diffrn           1.213
_exptl_crystal_density_meas             ?
_exptl_crystal_density_method           'not measured'
_exptl_crystal_F_000                    828

_exptl_absorpt_coefficient_mu           0.659
_exptl_absorpt_correction_type          Multi-Scan
_exptl_absorpt_process_details          
;
SADABS-2016/2 - Bruker AXS area detector scaling and absorption correction
;
_exptl_absorpt_correction_T_min         0.76
_exptl_absorpt_correction_T_max         0.93

_exptl_special_details                  
;
; 

_diffrn_ambient_temperature             100.(2)

_diffrn_source                          ?
_diffrn_source_type                     ?

_diffrn_radiation_type                  'Cu K\a'
_diffrn_radiation_wavelength            1.54178
_diffrn_radiation_monochromator         ?

_diffrn_measurement_device_type         'Bruker APEX-II CCD'
_diffrn_measurement_method              '\f and \w scans' 


_diffrn_detector_area_resol_mean        7.3910

_diffrn_reflns_number                   82979
_diffrn_reflns_av_R_equivalents         0.0695
_diffrn_reflns_av_unetI/netI            0.0501
_diffrn_reflns_theta_min                2.78
_diffrn_reflns_theta_max                79.53
_diffrn_reflns_theta_full               79.53
_diffrn_measured_fraction_theta_max     0.984
_diffrn_measured_fraction_theta_full    0.984
_diffrn_reflns_limit_h_min              -11
_diffrn_reflns_limit_h_max              12
_diffrn_reflns_limit_k_min              -17
_diffrn_reflns_limit_k_max              17
_diffrn_reflns_limit_l_min              -21
_diffrn_reflns_limit_l_max              21

_refine_special_details                 
;
;

_reflns_number_total                    16831
_reflns_number_gt                       15010
_reflns_threshold_expression            'I > 2\s(I)'

_refine_ls_structure_factor_coef        Fsqd
_refine_ls_matrix_type                  full
_refine_ls_R_factor_all                 0.0531
_refine_ls_R_factor_gt                  0.0437
_refine_ls_wR_factor_gt                 0.1047
_refine_ls_wR_factor_ref                0.1143
_refine_ls_goodness_of_fit_ref          1.039
_refine_ls_restrained_S_all             1.039
_refine_ls_number_reflns                16831
_refine_ls_number_parameters            1045
_refine_ls_number_restraints            3
_refine_ls_number_constraints           ?
_refine_ls_hydrogen_treatment           mixed
_refine_ls_weighting_scheme             calc
_refine_ls_weighting_details            
    'w=1/[\s^2^(Fo^2^)+(0.0500P)^2^+0.6159P] where P=(Fo^2^+2Fc^2^)/3'

_atom_sites_solution_hydrogens          mixed
_atom_sites_solution_primary            ?
_atom_sites_solution_secondary          ?

_refine_ls_shift/su_max                 0.001
_refine_ls_shift/su_mean                0.000
_refine_diff_density_max                0.316
_refine_diff_density_min                -0.207
_refine_ls_extinction_method            none
_refine_ls_extinction_coef              ?
_refine_ls_abs_structure_details        
;

Flack x determined using 6256 quotients [(I+)-(I-)]/[(I+)+(I-)]
(Parsons, Flack and Wagner, Acta Cryst. B69 (2013) 249-259).
;
_refine_ls_abs_structure_Flack          -0.10(7)

loop_
    _atom_type_symbol
    _atom_type_description
    _atom_type_scat_dispersion_real
    _atom_type_scat_dispersion_imag
    _atom_type_scat_source
    C C 0.0181 0.0091 'International Tables Vol C Tables 4.2.6.8 and 6.1.1.4'
    H H 0.0000 0.0000 'International Tables Vol C Tables 4.2.6.8 and 6.1.1.4'
    O O 0.0492 0.0322 'International Tables Vol C Tables 4.2.6.8 and 6.1.1.4'

_computing_data_collection              ?
_computing_cell_refinement              'SAINT V8.38A (Bruker AXS Inc., 2017)'
_computing_data_reduction               'SAINT V8.38A (Bruker AXS Inc., 2017)'
_computing_structure_solution           'SHELXT 2014/5 (Sheldrick, 2014)'
_computing_structure_refinement         'SHELXL-2016/6 (Sheldrick, 2016)'
_computing_molecular_graphics           'shelXle (C.B. Huebschle, rev 833)'
_computing_publication_material         ?

loop_
    _atom_site_type_symbol
    _atom_site_label
    _atom_site_fract_x
    _atom_site_fract_y
    _atom_site_fract_z
    _atom_site_U_iso_or_equiv
    _atom_site_adp_type
    _atom_site_calc_flag
    _atom_site_refinement_flags_adp
    _atom_site_refinement_flags_occupancy
    _atom_site_refinement_flags_posn
    _atom_site_occupancy
    _atom_site_disorder_assembly
    _atom_site_disorder_group
    O O1 1.2275(3) 0.52775(19) 0.81093(16) 0.0357(5) Uani d . . . 1 . .
    H H3OA 1.520(5) 0.464(3) 0.993(3) 0.038(11) Uiso d . . . 1 . .
    H H3OD -0.780(5) 0.484(3) 0.307(3) 0.044(12) Uiso d . . . 1 . .
    C C1C -0.0721(3) 0.3103(2) 0.56449(18) 0.0253(6) Uani d . . . 1 . .
    H H1C -0.005441 0.330958 0.623315 0.03 Uiso calc U . R 1 . .
    C C1 0.9001(3) 0.7119(2) 0.71225(17) 0.0243(6) Uani d . . . 1 . .
    H H1 0.927878 0.708174 0.658386 0.029 Uiso calc U . R 1 . .
    O O2 0.7375(3) 0.54622(17) 0.66587(14) 0.0313(5) Uani d . . . 1 . .
    H H2O 0.656(5) 0.510(2) 0.661(3) 0.047 Uiso calc U . R 1 . .
    H H1OB -0.046(6) 0.520(4) 0.191(3) 0.048(13) Uiso d . . . 1 . .
    H H2OD -0.877(5) 0.478(3) 0.136(3) 0.036(11) Uiso d . . . 1 . .
    C C2C -0.1698(3) 0.2049(2) 0.54489(18) 0.0263(6) Uani d . . . 1 . .
    C C2 0.8972(3) 0.8163(2) 0.74967(19) 0.0263(6) Uani d . . . 1 . .
    O O3 0.7338(3) 0.54477(17) 0.82605(15) 0.0317(5) Uani d . . . 1 . .
    H HO1 1.304(6) 0.508(4) 0.820(3) 0.055(14) Uiso d . . . 1 . .
    H H3OE -0.924(6) 0.511(4) 0.398(3) 0.048(13) Uiso d . . . 1 . .
    H H3OB -0.654(5) 0.483(3) 0.075(2) 0.031(10) Uiso d . . . 1 . .
    C C3C -0.2034(3) 0.1717(2) 0.44972(18) 0.0247(6) Uani d . . . 1 . .
    C C3 0.9375(3) 0.8186(2) 0.84517(18) 0.0258(6) Uani d . . . 1 . .
    C C4 1.1026(4) 0.8728(2) 0.88158(19) 0.0289(6) Uani d . . . 1 . .
    H H4A 1.114622 0.94612 0.883002 0.035 Uiso calc U . R 1 . .
    H H4B 1.13754 0.860573 0.940238 0.035 Uiso calc U . R 1 . .
    H H1OD -0.166(5) 0.421(3) 0.283(3) 0.044(12) Uiso d . . . 1 . .
    H H1OA 2.046(6) 0.464(4) 0.825(3) 0.054(13) Uiso d . . . 1 . .
    H H2OA 1.538(6) 0.467(4) 0.831(3) 0.057(14) Uiso d . . . 1 . .
    C C4C -0.1078(4) 0.1003(2) 0.43452(18) 0.0267(6) Uani d . . . 1 . .
    H H4CA -0.150357 0.033098 0.446612 0.032 Uiso calc U . R 1 . .
    H H4CB -0.109618 0.092814 0.374457 0.032 Uiso calc U . R 1 . .
    C C5 1.1978(3) 0.8372(2) 0.83008(19) 0.0269(6) Uani d . . . 1 . .
    H H5A 1.303059 0.865881 0.860798 0.032 Uiso calc U . R 1 . .
    H H5B 1.178111 0.862505 0.775519 0.032 Uiso calc U . R 1 . .
    H H2OC -0.219(5) 0.474(3) 0.402(3) 0.042(12) Uiso d . . . 1 . .
    H H3O 0.808(7) 0.516(4) 0.818(3) 0.065(15) Uiso d . . . 1 . .
    C C5C 0.0520(3) 0.1381(2) 0.48937(19) 0.0266(6) Uani d . . . 1 . .
    H H5CA 0.112737 0.09854 0.468092 0.032 Uiso calc U . R 1 . .
    H H5CB 0.056776 0.12606 0.547666 0.032 Uiso calc U . R 1 . .
    C C6 1.1667(3) 0.7221(2) 0.81370(18) 0.0240(6) Uani d . . . 1 . .
    H H6 1.207931 0.700207 0.868581 0.029 Uiso calc U . R 1 . .
    C C6C 0.1180(3) 0.2502(2) 0.49104(17) 0.0244(6) Uani d . . . 1 . .
    H H6C 0.141949 0.255697 0.436374 0.029 Uiso calc U . R 1 . .
    C C7 1.0009(3) 0.6755(2) 0.78613(17) 0.0232(5) Uani d . . . 1 . .
    H H7 0.981773 0.600569 0.77474 0.028 Uiso calc U . R 1 . .
    C C7C 0.0062(3) 0.3133(2) 0.49335(17) 0.0232(6) Uani d . . . 1 . .
    H H7C 0.050301 0.384717 0.489474 0.028 Uiso calc U . R 1 . .
    C C8 0.9196(3) 0.7049(2) 0.84918(18) 0.0245(6) Uani d . . . 1 . .
    H H8 0.960546 0.690184 0.907033 0.029 Uiso calc U . R 1 . .
    C C8C -0.1401(3) 0.2725(2) 0.42287(17) 0.0227(5) Uani d . . . 1 . .
    H H8C -0.126813 0.264379 0.365191 0.027 Uiso calc U . R 1 . .
    C C9 1.2429(3) 0.6845(2) 0.75138(18) 0.0265(6) Uani d . . . 1 . .
    H H9 1.204237 0.707935 0.696838 0.032 Uiso calc U . R 1 . .
    C C9C 0.2661(3) 0.2880(2) 0.56105(18) 0.0253(6) Uani d . . . 1 . .
    H H9C 0.247252 0.274534 0.615802 0.03 Uiso calc U . R 1 . .
    C C10 1.2074(4) 0.5698(3) 0.7342(2) 0.0295(6) Uani d . . . 1 . .
    H H10A 1.104119 0.543172 0.699062 0.035 Uiso calc U . R 1 . .
    H H10B 1.272084 0.548801 0.702319 0.035 Uiso calc U . R 1 . .
    C C10C 0.3319(3) 0.4006(2) 0.56924(19) 0.0290(6) Uani d . . . 1 . .
    H H10C 0.35465 0.415466 0.516303 0.035 Uiso calc U . R 1 . .
    H H10D 0.258439 0.437415 0.577744 0.035 Uiso calc U . R 1 . .
    C C11 1.4102(4) 0.7283(3) 0.7809(2) 0.0372(7) Uani d . . . 1 . .
    H H11A 1.454417 0.702485 0.739383 0.056 Uiso calc U . R 1 . .
    H H11B 1.451009 0.708503 0.835375 0.056 Uiso calc U . R 1 . .
    H H11C 1.432104 0.801835 0.786812 0.056 Uiso calc U . R 1 . .
    C C11C 0.3776(4) 0.2301(3) 0.5459(2) 0.0337(7) Uani d . . . 1 . .
    H H11D 0.383681 0.231171 0.488111 0.051 Uiso calc U . R 1 . .
    H H11E 0.345808 0.160273 0.554449 0.051 Uiso calc U . R 1 . .
    H H11F 0.474583 0.261739 0.585591 0.051 Uiso calc U . R 1 . .
    C C12 0.8645(4) 0.8890(3) 0.7083(2) 0.0372(7) Uani d . . . 1 . .
    H H12A 0.839335 0.878965 0.648538 0.045 Uiso calc U . R 1 . .
    H H12B 0.866208 0.951608 0.738267 0.045 Uiso calc U . R 1 . .
    C C12C -0.2194(4) 0.1520(3) 0.5990(2) 0.0339(7) Uani d . . . 1 . .
    H H12C -0.193485 0.180499 0.656742 0.041 Uiso calc U . R 1 . .
    H H12D -0.28072 0.085788 0.579961 0.041 Uiso calc U . R 1 . .
    C C13C -0.3657(4) 0.1233(2) 0.40539(19) 0.0304(6) Uani d . . . 1 . .
    H H13A -0.38025 0.109447 0.344518 0.046 Uiso calc U . R 1 . .
    H H13B -0.4249 0.169222 0.417043 0.046 Uiso calc U . R 1 . .
    H H13C -0.396271 0.060192 0.426111 0.046 Uiso calc U . R 1 . .
    C C13 0.8465(4) 0.8689(3) 0.8901(2) 0.0342(7) Uani d . . . 1 . .
    H H13D 0.861136 0.939559 0.88203 0.051 Uiso calc U . R 1 . .
    H H13E 0.877952 0.865317 0.950407 0.051 Uiso calc U . R 1 . .
    H H13F 0.742043 0.834231 0.866709 0.051 Uiso calc U . R 1 . .
    C C14C -0.2221(3) 0.3521(2) 0.43690(18) 0.0250(6) Uani d . . . 1 . .
    H H14C -0.330865 0.325683 0.411675 0.03 Uiso calc U . R 1 . .
    C C14 0.7614(3) 0.6432(2) 0.80554(18) 0.0260(6) Uani d . . . 1 . .
    H H14 0.690425 0.678993 0.8211 0.031 Uiso calc U . R 1 . .
    C C15C -0.1799(3) 0.3776(2) 0.53597(17) 0.0251(6) Uani d . . . 1 . .
    H H15C -0.269491 0.356202 0.555479 0.03 Uiso calc U . R 1 . .
    C C15 0.7501(3) 0.6434(2) 0.70837(18) 0.0268(6) Uani d . . . 1 . .
    H H15 0.667423 0.672066 0.67997 0.032 Uiso calc U . R 1 . .
    O O1C 0.4636(2) 0.43546(18) 0.63825(14) 0.0319(5) Uani d . . . 1 . .
    H H1OC 0.4433(15) 0.427(3) 0.684(3) 0.048 Uiso calc U . R 1 . .
    C C1B -0.4343(3) 0.6826(2) 0.06972(17) 0.0245(6) Uani d . . . 1 . .
    H H1B -0.423044 0.662788 0.01285 0.029 Uiso calc U . R 1 . .
    O O1B 0.0068(2) 0.55783(17) 0.16756(14) 0.0289(4) Uani d . . . 1 . .
    C C1A 1.5940(3) 0.2680(2) 0.92763(18) 0.0248(6) Uani d . . . 1 . .
    H H1A 1.670516 0.273885 0.982399 0.03 Uiso calc U . R 1 . .
    O O1A 1.9588(3) 0.4346(2) 0.83015(17) 0.0409(6) Uani d . . . 1 . .
    C C2A 1.4927(3) 0.1639(2) 0.89372(18) 0.0260(6) Uani d . . . 1 . .
    O O2A 1.4451(2) 0.43263(16) 0.80442(13) 0.0266(4) Uani d . . . 1 . .
    C C1E -0.7409(3) 0.7168(2) 0.39214(18) 0.0254(6) Uani d . . . 1 . .
    H H1E -0.713947 0.704207 0.33866 0.031 Uiso calc U . R 1 . .
    O O1E -0.3209(3) 0.56910(18) 0.38123(14) 0.0320(5) Uani d . . . 1 . .
    H H1OE -0.378(4) 0.568(3) 0.325(3) 0.048 Uiso calc U . R 1 . .
    C C1D -0.7116(3) 0.2792(2) 0.25111(17) 0.0243(6) Uani d . . . 1 . .
    H H1D -0.635126 0.287778 0.306342 0.029 Uiso calc U . R 1 . .
    O O1D -0.1686(2) 0.41725(17) 0.23076(14) 0.0291(4) Uani d . . . 1 . .
    C C3A 1.4463(3) 0.1563(2) 0.79764(18) 0.0256(6) Uani d . . . 1 . .
    O O3A 1.5731(2) 0.43752(16) 0.96609(14) 0.0284(4) Uani d . . . 1 . .
    C C2E -0.7578(3) 0.8221(2) 0.41464(19) 0.0274(6) Uani d . . . 1 . .
    O O2E -0.8704(2) 0.57410(16) 0.52829(14) 0.0287(4) Uani d . . . 1 . .
    H H2OE -0.958(5) 0.549(2) 0.535(3) 0.043 Uiso calc U . R 1 . .
    C C2D -0.8198(3) 0.1769(2) 0.22336(18) 0.0256(6) Uani d . . . 1 . .
    O O2D -0.8343(2) 0.43640(17) 0.11708(14) 0.0286(4) Uani d . . . 1 . .
    O O2C -0.1651(2) 0.43555(17) 0.40020(13) 0.0259(4) Uani d . . . 1 . .
    C C2B -0.4438(3) 0.7908(2) 0.08898(19) 0.0271(6) Uani d . . . 1 . .
    O O2B -0.5166(3) 0.56070(16) 0.22940(13) 0.0272(4) Uani d . . . 1 . .
    H H2OB -0.598(5) 0.533(2) 0.235(3) 0.041 Uiso calc U . R 1 . .
    C C3E -0.7154(3) 0.8439(2) 0.51096(18) 0.0255(6) Uani d . . . 1 . .
    O O3E -0.8884(3) 0.54392(17) 0.36873(14) 0.0297(5) Uani d . . . 1 . .
    C C3D -0.8659(3) 0.1604(2) 0.12719(18) 0.0236(6) Uani d . . . 1 . .
    O O3D -0.7291(3) 0.45242(16) 0.28388(14) 0.0289(4) Uani d . . . 1 . .
    O O3C -0.1161(3) 0.48207(16) 0.56366(14) 0.0285(4) Uani d . . . 1 . .
    H H3OC -0.159(4) 0.5038(16) 0.595(3) 0.043 Uiso calc U . R 1 . .
    C C3B -0.3832(3) 0.8214(2) 0.18420(18) 0.0248(6) Uani d . . . 1 . .
    O O3B -0.5868(3) 0.51495(17) 0.06116(14) 0.0281(4) Uani d . . . 1 . .
    C C4E -0.5548(3) 0.9085(2) 0.54340(19) 0.0265(6) Uani d . . . 1 . .
    H H4EA -0.55319 0.978902 0.535335 0.032 Uiso calc U . R 1 . .
    H H4EB -0.517212 0.907758 0.604538 0.032 Uiso calc U . R 1 . .
    C C4D -0.7762(3) 0.0911(2) 0.09806(18) 0.0256(6) Uani d . . . 1 . .
    H H4DA -0.81846 0.02114 0.104378 0.031 Uiso calc U . R 1 . .
    H H4DB -0.784715 0.092575 0.037601 0.031 Uiso calc U . R 1 . .
    C C4B -0.2230(3) 0.8859(2) 0.20523(19) 0.0268(6) Uani d . . . 1 . .
    H H4BA -0.224545 0.954892 0.193619 0.032 Uiso calc U . R 1 . .
    H H4BB -0.174146 0.890516 0.266028 0.032 Uiso calc U . R 1 . .
    C C4A 1.5413(4) 0.0958(2) 0.76252(19) 0.0289(6) Uani d . . . 1 . .
    H H4AA 1.503623 0.023477 0.763908 0.035 Uiso calc U . R 1 . .
    H H4AB 1.531441 0.104293 0.703009 0.035 Uiso calc U . R 1 . .
    C C5D -0.6137(3) 0.1228(2) 0.14822(18) 0.0245(6) Uani d . . . 1 . .
    H H5DA -0.558457 0.082967 0.122084 0.029 Uiso calc U . R 1 . .
    H H5DB -0.6032 0.10836 0.206401 0.029 Uiso calc U . R 1 . .
    C C5B -0.1340(3) 0.8424(2) 0.15423(18) 0.0261(6) Uani d . . . 1 . .
    H H5BA -0.028866 0.878677 0.177357 0.031 Uiso calc U . R 1 . .
    H H5BB -0.167346 0.85381 0.095233 0.031 Uiso calc U . R 1 . .
    C C5A 1.7036(4) 0.1290(2) 0.81224(19) 0.0284(6) Uani d . . . 1 . .
    H H5AA 1.761234 0.097705 0.78108 0.034 Uiso calc U . R 1 . .
    H H5AB 1.716554 0.104673 0.867184 0.034 Uiso calc U . R 1 . .
    C C6D -0.5483(3) 0.2348(2) 0.15097(17) 0.0232(5) Uani d . . . 1 . .
    H H6D -0.548725 0.24311 0.091817 0.028 Uiso calc U . R 1 . .
    C C6B -0.1487(3) 0.7292(2) 0.15506(18) 0.0231(5) Uani d . . . 1 . .
    H H6B -0.088282 0.722121 0.211728 0.028 Uiso calc U . R 1 . .
    C C6A 1.7639(3) 0.2436(2) 0.82757(18) 0.0244(6) Uani d . . . 1 . .
    H H6A 1.772254 0.263005 0.772241 0.029 Uiso calc U . R 1 . .
    C C5E -0.4533(3) 0.8708(2) 0.49825(19) 0.0260(6) Uani d . . . 1 . .
    H H5EA -0.349942 0.907167 0.527641 0.031 Uiso calc U . R 1 . .
    H H5EB -0.476406 0.886239 0.440039 0.031 Uiso calc U . R 1 . .
    C C7B -0.3081(3) 0.6731(2) 0.14587(17) 0.0227(5) Uani d . . . 1 . .
    H H7B -0.313721 0.600499 0.149758 0.027 Uiso calc U . R 1 . .
    C C7A 1.6546(3) 0.2967(2) 0.85286(17) 0.0228(6) Uani d . . . 1 . .
    H H7A 1.695197 0.371181 0.861173 0.027 Uiso calc U . R 1 . .
    C C6E -0.4688(3) 0.7577(2) 0.49514(18) 0.0238(6) Uani d . . . 1 . .
    H H6E -0.419725 0.74675 0.55308 0.029 Uiso calc U . R 1 . .
    C C8A 1.5004(3) 0.2674(2) 0.78884(17) 0.0239(6) Uani d . . . 1 . .
    H H8A 1.501307 0.277847 0.730254 0.029 Uiso calc U . R 1 . .
    C C7E -0.6309(3) 0.7003(2) 0.47304(17) 0.0228(5) Uani d . . . 1 . .
    H H7E -0.638518 0.6267 0.472593 0.027 Uiso calc U . R 1 . .
    C C7D -0.6514(3) 0.2971(2) 0.17365(17) 0.0225(5) Uani d . . . 1 . .
    H H7D -0.606323 0.370462 0.177324 0.027 Uiso calc U . R 1 . .
    C C9A 1.9199(3) 0.2786(2) 0.88931(18) 0.0268(6) Uani d . . . 1 . .
    H H9A 1.91531 0.255369 0.94399 0.032 Uiso calc U . R 1 . .
    C C8E -0.7157(3) 0.7370(2) 0.53176(17) 0.0226(5) Uani d . . . 1 . .
    H H8E -0.67045 0.735384 0.592694 0.027 Uiso calc U . R 1 . .
    C C8D -0.8071(3) 0.2678(2) 0.11085(18) 0.0238(6) Uani d . . . 1 . .
    H H8D -0.807232 0.271173 0.051041 0.029 Uiso calc U . R 1 . .
    C C8B -0.3753(3) 0.7179(2) 0.21098(18) 0.0238(6) Uani d . . . 1 . .
    H H8B -0.316465 0.72237 0.270761 0.029 Uiso calc U . R 1 . .
    C C10A 1.9756(4) 0.3928(3) 0.9064(2) 0.0318(7) Uani d . . . 1 . .
    H H10E 1.920407 0.421464 0.940867 0.038 Uiso calc U . R 1 . .
    H H10F 2.080932 0.411514 0.938944 0.038 Uiso calc U . R 1 . .
    C C9E -0.3886(3) 0.7175(2) 0.43544(18) 0.0254(6) Uani d . . . 1 . .
    H H9E -0.442593 0.722283 0.376617 0.031 Uiso calc U . R 1 . .
    C C9D -0.3868(3) 0.2734(2) 0.20415(17) 0.0247(6) Uani d . . . 1 . .
    H H9D -0.383157 0.279031 0.265069 0.03 Uiso calc U . R 1 . .
    C C9B -0.0835(3) 0.6845(2) 0.08960(18) 0.0260(6) Uani d . . . 1 . .
    H H9B -0.144297 0.690681 0.03274 0.031 Uiso calc U . R 1 . .
    C C11A 2.0288(4) 0.2310(3) 0.8573(2) 0.0340(7) Uani d . . . 1 . .
    H H11G 1.999217 0.157764 0.853982 0.051 Uiso calc U . R 1 . .
    H H11H 2.127904 0.257251 0.8962 0.051 Uiso calc U . R 1 . .
    H H11I 2.028752 0.247573 0.801264 0.051 Uiso calc U . R 1 . .
    C C10E -0.3895(4) 0.6074(2) 0.4394(2) 0.0292(6) Uani d . . . 1 . .
    H H10G -0.33684 0.600587 0.497228 0.035 Uiso calc U . R 1 . .
    H H10H -0.492471 0.567008 0.426365 0.035 Uiso calc U . R 1 . .
    C C10D -0.3211(3) 0.3775(2) 0.18619(19) 0.0283(6) Uani d . . . 1 . .
    H H10I -0.332766 0.373538 0.124977 0.034 Uiso calc U . R 1 . .
    H H10J -0.377325 0.424645 0.201581 0.034 Uiso calc U . R 1 . .
    C C10B -0.0875(4) 0.5733(2) 0.08994(19) 0.0296(6) Uani d . . . 1 . .
    H H10K -0.189787 0.534753 0.082596 0.036 Uiso calc U . R 1 . .
    H H10L -0.055243 0.547829 0.042024 0.036 Uiso calc U . R 1 . .
    C C12A 1.4508(4) 0.0948(3) 0.9380(2) 0.0333(7) Uani d . . . 1 . .
    H H12E 1.484788 0.108056 0.997787 0.04 Uiso calc U . R 1 . .
    H H12F 1.386606 0.031585 0.910186 0.04 Uiso calc U . R 1 . .
    C C11E -0.2298(4) 0.7792(3) 0.4535(2) 0.0326(7) Uani d . . . 1 . .
    H H11J -0.18141 0.748226 0.416834 0.049 Uiso calc U . R 1 . .
    H H11K -0.176762 0.781026 0.512537 0.049 Uiso calc U . R 1 . .
    H H11L -0.229492 0.847884 0.442634 0.049 Uiso calc U . R 1 . .
    C C11D -0.2936(4) 0.2018(2) 0.1865(2) 0.0299(6) Uani d . . . 1 . .
    H H11M -0.31031 0.185873 0.125528 0.045 Uiso calc U . R 1 . .
    H H11N -0.321837 0.139624 0.20902 0.045 Uiso calc U . R 1 . .
    H H11O -0.189158 0.233973 0.213528 0.045 Uiso calc U . R 1 . .
    C C11B 0.0754(4) 0.7426(3) 0.0995(2) 0.0316(7) Uani d . . . 1 . .
    H H11P 0.11475 0.708871 0.059229 0.047 Uiso calc U . R 1 . .
    H H11Q 0.136197 0.744538 0.156965 0.047 Uiso calc U . R 1 . .
    H H11R 0.076856 0.81138 0.088626 0.047 Uiso calc U . R 1 . .
    C C13A 1.2831(4) 0.1089(2) 0.7546(2) 0.0314(7) Uani d . . . 1 . .
    H H13G 1.261607 0.112463 0.694245 0.047 Uiso calc U . R 1 . .
    H H13H 1.223866 0.145434 0.779293 0.047 Uiso calc U . R 1 . .
    H H13I 1.258931 0.038369 0.762717 0.047 Uiso calc U . R 1 . .
    C C12E -0.8051(4) 0.8812(3) 0.3613(2) 0.0397(8) Uani d . . . 1 . .
    H H12G -0.832451 0.85877 0.302365 0.048 Uiso calc U . R 1 . .
    H H12H -0.811628 0.946162 0.382004 0.048 Uiso calc U . R 1 . .
    C C12D -0.8678(4) 0.1163(2) 0.2728(2) 0.0314(7) Uani d . . . 1 . .
    H H12I -0.83401 0.135818 0.332177 0.038 Uiso calc U . R 1 . .
    H H12J -0.936034 0.053315 0.248867 0.038 Uiso calc U . R 1 . .
    C C12B -0.4993(4) 0.8458(3) 0.0337(2) 0.0391(8) Uani d . . . 1 . .
    H H12K -0.538192 0.817998 -0.024374 0.047 Uiso calc U . R 1 . .
    H H12L -0.500161 0.912882 0.052155 0.047 Uiso calc U . R 1 . .
    C C14A 1.4207(3) 0.3351(2) 0.82894(18) 0.0248(6) Uani d . . . 1 . .
    H H14A 1.312729 0.302631 0.812708 0.03 Uiso calc U . R 1 . .
    C C13E -0.8143(4) 0.8952(2) 0.5478(2) 0.0327(7) Uani d . . . 1 . .
    H H13J -0.801751 0.964135 0.535304 0.049 Uiso calc U . R 1 . .
    H H13K -0.787668 0.896773 0.608927 0.049 Uiso calc U . R 1 . .
    H H13L -0.917299 0.85777 0.52279 0.049 Uiso calc U . R 1 . .
    C C13D -1.0298(3) 0.1144(2) 0.0843(2) 0.0291(6) Uani d . . . 1 . .
    H H13M -1.048015 0.106452 0.023055 0.044 Uiso calc U . R 1 . .
    H H13N -1.087 0.158851 0.101418 0.044 Uiso calc U . R 1 . .
    H H13O -1.059393 0.048528 0.101056 0.044 Uiso calc U . R 1 . .
    C C13B -0.4729(4) 0.8778(2) 0.2251(2) 0.0320(7) Uani d . . . 1 . .
    H H13P -0.472064 0.941932 0.204057 0.048 Uiso calc U . R 1 . .
    H H13Q -0.429608 0.890637 0.286381 0.048 Uiso calc U . R 1 . .
    H H13R -0.574572 0.837111 0.211196 0.048 Uiso calc U . R 1 . .
    C C15A 1.4904(3) 0.3399(2) 0.92698(18) 0.0253(6) Uani d . . . 1 . .
    H H15A 1.412763 0.314113 0.954759 0.03 Uiso calc U . R 1 . .
    C C14E -0.8694(3) 0.6647(2) 0.49454(18) 0.0250(6) Uani d . . . 1 . .
    H H14E -0.948058 0.695688 0.505714 0.03 Uiso calc U . R 1 . .
    C C14D -0.8784(3) 0.3440(2) 0.14642(19) 0.0252(6) Uani d . . . 1 . .
    H H14D -0.988089 0.318835 0.129112 0.03 Uiso calc U . R 1 . .
    C C15B -0.5691(3) 0.6186(2) 0.08920(18) 0.0256(6) Uani d . . . 1 . .
    H H15B -0.659812 0.639935 0.061872 0.031 Uiso calc U . R 1 . .
    C C15D -0.8121(3) 0.3535(2) 0.24522(19) 0.0259(6) Uani d . . . 1 . .
    H H15D -0.892383 0.330246 0.271825 0.031 Uiso calc U . R 1 . .
    C C15E -0.8835(3) 0.6461(2) 0.39681(18) 0.0258(6) Uani d . . . 1 . .
    H H15E -0.971758 0.665672 0.363292 0.031 Uiso calc U . R 1 . .
    C C14B -0.5288(3) 0.6456(2) 0.18834(18) 0.0244(6) Uani d . . . 1 . .
    H H14B -0.600685 0.679398 0.205254 0.029 Uiso calc U . R 1 . .

loop_
    _atom_site_aniso_label
    _atom_site_aniso_U_11
    _atom_site_aniso_U_22
    _atom_site_aniso_U_33
    _atom_site_aniso_U_12
    _atom_site_aniso_U_13
    _atom_site_aniso_U_23
    O1 0.0356(13) 0.0433(14) 0.0382(12) 0.0202(11) 0.0164(10) 0.0143(10)
    C1C 0.0246(14) 0.0298(15) 0.0204(13) 0.0051(12) 0.0071(11) 0.0006(11)
    C1 0.0252(14) 0.0276(14) 0.0212(13) 0.0082(11) 0.0076(11) 0.0026(11)
    O2 0.0246(11) 0.0317(11) 0.0328(11) 0.0000(9) 0.0102(9) -0.0072(9)
    C2C 0.0279(14) 0.0274(15) 0.0238(13) 0.0067(12) 0.0084(11) 0.0025(11)
    C2 0.0251(14) 0.0277(14) 0.0255(14) 0.0080(11) 0.0057(11) 0.0018(11)
    O3 0.0283(11) 0.0309(11) 0.0391(12) 0.0067(9) 0.0145(10) 0.0085(9)
    C3C 0.0255(14) 0.0256(14) 0.0213(13) 0.0050(11) 0.0059(11) 0.0007(10)
    C3 0.0280(15) 0.0275(15) 0.0224(13) 0.0085(12) 0.0079(11) 0.0008(11)
    C4 0.0310(15) 0.0262(15) 0.0262(14) 0.0047(12) 0.0061(12) -0.0003(11)
    C4C 0.0325(16) 0.0232(14) 0.0235(13) 0.0068(12) 0.0074(12) 0.0020(11)
    C5 0.0238(14) 0.0279(15) 0.0270(14) 0.0042(12) 0.0061(11) 0.0033(11)
    C5C 0.0296(15) 0.0264(15) 0.0248(13) 0.0111(12) 0.0066(11) 0.0024(11)
    C6 0.0217(13) 0.0279(15) 0.0227(13) 0.0081(11) 0.0055(11) 0.0033(11)
    C6C 0.0258(14) 0.0290(15) 0.0195(12) 0.0091(12) 0.0067(10) 0.0027(10)
    C7 0.0238(14) 0.0234(13) 0.0224(13) 0.0057(11) 0.0072(10) 0.0021(10)
    C7C 0.0242(14) 0.0242(14) 0.0212(12) 0.0059(11) 0.0070(11) 0.0022(10)
    C8 0.0241(14) 0.0288(14) 0.0217(13) 0.0085(11) 0.0072(11) 0.0037(11)
    C8C 0.0239(13) 0.0238(13) 0.0187(12) 0.0043(11) 0.0052(10) 0.0008(10)
    C9 0.0236(14) 0.0355(16) 0.0225(13) 0.0092(12) 0.0082(11) 0.0054(11)
    C9C 0.0229(14) 0.0335(15) 0.0213(13) 0.0106(12) 0.0063(11) 0.0043(11)
    C10 0.0271(15) 0.0371(17) 0.0281(14) 0.0141(13) 0.0095(12) 0.0046(12)
    C10C 0.0226(14) 0.0357(16) 0.0253(14) 0.0064(12) 0.0021(11) 0.0036(12)
    C11 0.0261(16) 0.050(2) 0.0349(17) 0.0090(15) 0.0093(13) 0.0042(15)
    C11C 0.0310(16) 0.0407(18) 0.0311(15) 0.0163(14) 0.0062(13) 0.0034(13)
    C12 0.048(2) 0.0336(17) 0.0308(16) 0.0167(15) 0.0074(14) 0.0037(13)
    C12C 0.0419(18) 0.0306(16) 0.0289(15) 0.0026(14) 0.0158(13) 0.0022(12)
    C13C 0.0282(15) 0.0303(16) 0.0283(15) 0.0020(12) 0.0063(12) 0.0003(12)
    C13 0.0350(17) 0.0367(17) 0.0323(16) 0.0126(14) 0.0122(13) -0.0030(13)
    C14C 0.0230(14) 0.0281(15) 0.0235(13) 0.0070(12) 0.0058(11) 0.0029(11)
    C14 0.0235(14) 0.0302(15) 0.0264(14) 0.0076(12) 0.0098(11) 0.0046(11)
    C15C 0.0239(14) 0.0290(15) 0.0221(13) 0.0044(11) 0.0088(11) 0.0009(11)
    C15 0.0247(14) 0.0307(15) 0.0251(14) 0.0082(12) 0.0076(11) 0.0009(11)
    O1C 0.0237(10) 0.0430(13) 0.0253(10) 0.0044(9) 0.0048(8) 0.0036(9)
    C1B 0.0243(14) 0.0290(15) 0.0207(13) 0.0077(11) 0.0067(11) 0.0026(11)
    O1B 0.0276(11) 0.0322(11) 0.0316(11) 0.0118(9) 0.0117(9) 0.0079(9)
    C1A 0.0257(14) 0.0265(14) 0.0222(13) 0.0060(11) 0.0077(11) 0.0024(10)
    O1A 0.0302(12) 0.0428(14) 0.0492(15) 0.0081(11) 0.0069(11) 0.0193(11)
    C2A 0.0278(15) 0.0277(15) 0.0247(14) 0.0088(12) 0.0102(11) 0.0020(11)
    O2A 0.0240(11) 0.0285(11) 0.0286(10) 0.0100(9) 0.0070(8) 0.0047(8)
    C1E 0.0272(14) 0.0293(15) 0.0207(13) 0.0085(12) 0.0075(11) 0.0028(11)
    O1E 0.0369(12) 0.0389(12) 0.0270(11) 0.0206(10) 0.0115(9) 0.0051(9)
    C1D 0.0264(14) 0.0269(14) 0.0211(13) 0.0083(11) 0.0085(11) 0.0026(10)
    O1D 0.0241(10) 0.0379(12) 0.0241(10) 0.0056(9) 0.0070(8) 0.0032(9)
    C3A 0.0271(15) 0.0251(14) 0.0235(13) 0.0066(12) 0.0063(11) 0.0009(11)
    O3A 0.0288(11) 0.0278(11) 0.0297(11) 0.0069(9) 0.0123(9) -0.0012(8)
    C2E 0.0227(14) 0.0325(16) 0.0262(14) 0.0083(12) 0.0047(11) 0.0044(11)
    O2E 0.0269(11) 0.0275(11) 0.0351(11) 0.0070(9) 0.0137(9) 0.0076(9)
    C2D 0.0290(15) 0.0265(14) 0.0240(13) 0.0101(12) 0.0106(11) 0.0015(11)
    O2D 0.0278(11) 0.0287(11) 0.0340(11) 0.0110(9) 0.0131(9) 0.0079(9)
    O2C 0.0259(10) 0.0282(11) 0.0257(10) 0.0096(9) 0.0080(8) 0.0056(8)
    C2B 0.0255(14) 0.0304(15) 0.0263(14) 0.0083(12) 0.0081(11) 0.0037(12)
    O2B 0.0284(11) 0.0257(10) 0.0293(11) 0.0062(9) 0.0119(9) 0.0044(8)
    C3E 0.0251(14) 0.0274(14) 0.0236(13) 0.0075(11) 0.0068(11) 0.0006(11)
    O3E 0.0295(11) 0.0285(11) 0.0298(11) 0.0036(9) 0.0119(9) -0.0027(9)
    C3D 0.0235(14) 0.0252(14) 0.0228(13) 0.0074(11) 0.0074(11) 0.0025(10)
    O3D 0.0307(11) 0.0269(11) 0.0315(11) 0.0066(9) 0.0157(9) -0.0021(8)
    O3C 0.0307(11) 0.0277(11) 0.0300(11) 0.0066(9) 0.0158(9) -0.0001(8)
    C3B 0.0269(14) 0.0245(14) 0.0231(13) 0.0065(11) 0.0080(11) 0.0017(10)
    O3B 0.0284(11) 0.0259(11) 0.0295(10) 0.0034(9) 0.0121(9) -0.0016(8)
    C4E 0.0265(14) 0.0240(14) 0.0273(14) 0.0050(11) 0.0075(11) -0.0004(11)
    C4D 0.0285(15) 0.0248(14) 0.0241(13) 0.0072(12) 0.0089(11) 0.0012(11)
    C4B 0.0307(15) 0.0224(14) 0.0264(14) 0.0058(11) 0.0083(12) 0.0016(11)
    C4A 0.0355(16) 0.0269(15) 0.0256(14) 0.0093(13) 0.0108(12) 0.0016(11)
    C5D 0.0269(14) 0.0252(14) 0.0246(13) 0.0098(11) 0.0101(11) 0.0036(11)
    C5B 0.0261(14) 0.0270(15) 0.0265(14) 0.0063(12) 0.0095(11) 0.0051(11)
    C5A 0.0347(16) 0.0280(15) 0.0267(14) 0.0129(12) 0.0115(12) 0.0043(11)
    C6D 0.0241(14) 0.0268(14) 0.0206(12) 0.0090(11) 0.0076(10) 0.0033(10)
    C6B 0.0241(13) 0.0236(14) 0.0229(13) 0.0072(11) 0.0073(10) 0.0048(10)
    C6A 0.0272(14) 0.0272(14) 0.0225(13) 0.0108(12) 0.0102(11) 0.0038(11)
    C5E 0.0233(14) 0.0288(15) 0.0259(13) 0.0058(12) 0.0076(11) 0.0036(11)
    C7B 0.0232(13) 0.0237(14) 0.0225(13) 0.0071(11) 0.0079(11) 0.0038(10)
    C7A 0.0251(14) 0.0239(13) 0.0202(12) 0.0071(11) 0.0074(11) 0.0018(10)
    C6E 0.0226(14) 0.0283(14) 0.0205(12) 0.0064(11) 0.0060(10) 0.0046(10)
    C8A 0.0252(14) 0.0272(14) 0.0202(12) 0.0084(11) 0.0069(11) 0.0021(10)
    C7E 0.0235(14) 0.0231(13) 0.0220(13) 0.0055(11) 0.0075(11) 0.0024(10)
    C7D 0.0233(13) 0.0231(13) 0.0234(13) 0.0083(11) 0.0085(11) 0.0031(10)
    C9A 0.0270(15) 0.0357(16) 0.0226(13) 0.0139(12) 0.0096(11) 0.0069(11)
    C8E 0.0212(13) 0.0247(14) 0.0218(12) 0.0055(11) 0.0069(10) 0.0012(10)
    C8D 0.0237(14) 0.0263(14) 0.0211(12) 0.0066(11) 0.0063(11) 0.0024(10)
    C8B 0.0260(14) 0.0247(14) 0.0213(13) 0.0070(11) 0.0077(11) 0.0023(10)
    C10A 0.0259(15) 0.0374(17) 0.0312(15) 0.0110(13) 0.0048(12) 0.0041(13)
    C9E 0.0226(14) 0.0332(16) 0.0220(13) 0.0087(12) 0.0077(11) 0.0040(11)
    C9D 0.0242(14) 0.0302(15) 0.0201(13) 0.0089(12) 0.0057(11) 0.0033(11)
    C9B 0.0249(14) 0.0328(15) 0.0210(13) 0.0096(12) 0.0058(11) 0.0040(11)
    C11A 0.0282(16) 0.0430(19) 0.0358(16) 0.0160(14) 0.0124(13) 0.0052(14)
    C10E 0.0317(16) 0.0327(16) 0.0298(15) 0.0141(13) 0.0137(13) 0.0089(12)
    C10D 0.0245(14) 0.0315(16) 0.0274(14) 0.0063(12) 0.0057(11) 0.0036(12)
    C10B 0.0292(15) 0.0338(16) 0.0274(14) 0.0088(13) 0.0112(12) 0.0011(12)
    C12A 0.0410(18) 0.0312(16) 0.0277(15) 0.0052(13) 0.0140(13) 0.0026(12)
    C11E 0.0249(15) 0.0411(18) 0.0319(16) 0.0082(13) 0.0100(12) 0.0008(13)
    C11D 0.0274(15) 0.0341(16) 0.0289(14) 0.0112(13) 0.0075(12) 0.0020(12)
    C11B 0.0296(16) 0.0360(17) 0.0335(16) 0.0098(13) 0.0145(13) 0.0073(13)
    C13A 0.0291(16) 0.0305(16) 0.0308(15) 0.0054(13) 0.0059(12) -0.0018(12)
    C12E 0.047(2) 0.0349(18) 0.0344(17) 0.0137(15) 0.0044(15) 0.0064(14)
    C12D 0.0413(18) 0.0283(15) 0.0268(14) 0.0066(13) 0.0158(13) 0.0031(12)
    C12B 0.051(2) 0.0343(18) 0.0320(16) 0.0180(16) 0.0043(15) 0.0070(14)
    C14A 0.0227(13) 0.0267(14) 0.0266(14) 0.0075(11) 0.0090(11) 0.0029(11)
    C13E 0.0301(16) 0.0291(16) 0.0410(17) 0.0093(13) 0.0139(13) 0.0008(13)
    C13D 0.0246(14) 0.0286(15) 0.0314(15) 0.0045(12) 0.0067(12) 0.0006(12)
    C13B 0.0367(17) 0.0281(16) 0.0351(16) 0.0112(13) 0.0151(13) 0.0026(12)
    C15A 0.0253(14) 0.0263(14) 0.0263(14) 0.0062(11) 0.0113(11) 0.0028(11)
    C14E 0.0228(13) 0.0264(14) 0.0274(14) 0.0068(11) 0.0103(11) 0.0023(11)
    C14D 0.0212(13) 0.0252(14) 0.0319(15) 0.0078(11) 0.0103(11) 0.0055(11)
    C15B 0.0250(14) 0.0303(15) 0.0227(13) 0.0092(12) 0.0073(11) 0.0033(11)
    C15D 0.0254(14) 0.0238(14) 0.0322(15) 0.0069(11) 0.0142(12) 0.0033(11)
    C15E 0.0244(14) 0.0275(15) 0.0237(13) 0.0065(11) 0.0050(11) 0.0000(11)
    C14B 0.0259(14) 0.0252(14) 0.0232(13) 0.0065(11) 0.0094(11) 0.0019(11)

_geom_special_details                   
;

All esds (except the esd in the dihedral angle between two l.s. planes)
are estimated using the full covariance matrix.  The cell esds are taken
into account individually in the estimation of esds in distances, angles
and torsion angles; correlations between esds in cell parameters are only
used when they are defined by crystal symmetry.  An approximate (isotropic)
treatment of cell esds is used for estimating esds involving l.s. planes.
;

loop_
    _geom_bond_atom_site_label_1
    _geom_bond_atom_site_label_2
    _geom_bond_site_symmetry_2
    _geom_bond_distance
    _geom_bond_publ_flag
    O1 C10 . 1.435(4) ?
    O1 HO1 . 0.82(6) ?
    C1C C2C . 1.507(4) ?
    C1C C15C . 1.558(4) ?
    C1C C7C . 1.561(4) ?
    C1C H1C . 1.0 ?
    C1 C2 . 1.523(4) ?
    C1 C15 . 1.536(4) ?
    C1 C7 . 1.559(4) ?
    C1 H1 . 1.0 ?
    O2 C15 . 1.420(4) ?
    O2 H2O . 0.82(5) ?
    C2C C12C . 1.329(4) ?
    C2C C3C . 1.535(4) ?
    C2 C12 . 1.317(5) ?
    C2 C3 . 1.531(4) ?
    O3 C14 . 1.416(4) ?
    O3 H3O . 0.93(6) ?
    C3C C13C . 1.525(4) ?
    C3C C4C . 1.537(4) ?
    C3C C8C . 1.548(4) ?
    C3 C13 . 1.526(4) ?
    C3 C4 . 1.545(4) ?
    C3 C8 . 1.549(4) ?
    C4 C5 . 1.534(4) ?
    C4 H4A . 0.99 ?
    C4 H4B . 0.99 ?
    C4C C5C . 1.531(4) ?
    C4C H4CA . 0.99 ?
    C4C H4CB . 0.99 ?
    C5 C6 . 1.534(4) ?
    C5 H5A . 0.99 ?
    C5 H5B . 0.99 ?
    C5C C6C . 1.535(4) ?
    C5C H5CA . 0.99 ?
    C5C H5CB . 0.99 ?
    C6 C7 . 1.526(4) ?
    C6 C9 . 1.533(4) ?
    C6 H6 . 1.0 ?
    C6C C7C . 1.536(4) ?
    C6C C9C . 1.548(4) ?
    C6C H6C . 1.0 ?
    C7 C8 . 1.540(4) ?
    C7 H7 . 1.0 ?
    C7C C8C . 1.543(4) ?
    C7C H7C . 1.0 ?
    C8 C14 . 1.534(4) ?
    C8 H8 . 1.0 ?
    C8C C14C . 1.523(4) ?
    C8C H8C . 1.0 ?
    C9 C10 . 1.527(5) ?
    C9 C11 . 1.533(4) ?
    C9 H9 . 1.0 ?
    C9C C10C . 1.524(4) ?
    C9C C11C . 1.532(4) ?
    C9C H9C . 1.0 ?
    C10 H10A . 0.99 ?
    C10 H10B . 0.99 ?
    C10C O1C . 1.435(4) ?
    C10C H10C . 0.99 ?
    C10C H10D . 0.99 ?
    C11 H11A . 0.98 ?
    C11 H11B . 0.98 ?
    C11 H11C . 0.98 ?
    C11C H11D . 0.98 ?
    C11C H11E . 0.98 ?
    C11C H11F . 0.98 ?
    C12 H12A . 0.95 ?
    C12 H12B . 0.95 ?
    C12C H12C . 0.95 ?
    C12C H12D . 0.95 ?
    C13C H13A . 0.98 ?
    C13C H13B . 0.98 ?
    C13C H13C . 0.98 ?
    C13 H13D . 0.98 ?
    C13 H13E . 0.98 ?
    C13 H13F . 0.98 ?
    C14C O2C . 1.424(4) ?
    C14C C15C . 1.578(4) ?
    C14C H14C . 1.0 ?
    C14 C15 . 1.592(4) ?
    C14 H14 . 1.0 ?
    C15C O3C . 1.419(4) ?
    C15C H15C . 1.0 ?
    C15 H15 . 1.0 ?
    O1C H1OC . 0.85(5) ?
    C1B C2B . 1.523(4) ?
    C1B C15B . 1.538(4) ?
    C1B C7B . 1.557(4) ?
    C1B H1B . 1.0 ?
    O1B C10B . 1.442(4) ?
    O1B H1OB . 0.84(5) ?
    C1A C2A . 1.516(4) ?
    C1A C7A . 1.554(4) ?
    C1A C15A . 1.556(4) ?
    C1A H1A . 1.0 ?
    O1A C10A . 1.427(4) ?
    O1A H1OA . 0.88(6) ?
    C2A C12A . 1.316(4) ?
    C2A C3A . 1.532(4) ?
    O2A C14A . 1.429(4) ?
    O2A H2OA . 0.89(6) ?
    C1E C2E . 1.520(4) ?
    C1E C15E . 1.535(4) ?
    C1E C7E . 1.558(4) ?
    C1E H1E . 1.0 ?
    O1E C10E . 1.430(4) ?
    O1E H1OE . 0.95(5) ?
    C1D C2D . 1.515(4) ?
    C1D C15D . 1.553(4) ?
    C1D C7D . 1.564(4) ?
    C1D H1D . 1.0 ?
    O1D C10D . 1.431(4) ?
    O1D H1OD . 0.86(5) ?
    C3A C13A . 1.527(4) ?
    C3A C8A . 1.541(4) ?
    C3A C4A . 1.551(4) ?
    O3A C15A . 1.407(4) ?
    O3A H3OA . 0.88(5) ?
    C2E C12E . 1.322(5) ?
    C2E C3E . 1.531(4) ?
    O2E C14E . 1.415(4) ?
    O2E H2OE . 0.88(5) ?
    C2D C12D . 1.320(4) ?
    C2D C3D . 1.527(4) ?
    O2D C14D . 1.425(4) ?
    O2D H2OD . 0.86(5) ?
    O2C H2OC . 0.83(5) ?
    C2B C12B . 1.328(5) ?
    C2B C3B . 1.524(4) ?
    O2B C14B . 1.421(4) ?
    O2B H2OB . 0.83(5) ?
    C3E C13E . 1.521(4) ?
    C3E C8E . 1.544(4) ?
    C3E C4E . 1.545(4) ?
    O3E C15E . 1.429(4) ?
    O3E H3OE . 0.78(5) ?
    C3D C13D . 1.528(4) ?
    C3D C8D . 1.542(4) ?
    C3D C4D . 1.548(4) ?
    O3D C15D . 1.420(4) ?
    O3D H3OD . 0.87(5) ?
    O3C H3OC . 0.82(5) ?
    C3B C13B . 1.525(4) ?
    C3B C8B . 1.545(4) ?
    C3B C4B . 1.547(4) ?
    O3B C15B . 1.420(4) ?
    O3B H3OB . 0.81(4) ?
    C4E C5E . 1.528(4) ?
    C4E H4EA . 0.99 ?
    C4E H4EB . 0.99 ?
    C4D C5D . 1.527(4) ?
    C4D H4DA . 0.99 ?
    C4D H4DB . 0.99 ?
    C4B C5B . 1.528(4) ?
    C4B H4BA . 0.99 ?
    C4B H4BB . 0.99 ?
    C4A C5A . 1.523(5) ?
    C4A H4AA . 0.99 ?
    C4A H4AB . 0.99 ?
    C5D C6D . 1.529(4) ?
    C5D H5DA . 0.99 ?
    C5D H5DB . 0.99 ?
    C5B C6B . 1.537(4) ?
    C5B H5BA . 0.99 ?
    C5B H5BB . 0.99 ?
    C5A C6A . 1.533(4) ?
    C5A H5AA . 0.99 ?
    C5A H5AB . 0.99 ?
    C6D C9D . 1.536(4) ?
    C6D C7D . 1.546(4) ?
    C6D H6D . 1.0 ?
    C6B C7B . 1.533(4) ?
    C6B C9B . 1.538(4) ?
    C6B H6B . 1.0 ?
    C6A C7A . 1.532(4) ?
    C6A C9A . 1.539(4) ?
    C6A H6A . 1.0 ?
    C5E C6E . 1.529(4) ?
    C5E H5EA . 0.99 ?
    C5E H5EB . 0.99 ?
    C7B C8B . 1.547(4) ?
    C7B H7B . 1.0 ?
    C7A C8A . 1.541(4) ?
    C7A H7A . 1.0 ?
    C6E C7E . 1.531(4) ?
    C6E C9E . 1.543(4) ?
    C6E H6E . 1.0 ?
    C8A C14A . 1.542(4) ?
    C8A H8A . 1.0 ?
    C7E C8E . 1.546(4) ?
    C7E H7E . 1.0 ?
    C7D C8D . 1.543(4) ?
    C7D H7D . 1.0 ?
    C9A C10A . 1.524(5) ?
    C9A C11A . 1.535(4) ?
    C9A H9A . 1.0 ?
    C8E C14E . 1.539(4) ?
    C8E H8E . 1.0 ?
    C8D C14D . 1.530(4) ?
    C8D H8D . 1.0 ?
    C8B C14B . 1.533(4) ?
    C8B H8B . 1.0 ?
    C10A H10E . 0.99 ?
    C10A H10F . 0.99 ?
    C9E C10E . 1.523(4) ?
    C9E C11E . 1.528(4) ?
    C9E H9E . 1.0 ?
    C9D C10D . 1.529(4) ?
    C9D C11D . 1.533(4) ?
    C9D H9D . 1.0 ?
    C9B C10B . 1.525(4) ?
    C9B C11B . 1.535(4) ?
    C9B H9B . 1.0 ?
    C11A H11G . 0.98 ?
    C11A H11H . 0.98 ?
    C11A H11I . 0.98 ?
    C10E H10G . 0.99 ?
    C10E H10H . 0.99 ?
    C10D H10I . 0.99 ?
    C10D H10J . 0.99 ?
    C10B H10K . 0.99 ?
    C10B H10L . 0.99 ?
    C12A H12E . 0.95 ?
    C12A H12F . 0.95 ?
    C11E H11J . 0.98 ?
    C11E H11K . 0.98 ?
    C11E H11L . 0.98 ?
    C11D H11M . 0.98 ?
    C11D H11N . 0.98 ?
    C11D H11O . 0.98 ?
    C11B H11P . 0.98 ?
    C11B H11Q . 0.98 ?
    C11B H11R . 0.98 ?
    C13A H13G . 0.98 ?
    C13A H13H . 0.98 ?
    C13A H13I . 0.98 ?
    C12E H12G . 0.95 ?
    C12E H12H . 0.95 ?
    C12D H12I . 0.95 ?
    C12D H12J . 0.95 ?
    C12B H12K . 0.95 ?
    C12B H12L . 0.95 ?
    C14A C15A . 1.586(4) ?
    C14A H14A . 1.0 ?
    C13E H13J . 0.98 ?
    C13E H13K . 0.98 ?
    C13E H13L . 0.98 ?
    C13D H13M . 0.98 ?
    C13D H13N . 0.98 ?
    C13D H13O . 0.98 ?
    C13B H13P . 0.98 ?
    C13B H13Q . 0.98 ?
    C13B H13R . 0.98 ?
    C15A H15A . 1.0 ?
    C14E C15E . 1.587(4) ?
    C14E H14E . 1.0 ?
    C14D C15D . 1.585(4) ?
    C14D H14D . 1.0 ?
    C15B C14B . 1.582(4) ?
    C15B H15B . 1.0 ?
    C15D H15D . 1.0 ?
    C15E H15E . 1.0 ?
    C14B H14B . 1.0 ?

loop_
    _geom_angle_atom_site_label_1
    _geom_angle_atom_site_label_2
    _geom_angle_atom_site_label_3
    _geom_angle_site_symmetry_1
    _geom_angle_site_symmetry_3
    _geom_angle
    _geom_angle_publ_flag
    C10 O1 HO1 . . 109.(4) ?
    C2C C1C C15C . . 104.3(2) ?
    C2C C1C C7C . . 103.0(2) ?
    C15C C1C C7C . . 100.9(2) ?
    C2C C1C H1C . . 115.6 ?
    C15C C1C H1C . . 115.6 ?
    C7C C1C H1C . . 115.6 ?
    C2 C1 C15 . . 105.2(2) ?
    C2 C1 C7 . . 104.1(2) ?
    C15 C1 C7 . . 99.8(2) ?
    C2 C1 H1 . . 115.3 ?
    C15 C1 H1 . . 115.3 ?
    C7 C1 H1 . . 115.3 ?
    C15 O2 H2O . . 109.5 ?
    C12C C2C C1C . . 126.8(3) ?
    C12C C2C C3C . . 126.8(3) ?
    C1C C2C C3C . . 106.4(2) ?
    C12 C2 C1 . . 127.1(3) ?
    C12 C2 C3 . . 127.1(3) ?
    C1 C2 C3 . . 105.9(2) ?
    C14 O3 H3O . . 109.(3) ?
    C13C C3C C2C . . 113.9(3) ?
    C13C C3C C4C . . 110.7(2) ?
    C2C C3C C4C . . 109.1(2) ?
    C13C C3C C8C . . 115.0(2) ?
    C2C C3C C8C . . 100.3(2) ?
    C4C C3C C8C . . 107.0(2) ?
    C13 C3 C2 . . 115.1(3) ?
    C13 C3 C4 . . 109.9(2) ?
    C2 C3 C4 . . 107.5(2) ?
    C13 C3 C8 . . 115.2(3) ?
    C2 C3 C8 . . 100.1(2) ?
    C4 C3 C8 . . 108.3(2) ?
    C5 C4 C3 . . 112.6(2) ?
    C5 C4 H4A . . 109.1 ?
    C3 C4 H4A . . 109.1 ?
    C5 C4 H4B . . 109.1 ?
    C3 C4 H4B . . 109.1 ?
    H4A C4 H4B . . 107.8 ?
    C5C C4C C3C . . 112.5(2) ?
    C5C C4C H4CA . . 109.1 ?
    C3C C4C H4CA . . 109.1 ?
    C5C C4C H4CB . . 109.1 ?
    C3C C4C H4CB . . 109.1 ?
    H4CA C4C H4CB . . 107.8 ?
    C4 C5 C6 . . 111.9(2) ?
    C4 C5 H5A . . 109.2 ?
    C6 C5 H5A . . 109.2 ?
    C4 C5 H5B . . 109.2 ?
    C6 C5 H5B . . 109.2 ?
    H5A C5 H5B . . 107.9 ?
    C4C C5C C6C . . 113.5(2) ?
    C4C C5C H5CA . . 108.9 ?
    C6C C5C H5CA . . 108.9 ?
    C4C C5C H5CB . . 108.9 ?
    C6C C5C H5CB . . 108.9 ?
    H5CA C5C H5CB . . 107.7 ?
    C7 C6 C9 . . 112.2(2) ?
    C7 C6 C5 . . 110.0(2) ?
    C9 C6 C5 . . 112.7(2) ?
    C7 C6 H6 . . 107.2 ?
    C9 C6 H6 . . 107.2 ?
    C5 C6 H6 . . 107.2 ?
    C5C C6C C7C . . 112.1(2) ?
    C5C C6C C9C . . 110.5(2) ?
    C7C C6C C9C . . 114.8(2) ?
    C5C C6C H6C . . 106.3 ?
    C7C C6C H6C . . 106.3 ?
    C9C C6C H6C . . 106.3 ?
    C6 C7 C8 . . 114.6(2) ?
    C6 C7 C1 . . 119.7(2) ?
    C8 C7 C1 . . 93.1(2) ?
    C6 C7 H7 . . 109.4 ?
    C8 C7 H7 . . 109.4 ?
    C1 C7 H7 . . 109.4 ?
    C6C C7C C8C . . 113.0(2) ?
    C6C C7C C1C . . 120.3(2) ?
    C8C C7C C1C . . 93.1(2) ?
    C6C C7C H7C . . 109.8 ?
    C8C C7C H7C . . 109.8 ?
    C1C C7C H7C . . 109.8 ?
    C14 C8 C7 . . 101.5(2) ?
    C14 C8 C3 . . 112.0(2) ?
    C7 C8 C3 . . 101.4(2) ?
    C14 C8 H8 . . 113.6 ?
    C7 C8 H8 . . 113.6 ?
    C3 C8 H8 . . 113.6 ?
    C14C C8C C7C . . 101.2(2) ?
    C14C C8C C3C . . 112.9(2) ?
    C7C C8C C3C . . 101.5(2) ?
    C14C C8C H8C . . 113.4 ?
    C7C C8C H8C . . 113.4 ?
    C3C C8C H8C . . 113.4 ?
    C10 C9 C6 . . 111.9(3) ?
    C10 C9 C11 . . 110.0(3) ?
    C6 C9 C11 . . 112.1(3) ?
    C10 C9 H9 . . 107.5 ?
    C6 C9 H9 . . 107.5 ?
    C11 C9 H9 . . 107.5 ?
    C10C C9C C11C . . 109.7(3) ?
    C10C C9C C6C . . 112.8(2) ?
    C11C C9C C6C . . 110.7(2) ?
    C10C C9C H9C . . 107.8 ?
    C11C C9C H9C . . 107.8 ?
    C6C C9C H9C . . 107.8 ?
    O1 C10 C9 . . 111.6(3) ?
    O1 C10 H10A . . 109.3 ?
    C9 C10 H10A . . 109.3 ?
    O1 C10 H10B . . 109.3 ?
    C9 C10 H10B . . 109.3 ?
    H10A C10 H10B . . 108.0 ?
    O1C C10C C9C . . 111.9(2) ?
    O1C C10C H10C . . 109.2 ?
    C9C C10C H10C . . 109.2 ?
    O1C C10C H10D . . 109.2 ?
    C9C C10C H10D . . 109.2 ?
    H10C C10C H10D . . 107.9 ?
    C9 C11 H11A . . 109.5 ?
    C9 C11 H11B . . 109.5 ?
    H11A C11 H11B . . 109.5 ?
    C9 C11 H11C . . 109.5 ?
    H11A C11 H11C . . 109.5 ?
    H11B C11 H11C . . 109.5 ?
    C9C C11C H11D . . 109.5 ?
    C9C C11C H11E . . 109.5 ?
    H11D C11C H11E . . 109.5 ?
    C9C C11C H11F . . 109.5 ?
    H11D C11C H11F . . 109.5 ?
    H11E C11C H11F . . 109.5 ?
    C2 C12 H12A . . 120.0 ?
    C2 C12 H12B . . 120.0 ?
    H12A C12 H12B . . 120.0 ?
    C2C C12C H12C . . 120.0 ?
    C2C C12C H12D . . 120.0 ?
    H12C C12C H12D . . 120.0 ?
    C3C C13C H13A . . 109.5 ?
    C3C C13C H13B . . 109.5 ?
    H13A C13C H13B . . 109.5 ?
    C3C C13C H13C . . 109.5 ?
    H13A C13C H13C . . 109.5 ?
    H13B C13C H13C . . 109.5 ?
    C3 C13 H13D . . 109.5 ?
    C3 C13 H13E . . 109.5 ?
    H13D C13 H13E . . 109.5 ?
    C3 C13 H13F . . 109.5 ?
    H13D C13 H13F . . 109.5 ?
    H13E C13 H13F . . 109.5 ?
    O2C C14C C8C . . 106.8(2) ?
    O2C C14C C15C . . 112.1(2) ?
    C8C C14C C15C . . 103.1(2) ?
    O2C C14C H14C . . 111.5 ?
    C8C C14C H14C . . 111.5 ?
    C15C C14C H14C . . 111.5 ?
    O3 C14 C8 . . 112.7(2) ?
    O3 C14 C15 . . 112.5(2) ?
    C8 C14 C15 . . 102.6(2) ?
    O3 C14 H14 . . 109.6 ?
    C8 C14 H14 . . 109.6 ?
    C15 C14 H14 . . 109.6 ?
    O3C C15C C1C . . 113.9(2) ?
    O3C C15C C14C . . 110.9(2) ?
    C1C C15C C14C . . 102.2(2) ?
    O3C C15C H15C . . 109.9 ?
    C1C C15C H15C . . 109.9 ?
    C14C C15C H15C . . 109.9 ?
    O2 C15 C1 . . 108.8(2) ?
    O2 C15 C14 . . 112.1(2) ?
    C1 C15 C14 . . 102.0(2) ?
    O2 C15 H15 . . 111.2 ?
    C1 C15 H15 . . 111.2 ?
    C14 C15 H15 . . 111.2 ?
    C10C O1C H1OC . . 109.5 ?
    C2B C1B C15B . . 104.6(2) ?
    C2B C1B C7B . . 103.3(2) ?
    C15B C1B C7B . . 100.7(2) ?
    C2B C1B H1B . . 115.5 ?
    C15B C1B H1B . . 115.5 ?
    C7B C1B H1B . . 115.5 ?
    C10B O1B H1OB . . 108.(3) ?
    C2A C1A C7A . . 103.5(2) ?
    C2A C1A C15A . . 105.4(2) ?
    C7A C1A C15A . . 100.3(2) ?
    C2A C1A H1A . . 115.3 ?
    C7A C1A H1A . . 115.3 ?
    C15A C1A H1A . . 115.3 ?
    C10A O1A H1OA . . 110.(3) ?
    C12A C2A C1A . . 126.9(3) ?
    C12A C2A C3A . . 127.0(3) ?
    C1A C2A C3A . . 106.1(2) ?
    C14A O2A H2OA . . 109.(3) ?
    C2E C1E C15E . . 104.8(2) ?
    C2E C1E C7E . . 103.8(2) ?
    C15E C1E C7E . . 99.9(2) ?
    C2E C1E H1E . . 115.4 ?
    C15E C1E H1E . . 115.4 ?
    C7E C1E H1E . . 115.4 ?
    C10E O1E H1OE . . 109.5 ?
    C2D C1D C15D . . 103.6(2) ?
    C2D C1D C7D . . 103.9(2) ?
    C15D C1D C7D . . 100.7(2) ?
    C2D C1D H1D . . 115.6 ?
    C15D C1D H1D . . 115.6 ?
    C7D C1D H1D . . 115.6 ?
    C10D O1D H1OD . . 104.(3) ?
    C13A C3A C2A . . 115.0(3) ?
    C13A C3A C8A . . 115.1(3) ?
    C2A C3A C8A . . 100.4(2) ?
    C13A C3A C4A . . 110.1(2) ?
    C2A C3A C4A . . 107.8(2) ?
    C8A C3A C4A . . 107.9(2) ?
    C15A O3A H3OA . . 107.(3) ?
    C12E C2E C1E . . 126.6(3) ?
    C12E C2E C3E . . 127.1(3) ?
    C1E C2E C3E . . 106.2(2) ?
    C14E O2E H2OE . . 109.5 ?
    C12D C2D C1D . . 126.6(3) ?
    C12D C2D C3D . . 127.4(3) ?
    C1D C2D C3D . . 105.9(2) ?
    C14D O2D H2OD . . 108.(3) ?
    C14C O2C H2OC . . 105.(3) ?
    C12B C2B C1B . . 126.5(3) ?
    C12B C2B C3B . . 127.0(3) ?
    C1B C2B C3B . . 106.5(2) ?
    C14B O2B H2OB . . 109.5 ?
    C13E C3E C2E . . 115.6(3) ?
    C13E C3E C8E . . 114.9(3) ?
    C2E C3E C8E . . 100.2(2) ?
    C13E C3E C4E . . 109.6(2) ?
    C2E C3E C4E . . 108.4(2) ?
    C8E C3E C4E . . 107.7(2) ?
    C15E O3E H3OE . . 107.(4) ?
    C2D C3D C13D . . 115.7(2) ?
    C2D C3D C8D . . 100.6(2) ?
    C13D C3D C8D . . 114.8(2) ?
    C2D C3D C4D . . 107.3(2) ?
    C13D C3D C4D . . 109.1(2) ?
    C8D C3D C4D . . 108.9(2) ?
    C15D O3D H3OD . . 111.(3) ?
    C15C O3C H3OC . . 109.5 ?
    C2B C3B C13B . . 115.1(3) ?
    C2B C3B C8B . . 100.2(2) ?
    C13B C3B C8B . . 115.4(3) ?
    C2B C3B C4B . . 108.7(2) ?
    C13B C3B C4B . . 109.6(2) ?
    C8B C3B C4B . . 107.1(2) ?
    C15B O3B H3OB . . 108.(3) ?
    C5E C4E C3E . . 112.6(2) ?
    C5E C4E H4EA . . 109.1 ?
    C3E C4E H4EA . . 109.1 ?
    C5E C4E H4EB . . 109.1 ?
    C3E C4E H4EB . . 109.1 ?
    H4EA C4E H4EB . . 107.8 ?
    C5D C4D C3D . . 112.4(2) ?
    C5D C4D H4DA . . 109.1 ?
    C3D C4D H4DA . . 109.1 ?
    C5D C4D H4DB . . 109.1 ?
    C3D C4D H4DB . . 109.1 ?
    H4DA C4D H4DB . . 107.9 ?
    C5B C4B C3B . . 112.3(2) ?
    C5B C4B H4BA . . 109.1 ?
    C3B C4B H4BA . . 109.1 ?
    C5B C4B H4BB . . 109.1 ?
    C3B C4B H4BB . . 109.1 ?
    H4BA C4B H4BB . . 107.9 ?
    C5A C4A C3A . . 112.6(2) ?
    C5A C4A H4AA . . 109.1 ?
    C3A C4A H4AA . . 109.1 ?
    C5A C4A H4AB . . 109.1 ?
    C3A C4A H4AB . . 109.1 ?
    H4AA C4A H4AB . . 107.8 ?
    C4D C5D C6D . . 111.3(2) ?
    C4D C5D H5DA . . 109.4 ?
    C6D C5D H5DA . . 109.4 ?
    C4D C5D H5DB . . 109.4 ?
    C6D C5D H5DB . . 109.4 ?
    H5DA C5D H5DB . . 108.0 ?
    C4B C5B C6B . . 113.0(2) ?
    C4B C5B H5BA . . 109.0 ?
    C6B C5B H5BA . . 109.0 ?
    C4B C5B H5BB . . 109.0 ?
    C6B C5B H5BB . . 109.0 ?
    H5BA C5B H5BB . . 107.8 ?
    C4A C5A C6A . . 112.6(3) ?
    C4A C5A H5AA . . 109.1 ?
    C6A C5A H5AA . . 109.1 ?
    C4A C5A H5AB . . 109.1 ?
    C6A C5A H5AB . . 109.1 ?
    H5AA C5A H5AB . . 107.8 ?
    C5D C6D C9D . . 114.3(2) ?
    C5D C6D C7D . . 110.3(2) ?
    C9D C6D C7D . . 114.0(2) ?
    C5D C6D H6D . . 105.8 ?
    C9D C6D H6D . . 105.8 ?
    C7D C6D H6D . . 105.8 ?
    C7B C6B C5B . . 111.3(2) ?
    C7B C6B C9B . . 113.3(2) ?
    C5B C6B C9B . . 111.1(2) ?
    C7B C6B H6B . . 106.9 ?
    C5B C6B H6B . . 106.9 ?
    C9B C6B H6B . . 106.9 ?
    C7A C6A C5A . . 110.9(2) ?
    C7A C6A C9A . . 113.0(2) ?
    C5A C6A C9A . . 112.8(2) ?
    C7A C6A H6A . . 106.5 ?
    C5A C6A H6A . . 106.5 ?
    C9A C6A H6A . . 106.5 ?
    C4E C5E C6E . . 112.4(2) ?
    C4E C5E H5EA . . 109.1 ?
    C6E C5E H5EA . . 109.1 ?
    C4E C5E H5EB . . 109.1 ?
    C6E C5E H5EB . . 109.1 ?
    H5EA C5E H5EB . . 107.9 ?
    C6B C7B C8B . . 113.8(2) ?
    C6B C7B C1B . . 119.7(2) ?
    C8B C7B C1B . . 92.9(2) ?
    C6B C7B H7B . . 109.8 ?
    C8B C7B H7B . . 109.8 ?
    C1B C7B H7B . . 109.8 ?
    C6A C7A C8A . . 113.7(2) ?
    C6A C7A C1A . . 120.1(2) ?
    C8A C7A C1A . . 93.4(2) ?
    C6A C7A H7A . . 109.5 ?
    C8A C7A H7A . . 109.5 ?
    C1A C7A H7A . . 109.5 ?
    C5E C6E C7E . . 111.0(2) ?
    C5E C6E C9E . . 111.6(2) ?
    C7E C6E C9E . . 112.3(2) ?
    C5E C6E H6E . . 107.2 ?
    C7E C6E H6E . . 107.2 ?
    C9E C6E H6E . . 107.2 ?
    C7A C8A C3A . . 101.4(2) ?
    C7A C8A C14A . . 101.4(2) ?
    C3A C8A C14A . . 111.6(2) ?
    C7A C8A H8A . . 113.7 ?
    C3A C8A H8A . . 113.7 ?
    C14A C8A H8A . . 113.7 ?
    C6E C7E C8E . . 114.3(2) ?
    C6E C7E C1E . . 118.9(2) ?
    C8E C7E C1E . . 93.3(2) ?
    C6E C7E H7E . . 109.8 ?
    C8E C7E H7E . . 109.8 ?
    C1E C7E H7E . . 109.8 ?
    C8D C7D C6D . . 113.2(2) ?
    C8D C7D C1D . . 93.0(2) ?
    C6D C7D C1D . . 120.0(2) ?
    C8D C7D H7D . . 109.8 ?
    C6D C7D H7D . . 109.8 ?
    C1D C7D H7D . . 109.8 ?
    C10A C9A C11A . . 110.1(3) ?
    C10A C9A C6A . . 112.0(2) ?
    C11A C9A C6A . . 111.2(2) ?
    C10A C9A H9A . . 107.8 ?
    C11A C9A H9A . . 107.8 ?
    C6A C9A H9A . . 107.8 ?
    C14E C8E C3E . . 111.2(2) ?
    C14E C8E C7E . . 101.3(2) ?
    C3E C8E C7E . . 101.5(2) ?
    C14E C8E H8E . . 113.8 ?
    C3E C8E H8E . . 113.8 ?
    C7E C8E H8E . . 113.8 ?
    C14D C8D C3D . . 112.4(2) ?
    C14D C8D C7D . . 101.1(2) ?
    C3D C8D C7D . . 101.2(2) ?
    C14D C8D H8D . . 113.6 ?
    C3D C8D H8D . . 113.6 ?
    C7D C8D H8D . . 113.6 ?
    C14B C8B C3B . . 111.4(2) ?
    C14B C8B C7B . . 101.7(2) ?
    C3B C8B C7B . . 101.8(2) ?
    C14B C8B H8B . . 113.6 ?
    C3B C8B H8B . . 113.6 ?
    C7B C8B H8B . . 113.6 ?
    O1A C10A C9A . . 111.8(3) ?
    O1A C10A H10E . . 109.3 ?
    C9A C10A H10E . . 109.3 ?
    O1A C10A H10F . . 109.3 ?
    C9A C10A H10F . . 109.3 ?
    H10E C10A H10F . . 107.9 ?
    C10E C9E C11E . . 109.2(3) ?
    C10E C9E C6E . . 111.8(2) ?
    C11E C9E C6E . . 112.4(2) ?
    C10E C9E H9E . . 107.8 ?
    C11E C9E H9E . . 107.8 ?
    C6E C9E H9E . . 107.8 ?
    C10D C9D C11D . . 109.2(3) ?
    C10D C9D C6D . . 110.2(2) ?
    C11D C9D C6D . . 111.7(2) ?
    C10D C9D H9D . . 108.6 ?
    C11D C9D H9D . . 108.6 ?
    C6D C9D H9D . . 108.6 ?
    C10B C9B C11B . . 108.5(3) ?
    C10B C9B C6B . . 114.0(2) ?
    C11B C9B C6B . . 112.3(2) ?
    C10B C9B H9B . . 107.2 ?
    C11B C9B H9B . . 107.2 ?
    C6B C9B H9B . . 107.2 ?
    C9A C11A H11G . . 109.5 ?
    C9A C11A H11H . . 109.5 ?
    H11G C11A H11H . . 109.5 ?
    C9A C11A H11I . . 109.5 ?
    H11G C11A H11I . . 109.5 ?
    H11H C11A H11I . . 109.5 ?
    O1E C10E C9E . . 111.6(2) ?
    O1E C10E H10G . . 109.3 ?
    C9E C10E H10G . . 109.3 ?
    O1E C10E H10H . . 109.3 ?
    C9E C10E H10H . . 109.3 ?
    H10G C10E H10H . . 108.0 ?
    O1D C10D C9D . . 113.7(2) ?
    O1D C10D H10I . . 108.8 ?
    C9D C10D H10I . . 108.8 ?
    O1D C10D H10J . . 108.8 ?
    C9D C10D H10J . . 108.8 ?
    H10I C10D H10J . . 107.7 ?
    O1B C10B C9B . . 111.2(2) ?
    O1B C10B H10K . . 109.4 ?
    C9B C10B H10K . . 109.4 ?
    O1B C10B H10L . . 109.4 ?
    C9B C10B H10L . . 109.4 ?
    H10K C10B H10L . . 108.0 ?
    C2A C12A H12E . . 120.0 ?
    C2A C12A H12F . . 120.0 ?
    H12E C12A H12F . . 120.0 ?
    C9E C11E H11J . . 109.5 ?
    C9E C11E H11K . . 109.5 ?
    H11J C11E H11K . . 109.5 ?
    C9E C11E H11L . . 109.5 ?
    H11J C11E H11L . . 109.5 ?
    H11K C11E H11L . . 109.5 ?
    C9D C11D H11M . . 109.5 ?
    C9D C11D H11N . . 109.5 ?
    H11M C11D H11N . . 109.5 ?
    C9D C11D H11O . . 109.5 ?
    H11M C11D H11O . . 109.5 ?
    H11N C11D H11O . . 109.5 ?
    C9B C11B H11P . . 109.5 ?
    C9B C11B H11Q . . 109.5 ?
    H11P C11B H11Q . . 109.5 ?
    C9B C11B H11R . . 109.5 ?
    H11P C11B H11R . . 109.5 ?
    H11Q C11B H11R . . 109.5 ?
    C3A C13A H13G . . 109.5 ?
    C3A C13A H13H . . 109.5 ?
    H13G C13A H13H . . 109.5 ?
    C3A C13A H13I . . 109.5 ?
    H13G C13A H13I . . 109.5 ?
    H13H C13A H13I . . 109.5 ?
    C2E C12E H12G . . 120.0 ?
    C2E C12E H12H . . 120.0 ?
    H12G C12E H12H . . 120.0 ?
    C2D C12D H12I . . 120.0 ?
    C2D C12D H12J . . 120.0 ?
    H12I C12D H12J . . 120.0 ?
    C2B C12B H12K . . 120.0 ?
    C2B C12B H12L . . 120.0 ?
    H12K C12B H12L . . 120.0 ?
    O2A C14A C8A . . 111.5(2) ?
    O2A C14A C15A . . 111.9(2) ?
    C8A C14A C15A . . 103.3(2) ?
    O2A C14A H14A . . 110.0 ?
    C8A C14A H14A . . 110.0 ?
    C15A C14A H14A . . 110.0 ?
    C3E C13E H13J . . 109.5 ?
    C3E C13E H13K . . 109.5 ?
    H13J C13E H13K . . 109.5 ?
    C3E C13E H13L . . 109.5 ?
    H13J C13E H13L . . 109.5 ?
    H13K C13E H13L . . 109.5 ?
    C3D C13D H13M . . 109.5 ?
    C3D C13D H13N . . 109.5 ?
    H13M C13D H13N . . 109.5 ?
    C3D C13D H13O . . 109.5 ?
    H13M C13D H13O . . 109.5 ?
    H13N C13D H13O . . 109.5 ?
    C3B C13B H13P . . 109.5 ?
    C3B C13B H13Q . . 109.5 ?
    H13P C13B H13Q . . 109.5 ?
    C3B C13B H13R . . 109.5 ?
    H13P C13B H13R . . 109.5 ?
    H13Q C13B H13R . . 109.5 ?
    O3A C15A C1A . . 110.1(2) ?
    O3A C15A C14A . . 111.7(2) ?
    C1A C15A C14A . . 101.4(2) ?
    O3A C15A H15A . . 111.1 ?
    C1A C15A H15A . . 111.1 ?
    C14A C15A H15A . . 111.1 ?
    O2E C14E C8E . . 108.8(2) ?
    O2E C14E C15E . . 110.6(2) ?
    C8E C14E C15E . . 102.8(2) ?
    O2E C14E H14E . . 111.4 ?
    C8E C14E H14E . . 111.4 ?
    C15E C14E H14E . . 111.4 ?
    O2D C14D C8D . . 108.0(2) ?
    O2D C14D C15D . . 111.8(2) ?
    C8D C14D C15D . . 103.5(2) ?
    O2D C14D H14D . . 111.1 ?
    C8D C14D H14D . . 111.1 ?
    C15D C14D H14D . . 111.1 ?
    O3B C15B C1B . . 110.4(2) ?
    O3B C15B C14B . . 113.0(2) ?
    C1B C15B C14B . . 102.4(2) ?
    O3B C15B H15B . . 110.3 ?
    C1B C15B H15B . . 110.3 ?
    C14B C15B H15B . . 110.3 ?
    O3D C15D C1D . . 111.0(2) ?
    O3D C15D C14D . . 113.0(2) ?
    C1D C15D C14D . . 101.6(2) ?
    O3D C15D H15D . . 110.3 ?
    C1D C15D H15D . . 110.3 ?
    C14D C15D H15D . . 110.3 ?
    O3E C15E C1E . . 110.6(2) ?
    O3E C15E C14E . . 111.2(2) ?
    C1E C15E C14E . . 102.2(2) ?
    O3E C15E H15E . . 110.8 ?
    C1E C15E H15E . . 110.8 ?
    C14E C15E H15E . . 110.8 ?
    O2B C14B C8B . . 108.1(2) ?
    O2B C14B C15B . . 112.6(2) ?
    C8B C14B C15B . . 102.7(2) ?
    O2B C14B H14B . . 111.1 ?
    C8B C14B H14B . . 111.1 ?
    C15B C14B H14B . . 111.1 ?

loop_
    _geom_torsion_atom_site_label_1
    _geom_torsion_atom_site_label_2
    _geom_torsion_atom_site_label_3
    _geom_torsion_atom_site_label_4
    _geom_torsion_site_symmetry_1
    _geom_torsion_site_symmetry_2
    _geom_torsion_site_symmetry_3
    _geom_torsion_site_symmetry_4
    _geom_torsion
    _geom_torsion_publ_flag
    C15C C1C C2C C12C . . . . -100.4(4) ?
    C7C C1C C2C C12C . . . . 154.6(3) ?
    C15C C1C C2C C3C . . . . 78.4(3) ?
    C7C C1C C2C C3C . . . . -26.6(3) ?
    C15 C1 C2 C12 . . . . -96.9(4) ?
    C7 C1 C2 C12 . . . . 158.6(3) ?
    C15 C1 C2 C3 . . . . 82.2(3) ?
    C7 C1 C2 C3 . . . . -22.3(3) ?
    C12C C2C C3C C13C . . . . 45.8(5) ?
    C1C C2C C3C C13C . . . . -133.0(3) ?
    C12C C2C C3C C4C . . . . -78.5(4) ?
    C1C C2C C3C C4C . . . . 102.7(3) ?
    C12C C2C C3C C8C . . . . 169.2(3) ?
    C1C C2C C3C C8C . . . . -9.5(3) ?
    C12 C2 C3 C13 . . . . 41.0(5) ?
    C1 C2 C3 C13 . . . . -138.1(3) ?
    C12 C2 C3 C4 . . . . -81.8(4) ?
    C1 C2 C3 C4 . . . . 99.1(3) ?
    C12 C2 C3 C8 . . . . 165.2(3) ?
    C1 C2 C3 C8 . . . . -13.9(3) ?
    C13 C3 C4 C5 . . . . -170.8(3) ?
    C2 C3 C4 C5 . . . . -44.8(3) ?
    C8 C3 C4 C5 . . . . 62.6(3) ?
    C13C C3C C4C C5C . . . . -170.5(2) ?
    C2C C3C C4C C5C . . . . -44.3(3) ?
    C8C C3C C4C C5C . . . . 63.5(3) ?
    C3 C4 C5 C6 . . . . -50.0(3) ?
    C3C C4C C5C C6C . . . . -45.7(3) ?
    C4 C5 C6 C7 . . . . 45.2(3) ?
    C4 C5 C6 C9 . . . . 171.3(2) ?
    C4C C5C C6C C7C . . . . 38.9(3) ?
    C4C C5C C6C C9C . . . . 168.3(2) ?
    C9 C6 C7 C8 . . . . 176.1(2) ?
    C5 C6 C7 C8 . . . . -57.5(3) ?
    C9 C6 C7 C1 . . . . -74.6(3) ?
    C5 C6 C7 C1 . . . . 51.7(3) ?
    C2 C1 C7 C6 . . . . -72.4(3) ?
    C15 C1 C7 C6 . . . . 179.1(2) ?
    C2 C1 C7 C8 . . . . 48.4(3) ?
    C15 C1 C7 C8 . . . . -60.1(2) ?
    C5C C6C C7C C8C . . . . -52.4(3) ?
    C9C C6C C7C C8C . . . . -179.6(2) ?
    C5C C6C C7C C1C . . . . 56.0(3) ?
    C9C C6C C7C C1C . . . . -71.2(3) ?
    C2C C1C C7C C6C . . . . -68.2(3) ?
    C15C C1C C7C C6C . . . . -175.8(2) ?
    C2C C1C C7C C8C . . . . 50.8(3) ?
    C15C C1C C7C C8C . . . . -56.8(2) ?
    C6 C7 C8 C14 . . . . -177.5(2) ?
    C1 C7 C8 C14 . . . . 57.8(2) ?
    C6 C7 C8 C3 . . . . 67.0(3) ?
    C1 C7 C8 C3 . . . . -57.8(2) ?
    C13 C3 C8 C14 . . . . 62.7(3) ?
    C2 C3 C8 C14 . . . . -61.4(3) ?
    C4 C3 C8 C14 . . . . -173.8(2) ?
    C13 C3 C8 C7 . . . . 170.2(2) ?
    C2 C3 C8 C7 . . . . 46.1(3) ?
    C4 C3 C8 C7 . . . . -66.3(3) ?
    C6C C7C C8C C14C . . . . -176.2(2) ?
    C1C C7C C8C C14C . . . . 58.9(2) ?
    C6C C7C C8C C3C . . . . 67.4(3) ?
    C1C C7C C8C C3C . . . . -57.4(2) ?
    C13C C3C C8C C14C . . . . 58.2(3) ?
    C2C C3C C8C C14C . . . . -64.5(3) ?
    C4C C3C C8C C14C . . . . -178.4(2) ?
    C13C C3C C8C C7C . . . . 165.7(2) ?
    C2C C3C C8C C7C . . . . 43.0(3) ?
    C4C C3C C8C C7C . . . . -70.9(3) ?
    C7 C6 C9 C10 . . . . -53.7(3) ?
    C5 C6 C9 C10 . . . . -178.5(2) ?
    C7 C6 C9 C11 . . . . -177.8(3) ?
    C5 C6 C9 C11 . . . . 57.3(3) ?
    C5C C6C C9C C10C . . . . -176.3(2) ?
    C7C C6C C9C C10C . . . . -48.4(3) ?
    C5C C6C C9C C11C . . . . 60.3(3) ?
    C7C C6C C9C C11C . . . . -171.8(3) ?
    C6 C9 C10 O1 . . . . -48.8(3) ?
    C11 C9 C10 O1 . . . . 76.5(3) ?
    C11C C9C C10C O1C . . . . -60.1(3) ?
    C6C C9C C10C O1C . . . . 175.9(2) ?
    C7C C8C C14C O2C . . . . 79.4(2) ?
    C3C C8C C14C O2C . . . . -172.9(2) ?
    C7C C8C C14C C15C . . . . -38.9(3) ?
    C3C C8C C14C C15C . . . . 68.8(3) ?
    C7 C8 C14 O3 . . . . 87.2(3) ?
    C3 C8 C14 O3 . . . . -165.4(2) ?
    C7 C8 C14 C15 . . . . -34.1(3) ?
    C3 C8 C14 C15 . . . . 73.4(3) ?
    C2C C1C C15C O3C . . . . 168.2(2) ?
    C7C C1C C15C O3C . . . . -85.2(3) ?
    C2C C1C C15C C14C . . . . -72.2(3) ?
    C7C C1C C15C C14C . . . . 34.4(3) ?
    O2C C14C C15C O3C . . . . 9.6(3) ?
    C8C C14C C15C O3C . . . . 124.1(2) ?
    O2C C14C C15C C1C . . . . -112.2(3) ?
    C8C C14C C15C C1C . . . . 2.3(3) ?
    C2 C1 C15 O2 . . . . 173.9(2) ?
    C7 C1 C15 O2 . . . . -78.5(3) ?
    C2 C1 C15 C14 . . . . -67.5(3) ?
    C7 C1 C15 C14 . . . . 40.1(3) ?
    O3 C14 C15 O2 . . . . -9.2(3) ?
    C8 C14 C15 O2 . . . . 112.2(3) ?
    O3 C14 C15 C1 . . . . -125.4(3) ?
    C8 C14 C15 C1 . . . . -4.0(3) ?
    C7A C1A C2A C12A . . . . 157.3(3) ?
    C15A C1A C2A C12A . . . . -97.8(4) ?
    C7A C1A C2A C3A . . . . -24.0(3) ?
    C15A C1A C2A C3A . . . . 80.9(3) ?
    C12A C2A C3A C13A . . . . 42.5(4) ?
    C1A C2A C3A C13A . . . . -136.3(3) ?
    C12A C2A C3A C8A . . . . 166.6(3) ?
    C1A C2A C3A C8A . . . . -12.1(3) ?
    C12A C2A C3A C4A . . . . -80.7(4) ?
    C1A C2A C3A C4A . . . . 100.6(3) ?
    C15E C1E C2E C12E . . . . -96.0(4) ?
    C7E C1E C2E C12E . . . . 159.6(3) ?
    C15E C1E C2E C3E . . . . 81.8(3) ?
    C7E C1E C2E C3E . . . . -22.7(3) ?
    C15D C1D C2D C12D . . . . -95.7(4) ?
    C7D C1D C2D C12D . . . . 159.4(3) ?
    C15D C1D C2D C3D . . . . 82.2(3) ?
    C7D C1D C2D C3D . . . . -22.7(3) ?
    C15B C1B C2B C12B . . . . -97.5(4) ?
    C7B C1B C2B C12B . . . . 157.4(3) ?
    C15B C1B C2B C3B . . . . 80.2(3) ?
    C7B C1B C2B C3B . . . . -24.9(3) ?
    C12E C2E C3E C13E . . . . 40.3(5) ?
    C1E C2E C3E C13E . . . . -137.4(3) ?
    C12E C2E C3E C8E . . . . 164.3(3) ?
    C1E C2E C3E C8E . . . . -13.4(3) ?
    C12E C2E C3E C4E . . . . -83.1(4) ?
    C1E C2E C3E C4E . . . . 99.2(3) ?
    C12D C2D C3D C13D . . . . 40.1(4) ?
    C1D C2D C3D C13D . . . . -137.8(3) ?
    C12D C2D C3D C8D . . . . 164.3(3) ?
    C1D C2D C3D C8D . . . . -13.5(3) ?
    C12D C2D C3D C4D . . . . -81.9(4) ?
    C1D C2D C3D C4D . . . . 100.2(3) ?
    C12B C2B C3B C13B . . . . 41.9(5) ?
    C1B C2B C3B C13B . . . . -135.8(3) ?
    C12B C2B C3B C8B . . . . 166.3(3) ?
    C1B C2B C3B C8B . . . . -11.3(3) ?
    C12B C2B C3B C4B . . . . -81.5(4) ?
    C1B C2B C3B C4B . . . . 100.8(3) ?
    C13E C3E C4E C5E . . . . -170.6(3) ?
    C2E C3E C4E C5E . . . . -43.7(3) ?
    C8E C3E C4E C5E . . . . 63.8(3) ?
    C2D C3D C4D C5D . . . . -45.0(3) ?
    C13D C3D C4D C5D . . . . -171.0(2) ?
    C8D C3D C4D C5D . . . . 63.1(3) ?
    C2B C3B C4B C5B . . . . -43.6(3) ?
    C13B C3B C4B C5B . . . . -170.1(3) ?
    C8B C3B C4B C5B . . . . 63.9(3) ?
    C13A C3A C4A C5A . . . . -171.0(3) ?
    C2A C3A C4A C5A . . . . -44.8(3) ?
    C8A C3A C4A C5A . . . . 62.7(3) ?
    C3D C4D C5D C6D . . . . -50.8(3) ?
    C3B C4B C5B C6B . . . . -48.2(3) ?
    C3A C4A C5A C6A . . . . -48.0(3) ?
    C4D C5D C6D C9D . . . . 177.1(2) ?
    C4D C5D C6D C7D . . . . 47.0(3) ?
    C4B C5B C6B C7B . . . . 41.5(3) ?
    C4B C5B C6B C9B . . . . 168.7(2) ?
    C4A C5A C6A C7A . . . . 43.0(3) ?
    C4A C5A C6A C9A . . . . 170.9(2) ?
    C3E C4E C5E C6E . . . . -49.3(3) ?
    C5B C6B C7B C8B . . . . -53.5(3) ?
    C9B C6B C7B C8B . . . . -179.6(2) ?
    C5B C6B C7B C1B . . . . 54.8(3) ?
    C9B C6B C7B C1B . . . . -71.3(3) ?
    C2B C1B C7B C6B . . . . -70.1(3) ?
    C15B C1B C7B C6B . . . . -178.0(2) ?
    C2B C1B C7B C8B . . . . 49.5(2) ?
    C15B C1B C7B C8B . . . . -58.5(2) ?
    C5A C6A C7A C8A . . . . -55.8(3) ?
    C9A C6A C7A C8A . . . . 176.4(2) ?
    C5A C6A C7A C1A . . . . 53.4(3) ?
    C9A C6A C7A C1A . . . . -74.5(3) ?
    C2A C1A C7A C6A . . . . -70.7(3) ?
    C15A C1A C7A C6A . . . . -179.5(2) ?
    C2A C1A C7A C8A . . . . 49.2(3) ?
    C15A C1A C7A C8A . . . . -59.5(2) ?
    C4E C5E C6E C7E . . . . 43.1(3) ?
    C4E C5E C6E C9E . . . . 169.2(2) ?
    C6A C7A C8A C3A . . . . 67.4(3) ?
    C1A C7A C8A C3A . . . . -57.6(2) ?
    C6A C7A C8A C14A . . . . -177.5(2) ?
    C1A C7A C8A C14A . . . . 57.4(2) ?
    C13A C3A C8A C7A . . . . 168.6(2) ?
    C2A C3A C8A C7A . . . . 44.6(3) ?
    C4A C3A C8A C7A . . . . -68.1(3) ?
    C13A C3A C8A C14A . . . . 61.4(3) ?
    C2A C3A C8A C14A . . . . -62.6(3) ?
    C4A C3A C8A C14A . . . . -175.3(2) ?
    C5E C6E C7E C8E . . . . -54.9(3) ?
    C9E C6E C7E C8E . . . . 179.3(2) ?
    C5E C6E C7E C1E . . . . 53.7(3) ?
    C9E C6E C7E C1E . . . . -72.0(3) ?
    C2E C1E C7E C6E . . . . -71.8(3) ?
    C15E C1E C7E C6E . . . . -180.0(2) ?
    C2E C1E C7E C8E . . . . 48.3(3) ?
    C15E C1E C7E C8E . . . . -59.9(2) ?
    C5D C6D C7D C8D . . . . -58.9(3) ?
    C9D C6D C7D C8D . . . . 170.9(2) ?
    C5D C6D C7D C1D . . . . 49.4(3) ?
    C9D C6D C7D C1D . . . . -80.8(3) ?
    C2D C1D C7D C8D . . . . 48.6(3) ?
    C15D C1D C7D C8D . . . . -58.5(2) ?
    C2D C1D C7D C6D . . . . -70.5(3) ?
    C15D C1D C7D C6D . . . . -177.5(2) ?
    C7A C6A C9A C10A . . . . -50.9(3) ?
    C5A C6A C9A C10A . . . . -177.8(2) ?
    C7A C6A C9A C11A . . . . -174.7(3) ?
    C5A C6A C9A C11A . . . . 58.5(3) ?
    C13E C3E C8E C14E . . . . 62.8(3) ?
    C2E C3E C8E C14E . . . . -61.7(3) ?
    C4E C3E C8E C14E . . . . -174.9(2) ?
    C13E C3E C8E C7E . . . . 169.9(2) ?
    C2E C3E C8E C7E . . . . 45.4(3) ?
    C4E C3E C8E C7E . . . . -67.7(3) ?
    C6E C7E C8E C14E . . . . -179.0(2) ?
    C1E C7E C8E C14E . . . . 57.2(2) ?
    C6E C7E C8E C3E . . . . 66.3(3) ?
    C1E C7E C8E C3E . . . . -57.5(2) ?
    C2D C3D C8D C14D . . . . -61.3(3) ?
    C13D C3D C8D C14D . . . . 63.6(3) ?
    C4D C3D C8D C14D . . . . -173.9(2) ?
    C2D C3D C8D C7D . . . . 45.8(3) ?
    C13D C3D C8D C7D . . . . 170.6(2) ?
    C4D C3D C8D C7D . . . . -66.8(3) ?
    C6D C7D C8D C14D . . . . -177.2(2) ?
    C1D C7D C8D C14D . . . . 58.3(2) ?
    C6D C7D C8D C3D . . . . 67.0(3) ?
    C1D C7D C8D C3D . . . . -57.5(2) ?
    C2B C3B C8B C14B . . . . -63.5(3) ?
    C13B C3B C8B C14B . . . . 60.8(3) ?
    C4B C3B C8B C14B . . . . -176.9(2) ?
    C2B C3B C8B C7B . . . . 44.2(3) ?
    C13B C3B C8B C7B . . . . 168.5(2) ?
    C4B C3B C8B C7B . . . . -69.2(3) ?
    C6B C7B C8B C14B . . . . -178.2(2) ?
    C1B C7B C8B C14B . . . . 57.4(2) ?
    C6B C7B C8B C3B . . . . 66.7(3) ?
    C1B C7B C8B C3B . . . . -57.6(2) ?
    C11A C9A C10A O1A . . . . 74.1(3) ?
    C6A C9A C10A O1A . . . . -50.2(3) ?
    C5E C6E C9E C10E . . . . 173.8(2) ?
    C7E C6E C9E C10E . . . . -60.8(3) ?
    C5E C6E C9E C11E . . . . 50.6(3) ?
    C7E C6E C9E C11E . . . . 176.0(3) ?
    C5D C6D C9D C10D . . . . 166.4(2) ?
    C7D C6D C9D C10D . . . . -65.4(3) ?
    C5D C6D C9D C11D . . . . 44.9(3) ?
    C7D C6D C9D C11D . . . . 173.1(2) ?
    C7B C6B C9B C10B . . . . -56.7(3) ?
    C5B C6B C9B C10B . . . . 177.1(2) ?
    C7B C6B C9B C11B . . . . 179.4(2) ?
    C5B C6B C9B C11B . . . . 53.2(3) ?
    C11E C9E C10E O1E . . . . -57.6(3) ?
    C6E C9E C10E O1E . . . . 177.4(2) ?
    C11D C9D C10D O1D . . . . -54.5(3) ?
    C6D C9D C10D O1D . . . . -177.5(2) ?
    C11B C9B C10B O1B . . . . 60.0(3) ?
    C6B C9B C10B O1B . . . . -65.9(3) ?
    C7A C8A C14A O2A . . . . 86.1(3) ?
    C3A C8A C14A O2A . . . . -166.7(2) ?
    C7A C8A C14A C15A . . . . -34.3(3) ?
    C3A C8A C14A C15A . . . . 73.0(3) ?
    C2A C1A C15A O3A . . . . 173.5(2) ?
    C7A C1A C15A O3A . . . . -79.2(3) ?
    C2A C1A C15A C14A . . . . -68.0(3) ?
    C7A C1A C15A C14A . . . . 39.2(3) ?
    O2A C14A C15A O3A . . . . -6.0(3) ?
    C8A C14A C15A O3A . . . . 114.1(3) ?
    O2A C14A C15A C1A . . . . -123.3(2) ?
    C8A C14A C15A C1A . . . . -3.2(3) ?
    C3E C8E C14E O2E . . . . -169.2(2) ?
    C7E C8E C14E O2E . . . . 83.6(3) ?
    C3E C8E C14E C15E . . . . 73.6(3) ?
    C7E C8E C14E C15E . . . . -33.7(3) ?
    C3D C8D C14D O2D . . . . -171.2(2) ?
    C7D C8D C14D O2D . . . . 81.7(3) ?
    C3D C8D C14D C15D . . . . 70.2(3) ?
    C7D C8D C14D C15D . . . . -36.9(3) ?
    C2B C1B C15B O3B . . . . 170.7(2) ?
    C7B C1B C15B O3B . . . . -82.4(3) ?
    C2B C1B C15B C14B . . . . -68.7(3) ?
    C7B C1B C15B C14B . . . . 38.2(3) ?
    C2D C1D C15D O3D . . . . 169.2(2) ?
    C7D C1D C15D O3D . . . . -83.5(3) ?
    C2D C1D C15D C14D . . . . -70.5(3) ?
    C7D C1D C15D C14D . . . . 36.8(3) ?
    O2D C14D C15D O3D . . . . 2.7(3) ?
    C8D C14D C15D O3D . . . . 118.6(3) ?
    O2D C14D C15D C1D . . . . -116.3(2) ?
    C8D C14D C15D C1D . . . . -0.3(3) ?
    C2E C1E C15E O3E . . . . 174.2(2) ?
    C7E C1E C15E O3E . . . . -78.4(3) ?
    C2E C1E C15E C14E . . . . -67.3(3) ?
    C7E C1E C15E C14E . . . . 40.1(3) ?
    O2E C14E C15E O3E . . . . -2.0(3) ?
    C8E C14E C15E O3E . . . . 113.9(3) ?
    O2E C14E C15E C1E . . . . -120.1(2) ?
    C8E C14E C15E C1E . . . . -4.1(3) ?
    C3B C8B C14B O2B . . . . -168.4(2) ?
    C7B C8B C14B O2B . . . . 83.8(3) ?
    C3B C8B C14B C15B . . . . 72.4(3) ?
    C7B C8B C14B C15B . . . . -35.3(3) ?
    O3B C15B C14B O2B . . . . 0.8(3) ?
    C1B C15B C14B O2B . . . . -117.9(3) ?
    O3B C15B C14B C8B . . . . 116.8(3) ?
    C1B C15B C14B C8B . . . . -1.9(3) ?

_shelx_res_file                         
;

TITL lwbh112_1_0m_a.res in P1
    lwbh112_1_0m.res
    created by SHELXL-2016/6 at 14:31:54 on 19-Oct-2018
CELL 1.54178 9.7038 13.7866 16.6333 95.329 104.898 102.525
ZERR 6 0.0006 0.0008 0.0010 0.003 0.002 0.003
LATT -1
SFAC C H O
UNIT 90 144 18
LIST 4 ! automatically inserted. Change 6 to 4 for CHECKCIF!!
ACTA
TEMP -173.220
SIZE 0.115 0.143 0.235
ACTA
L.S. 10
FMAP 2
PLAN -5 0 0.00
HTAB
BOND $H
CONF
WGHT    0.050000    0.615900
FVAR       0.39979
O1    3    1.227518    0.527754    0.810932    11.00000    0.03560    0.04334 =
         0.03819    0.01429    0.01636    0.02024
H3OA  2    1.519938    0.463711    0.993169    11.00000    0.03830
H3OD  2   -0.780334    0.484085    0.307187    11.00000    0.04412
C1C   1   -0.072140    0.310304    0.564492    11.00000    0.02461    0.02980 =
         0.02035    0.00064    0.00715    0.00506
AFIX  13
H1C   2   -0.005441    0.330958    0.623315    11.00000   -1.20000
AFIX   0
C1    1    0.900078    0.711922    0.712254    11.00000    0.02523    0.02764 =
         0.02124    0.00256    0.00765    0.00823
AFIX  13
H1    2    0.927878    0.708174    0.658386    11.00000   -1.20000
AFIX   0
O2    3    0.737452    0.546221    0.665873    11.00000    0.02457    0.03170 =
         0.03282   -0.00717    0.01022    0.00000
AFIX 148
H2O   2    0.655547    0.509967    0.661088    11.00000   -1.50000
AFIX   0
H1OB  2   -0.046177    0.520033    0.190890    11.00000    0.04802
H2OD  2   -0.877109    0.478415    0.135640    11.00000    0.03586
C2C   1   -0.169809    0.204911    0.544890    11.00000    0.02789    0.02738 =
         0.02381    0.00251    0.00836    0.00673
C2    1    0.897171    0.816283    0.749673    11.00000    0.02510    0.02768 =
         0.02549    0.00177    0.00572    0.00804
O3    3    0.733779    0.544775    0.826051    11.00000    0.02830    0.03088 =
         0.03909    0.00854    0.01453    0.00670
HO1   2    1.303567    0.508460    0.819772    11.00000    0.05457
H3OE  2   -0.923559    0.510969    0.397664    11.00000    0.04759
H3OB  2   -0.654160    0.482599    0.075464    11.00000    0.03088
C3C   1   -0.203361    0.171667    0.449724    11.00000    0.02554    0.02557 =
         0.02132    0.00068    0.00587    0.00495
C3    1    0.937520    0.818625    0.845170    11.00000    0.02795    0.02754 =
         0.02243    0.00078    0.00793    0.00848
C4    1    1.102562    0.872755    0.881585    11.00000    0.03104    0.02618 =
         0.02618   -0.00034    0.00610    0.00467
AFIX  23
H4A   2    1.114622    0.946120    0.883002    11.00000   -1.20000
H4B   2    1.137540    0.860573    0.940238    11.00000   -1.20000
AFIX   0
H1OD  2   -0.166152    0.421021    0.282921    11.00000    0.04375
H1OA  2    2.045602    0.463616    0.825054    11.00000    0.05419
H2OA  2    1.537736    0.467022    0.830835    11.00000    0.05678
C4C   1   -0.107820    0.100276    0.434519    11.00000    0.03254    0.02322 =
         0.02352    0.00197    0.00736    0.00675
AFIX  23
H4CA  2   -0.150357    0.033098    0.446612    11.00000   -1.20000
H4CB  2   -0.109618    0.092814    0.374457    11.00000   -1.20000
AFIX   0
C5    1    1.197770    0.837211    0.830076    11.00000    0.02377    0.02791 =
         0.02697    0.00333    0.00605    0.00423
AFIX  23
H5A   2    1.303059    0.865881    0.860798    11.00000   -1.20000
H5B   2    1.178111    0.862505    0.775519    11.00000   -1.20000
AFIX   0
H2OC  2   -0.219221    0.474067    0.401735    11.00000    0.04232
H3O   2    0.807900    0.515659    0.818310    11.00000    0.06513
C5C   1    0.052031    0.138083    0.489368    11.00000    0.02963    0.02638 =
         0.02476    0.00238    0.00661    0.01112
AFIX  23
H5CA  2    0.112737    0.098540    0.468092    11.00000   -1.20000
H5CB  2    0.056776    0.126060    0.547666    11.00000   -1.20000
AFIX   0
C6    1    1.166737    0.722102    0.813703    11.00000    0.02168    0.02793 =
         0.02265    0.00334    0.00552    0.00807
AFIX  13
H6    2    1.207931    0.700207    0.868581    11.00000   -1.20000
AFIX   0
C6C   1    0.118033    0.250239    0.491041    11.00000    0.02579    0.02904 =
         0.01947    0.00275    0.00672    0.00906
AFIX  13
H6C   2    0.141949    0.255697    0.436374    11.00000   -1.20000
AFIX   0
C7    1    1.000928    0.675504    0.786132    11.00000    0.02384    0.02336 =
         0.02237    0.00210    0.00721    0.00574
AFIX  13
H7    2    0.981773    0.600569    0.774740    11.00000   -1.20000
AFIX   0
C7C   1    0.006167    0.313302    0.493346    11.00000    0.02417    0.02424 =
         0.02122    0.00222    0.00700    0.00585
AFIX  13
H7C   2    0.050301    0.384717    0.489474    11.00000   -1.20000
AFIX   0
C8    1    0.919637    0.704939    0.849177    11.00000    0.02406    0.02884 =
         0.02172    0.00374    0.00719    0.00854
AFIX  13
H8    2    0.960546    0.690184    0.907033    11.00000   -1.20000
AFIX   0
C8C   1   -0.140148    0.272507    0.422874    11.00000    0.02391    0.02376 =
         0.01871    0.00076    0.00519    0.00433
AFIX  13
H8C   2   -0.126813    0.264379    0.365191    11.00000   -1.20000
AFIX   0
C9    1    1.242884    0.684500    0.751376    11.00000    0.02361    0.03547 =
         0.02251    0.00537    0.00819    0.00917
AFIX  13
H9    2    1.204237    0.707935    0.696838    11.00000   -1.20000
AFIX   0
C9C   1    0.266143    0.288023    0.561053    11.00000    0.02285    0.03347 =
         0.02125    0.00427    0.00629    0.01063
AFIX  13
H9C   2    0.247252    0.274534    0.615802    11.00000   -1.20000
AFIX   0
C10   1    1.207399    0.569754    0.734206    11.00000    0.02713    0.03711 =
         0.02814    0.00457    0.00954    0.01405
AFIX  23
H10A  2    1.104119    0.543172    0.699062    11.00000   -1.20000
H10B  2    1.272084    0.548801    0.702319    11.00000   -1.20000
AFIX   0
C10C  1    0.331864    0.400627    0.569243    11.00000    0.02264    0.03568 =
         0.02530    0.00362    0.00207    0.00639
AFIX  23
H10C  2    0.354650    0.415466    0.516303    11.00000   -1.20000
H10D  2    0.258439    0.437415    0.577744    11.00000   -1.20000
AFIX   0
C11   1    1.410200    0.728281    0.780901    11.00000    0.02608    0.05022 =
         0.03490    0.00419    0.00927    0.00900
AFIX 137
H11A  2    1.454417    0.702485    0.739383    11.00000   -1.50000
H11B  2    1.451009    0.708503    0.835375    11.00000   -1.50000
H11C  2    1.432104    0.801835    0.786812    11.00000   -1.50000
AFIX   0
C11C  1    0.377598    0.230080    0.545939    11.00000    0.03097    0.04068 =
         0.03110    0.00335    0.00623    0.01627
AFIX 137
H11D  2    0.383681    0.231171    0.488111    11.00000   -1.50000
H11E  2    0.345808    0.160273    0.554449    11.00000   -1.50000
H11F  2    0.474583    0.261739    0.585591    11.00000   -1.50000
AFIX   0
C12   1    0.864543    0.889037    0.708322    11.00000    0.04771    0.03364 =
         0.03082    0.00372    0.00736    0.01672
AFIX  93
H12A  2    0.839335    0.878965    0.648538    11.00000   -1.20000
H12B  2    0.866208    0.951608    0.738267    11.00000   -1.20000
AFIX   0
C12C  1   -0.219380    0.152044    0.599005    11.00000    0.04185    0.03058 =
         0.02887    0.00220    0.01575    0.00262
AFIX  93
H12C  2   -0.193485    0.180499    0.656742    11.00000   -1.20000
H12D  2   -0.280720    0.085788    0.579961    11.00000   -1.20000
AFIX   0
C13C  1   -0.365700    0.123312    0.405387    11.00000    0.02818    0.03035 =
         0.02830    0.00029    0.00633    0.00199
AFIX 137
H13A  2   -0.380250    0.109447    0.344518    11.00000   -1.50000
H13B  2   -0.424900    0.169222    0.417043    11.00000   -1.50000
H13C  2   -0.396271    0.060192    0.426111    11.00000   -1.50000
AFIX   0
C13   1    0.846527    0.868931    0.890096    11.00000    0.03498    0.03672 =
         0.03232   -0.00298    0.01224    0.01257
AFIX 137
H13D  2    0.861136    0.939559    0.882030    11.00000   -1.50000
H13E  2    0.877952    0.865317    0.950407    11.00000   -1.50000
H13F  2    0.742043    0.834231    0.866709    11.00000   -1.50000
AFIX   0
C14C  1   -0.222093    0.352132    0.436897    11.00000    0.02299    0.02812 =
         0.02353    0.00288    0.00580    0.00702
AFIX  13
H14C  2   -0.330865    0.325683    0.411675    11.00000   -1.20000
AFIX   0
C14   1    0.761419    0.643225    0.805545    11.00000    0.02348    0.03021 =
         0.02637    0.00463    0.00980    0.00765
AFIX  13
H14   2    0.690425    0.678993    0.821100    11.00000   -1.20000
AFIX   0
C15C  1   -0.179891    0.377608    0.535966    11.00000    0.02393    0.02897 =
         0.02211    0.00088    0.00882    0.00443
AFIX  13
H15C  2   -0.269491    0.356202    0.555479    11.00000   -1.20000
AFIX   0
C15   1    0.750056    0.643380    0.708371    11.00000    0.02470    0.03073 =
         0.02513    0.00094    0.00759    0.00820
AFIX  13
H15   2    0.667423    0.672066    0.679970    11.00000   -1.20000
AFIX   0
O1C   3    0.463603    0.435457    0.638253    11.00000    0.02372    0.04302 =
         0.02528    0.00361    0.00479    0.00436
AFIX 148
H1OC  2    0.443283    0.426671    0.684097    11.00000   -1.50000
AFIX   0
C1B   1   -0.434325    0.682648    0.069723    11.00000    0.02427    0.02901 =
         0.02068    0.00256    0.00672    0.00772
AFIX  13
H1B   2   -0.423044    0.662788    0.012850    11.00000   -1.20000
AFIX   0
O1B   3    0.006836    0.557828    0.167556    11.00000    0.02761    0.03217 =
         0.03158    0.00786    0.01170    0.01182
C1A   1    1.594041    0.268038    0.927626    11.00000    0.02573    0.02649 =
         0.02225    0.00244    0.00773    0.00599
AFIX  13
H1A   2    1.670516    0.273885    0.982399    11.00000   -1.20000
AFIX   0
O1A   3    1.958796    0.434606    0.830146    11.00000    0.03019    0.04279 =
         0.04922    0.01927    0.00686    0.00813
C2A   1    1.492707    0.163869    0.893719    11.00000    0.02778    0.02769 =
         0.02468    0.00195    0.01024    0.00876
O2A   3    1.445132    0.432626    0.804419    11.00000    0.02404    0.02851 =
         0.02864    0.00470    0.00699    0.00999
C1E   1   -0.740859    0.716792    0.392138    11.00000    0.02716    0.02926 =
         0.02072    0.00278    0.00747    0.00848
AFIX  13
H1E   2   -0.713947    0.704207    0.338660    11.00000   -1.20000
AFIX   0
O1E   3   -0.320912    0.569098    0.381233    11.00000    0.03693    0.03892 =
         0.02695    0.00505    0.01155    0.02062
AFIX 148
H1OE  2   -0.377849    0.568372    0.325133    11.00000   -1.50000
AFIX   0
C1D   1   -0.711601    0.279238    0.251111    11.00000    0.02639    0.02691 =
         0.02112    0.00261    0.00850    0.00835
AFIX  13
H1D   2   -0.635126    0.287778    0.306342    11.00000   -1.20000
AFIX   0
O1D   3   -0.168565    0.417254    0.230758    11.00000    0.02413    0.03792 =
         0.02406    0.00322    0.00701    0.00558
C3A   1    1.446330    0.156336    0.797638    11.00000    0.02714    0.02509 =
         0.02349    0.00090    0.00633    0.00657
O3A   3    1.573065    0.437523    0.966092    11.00000    0.02879    0.02783 =
         0.02970   -0.00117    0.01227    0.00688
C2E   1   -0.757818    0.822122    0.414637    11.00000    0.02269    0.03250 =
         0.02621    0.00443    0.00474    0.00829
O2E   3   -0.870430    0.574103    0.528293    11.00000    0.02690    0.02750 =
         0.03506    0.00764    0.01367    0.00703
AFIX 148
H2OE  2   -0.957651    0.549473    0.534600    11.00000   -1.50000
AFIX   0
C2D   1   -0.819815    0.176852    0.223358    11.00000    0.02897    0.02648 =
         0.02399    0.00151    0.01057    0.01013
O2D   3   -0.834347    0.436400    0.117084    11.00000    0.02782    0.02874 =
         0.03402    0.00791    0.01305    0.01099
O2C   3   -0.165112    0.435545    0.400202    11.00000    0.02587    0.02820 =
         0.02571    0.00560    0.00804    0.00965
C2B   1   -0.443841    0.790754    0.088981    11.00000    0.02552    0.03044 =
         0.02628    0.00373    0.00811    0.00828
O2B   3   -0.516561    0.560700    0.229399    11.00000    0.02838    0.02572 =
         0.02927    0.00437    0.01185    0.00621
AFIX 148
H2OB  2   -0.597699    0.533131    0.234807    11.00000   -1.50000
AFIX   0
C3E   1   -0.715407    0.843862    0.510959    11.00000    0.02514    0.02738 =
         0.02357    0.00061    0.00678    0.00755
O3E   3   -0.888401    0.543916    0.368729    11.00000    0.02950    0.02853 =
         0.02981   -0.00273    0.01195    0.00363
C3D   1   -0.865903    0.160399    0.127187    11.00000    0.02354    0.02518 =
         0.02281    0.00250    0.00744    0.00745
O3D   3   -0.729100    0.452420    0.283878    11.00000    0.03069    0.02688 =
         0.03152   -0.00213    0.01569    0.00664
O3C   3   -0.116075    0.482066    0.563660    11.00000    0.03074    0.02766 =
         0.03000   -0.00008    0.01585    0.00659
AFIX 148
H3OC  2   -0.159260    0.503828    0.594578    11.00000   -1.50000
AFIX   0
C3B   1   -0.383240    0.821351    0.184204    11.00000    0.02690    0.02451 =
         0.02309    0.00174    0.00803    0.00650
O3B   3   -0.586840    0.514947    0.061164    11.00000    0.02836    0.02586 =
         0.02951   -0.00161    0.01213    0.00337
C4E   1   -0.554849    0.908453    0.543396    11.00000    0.02651    0.02400 =
         0.02726   -0.00036    0.00745    0.00504
AFIX  23
H4EA  2   -0.553190    0.978902    0.535335    11.00000   -1.20000
H4EB  2   -0.517212    0.907758    0.604538    11.00000   -1.20000
AFIX   0
C4D   1   -0.776190    0.091145    0.098058    11.00000    0.02848    0.02476 =
         0.02407    0.00124    0.00887    0.00721
AFIX  23
H4DA  2   -0.818460    0.021140    0.104378    11.00000   -1.20000
H4DB  2   -0.784715    0.092575    0.037601    11.00000   -1.20000
AFIX   0
C4B   1   -0.223037    0.885932    0.205232    11.00000    0.03068    0.02241 =
         0.02641    0.00161    0.00831    0.00578
AFIX  23
H4BA  2   -0.224545    0.954892    0.193619    11.00000   -1.20000
H4BB  2   -0.174146    0.890516    0.266028    11.00000   -1.20000
AFIX   0
C4A   1    1.541342    0.095843    0.762523    11.00000    0.03548    0.02693 =
         0.02562    0.00159    0.01081    0.00930
AFIX  23
H4AA  2    1.503623    0.023477    0.763908    11.00000   -1.20000
H4AB  2    1.531441    0.104293    0.703009    11.00000   -1.20000
AFIX   0
C5D   1   -0.613662    0.122770    0.148225    11.00000    0.02689    0.02525 =
         0.02463    0.00361    0.01014    0.00985
AFIX  23
H5DA  2   -0.558457    0.082967    0.122084    11.00000   -1.20000
H5DB  2   -0.603200    0.108360    0.206401    11.00000   -1.20000
AFIX   0
C5B   1   -0.133997    0.842389    0.154233    11.00000    0.02612    0.02696 =
         0.02646    0.00510    0.00949    0.00634
AFIX  23
H5BA  2   -0.028866    0.878677    0.177357    11.00000   -1.20000
H5BB  2   -0.167346    0.853810    0.095233    11.00000   -1.20000
AFIX   0
C5A   1    1.703591    0.129024    0.812235    11.00000    0.03468    0.02796 =
         0.02665    0.00426    0.01145    0.01286
AFIX  23
H5AA  2    1.761234    0.097705    0.781080    11.00000   -1.20000
H5AB  2    1.716554    0.104673    0.867184    11.00000   -1.20000
AFIX   0
C6D   1   -0.548263    0.234802    0.150967    11.00000    0.02405    0.02680 =
         0.02056    0.00334    0.00756    0.00899
AFIX  13
H6D   2   -0.548725    0.243110    0.091817    11.00000   -1.20000
AFIX   0
C6B   1   -0.148741    0.729240    0.155063    11.00000    0.02408    0.02361 =
         0.02290    0.00484    0.00733    0.00722
AFIX  13
H6B   2   -0.088282    0.722121    0.211728    11.00000   -1.20000
AFIX   0
C6A   1    1.763937    0.243573    0.827574    11.00000    0.02720    0.02725 =
         0.02248    0.00383    0.01017    0.01077
AFIX  13
H6A   2    1.772254    0.263005    0.772241    11.00000   -1.20000
AFIX   0
C5E   1   -0.453289    0.870842    0.498252    11.00000    0.02329    0.02878 =
         0.02588    0.00357    0.00760    0.00577
AFIX  23
H5EA  2   -0.349942    0.907167    0.527641    11.00000   -1.20000
H5EB  2   -0.476406    0.886239    0.440039    11.00000   -1.20000
AFIX   0
C7B   1   -0.308074    0.673134    0.145872    11.00000    0.02318    0.02370 =
         0.02253    0.00378    0.00791    0.00713
AFIX  13
H7B   2   -0.313721    0.600499    0.149758    11.00000   -1.20000
AFIX   0
C7A   1    1.654610    0.296655    0.852863    11.00000    0.02507    0.02386 =
         0.02018    0.00182    0.00739    0.00713
AFIX  13
H7A   2    1.695197    0.371181    0.861173    11.00000   -1.20000
AFIX   0
C6E   1   -0.468756    0.757674    0.495143    11.00000    0.02264    0.02828 =
         0.02052    0.00455    0.00596    0.00636
AFIX  13
H6E   2   -0.419725    0.746750    0.553080    11.00000   -1.20000
AFIX   0
C8A   1    1.500436    0.267444    0.788843    11.00000    0.02522    0.02716 =
         0.02018    0.00211    0.00688    0.00837
AFIX  13
H8A   2    1.501307    0.277847    0.730254    11.00000   -1.20000
AFIX   0
C7E   1   -0.630868    0.700271    0.473045    11.00000    0.02350    0.02311 =
         0.02198    0.00241    0.00750    0.00549
AFIX  13
H7E   2   -0.638518    0.626700    0.472593    11.00000   -1.20000
AFIX   0
C7D   1   -0.651437    0.297142    0.173650    11.00000    0.02329    0.02311 =
         0.02336    0.00313    0.00854    0.00830
AFIX  13
H7D   2   -0.606323    0.370462    0.177324    11.00000   -1.20000
AFIX   0
C9A   1    1.919893    0.278566    0.889314    11.00000    0.02701    0.03566 =
         0.02256    0.00693    0.00957    0.01391
AFIX  13
H9A   2    1.915310    0.255369    0.943990    11.00000   -1.20000
AFIX   0
C8E   1   -0.715671    0.736988    0.531759    11.00000    0.02119    0.02471 =
         0.02184    0.00121    0.00687    0.00553
AFIX  13
H8E   2   -0.670450    0.735384    0.592694    11.00000   -1.20000
AFIX   0
C8D   1   -0.807083    0.267758    0.110854    11.00000    0.02372    0.02634 =
         0.02111    0.00243    0.00627    0.00659
AFIX  13
H8D   2   -0.807232    0.271173    0.051041    11.00000   -1.20000
AFIX   0
C8B   1   -0.375344    0.717876    0.210984    11.00000    0.02596    0.02472 =
         0.02127    0.00232    0.00767    0.00702
AFIX  13
H8B   2   -0.316465    0.722370    0.270761    11.00000   -1.20000
AFIX   0
C10A  1    1.975582    0.392780    0.906363    11.00000    0.02593    0.03745 =
         0.03123    0.00414    0.00475    0.01098
AFIX  23
H10E  2    1.920407    0.421464    0.940867    11.00000   -1.20000
H10F  2    2.080932    0.411514    0.938944    11.00000   -1.20000
AFIX   0
C9E   1   -0.388606    0.717451    0.435444    11.00000    0.02257    0.03323 =
         0.02202    0.00396    0.00766    0.00875
AFIX  13
H9E   2   -0.442593    0.722283    0.376617    11.00000   -1.20000
AFIX   0
C9D   1   -0.386769    0.273411    0.204149    11.00000    0.02423    0.03024 =
         0.02009    0.00332    0.00569    0.00894
AFIX  13
H9D   2   -0.383157    0.279031    0.265069    11.00000   -1.20000
AFIX   0
C9B   1   -0.083466    0.684493    0.089601    11.00000    0.02490    0.03285 =
         0.02097    0.00401    0.00580    0.00963
AFIX  13
H9B   2   -0.144297    0.690681    0.032740    11.00000   -1.20000
AFIX   0
C11A  1    2.028781    0.230989    0.857297    11.00000    0.02821    0.04300 =
         0.03578    0.00515    0.01240    0.01600
AFIX 137
H11G  2    1.999217    0.157764    0.853982    11.00000   -1.50000
H11H  2    2.127904    0.257251    0.896200    11.00000   -1.50000
H11I  2    2.028752    0.247573    0.801264    11.00000   -1.50000
AFIX   0
C10E  1   -0.389504    0.607372    0.439389    11.00000    0.03173    0.03272 =
         0.02975    0.00887    0.01367    0.01407
AFIX  23
H10G  2   -0.336840    0.600587    0.497228    11.00000   -1.20000
H10H  2   -0.492471    0.567008    0.426365    11.00000   -1.20000
AFIX   0
C10D  1   -0.321078    0.377530    0.186190    11.00000    0.02453    0.03147 =
         0.02738    0.00365    0.00570    0.00625
AFIX  23
H10I  2   -0.332766    0.373538    0.124977    11.00000   -1.20000
H10J  2   -0.377325    0.424645    0.201581    11.00000   -1.20000
AFIX   0
C10B  1   -0.087461    0.573311    0.089939    11.00000    0.02920    0.03379 =
         0.02741    0.00109    0.01116    0.00883
AFIX  23
H10K  2   -0.189787    0.534753    0.082596    11.00000   -1.20000
H10L  2   -0.055243    0.547829    0.042024    11.00000   -1.20000
AFIX   0
C12A  1    1.450817    0.094764    0.938003    11.00000    0.04102    0.03123 =
         0.02775    0.00262    0.01400    0.00519
AFIX  93
H12E  2    1.484788    0.108056    0.997787    11.00000   -1.20000
H12F  2    1.386606    0.031585    0.910186    11.00000   -1.20000
AFIX   0
C11E  1   -0.229836    0.779180    0.453479    11.00000    0.02487    0.04105 =
         0.03192    0.00083    0.01003    0.00817
AFIX 137
H11J  2   -0.181410    0.748226    0.416834    11.00000   -1.50000
H11K  2   -0.176762    0.781026    0.512537    11.00000   -1.50000
H11L  2   -0.229492    0.847884    0.442634    11.00000   -1.50000
AFIX   0
C11D  1   -0.293620    0.201760    0.186461    11.00000    0.02736    0.03410 =
         0.02891    0.00196    0.00747    0.01120
AFIX 137
H11M  2   -0.310310    0.185873    0.125528    11.00000   -1.50000
H11N  2   -0.321837    0.139624    0.209020    11.00000   -1.50000
H11O  2   -0.189158    0.233973    0.213528    11.00000   -1.50000
AFIX   0
C11B  1    0.075444    0.742569    0.099500    11.00000    0.02965    0.03602 =
         0.03351    0.00732    0.01450    0.00984
AFIX 137
H11P  2    0.114750    0.708871    0.059229    11.00000   -1.50000
H11Q  2    0.136197    0.744538    0.156965    11.00000   -1.50000
H11R  2    0.076856    0.811380    0.088626    11.00000   -1.50000
AFIX   0
C13A  1    1.283071    0.108905    0.754623    11.00000    0.02905    0.03046 =
         0.03080   -0.00181    0.00587    0.00538
AFIX 137
H13G  2    1.261607    0.112463    0.694245    11.00000   -1.50000
H13H  2    1.223866    0.145434    0.779293    11.00000   -1.50000
H13I  2    1.258931    0.038369    0.762717    11.00000   -1.50000
AFIX   0
C12E  1   -0.805063    0.881228    0.361337    11.00000    0.04735    0.03493 =
         0.03443    0.00636    0.00441    0.01369
AFIX  93
H12G  2   -0.832451    0.858770    0.302365    11.00000   -1.20000
H12H  2   -0.811628    0.946162    0.382004    11.00000   -1.20000
AFIX   0
C12D  1   -0.867769    0.116338    0.272751    11.00000    0.04128    0.02829 =
         0.02678    0.00309    0.01576    0.00664
AFIX  93
H12I  2   -0.834010    0.135818    0.332177    11.00000   -1.20000
H12J  2   -0.936034    0.053315    0.248867    11.00000   -1.20000
AFIX   0
C12B  1   -0.499328    0.845763    0.033674    11.00000    0.05065    0.03431 =
         0.03197    0.00701    0.00434    0.01795
AFIX  93
H12K  2   -0.538192    0.817998   -0.024374    11.00000   -1.20000
H12L  2   -0.500161    0.912882    0.052155    11.00000   -1.20000
AFIX   0
C14A  1    1.420714    0.335115    0.828945    11.00000    0.02274    0.02668 =
         0.02657    0.00286    0.00903    0.00750
AFIX  13
H14A  2    1.312729    0.302631    0.812708    11.00000   -1.20000
AFIX   0
C13E  1   -0.814328    0.895200    0.547768    11.00000    0.03014    0.02913 =
         0.04096    0.00076    0.01391    0.00934
AFIX 137
H13J  2   -0.801751    0.964135    0.535304    11.00000   -1.50000
H13K  2   -0.787668    0.896773    0.608927    11.00000   -1.50000
H13L  2   -0.917299    0.857770    0.522790    11.00000   -1.50000
AFIX   0
C13D  1   -1.029767    0.114438    0.084338    11.00000    0.02461    0.02858 =
         0.03145    0.00055    0.00671    0.00451
AFIX 137
H13M  2   -1.048015    0.106452    0.023055    11.00000   -1.50000
H13N  2   -1.087000    0.158851    0.101418    11.00000   -1.50000
H13O  2   -1.059393    0.048528    0.101056    11.00000   -1.50000
AFIX   0
C13B  1   -0.472877    0.877799    0.225114    11.00000    0.03667    0.02807 =
         0.03507    0.00255    0.01509    0.01119
AFIX 137
H13P  2   -0.472064    0.941932    0.204057    11.00000   -1.50000
H13Q  2   -0.429608    0.890637    0.286381    11.00000   -1.50000
H13R  2   -0.574572    0.837111    0.211196    11.00000   -1.50000
AFIX   0
C15A  1    1.490365    0.339879    0.926985    11.00000    0.02526    0.02626 =
         0.02629    0.00275    0.01127    0.00619
AFIX  13
H15A  2    1.412763    0.314113    0.954759    11.00000   -1.20000
AFIX   0
C14E  1   -0.869368    0.664689    0.494542    11.00000    0.02282    0.02639 =
         0.02744    0.00228    0.01032    0.00682
AFIX  13
H14E  2   -0.948058    0.695688    0.505714    11.00000   -1.20000
AFIX   0
C14D  1   -0.878388    0.343952    0.146415    11.00000    0.02123    0.02520 =
         0.03186    0.00546    0.01027    0.00775
AFIX  13
H14D  2   -0.988089    0.318835    0.129112    11.00000   -1.20000
AFIX   0
C15B  1   -0.569087    0.618572    0.089204    11.00000    0.02496    0.03033 =
         0.02266    0.00326    0.00727    0.00917
AFIX  13
H15B  2   -0.659812    0.639935    0.061872    11.00000   -1.20000
AFIX   0
C15D  1   -0.812143    0.353490    0.245224    11.00000    0.02541    0.02379 =
         0.03219    0.00329    0.01425    0.00692
AFIX  13
H15D  2   -0.892383    0.330246    0.271825    11.00000   -1.20000
AFIX   0
C15E  1   -0.883467    0.646120    0.396810    11.00000    0.02440    0.02754 =
         0.02367    0.00001    0.00497    0.00654
AFIX  13
H15E  2   -0.971758    0.665672    0.363292    11.00000   -1.20000
AFIX   0
C14B  1   -0.528817    0.645607    0.188340    11.00000    0.02594    0.02515 =
         0.02322    0.00193    0.00938    0.00650
AFIX  13
H14B  2   -0.600685    0.679398    0.205254    11.00000   -1.20000
REM #####
REM #####
REM #####
REM #####
AFIX   0
HKLF 4 1 1 0 0 0 1 0 0 0 1


REM  lwbh112_1_0m_a.res in P1
REM R1 =  0.0437 for   15010 Fo > 4sig(Fo)  and  0.0531 for all   16831 data
REM   1045 parameters refined using      3 restraints

END

WGHT      0.0500      0.6159

REM Instructions for potential hydrogen bonds
EQIV $1 x+2, y, z+1
HTAB O3A O3B_$1
HTAB O3D O3E
HTAB O2 O1C
HTAB O1B O1D
EQIV $2 x-1, y, z
HTAB O2D O1B_$2
HTAB O1 O2A
HTAB O3E O2E
HTAB O3E O2C_$2
HTAB O3B O2D
HTAB O1D O2C
EQIV $3 x+1, y, z
HTAB O1A O1_$3
HTAB O2A O3_$3
HTAB O2C O1E
HTAB O3 O1A_$2
HTAB C10 O3C_$3
HTAB C10C O2E_$3
HTAB O1C O2A_$2
HTAB O1E O2B
HTAB O2E O3C_$2
HTAB O2B O2D
HTAB O2B O3D
HTAB O3C O2_$2
HTAB C10D O2B
EQIV $4 x-2, y, z-1
HTAB C10B O3A_$4

REM Highest difference peak  0.316,  deepest hole -0.207,  1-sigma level  0.051
Q1    1  -0.7657  0.3192  0.2504  11.00000  0.05    0.32
Q2    1   1.7241  0.1865  0.8186  11.00000  0.05    0.29
Q3    1  -0.8447  0.2164  0.1098  11.00000  0.05    0.29
Q4    1  -0.5790  0.1811  0.1473  11.00000  0.05    0.28
Q5    1  -0.3389  0.7970  0.2102  11.00000  0.05    0.28
;
_shelx_res_checksum                     78636

_shelx_hkl_file                         
;
  -1   0   0    8.90    1.00
  -1   0   0    9.60    1.00
  -1   0   0    8.90    1.30
  -1   0   0    8.70    1.20
  -1   0   0    7.50    1.10
   1   0   0    7.80    0.90
   1   0   0   10.10    1.30
   1   0   0    9.80    1.40
   1   0   0    9.70    1.10
   1   0   0   10.70    1.10
  -2   0   0   37.40    3.60
  -2   0   0   32.30    2.50
  -2   0   0   28.10    3.10
   2   0   0   36.60    3.10
   2   0   0   40.60    3.40
  -3   0   0 1109.09   54.99
  -3   0   0  948.71   52.39
   3   0   0 1086.39   54.19
   3   0   0 1173.78   55.09
  -4   0   0  241.18   15.50
  -4   0   0  249.68   19.00
  -4   0   0  212.28   13.00
   4   0   0  236.68   15.60
   4   0   0  246.78   15.10
  -5   0   0   12.80    2.40
  -5   0   0   10.90    6.10
  -5   0   0   14.90    2.80
   5   0   0   16.10    4.10
  -6   0   0   62.09    5.70
  -6   0   0   49.30    5.80
  -6   0   0   59.69   14.00
  -6   0   0   63.19    7.90
  -6   0   0   51.69    5.60
  -6   0   0   50.99    5.60
   6   0   0   56.89    7.20
  -7   0   0   43.20   11.10
  -7   0   0   25.70    5.70
  -7   0   0   25.30    3.70
  -7   0   0   27.20    5.10
  -7   0   0   23.30    3.90
   7   0   0   25.30    2.00
   7   0   0   26.00    2.00
   7   0   0   24.80    1.90
   7   0   0   24.00    2.50
   7   0   0   26.20    2.00
   7   0   0   25.90    2.30
   7   0   0   30.50    2.60
   7   0   0   25.30    2.30
   7   0   0   23.20    4.50
   7   0   0   26.10    2.80
  -8   0   0    3.50    3.60
  -8   0   0    7.50    2.40
  -8   0   0    6.60    3.60
  -8   0   0    9.20    2.90
  -8   0   0    5.10    1.40
  -8   0   0   34.10   19.30
   8   0   0    8.70    1.90
   8   0   0    9.70    1.20
   8   0   0    9.50    1.20
   8   0   0    9.60    1.40
   8   0   0    7.40    3.90
   8   0   0    8.90    1.10
   8   0   0   10.60    1.50
   8   0   0    7.70    1.10
   8   0   0   10.00    1.60
   8   0   0   10.30    1.70
  -9   0   0    5.60    2.50
  -9   0   0    8.00    4.10
  -9   0   0    4.80    3.70
  -9   0   0    7.60    3.10
  -9   0   0    0.90    1.20
   9   0   0    3.20    1.20
   9   0   0    4.70    1.20
   9   0   0    3.20    0.70
   9   0   0    3.90    1.30
   9   0   0    2.80    0.80
   9   0   0    3.40    0.80
   9   0   0    3.00    0.90
 -10   0   0   -3.20    4.20
 -10   0   0    1.00    0.90
 -10   0   0    0.20    2.10
 -10   0   0   -0.40    3.40
 -10   0   0   -1.70    1.90
  10   0   0    0.30    0.60
  10   0   0   -0.10    0.50
  10   0   0    1.10    0.70
  10   0   0    0.10    0.40
  10   0   0    0.40    0.50
  10   0   0    3.00    1.40
  10   0   0    0.20    0.70
 -11   0   0   10.40    1.40
  11   0   0    9.10    1.20
  11   0   0   11.90    1.50
  11   0   0   12.10    1.00
  11   0   0   13.10    1.40
  11   0   0   11.40    1.00
  11  -1   0    0.40    0.90
  11  -1   0    2.80    0.60
  11  -1   0    2.20    0.50
  11  -1   0    1.90    0.70
  11  -1   0    1.90    0.80
 -11   1   0    0.70    0.90
  10  -1   0    5.20    1.40
  10  -1   0    4.30    0.70
  10  -1   0    4.70    1.40
  10  -1   0    4.10    0.80
  10  -1   0    4.00    1.10
  10  -1   0    3.20    0.80
  10  -1   0    3.80    1.00
  10  -1   0    3.90    0.90
 -10   1   0    2.80    1.20
 -10   1   0    0.30    3.60
 -10   1   0    5.50    2.40
   9  -1   0    5.50    1.10
   9  -1   0    3.40    0.70
   9  -1   0    4.90    0.90
   9  -1   0    4.60    0.90
   9  -1   0    4.50    1.20
   9  -1   0    6.20    1.40
   9  -1   0    5.00    1.30
   9  -1   0    4.20    1.30
  -9   1   0    4.50    1.30
  -9   1   0   -2.70    3.90
  -9   1   0    2.50    2.40
  -9   1   0    0.50    3.40
  -9   1   0    4.80    2.30
   8  -1   0   52.49    3.40
   8  -1   0   53.99    4.10
   8  -1   0   57.09    4.00
   8  -1   0   55.89    4.30
   8  -1   0   51.29    3.80
   8  -1   0   52.69    3.50
   8  -1   0   55.49    3.60
   8  -1   0   51.59    4.00
   8  -1   0   50.69    7.90
   8  -1   0   49.40    3.30
  -8   1   0   57.99    5.60
  -8   1   0   46.70    5.50
  -8   1   0   57.09    7.50
   7  -1   0   20.60    1.70
   7  -1   0   20.90    1.80
   7  -1   0   22.60    2.30
   7  -1   0   21.30    1.70
   7  -1   0   18.00    3.20
   7  -1   0   26.50    4.70
   7  -1   0   20.70    1.80
   7  -1   0   21.40    2.30
   7  -1   0   20.30    2.00
   7  -1   0   21.30    2.50
   7  -1   0   21.30    2.10
   7  -1   0   22.20    2.80
  -7   1   0   22.50    3.20
  -7   1   0   19.80    4.50
  -7   1   0   32.10   14.60
  -7   1   0   19.10    3.50
   6  -1   0   40.30    5.60
  -6   1   0   34.60    3.60
  -6   1   0   36.00    4.20
  -6   1   0   40.70    4.20
  -6   1   0   39.10    6.00
   5  -1   0   48.30    5.50
   5  -1   0   40.90    5.80
  -5   1   0   58.89   10.20
  -5   1   0   47.50    6.00
   4  -1   0   49.30    5.80
   4  -1   0   54.99    5.00
  -4   1   0   46.80    4.00
  -4   1   0   47.60    5.90
   3  -1   0  257.47   15.70
   3  -1   0  242.38   14.40
   3  -1   0  250.47   15.90
  -3   1   0  262.97   15.90
  -3   1   0  247.08   14.50
   2  -1   0   48.00    4.40
   2  -1   0   42.20    3.50
  -2   1   0   54.39    4.90
  -2   1   0   50.59    4.30
   1  -1   0   42.60    4.50
   1  -1   0   52.39    3.90
   1  -1   0   44.80    3.00
   0  -1   0 1480.65   79.49
   0  -1   0 1867.01   79.19
   0  -1   0 1648.94   79.39
   0  -1   0 1499.15   78.99
   0  -1   0 1729.53   79.79
   0  -1   0 1730.53   79.69
   0   1   0 1599.54   79.49
   0   1   0 1678.23   79.59
   0   1   0 1608.84   79.49
   0   1   0 1627.94   79.89
   0   1   0 1611.84   78.99
  -1  -1   0   43.40    3.10
  -1  -1   0   35.80    4.10
  -1  -1   0   34.60    3.30
   1   1   0   35.70    3.30
   1   1   0   34.30    2.80
   1   1   0   36.60    2.20
   1   1   0   34.40    3.00
  -2  -1   0   70.09    5.30
  -2  -1   0   76.09    7.70
  -2  -1   0   63.49    5.80
   2   1   0   64.39    5.10
   2   1   0   78.99    5.10
  -3  -1   0  392.96   23.00
  -3  -1   0  386.46   21.10
  -3  -1   0  415.76   26.00
  -3  -1   0  429.56   22.90
   3   1   0  369.16   20.70
   3   1   0  451.05   22.20
   3   1   0  397.46   21.90
  -4  -1   0   68.99    5.60
  -4  -1   0   84.69    7.20
  -4  -1   0   66.39   10.30
  -4  -1   0   73.39    5.80
   4   1   0   66.49    6.30
   4   1   0   84.19    7.10
  -5  -1   0   20.90    2.80
  -5  -1   0   18.70    3.50
  -5  -1   0   16.30    7.70
  -5  -1   0   22.80    3.40
   5   1   0   27.30    4.70
   5   1   0   18.30    2.40
  -6  -1   0  232.48   17.60
  -6  -1   0  269.17   25.20
  -6  -1   0  249.28   16.10
  -6  -1   0  232.38   14.10
  -6  -1   0  243.28   15.10
  -6  -1   0  255.07   15.70
   6   1   0  244.48   18.10
   6   1   0  270.27   13.40
   6   1   0  264.67   13.30
   6   1   0  235.78   13.30
   6   1   0  225.48   12.50
  -7  -1   0   15.20    2.60
  -7  -1   0   20.60   15.30
  -7  -1   0   13.30    3.30
  -7  -1   0   12.40    3.70
  -7  -1   0   17.20    3.70
  -7  -1   0   11.50    2.70
  -7  -1   0   11.60    4.10
   7   1   0   15.50    1.50
   7   1   0   20.60    4.10
   7   1   0   21.90    2.70
   7   1   0   18.10    1.60
   7   1   0   18.00    1.80
   7   1   0   16.50    1.50
   7   1   0   16.10    1.70
   7   1   0   20.30    2.20
   7   1   0   18.10    1.60
   7   1   0   14.40    1.70
   7   1   0   17.50    2.20
   7   1   0   19.60    2.20
  -8  -1   0   -0.50    1.00
  -8  -1   0    0.00    1.70
  -8  -1   0   -2.20    2.20
  -8  -1   0    2.00    3.40
  -8  -1   0   41.70   26.70
  -8  -1   0    0.50    2.20
  -8  -1   0   -0.80    3.40
   8   1   0   -0.20    0.70
   8   1   0    0.50    0.50
   8   1   0    5.70    3.90
   8   1   0    0.20    0.80
   8   1   0   -0.60    0.60
   8   1   0    0.90    0.80
   8   1   0    0.70    0.70
   8   1   0    0.50    0.40
   8   1   0   -0.20    0.40
  -9  -1   0   38.30    8.20
  -9  -1   0   26.50    4.90
  -9  -1   0   30.50    3.10
  -9  -1   0   43.90    5.90
  -9  -1   0   25.60    5.20
  -9  -1   0   47.50    7.90
   9   1   0   34.50    2.50
   9   1   0   28.40    2.60
   9   1   0   36.30    2.60
   9   1   0   40.20    3.60
   9   1   0   38.80    2.50
   9   1   0   37.60    3.00
   9   1   0   37.10    3.00
   9   1   0   37.30    3.20
 -10  -1   0    2.10    1.00
 -10  -1   0    0.70    2.00
 -10  -1   0    0.70    2.20
 -10  -1   0    2.00    3.30
  10   1   0    2.10    0.60
  10   1   0    1.80    0.80
  10   1   0    1.30    0.70
  10   1   0    2.50    0.60
  10   1   0    1.90    1.00
  10   1   0    1.30    0.50
 -11  -1   0    9.20    1.30
  11   1   0    9.00    1.10
  11   1   0    9.60    0.90
  11   1   0    9.30    1.10
  11  -2   0    1.80    0.50
  11  -2   0    1.30    0.50
  11  -2   0    1.50    0.70
  11  -2   0    1.30    0.70
  11  -2   0    4.10    1.30
 -11   2   0    0.90    1.00
  10  -2   0    1.50    0.90
  10  -2   0    3.20    0.80
  10  -2   0    2.10    0.80
  10  -2   0    1.70    0.60
  10  -2   0    1.80    0.70
  10  -2   0    1.90    0.70
  10  -2   0    2.70    1.00
  10  -2   0    1.80    1.00
 -10   2   0   -0.80    2.30
 -10   2   0   -1.70    2.20
   9  -2   0   68.09    4.60
   9  -2   0   65.99    3.90
   9  -2   0   66.19    4.20
   9  -2   0   65.99    4.10
   9  -2   0   66.99    4.20
   9  -2   0   69.89    5.20
   9  -2   0   60.59    4.30
   9  -2   0   71.49    4.80
  -9   2   0   64.69    8.80
  -9   2   0   68.99    7.90
  -9   2   0   55.39    8.60
  -9   2   0   63.39    6.70
   8  -2   0  124.89    8.90
   8  -2   0  134.29    7.40
   8  -2   0  136.39    8.20
   8  -2   0  139.29    7.40
   8  -2   0  127.19    8.30
   8  -2   0  126.79    7.20
   8  -2   0  131.79    7.80
   8  -2   0  135.39    8.00
   8  -2   0  133.39    8.00
   8  -2   0  113.99   13.30
  -8   2   0  145.49   10.70
  -8   2   0  144.89   11.70
  -8   2   0  131.79    9.50
  -8   2   0  128.79    9.00
   7  -2   0   37.10    5.50
   7  -2   0   32.20    2.30
   7  -2   0   34.60    3.10
   7  -2   0   36.40    2.50
   7  -2   0   33.50    3.20
   7  -2   0   33.20    2.50
   7  -2   0   37.10    3.30
   7  -2   0   32.50    2.70
   7  -2   0   36.80    2.90
   7  -2   0   31.20    2.90
  -7   2   0   42.60    4.90
  -7   2   0   41.70    4.90
  -7   2   0   26.70    3.70
  -7   2   0   33.50    3.70
   6  -2   0   89.29    8.80
  -6   2   0   86.49   14.40
  -6   2   0   91.09    9.30
  -6   2   0   87.59    6.10
   5  -2   0   60.59    6.20
   5  -2   0   46.00    7.20
  -5   2   0   62.89    5.30
  -5   2   0   57.79    6.40
   4  -2   0   82.29    8.20
   4  -2   0   94.49    7.30
   4  -2   0   82.39    8.60
  -4   2   0   91.09    8.80
  -4   2   0   89.69    7.40
   3  -2   0  234.78   14.20
   3  -2   0  245.28   15.80
   3  -2   0  244.38   16.10
  -3   2   0  270.57   16.00
  -3   2   0  249.38   16.30
   2  -2   0  288.37   15.80
   2  -2   0  296.47   17.50
   2  -2   0  277.97   16.60
  -2   2   0  324.27   18.10
   1  -2   0   18.80    2.80
   1  -2   0   25.50    2.20
   1  -2   0   19.10    2.00
   1  -2   0   26.80    2.50
  -1   2   0   19.40    2.40
  -1   2   0   21.60    2.60
   0  -2   0 1871.91   90.39
   0  -2   0 1762.72   89.79
   0  -2   0 2024.40   89.39
   0  -2   0 1865.61   90.49
   0   2   0 1747.53   89.89
   0   2   0 1775.62   90.09
  -1  -2   0    8.80    2.90
  -1  -2   0   10.30    1.90
  -1  -2   0   12.80    3.00
   1   2   0    9.80    1.80
   1   2   0    9.60    1.80
   1   2   0   10.00    2.20
   1   2   0   10.10    2.70
  -2  -2   0  175.68   10.60
  -2  -2   0  212.78   11.80
  -2  -2   0  186.38   12.50
  -2  -2   0  191.98   14.20
   2   2   0  186.68    9.80
   2   2   0  186.28   12.00
   2   2   0  175.28    9.90
   2   2   0  177.48   11.40
   2   2   0  170.38   10.30
  -3  -2   0  747.13   44.10
  -3  -2   0  768.52   39.00
  -3  -2   0  723.23   38.60
  -3  -2   0  770.72   42.00
  -3  -2   0  851.81   41.00
   3   2   0  704.23   38.30
   3   2   0  795.82   41.20
   3   2   0  774.92   38.60
  -4  -2   0  204.38   12.40
  -4  -2   0  204.88   12.50
  -4  -2   0  205.58   18.50
  -4  -2   0  208.78   12.90
  -4  -2   0  221.78   14.40
   4   2   0  243.18   15.00
   4   2   0  195.18   11.70
   4   2   0  174.88   12.00
  -5  -2   0   17.60    6.80
  -5  -2   0    8.10    2.50
  -5  -2   0   12.90    3.40
  -5  -2   0   13.60    2.70
  -5  -2   0    7.70    2.40
   5   2   0   13.80    3.70
   5   2   0   11.50    2.00
  -6  -2   0   55.39   15.00
  -6  -2   0   37.90    9.90
  -6  -2   0   24.00    4.00
  -6  -2   0   27.80    5.20
  -6  -2   0   34.30    4.40
  -6  -2   0   31.90    5.40
   6   2   0   30.10    2.80
   6   2   0   31.70    2.20
   6   2   0   34.70    5.50
   6   2   0   31.20    3.10
   6   2   0   29.30    2.10
   6   2   0   33.10    2.50
   6   2   0   35.70    2.50
   6   2   0   37.80    2.90
  -7  -2   0    4.60    2.40
  -7  -2   0    9.50    2.20
  -7  -2   0    7.00    2.40
  -7  -2   0    5.60    3.70
  -7  -2   0    6.20    1.40
  -7  -2   0    7.10    3.40
   7   2   0    9.90    1.10
   7   2   0    6.90    1.20
   7   2   0    7.70    1.20
   7   2   0   11.80    1.60
   7   2   0    8.60    1.10
   7   2   0    7.90    1.00
   7   2   0    8.40    3.60
   7   2   0    8.70    1.30
   7   2   0    4.90    1.20
   7   2   0    5.90    1.40
   7   2   0    9.50    1.20
  -8  -2   0    8.00    3.70
  -8  -2   0    6.20    1.40
  -8  -2   0    4.90    2.50
  -8  -2   0    9.80    3.10
  -8  -2   0    7.80    2.70
  -8  -2   0    9.10    6.10
   8   2   0    8.10    1.30
   8   2   0    8.40    1.20
   8   2   0    9.10    1.60
   8   2   0    8.50    1.10
   8   2   0    9.00    1.10
   8   2   0    7.90    1.70
   8   2   0    8.00    1.40
   8   2   0    7.50    1.40
  -9  -2   0    3.80    2.40
  -9  -2   0    1.80    3.80
  -9  -2   0    5.90    2.70
  -9  -2   0    3.90    1.30
  -9  -2   0    2.30    2.80
   9   2   0    4.60    1.10
   9   2   0    3.90    1.00
   9   2   0    5.30    1.20
   9   2   0    5.70    1.60
   9   2   0    4.70    0.90
   9   2   0    3.60    0.80
   9   2   0    4.30    0.80
 -10  -2   0   16.90    2.00
  10   2   0   13.80    1.20
  10   2   0   15.20    1.70
  10   2   0   17.00    1.40
  10   2   0   15.80    1.60
  10   2   0   14.80    1.70
  10   2   0   16.40    1.40
 -11  -2   0    0.70    0.60
  11   2   0    0.60    0.30
  11   2   0    0.30    0.50
  11  -3   0   19.20    1.80
  11  -3   0   18.90    1.40
  11  -3   0   18.80    1.80
  11  -3   0   18.50    1.60
  11  -3   0   19.80    1.70
 -11   3   0   13.60    2.80
  10  -3   0   19.30    2.10
  10  -3   0   18.50    1.70
  10  -3   0   20.80    1.70
  10  -3   0   19.90    1.80
  10  -3   0   19.50    2.00
  10  -3   0   19.40    1.70
  10  -3   0   21.50    2.40
  10  -3   0   15.50    1.80
 -10   3   0   16.10    3.20
 -10   3   0   18.80    4.00
 -10   3   0   12.70    4.40
 -10   3   0   18.30    4.80
   9  -3   0   36.20    2.60
   9  -3   0   37.50    2.70
   9  -3   0   36.00    3.20
   9  -3   0   37.70    2.70
   9  -3   0   34.50    3.00
   9  -3   0   34.70    2.70
   9  -3   0   36.40    2.50
   9  -3   0   40.00    3.60
   9  -3   0   35.80    3.10
  -9   3   0   33.20    5.60
  -9   3   0   24.30    5.20
  -9   3   0   37.80    7.50
  -9   3   0   36.30    6.90
   8  -3   0   46.60    7.90
   8  -3   0   55.09    3.90
   8  -3   0   57.39    4.60
   8  -3   0   59.29    3.70
   8  -3   0   54.19    4.60
   8  -3   0   54.99    3.60
   8  -3   0   60.09    3.60
   8  -3   0   54.09    4.10
   8  -3   0   52.09    3.70
   8  -3   0   54.19    3.50
   8  -3   0   56.89    4.40
   8  -3   0   57.49    4.20
  -8   3   0   59.49    5.10
  -8   3   0   52.59    5.20
  -8   3   0   51.99    6.80
  -8   3   0   70.49    7.40
   7  -3   0   47.70    3.50
   7  -3   0   48.90    3.40
   7  -3   0   45.30    3.00
   7  -3   0   54.69    7.10
   7  -3   0   44.20    3.00
   7  -3   0   49.10    3.20
   7  -3   0   49.30    3.70
   7  -3   0   52.89    3.90
   7  -3   0   43.90    3.90
   7  -3   0   45.30    3.80
   7  -3   0   41.30    3.30
   7  -3   0   51.39    3.20
   7  -3   0   47.10    3.70
  -7   3   0   53.89    4.30
  -7   3   0   48.70    8.40
   6  -3   0   12.00    3.50
  -6   3   0   10.90    2.10
  -6   3   0    6.60    4.00
   5  -3   0   47.20    5.50
   5  -3   0   51.59    7.00
   5  -3   0   40.00    6.80
  -5   3   0   43.80    6.70
  -5   3   0   43.90    5.60
   4  -3   0    2.60    1.40
   4  -3   0    3.80    2.30
   4  -3   0    4.30    2.40
  -4   3   0    2.80    1.50
  -4   3   0    0.90    1.60
   3  -3   0   38.40    3.90
   3  -3   0   42.20    5.50
   3  -3   0   40.10    5.00
  -3   3   0   40.10    3.50
  -3   3   0   39.30    5.40
   2  -3   0   76.79    5.60
   2  -3   0   68.19    6.10
   2  -3   0   92.09    7.70
   2  -3   0   82.29    6.50
  -2   3   0   91.69    8.30
  -2   3   0   75.99    6.00
  -2   3   0   66.99    5.70
   1  -3   0    4.70    1.50
   1  -3   0    4.30    1.40
   1  -3   0    5.10    1.90
   1  -3   0    4.00    1.40
   1  -3   0    5.10    2.20
  -1   3   0    5.10    2.20
  -1   3   0    5.10    1.80
   0  -3   0  517.25   28.30
   0  -3   0  608.24   27.60
   0  -3   0  511.65   28.80
   0  -3   0  554.14   30.70
   0   3   0  507.85   28.20
   0   3   0  508.45   26.80
   0   3   0  484.45   26.80
   0   3   0  531.25   28.70
  -1  -3   0    7.40    3.30
  -1  -3   0    8.60    3.20
  -1  -3   0    9.60    3.70
   1   3   0    9.20    3.00
   1   3   0    9.00    2.10
   1   3   0    6.30    1.50
   1   3   0    9.50    2.90
  -2  -3   0  270.17   14.90
  -2  -3   0  255.17   17.20
  -2  -3   0  241.68   18.40
   2   3   0  276.27   19.90
   2   3   0  225.38   14.00
   2   3   0  259.07   16.60
  -3  -3   0  768.02   38.50
  -3  -3   0  781.52   38.40
  -3  -3   0  723.53   42.30
  -3  -3   0  762.72   40.00
  -3  -3   0  764.02   38.70
  -3  -3   0  748.73   44.60
   3   3   0  765.02   40.10
   3   3   0  692.03   39.00
   3   3   0  676.03   37.00
  -4  -3   0  105.19   12.40
  -4  -3   0   88.39    6.90
  -4  -3   0   91.39    7.30
  -4  -3   0   85.79    7.20
  -4  -3   0   66.59    6.50
  -4  -3   0   74.99    7.50
   4   3   0   77.59    5.60
   4   3   0   83.79    6.30
   4   3   0   77.29    7.90
  -5  -3   0    1.80    1.50
  -5  -3   0    9.80    5.40
  -5  -3   0   13.70    6.50
  -5  -3   0    4.20    2.40
  -5  -3   0    3.80    1.70
  -5  -3   0    2.40    2.20
   5   3   0    4.00    2.00
   5   3   0    1.50    1.00
  -6  -3   0   24.20    4.40
  -6  -3   0   18.80    5.40
  -6  -3   0   16.90    4.50
  -6  -3   0   23.00    3.90
  -6  -3   0   11.80   14.40
  -6  -3   0   22.20    4.00
   6   3   0   20.20    2.90
   6   3   0   22.30    2.50
   6   3   0   23.00    1.90
   6   3   0   17.90    2.50
   6   3   0   28.90    7.70
   6   3   0   22.90    1.80
   6   3   0   24.80    1.80
   6   3   0   24.30    2.20
   6   3   0   24.50    2.30
  -7  -3   0    7.30    3.80
  -7  -3   0    2.50    3.10
  -7  -3   0    7.10    2.80
  -7  -3   0    8.20    2.60
  -7  -3   0   18.70   14.50
   7   3   0    9.00    1.70
   7   3   0    8.30    1.00
   7   3   0    8.80    1.20
   7   3   0    8.30    1.40
   7   3   0    5.60    1.50
   7   3   0   12.20    3.70
   7   3   0    9.00    1.10
   7   3   0    8.80    2.00
   7   3   0   11.40    1.70
  -8  -3   0   13.90    4.60
  -8  -3   0    9.40    4.70
  -8  -3   0   13.10    3.30
  -8  -3   0   12.00    2.10
  -8  -3   0   11.00    3.50
   8   3   0   16.00    1.40
   8   3   0   15.80    1.40
   8   3   0   14.40    1.50
   8   3   0   14.10    1.50
   8   3   0   13.90    2.00
   8   3   0   20.40    2.90
   8   3   0   16.60    2.00
   8   3   0   14.40    1.80
   8   3   0   17.00    2.00
  -9  -3   0   -0.30    1.00
  -9  -3   0    0.30    3.90
  -9  -3   0   -0.20    2.20
  -9  -3   0    0.40    2.00
  -9  -3   0   -0.20    2.30
   9   3   0   -1.00    0.90
   9   3   0    0.70    0.80
   9   3   0    0.90    0.50
   9   3   0    1.20    0.50
   9   3   0    0.30    0.70
   9   3   0    1.50    0.80
   9   3   0    1.10    0.80
 -10  -3   0    3.60    2.80
 -10  -3   0   10.00    2.10
 -10  -3   0   12.30    1.70
  10   3   0   13.20    1.10
  10   3   0    9.30    1.30
  10   3   0   11.20    1.30
  10   3   0   10.10    1.40
  10   3   0   11.40    1.00
  11  -4   0   19.20    1.50
  11  -4   0   17.10    1.40
  11  -4   0   13.30    1.50
  11  -4   0   15.50    1.60
  11  -4   0   15.90    1.40
  10  -4   0   22.20    2.00
  10  -4   0   25.40    2.50
  10  -4   0   22.50    1.80
  10  -4   0   28.20    2.80
  10  -4   0   21.20    2.10
  10  -4   0   21.20    2.20
  10  -4   0   22.30    1.90
 -10   4   0   19.50    3.50
   9  -4   0   60.29    4.50
   9  -4   0   55.39    4.80
   9  -4   0   65.69    5.00
   9  -4   0   58.69    3.80
   9  -4   0   61.89    3.70
   9  -4   0   67.19    5.40
   9  -4   0   59.59    3.90
   9  -4   0   66.39    4.80
   9  -4   0   58.39    4.20
   9  -4   0   57.59    3.90
   9  -4   0   59.79    4.40
  -9   4   0   62.69    7.50
  -9   4   0   66.19    6.30
   8  -4   0   36.20    3.10
   8  -4   0   39.30    3.30
   8  -4   0   39.60    2.80
   8  -4   0   41.50    3.60
   8  -4   0   39.40    2.70
   8  -4   0   42.20    3.10
   8  -4   0   40.10    3.50
   8  -4   0   44.70    3.80
   8  -4   0   41.60    3.80
   8  -4   0   41.70    2.90
   8  -4   0   34.90    3.00
   8  -4   0   42.50    3.00
  -8   4   0   39.60    4.10
   7  -4   0   38.20    4.80
   7  -4   0   51.29    3.60
   7  -4   0   54.99    4.00
   7  -4   0   49.00    3.90
   7  -4   0   49.10    5.00
   7  -4   0   53.49    3.50
   7  -4   0   49.40    3.80
   7  -4   0   52.59    3.40
   7  -4   0   53.39    3.80
   7  -4   0   46.80    4.00
   7  -4   0   62.69    4.80
   7  -4   0   51.39    3.30
   7  -4   0   55.79    7.40
   7  -4   0   49.60    3.80
   7  -4   0   49.80    3.90
   7  -4   0   54.89    3.80
   7  -4   0   48.90    3.20
   7  -4   0   55.29    3.40
   7  -4   0   53.39    4.00
  -7   4   0   53.49    9.60
  -7   4   0   62.19    4.30
   6  -4   0   83.09    8.50
  -6   4   0   89.49    9.10
  -6   4   0   82.19   10.20
   5  -4   0   89.09   11.10
   5  -4   0   97.99   10.20
   5  -4   0  111.09    9.20
  -5   4   0  102.29   10.00
  -5   4   0  101.29   10.90
   4  -4   0   65.89    6.10
   4  -4   0   53.59    7.50
   4  -4   0   55.29    6.80
  -4   4   0   59.39    8.20
  -4   4   0   56.09    7.60
   3  -4   0  394.56   25.80
   3  -4   0  467.95   26.00
   3  -4   0  412.26   22.70
  -3   4   0  416.36   26.70
  -3   4   0  351.86   21.60
   2  -4   0  124.19    8.40
   2  -4   0  104.79    9.00
   2  -4   0  137.69   10.50
   2  -4   0  127.49    9.30
  -2   4   0  126.69   11.50
  -2   4   0   98.59    7.10
  -2   4   0  109.29    8.60
  -2   4   0  115.19    8.20
   1  -4   0   18.30    4.00
   1  -4   0   21.80    2.90
   1  -4   0   18.40    3.40
   1  -4   0   17.40    2.80
  -1   4   0   19.80    3.70
  -1   4   0   21.00    2.80
  -1   4   0   17.20    2.20
  -1   4   0   19.40    3.20
   0  -4   0  418.26   21.40
   0  -4   0  374.86   22.10
   0  -4   0  383.76   22.90
   0  -4   0  388.86   23.60
   0   4   0  389.16   22.30
   0   4   0  378.36   20.50
   0   4   0  374.76   20.30
   0   4   0  393.66   22.80
   0   4   0  347.77   19.80
  -1  -4   0   36.50    5.70
  -1  -4   0   31.00    6.30
  -1  -4   0   33.90    4.20
  -1  -4   0   29.70    6.90
   1   4   0   34.20    4.60
   1   4   0   32.10    3.50
   1   4   0   32.00    3.70
   1   4   0   34.90    5.10
   1   4   0   29.00    3.30
  -2  -4   0  128.99   11.40
  -2  -4   0  104.59    8.10
  -2  -4   0  103.79    8.60
  -2  -4   0  103.49   11.70
  -2  -4   0  109.59   11.50
   2   4   0  103.99   10.00
   2   4   0  108.19    8.60
   2   4   0  108.69    9.30
  -3  -4   0   89.09   12.60
  -3  -4   0  106.09    7.80
  -3  -4   0  101.79    8.00
  -3  -4   0   90.09    8.00
  -3  -4   0  104.39   12.80
   3   4   0   98.69    9.00
   3   4   0   90.69    6.40
   3   4   0   91.99    7.00
  -4  -4   0   56.59   12.00
  -4  -4   0   52.29    5.00
  -4  -4   0   72.39   12.10
  -4  -4   0   57.79    6.80
  -4  -4   0   58.99    5.90
  -4  -4   0   55.59    6.20
   4   4   0   58.09    6.80
   4   4   0   58.09    4.60
   4   4   0   54.09    5.20
  -5  -4   0    7.90    2.70
  -5  -4   0    6.50    2.70
  -5  -4   0    2.70    7.10
  -5  -4   0    9.60    3.30
   5   4   0   11.90    2.40
   5   4   0   10.90    1.20
   5   4   0    9.50    1.70
   5   4   0    8.50    3.50
  -6  -4   0   58.69    4.70
  -6  -4   0   71.59    6.60
  -6  -4   0   89.09   19.40
  -6  -4   0   65.29    7.90
  -6  -4   0   74.79    9.10
  -6  -4   0   71.19    6.50
  -6  -4   0   74.69    9.00
  -6  -4   0   85.89   21.30
   6   4   0   69.59    4.60
   6   4   0   60.19    4.80
   6   4   0   67.59    4.00
   6   4   0   63.19    5.30
   6   4   0   68.29    4.50
   6   4   0   60.09    3.80
   6   4   0   62.09    3.90
   6   4   0   62.09    4.50
  -7  -4   0    2.60    1.30
  -7  -4   0    2.60    2.10
  -7  -4   0    0.40    2.40
  -7  -4   0    4.20    3.30
  -7  -4   0    2.40    2.20
  -7  -4   0    4.50    3.80
   7   4   0    2.30    1.40
   7   4   0    0.00    1.30
   7   4   0    2.00    0.60
   7   4   0    2.30    0.50
   7   4   0    2.10    0.90
   7   4   0    2.00    0.70
   7   4   0    2.20    1.10
   7   4   0    1.60    1.10
   7   4   0    8.80    3.50
   7   4   0    1.30    0.80
  -8  -4   0   32.90    5.40
  -8  -4   0   52.79   11.00
  -8  -4   0   34.40    3.50
  -8  -4   0   47.80    6.00
  -8  -4   0   38.20    4.60
  -8  -4   0   47.90    8.40
   8   4   0   39.90    2.60
   8   4   0   40.60    3.30
   8   4   0   37.50    2.70
   8   4   0   38.00    3.10
   8   4   0   40.70    3.00
   8   4   0   41.10    3.40
   8   4   0   37.10    2.60
   8   4   0   36.90    2.50
  -9  -4   0   -0.30    3.10
  -9  -4   0    3.90    1.30
  -9  -4   0    1.40    1.90
  -9  -4   0    0.80    2.50
  -9  -4   0    2.50    2.00
   9   4   0    3.60    1.00
   9   4   0    2.80    1.00
   9   4   0    5.40    0.90
   9   4   0    3.30    1.00
   9   4   0    3.40    0.70
   9   4   0    3.90    0.80
 -10  -4   0    9.90    1.90
 -10  -4   0   13.10    1.50
  10   4   0    9.80    0.90
  10   4   0   12.90    1.10
  10   4   0   10.00    1.20
  10   4   0   11.30    1.20
  11  -5   0    0.60    0.50
  11  -5   0    1.80    0.90
  11  -5   0    0.20    0.50
  11  -5   0    0.90    0.60
  11  -5   0    0.40    0.50
  11  -5   0   -0.20    0.60
  10  -5   0   22.60    2.20
  10  -5   0   22.20    2.20
  10  -5   0   24.20    2.00
  10  -5   0   25.00    1.90
  10  -5   0   27.70    2.60
  10  -5   0   24.50    2.00
 -10   5   0   24.10    4.00
 -10   5   0   24.30    4.70
   9  -5   0    5.60    1.30
   9  -5   0    6.40    1.00
   9  -5   0    6.20    1.70
   9  -5   0    5.10    1.40
   9  -5   0    6.80    1.00
   9  -5   0    8.00    2.00
   9  -5   0    4.40    1.20
   9  -5   0    6.20    1.20
   9  -5   0    6.30    1.60
  -9   5   0    8.70    2.40
   8  -5   0   83.79    5.90
   8  -5   0   82.79    5.00
   8  -5   0   90.89    6.00
   8  -5   0   89.79    5.20
   8  -5   0   82.39    5.00
   8  -5   0   77.69    5.20
   8  -5   0   90.79    6.10
   8  -5   0   83.09    5.60
   8  -5   0   89.79    5.90
   8  -5   0   80.19   10.50
   8  -5   0   86.59    5.00
   8  -5   0   81.59    5.40
   8  -5   0   87.09    5.80
  -8   5   0   84.99    6.40
   7  -5   0   22.40    2.20
   7  -5   0   22.50    2.30
   7  -5   0   20.40    1.70
   7  -5   0   20.60    3.00
   7  -5   0   16.20    3.60
   7  -5   0   23.20    3.60
   7  -5   0   22.40    2.40
   7  -5   0   20.50    2.20
   7  -5   0   22.20    5.20
   7  -5   0   19.50    1.70
   7  -5   0   20.30    1.90
   7  -5   0   14.40    2.10
   7  -5   0   20.90    2.40
   7  -5   0   22.80    1.90
   7  -5   0   18.90    2.20
   7  -5   0   22.80    2.30
   7  -5   0   18.30    1.80
   7  -5   0   22.50    2.00
  -7   5   0   26.70    2.70
  -7   5   0   23.40    6.60
   6  -5   0   49.90    6.60
   6  -5   0   43.50    3.80
   6  -5   0   43.20    4.40
   6  -5   0   51.09    7.80
   6  -5   0   48.80    3.10
   6  -5   0   55.99    5.30
   6  -5   0   45.70    3.20
  -6   5   0   44.00    3.90
  -6   5   0   54.39    9.00
  -6   5   0   48.10    7.70
   5  -5   0   51.79    6.00
   5  -5   0   45.50    7.40
  -5   5   0   56.99    8.60
  -5   5   0   50.39    7.80
   4  -5   0  129.09   13.60
   4  -5   0  148.39   10.60
   4  -5   0  141.89   12.70
  -4   5   0  125.99   13.80
   3  -5   0  946.01   47.90
   3  -5   0  974.80   49.90
   3  -5   0  914.81   51.89
  -3   5   0  929.01   53.39
  -3   5   0  811.52   46.90
   2  -5   0  116.59    9.10
   2  -5   0  115.89    9.60
  -2   5   0   97.09    6.50
  -2   5   0  108.29    8.90
  -2   5   0  122.69   12.40
  -2   5   0   98.69    7.20
  -2   5   0  110.99    8.70
   1  -5   0   76.79    9.40
   1  -5   0   67.09    7.20
   1  -5   0   59.99    5.40
   1  -5   0   64.99    6.00
  -1   5   0   66.69    4.50
  -1   5   0   60.99    4.60
  -1   5   0   67.99    9.60
  -1   5   0   58.19    5.20
  -1   5   0   58.29    6.90
   0  -5   0 1021.10   50.79
   0  -5   0  996.50   52.59
   0  -5   0  961.40   51.39
   0  -5   0  990.90   54.29
   0   5   0  968.60   49.40
   0   5   0  972.00   48.90
   0   5   0  909.61   48.50
   0   5   0 1006.20   52.69
   0   5   0 1006.10   52.29
   0   5   0  977.10   49.60
  -1  -5   0  154.48   14.00
  -1  -5   0  165.38   11.30
  -1  -5   0  164.58   14.30
  -1  -5   0  161.08   10.70
  -1  -5   0  153.48   16.10
   1   5   0  147.09   12.10
   1   5   0  156.88    9.70
   1   5   0  142.19    9.20
   1   5   0  157.38   10.10
   1   5   0  158.08   12.70
  -2  -5   0   75.09   10.20
  -2  -5   0   57.99    5.70
  -2  -5   0   62.49   10.10
  -2  -5   0   76.99    6.30
  -2  -5   0   58.49    6.40
  -2  -5   0   74.59    6.70
   2   5   0   63.29    7.40
   2   5   0   65.19    5.40
   2   5   0   66.69    5.60
   2   5   0   67.19    5.90
   2   5   0   66.99    7.50
   2   5   0   59.69    8.40
  -3  -5   0  124.39    8.30
  -3  -5   0  110.39   16.60
  -3  -5   0  130.29   10.10
  -3  -5   0  114.59    8.90
  -3  -5   0   97.19   15.30
  -3  -5   0  132.99    9.50
  -3  -5   0  134.09    9.50
   3   5   0  110.79    8.70
   3   5   0  114.09    7.70
   3   5   0  136.79   11.30
   3   5   0  114.09    9.10
  -4  -5   0   -0.80    1.70
  -4  -5   0   -2.30    1.80
  -4  -5   0   -1.50    1.40
  -4  -5   0   -0.70    2.10
  -4  -5   0    2.90    1.80
  -4  -5   0   -1.00    6.50
   4   5   0   -0.40    1.10
   4   5   0    0.70    1.00
   4   5   0    6.10    2.90
  -5  -5   0   -1.30    1.60
  -5  -5   0    1.00    1.90
  -5  -5   0    3.70    7.30
  -5  -5   0    1.10    2.30
  -5  -5   0   12.00    6.80
  -5  -5   0    1.00    2.10
  -5  -5   0    1.10    1.00
   5   5   0    2.10    0.90
   5   5   0    1.70    0.50
   5   5   0    1.70    2.00
   5   5   0   -0.10    1.20
   5   5   0    1.80    1.00
  -6  -5   0   45.20    6.50
  -6  -5   0   44.60    3.90
  -6  -5   0   41.30    8.40
  -6  -5   0   45.10    6.00
  -6  -5   0   48.60    8.10
  -6  -5   0   35.40    7.00
  -6  -5   0   47.40    5.40
   6   5   0   50.19    3.60
   6   5   0   46.00    3.30
   6   5   0   42.30    7.10
   6   5   0   45.10    3.00
   6   5   0   45.70    4.60
   6   5   0   43.30    3.00
   6   5   0   46.40    3.80
  -7  -5   0    2.50    3.60
  -7  -5   0    7.70    1.70
  -7  -5   0    8.60    2.70
  -7  -5   0    2.50    2.80
  -7  -5   0    4.50    2.50
   7   5   0    7.70    1.30
   7   5   0    9.10    1.50
   7   5   0    6.70    1.00
   7   5   0    8.10    1.40
   7   5   0    4.70    0.90
   7   5   0    6.70    1.80
   7   5   0    5.80    1.30
  -8  -5   0    6.90    4.50
  -8  -5   0   12.30    2.10
  -8  -5   0    9.00    3.30
  -8  -5   0   15.70    4.10
   8   5   0   15.70    1.40
   8   5   0   13.00    1.50
   8   5   0   12.30    1.70
   8   5   0   15.70    1.90
   8   5   0   13.70    1.30
   8   5   0   12.10    1.90
   8   5   0   16.30    1.90
  -9  -5   0    1.70    2.30
  -9  -5   0    3.10    1.00
  -9  -5   0    1.70    1.60
  -9  -5   0    1.30    1.80
   9   5   0    3.60    1.00
   9   5   0    2.70    0.70
   9   5   0    3.60    0.70
   9   5   0    3.30    0.60
   9   5   0    2.10    0.70
 -10  -5   0    3.00    0.60
  10   5   0    2.80    0.60
  10   5   0    2.70    0.60
  11  -6   0    1.30    0.80
  11  -6   0    1.90    0.60
  11  -6   0    2.30    0.80
  11  -6   0    2.70    0.70
  11  -6   0    3.60    1.10
  11  -6   0    1.80    0.60
  10  -6   0   28.10    2.40
  10  -6   0   32.80    2.90
  10  -6   0   31.20    2.20
  10  -6   0   29.40    2.20
  10  -6   0   29.40    2.20
  10  -6   0   30.70    2.60
  10  -6   0   22.90    2.30
 -10   6   0   23.50    4.20
 -10   6   0   24.10    5.10
   9  -6   0    5.10    1.10
   9  -6   0    2.70    1.00
   9  -6   0    5.10    1.50
   9  -6   0    6.30    1.60
   9  -6   0    4.70    1.20
   9  -6   0    4.90    1.30
   9  -6   0    5.50    1.30
   9  -6   0    3.80    0.80
   9  -6   0    3.30    1.10
  -9   6   0    2.40    2.20
   8  -6   0   11.10    1.30
   8  -6   0   10.20    1.60
   8  -6   0   12.20    2.20
   8  -6   0   10.10    1.30
   8  -6   0    7.90    1.70
   8  -6   0    9.20    1.20
   8  -6   0   -1.90    7.90
   8  -6   0    9.90    1.60
   8  -6   0   11.20    1.20
   8  -6   0   10.10    1.40
   8  -6   0    9.00    1.90
   8  -6   0   10.90    1.90
  -8   6   0   13.50    2.60
   7  -6   0   38.50    2.90
   7  -6   0   40.80    3.20
   7  -6   0   48.20    5.30
   7  -6   0   37.00    6.10
   7  -6   0   40.90    3.80
   7  -6   0   42.80    2.80
   7  -6   0   37.00    3.20
   7  -6   0   39.90    3.10
   7  -6   0   38.90    2.70
   7  -6   0   36.90    3.30
   7  -6   0   40.10    2.90
   7  -6   0   41.20    2.80
   7  -6   0   41.20    3.30
   7  -6   0   39.00    3.00
   7  -6   0   45.50    3.40
   7  -6   0   38.00    3.20
  -7   6   0   50.59    8.70
  -7   6   0   39.10    3.90
  -7   6   0   36.60   10.30
   6  -6   0   22.00    5.50
   6  -6   0   24.90    1.90
   6  -6   0   23.40    2.20
   6  -6   0   19.20    3.50
   6  -6   0   25.90    2.40
   6  -6   0   24.70    2.80
   6  -6   0   26.40    1.90
   6  -6   0   26.70    2.10
   6  -6   0   25.70    2.40
   6  -6   0   18.90    2.40
   6  -6   0   21.80    2.30
   6  -6   0   26.30    5.00
   6  -6   0   25.70    2.80
   6  -6   0   23.80    2.30
  -6   6   0   35.10    9.20
  -6   6   0   38.90    6.80
  -6   6   0   26.60    2.70
   5  -6   0   17.80    3.80
   5  -6   0   20.30    4.70
  -5   6   0   17.60    6.70
  -5   6   0   24.50    7.00
  -5   6   0   11.60    2.40
   4  -6   0   15.60    3.60
   4  -6   0   15.80    3.50
  -4   6   0   12.50    6.00
   3  -6   0  204.78   15.30
   3  -6   0  191.38   14.50
  -3   6   0  169.88   10.80
  -3   6   0  178.98   10.10
  -3   6   0  193.48   13.00
  -3   6   0  162.38   16.50
  -3   6   0  161.48   10.30
   2  -6   0   41.00    5.30
  -2   6   0   45.00    4.10
  -2   6   0   34.70    7.80
  -2   6   0   43.70    5.20
  -2   6   0   36.20    3.60
  -2   6   0   37.70    3.70
   1  -6   0   69.39    6.90
   1  -6   0   58.29    5.20
   1  -6   0   64.99    5.70
   1  -6   0   65.29    6.60
  -1   6   0   64.99    6.80
  -1   6   0   60.39    9.20
  -1   6   0   63.19    7.70
  -1   6   0   58.99    7.10
  -1   6   0   59.09    5.10
  -1   6   0   57.09    4.80
  -1   6   0   72.89    5.00
   0  -6   0  171.98   13.10
   0  -6   0  167.68   13.70
   0  -6   0  159.88   10.60
   0  -6   0  182.18   12.50
   0   6   0  156.38   10.20
   0   6   0  168.68   15.60
   0   6   0  184.78   10.50
   0   6   0  175.78   10.60
   0   6   0  166.58   11.20
   0   6   0  182.78   13.70
  -1  -6   0   93.19    8.10
  -1  -6   0   82.99    6.90
  -1  -6   0   82.29   11.30
  -1  -6   0   83.29    7.70
  -1  -6   0   84.09    7.30
  -1  -6   0   77.09   10.40
   1   6   0   86.69    9.10
   1   6   0   87.59   10.00
   1   6   0  101.39    6.60
   1   6   0   82.69    6.40
   1   6   0   89.59    6.70
   1   6   0   75.39    5.90
   1   6   0   91.09    7.20
   1   6   0   84.59    9.70
  -2  -6   0   47.00   10.60
  -2  -6   0   65.99    5.40
  -2  -6   0   78.89    6.80
  -2  -6   0   71.69    7.30
  -2  -6   0   53.19   10.90
  -2  -6   0   70.39    6.70
  -2  -6   0   57.39    6.60
  -2  -6   0   71.29    6.20
   2   6   0   75.59    5.50
   2   6   0   67.99    6.00
   2   6   0   66.79    6.30
   2   6   0   71.19    8.30
   2   6   0   63.79    5.50
   2   6   0   60.59    5.20
   2   6   0   74.99    8.80
   2   6   0   61.79    8.30
  -3  -6   0   14.70    3.70
  -3  -6   0   13.20    3.20
  -3  -6   0   20.10    3.70
  -3  -6   0   19.50    7.00
  -3  -6   0   28.60    8.80
  -3  -6   0   11.60    3.10
  -3  -6   0   21.60    3.40
   3   6   0   25.50    4.70
   3   6   0   21.20    3.10
   3   6   0   17.60    2.90
  -4  -6   0    6.80    2.90
  -4  -6   0    7.10    2.70
  -4  -6   0    6.90    7.00
  -4  -6   0    5.80    1.30
  -4  -6   0    5.00    2.40
  -4  -6   0    7.80    2.80
   4   6   0   12.00    4.10
   4   6   0    2.50    1.70
   4   6   0    5.70    1.80
  -5  -6   0    2.00    2.00
  -5  -6   0    2.30    1.10
  -5  -6   0    3.20    2.80
  -5  -6   0  -15.70   11.70
  -5  -6   0    2.80    2.90
  -5  -6   0    3.20    2.70
  -5  -6   0    8.60    8.80
  -5  -6   0    2.10    1.90
   5   6   0    3.50    0.70
   5   6   0   -0.30    1.20
   5   6   0    1.90    1.00
   5   6   0    6.00    2.50
   5   6   0    1.70    0.70
   5   6   0    1.80    1.00
  -6  -6   0   67.39    4.90
  -6  -6   0   73.59    8.80
  -6  -6   0   67.19    9.40
  -6  -6   0   55.79    7.60
  -6  -6   0   61.79    6.40
  -6  -6   0   75.39    8.70
  -6  -6   0   71.69   21.60
  -6  -6   0   63.09    6.80
   6   6   0   62.39    4.80
   6   6   0   58.69    5.40
   6   6   0   63.49    4.30
   6   6   0   62.09    3.80
   6   6   0   59.09    3.80
  -7  -6   0   -0.40    1.90
  -7  -6   0    2.00    3.20
  -7  -6   0    1.50    1.10
  -7  -6   0   -4.50    3.60
  -7  -6   0    0.10    2.60
  -7  -6   0    1.10    2.50
   7   6   0   -2.20    1.50
   7   6   0    2.20    0.60
   7   6   0    2.20    0.90
   7   6   0    1.30    0.80
   7   6   0   -0.40    1.90
   7   6   0    1.80    1.00
   7   6   0    0.50    1.00
  -8  -6   0   17.00    2.20
  -8  -6   0   12.80    2.80
  -8  -6   0    0.60    8.10
  -8  -6   0   18.60    4.00
   8   6   0   15.40    2.00
   8   6   0   15.00    1.80
   8   6   0   14.20    2.00
   8   6   0   16.10    1.40
   8   6   0   15.30    1.50
   8   6   0   17.60    1.40
  -9  -6   0    6.20    1.80
  -9  -6   0    5.70    1.10
  -9  -6   0    5.20    1.80
   9   6   0    6.60    0.70
   9   6   0    6.50    0.80
   9   6   0    6.30    1.00
  11  -7   0    0.00    0.50
  11  -7   0    0.70    0.50
  11  -7   0    0.90    0.70
  11  -7   0    1.10    0.50
  11  -7   0    2.00    1.00
  10  -7   0    6.40    1.40
  10  -7   0    6.90    1.00
  10  -7   0    5.20    1.00
  10  -7   0    5.40    1.10
  10  -7   0    6.20    1.00
  10  -7   0    8.00    1.50
 -10   7   0    4.00    2.50
   9  -7   0  102.09    5.60
   9  -7   0   97.79    5.70
   9  -7   0   94.39    5.90
   9  -7   0  104.99    6.60
   9  -7   0  101.89    6.50
   9  -7   0   94.59    5.80
   9  -7   0  109.69    6.70
   9  -7   0   98.79    6.50
   9  -7   0  102.09    6.20
  -9   7   0   88.39    7.30
   8  -7   0   25.40    2.70
   8  -7   0   25.20    2.30
   8  -7   0   28.00    2.70
   8  -7   0   28.00    2.80
   8  -7   0   27.70    2.20
   8  -7   0   29.10    3.00
   8  -7   0   31.30    3.40
   8  -7   0   30.70    2.30
   8  -7   0   27.60    2.10
   8  -7   0   20.10    2.80
   8  -7   0   32.20    2.90
   8  -7   0   25.80    2.60
  -8   7   0   20.20    3.80
   7  -7   0    6.60    1.10
   7  -7   0   10.30    4.10
   7  -7   0    7.40    1.40
   7  -7   0    9.00    1.50
   7  -7   0    8.80    1.20
   7  -7   0    2.30    1.90
   7  -7   0    7.60    1.70
   7  -7   0    9.70    1.50
   7  -7   0    6.90    1.40
   7  -7   0   -0.50    2.80
   7  -7   0    1.20    4.90
   7  -7   0    8.30    1.10
   7  -7   0    7.00    1.00
   7  -7   0    7.50    1.50
   7  -7   0    8.00    1.60
   7  -7   0    5.50    1.30
  -7   7   0   16.10    8.20
  -7   7   0    7.30    1.80
  -7   7   0   21.20    6.90
   6  -7   0   54.89    3.90
   6  -7   0   59.39    3.80
   6  -7   0   64.59    4.30
   6  -7   0   55.59    4.70
   6  -7   0   66.59    4.80
   6  -7   0   56.69    4.10
   6  -7   0   64.59    4.30
   6  -7   0   70.39    4.80
   6  -7   0   54.99    4.10
   6  -7   0   55.09    4.10
   6  -7   0   57.69    3.80
   6  -7   0   52.19    9.00
   6  -7   0   59.39    3.60
   6  -7   0   49.50    7.30
   6  -7   0   55.29    6.30
   6  -7   0   63.99    3.70
  -6   7   0   57.39    4.70
  -6   7   0   53.19    9.90
  -6   7   0   71.29   11.10
   5  -7   0    3.30    2.00
  -5   7   0    4.30    1.40
  -5   7   0    1.60    5.10
  -5   7   0    4.40    4.60
   4  -7   0    0.90    2.00
  -4   7   0   -0.60    1.20
  -4   7   0    2.00    0.90
  -4   7   0   -0.30    1.00
  -4   7   0    2.80    3.50
   3  -7   0   38.00    4.00
   3  -7   0   30.80    5.70
  -3   7   0   40.20    5.80
  -3   7   0   47.10    7.40
  -3   7   0   35.50    7.30
  -3   7   0   46.80    3.70
  -3   7   0   38.30    3.60
  -3   7   0   47.20    4.40
  -3   7   0   37.20    3.90
   2  -7   0    0.30    1.30
   2  -7   0   -1.20    1.00
  -2   7   0    1.00    1.00
  -2   7   0    1.10    1.00
  -2   7   0    0.00    2.60
   1  -7   0   64.99    5.80
   1  -7   0   69.89    8.10
   1  -7   0   70.29    7.40
   1  -7   0   68.09    6.20
  -1   7   0   68.69    8.80
  -1   7   0   67.29    6.30
  -1   7   0   53.99    9.30
  -1   7   0   71.29    8.50
  -1   7   0   70.29    5.40
  -1   7   0   69.39    5.70
  -1   7   0   59.89    5.20
   0  -7   0 1347.97   68.69
   0  -7   0 1326.27   65.69
   0  -7   0 1331.67   68.49
   0  -7   0 1367.66   70.89
   0   7   0 1351.66   65.89
   0   7   0 1404.76   66.79
   0   7   0 1333.37   70.29
   0   7   0 1259.87   70.89
   0   7   0 1332.07   65.19
   0   7   0 1207.38   63.99
   0   7   0 1274.67   64.89
   0   7   0 1187.38   73.19
  -1  -7   0   -2.60    2.40
  -1  -7   0    0.50    1.10
  -1  -7   0    0.70    1.40
  -1  -7   0    1.80    2.10
   1   7   0    1.40    1.30
   1   7   0    0.20    1.10
   1   7   0   -0.40    1.40
   1   7   0    0.20    2.60
   1   7   0    0.20    0.80
   1   7   0    0.00    0.90
   1   7   0   -0.60    1.10
  -2  -7   0    9.30    3.40
  -2  -7   0   12.00    7.30
  -2  -7   0   11.30    2.90
  -2  -7   0   12.30    3.60
  -2  -7   0   10.80    2.20
  -2  -7   0   14.50    5.80
  -2  -7   0   17.40    3.50
   2   7   0   10.20    2.30
   2   7   0   17.80    5.00
   2   7   0    9.50    4.10
   2   7   0    9.90    6.40
   2   7   0   17.40    3.40
   2   7   0   10.90    3.00
   2   7   0   11.60    2.50
  -3  -7   0  255.67   27.80
  -3  -7   0  238.28   19.50
  -3  -7   0  308.67   18.30
  -3  -7   0  307.87   17.20
  -3  -7   0  320.67   26.20
  -3  -7   0  308.47   18.80
  -3  -7   0  309.87   19.10
  -3  -7   0  291.77   15.40
  -3  -7   0  287.77   19.20
  -3  -7   0  284.77   16.60
   3   7   0  297.47   18.50
   3   7   0  253.97   15.40
   3   7   0  289.37   21.50
   3   7   0  283.87   16.80
   3   7   0  310.97   16.50
  -4  -7   0   45.60    6.30
  -4  -7   0   53.39    5.30
  -4  -7   0   54.39    4.10
  -4  -7   0   49.90    5.30
  -4  -7   0   70.49   14.80
  -4  -7   0   52.79    8.20
  -4  -7   0   42.60    6.40
  -4  -7   0   42.00    7.00
  -4  -7   0   54.99    6.20
   4   7   0   47.30    4.10
   4   7   0   48.60    6.30
   4   7   0   49.30    5.10
   4   7   0   48.60    4.10
   4   7   0   63.29    9.30
  -5  -7   0   25.10    4.60
  -5  -7   0   24.80    3.90
  -5  -7   0   36.30    5.80
  -5  -7   0   33.80    6.40
  -5  -7   0   19.80    4.10
  -5  -7   0   40.90   17.30
  -5  -7   0   11.50    5.10
  -5  -7   0   22.80    2.70
  -5  -7   0   18.90    4.80
  -5  -7   0   23.40    4.90
   5   7   0   22.50    2.80
   5   7   0   18.00    4.60
   5   7   0   18.50    1.70
   5   7   0   28.80    2.80
   5   7   0   27.50    3.90
   5   7   0   26.40    2.00
   5   7   0   21.90    2.20
  -6  -7   0    7.70    4.70
  -6  -7   0   11.40    2.80
  -6  -7   0   15.40    4.40
  -6  -7   0   10.20    3.00
  -6  -7   0   13.70    2.30
  -6  -7   0   11.30    3.70
   6   7   0   15.20    1.40
   6   7   0   11.50    2.40
   6   7   0   17.40    2.50
   6   7   0   14.90    1.50
   6   7   0   15.70    1.90
   6   7   0   13.60    1.80
  -7  -7   0    1.10    1.70
  -7  -7   0   -2.60    3.10
  -7  -7   0    1.70    1.00
  -7  -7   0    1.10    2.50
   7   7   0    1.20    1.00
   7   7   0   -0.30    0.80
   7   7   0   -0.50    1.40
   7   7   0    0.30    0.40
   7   7   0    0.80    0.70
   7   7   0    1.20    0.50
  -8  -7   0   14.80    2.90
  -8  -7   0   12.70    3.20
  -8  -7   0   22.60    3.40
  -8  -7   0   16.40    2.70
   8   7   0   23.30    1.50
   8   7   0   17.00    1.50
   8   7   0   20.50    2.10
   8   7   0   19.80    1.50
   8   7   0   21.10    2.00
   8   7   0   14.60    1.80
  -9  -7   0    4.50    1.40
  -9  -7   0    5.70    0.80
   9   7   0    4.60    0.80
   9   7   0    5.30    0.80
   9   7   0    5.80    0.60
  11  -8   0    1.30    0.80
  11  -8   0    2.10    0.60
  11  -8   0    3.60    1.10
  11  -8   0    4.20    1.00
  11  -8   0    2.50    0.60
  10  -8   0    1.20    0.80
  10  -8   0    2.40    1.20
  10  -8   0    3.30    1.10
  10  -8   0    4.00    1.90
  10  -8   0    2.10    0.70
  10  -8   0    2.10    0.60
  10  -8   0    1.10    0.60
   9  -8   0  123.99    6.70
   9  -8   0  115.39    6.60
   9  -8   0  127.09    7.40
   9  -8   0  117.79    7.50
   9  -8   0  118.39    6.60
   9  -8   0  128.79    7.60
   9  -8   0  108.59    6.70
   9  -8   0  119.29    7.00
   9  -8   0  127.49    7.40
  -9   8   0  101.99    9.90
  -9   8   0  106.29    8.20
   8  -8   0   18.20    2.20
   8  -8   0   17.20    1.60
   8  -8   0   16.60    2.40
   8  -8   0   14.00    1.60
   8  -8   0   18.80    2.20
   8  -8   0   16.30    2.20
   8  -8   0   15.50    1.60
   8  -8   0   15.00    2.60
   8  -8   0   16.40    1.80
   8  -8   0   14.00    1.90
   8  -8   0   15.10    2.10
  -8   8   0   17.60    3.20
   7  -8   0    0.80    0.80
   7  -8   0    1.30    0.80
   7  -8   0    0.10    0.80
   7  -8   0    0.70    0.50
   7  -8   0    0.10    0.70
   7  -8   0   -0.60    0.60
   7  -8   0    1.10    0.80
   7  -8   0    1.00    1.20
   7  -8   0   -0.10    0.80
   7  -8   0   -0.10    0.50
   7  -8   0    0.20    0.80
   7  -8   0    0.40    0.70
  -7   8   0   -0.40    1.40
  -7   8   0    7.20    7.50
   6  -8   0   13.60    2.50
   6  -8   0   11.90    1.20
   6  -8   0    9.70    1.30
   6  -8   0   10.30    1.20
   6  -8   0   12.00    2.00
   6  -8   0    8.80    1.60
   6  -8   0   12.20    1.70
   6  -8   0   13.10    1.70
   6  -8   0    8.60    1.40
   6  -8   0   11.60    1.60
   6  -8   0   11.60    2.10
   6  -8   0   11.60    1.60
   6  -8   0    4.60    4.60
   6  -8   0    9.70    1.70
  -6   8   0    8.40    2.00
  -6   8   0    8.70    1.80
  -6   8   0   13.70    6.20
  -6   8   0   21.20   11.50
   5  -8   0   15.20    1.40
   5  -8   0   14.50    5.10
   5  -8   0   17.40    2.10
   5  -8   0   12.40    1.70
   5  -8   0   10.90    1.80
   5  -8   0   14.60    1.70
   5  -8   0   13.90    2.30
   5  -8   0   11.70    1.70
   5  -8   0   14.70    1.70
   5  -8   0   12.70    2.20
   5  -8   0   13.80    1.80
   5  -8   0   13.90    1.40
  -5   8   0   16.30    6.50
  -5   8   0    8.90    2.00
  -5   8   0   22.90    6.60
  -5   8   0   16.10    3.10
  -5   8   0   15.50    2.50
  -5   8   0    9.80    2.50
   4  -8   0    8.00    2.70
  -4   8   0    9.10    1.90
  -4   8   0    7.20    1.60
  -4   8   0   17.20    5.70
  -4   8   0    7.00    2.10
  -4   8   0    5.00    1.70
   3  -8   0  108.79   11.10
   3  -8   0   94.39    6.70
  -3   8   0  105.39   14.30
  -3   8   0   92.49    6.40
  -3   8   0   97.79    7.00
  -3   8   0   98.39    7.60
  -3   8   0  115.59    7.70
  -3   8   0  102.79    7.10
  -3   8   0  112.09   10.20
   2  -8   0    4.40    1.50
   2  -8   0    6.80    2.70
  -2   8   0    4.80    1.80
  -2   8   0    6.70    1.60
  -2   8   0    4.00    1.20
  -2   8   0   10.70    3.70
  -2   8   0    3.50    3.60
  -2   8   0    4.70    1.60
  -2   8   0    2.40    1.80
   1  -8   0   51.79    9.50
   1  -8   0   57.19    5.20
   1  -8   0   39.90    6.50
   1  -8   0   47.30    8.10
  -1   8   0   57.99    9.70
  -1   8   0   58.99    5.00
  -1   8   0   46.40    8.70
  -1   8   0   53.69    5.00
  -1   8   0   58.59    5.40
  -1   8   0   54.69    5.90
  -1   8   0   52.69    5.80
  -1   8   0   57.19    7.70
  -1   8   0   50.79    4.10
   0  -8   0   32.70    4.40
   0  -8   0   33.50    7.50
   0  -8   0   33.60    6.90
   0  -8   0   39.60    5.80
   0   8   0   40.00    4.80
   0   8   0   33.60    6.60
   0   8   0   34.10    3.30
   0   8   0   36.10    4.50
   0   8   0   36.30   11.20
   0   8   0   37.60    4.10
   0   8   0   36.70    3.90
   0   8   0   33.70    4.20
  -1  -8   0    6.90    4.60
  -1  -8   0    2.70    1.50
  -1  -8   0    0.60    4.10
  -1  -8   0   -0.30    1.30
   1   8   0   -0.80    0.80
   1   8   0    1.00    1.10
   1   8   0    1.30    0.90
   1   8   0    1.10    3.20
   1   8   0    0.30    1.70
   1   8   0    2.20    2.80
   1   8   0   -0.20    1.50
   1   8   0    0.80    1.40
  -2  -8   0   15.70    3.40
  -2  -8   0   11.70    8.50
  -2  -8   0   20.20    6.40
  -2  -8   0   29.90    3.90
  -2  -8   0   26.00    4.20
  -2  -8   0   24.80    2.30
  -2  -8   0   31.10    4.60
   2   8   0   23.00    7.40
   2   8   0   22.60    3.40
   2   8   0   20.80    3.20
   2   8   0   22.90    4.10
   2   8   0   20.00    2.00
   2   8   0   23.70    2.70
   2   8   0   12.20    6.80
   2   8   0   15.90    2.80
   2   8   0   22.50    4.20
  -3  -8   0  104.49    7.60
  -3  -8   0   79.89    9.50
  -3  -8   0   94.89   10.30
  -3  -8   0   94.89    7.50
  -3  -8   0  104.49    6.50
  -3  -8   0   95.69   19.70
  -3  -8   0  113.99    9.20
  -3  -8   0   98.59   11.00
  -3  -8   0  104.09    9.20
  -3  -8   0  105.79    8.20
   3   8   0   98.79    7.80
   3   8   0  100.09    6.90
   3   8   0  108.69    5.70
   3   8   0  115.69   12.30
   3   8   0  116.29    9.60
   3   8   0  101.29    6.90
  -4  -8   0  110.59   10.00
  -4  -8   0   95.19    9.00
  -4  -8   0   89.09    7.50
  -4  -8   0   96.99    7.70
  -4  -8   0   97.99    6.30
  -4  -8   0  103.79   12.00
  -4  -8   0  103.09    8.10
  -4  -8   0   61.49   18.30
  -4  -8   0   95.19    9.40
  -4  -8   0   94.89   19.50
   4   8   0  110.69    9.50
   4   8   0   97.19    6.60
   4   8   0  100.29   12.70
   4   8   0  103.89    8.10
   4   8   0   90.19    6.40
   4   8   0   97.49    5.40
  -5  -8   0   22.40    2.50
  -5  -8   0   15.70    2.90
  -5  -8   0   18.90    4.40
  -5  -8   0   15.60    4.60
  -5  -8   0   16.30    3.80
  -5  -8   0   23.30    4.00
  -5  -8   0   12.80    2.90
  -5  -8   0   17.90    5.60
   5   8   0   24.90    2.50
   5   8   0   23.20    3.80
   5   8   0   19.20    1.60
   5   8   0   21.10    2.80
   5   8   0   20.80    1.70
  -6  -8   0    6.00    4.90
  -6  -8   0    8.60    2.40
  -6  -8   0    8.20    2.30
  -6  -8   0    6.40    1.40
  -6  -8   0    8.00    2.80
   6   8   0    7.50    1.30
   6   8   0    8.70    1.10
   6   8   0    6.80    1.00
   6   8   0    6.50    1.70
   6   8   0    5.10    2.00
  -7  -8   0   -0.40    1.70
  -7  -8   0    2.90    0.90
  -7  -8   0    2.00    1.90
  -7  -8   0    0.40    2.50
   7   8   0    1.30    1.00
   7   8   0    1.50    0.60
   7   8   0    1.20    0.80
   7   8   0    1.80    0.50
   7   8   0   -1.40    1.50
  -8  -8   0    9.60    1.20
  -8  -8   0   10.10    2.40
  -8  -8   0    9.20    1.90
   8   8   0    9.70    0.90
   8   8   0    8.10    1.10
   8   8   0    9.30    0.90
  11  -9   0   42.70    2.70
  11  -9   0   38.80    2.40
  11  -9   0   31.60    2.20
  10  -9   0   29.40    2.40
  10  -9   0   33.80    2.70
  10  -9   0   35.20    3.00
  10  -9   0   25.80    2.00
  10  -9   0   29.20    2.10
  10  -9   0   27.20    2.80
   9  -9   0  134.29    7.60
   9  -9   0  120.59    6.90
   9  -9   0  126.09    7.50
   9  -9   0  128.49    7.30
   9  -9   0  110.69    7.20
   9  -9   0  120.29    7.50
   9  -9   0  103.09    6.50
   9  -9   0  117.99    6.60
   9  -9   0  109.19    6.50
  -9   9   0  122.49    8.20
   8  -9   0   26.00    3.20
   8  -9   0   20.20    2.20
   8  -9   0   19.00    2.30
   8  -9   0   20.70    2.40
   8  -9   0   19.70    2.40
   8  -9   0   21.50    1.80
   8  -9   0   21.50    2.30
   8  -9   0   22.60    2.70
   8  -9   0   18.10    2.30
   8  -9   0   20.80    1.80
  -8   9   0   19.70    3.40
  -8   9   0   17.60    3.80
   7  -9   0   58.99    4.20
   7  -9   0   63.99    3.90
   7  -9   0   62.79    4.60
   7  -9   0   44.10    8.70
   7  -9   0   61.39    5.20
   7  -9   0   58.39    3.70
   7  -9   0   63.99    4.70
   7  -9   0   60.39    4.20
   7  -9   0   59.39    4.50
   7  -9   0   56.99    3.80
   7  -9   0   60.09    4.40
   7  -9   0   59.69    4.20
  -7   9   0   63.39    6.10
  -7   9   0   79.39   14.00
  -7   9   0   73.09    6.50
  -7   9   0   56.99    5.50
  -7   9   0   75.09   13.70
   6  -9   0   13.90    2.10
   6  -9   0   13.70    5.20
   6  -9   0   16.30    1.80
   6  -9   0   17.10    1.90
   6  -9   0   17.20    2.00
   6  -9   0   18.40    1.60
   6  -9   0   19.10    1.70
   6  -9   0   18.20    2.10
   6  -9   0   17.40    2.50
   6  -9   0   17.60    2.60
   6  -9   0   15.30    1.70
   6  -9   0   15.90    2.00
  -6   9   0   15.00    6.20
  -6   9   0   16.90    3.30
  -6   9   0   14.00    6.90
  -6   9   0   13.90    2.80
  -6   9   0   17.00    3.10
  -6   9   0   13.30    3.20
   5  -9   0   27.50    2.60
   5  -9   0   22.70    6.50
   5  -9   0   28.20    2.60
   5  -9   0   30.40    2.30
   5  -9   0   26.00    2.40
   5  -9   0   28.00    3.50
   5  -9   0   31.50    2.50
   5  -9   0   29.70    2.70
   5  -9   0   34.80    3.20
   5  -9   0   32.10    2.80
   5  -9   0   28.80    3.40
   5  -9   0   31.80    2.70
  -5   9   0   28.00    4.30
  -5   9   0   27.60    3.50
  -5   9   0   31.70   10.70
  -5   9   0   28.70    4.70
  -5   9   0   27.10    9.10
  -5   9   0   33.90    3.70
   4  -9   0   16.90    1.80
   4  -9   0   13.20    1.70
   4  -9   0   18.00    2.30
   4  -9   0   15.40    1.80
   4  -9   0   12.70    4.10
   4  -9   0   15.30    2.30
   4  -9   0   16.70    1.80
   4  -9   0   15.70    1.90
  -4   9   0   15.00    3.50
  -4   9   0   16.40    3.50
  -4   9   0    5.90    5.20
  -4   9   0   12.10    2.60
  -4   9   0   14.80    2.90
   3  -9   0  103.39    6.90
   3  -9   0  113.09    6.40
   3  -9   0   94.39    6.90
   3  -9   0   89.79   10.60
  -3   9   0  116.99   13.70
  -3   9   0   81.19   13.90
  -3   9   0  100.19    7.50
  -3   9   0  102.09    7.80
  -3   9   0   98.19    6.60
  -3   9   0  105.69    8.10
   2  -9   0   69.19    8.90
   2  -9   0   73.39    5.90
  -2   9   0   78.49    8.50
  -2   9   0   64.49    5.00
  -2   9   0   72.99    6.10
  -2   9   0   54.49    6.60
  -2   9   0   72.39    6.20
  -2   9   0   76.79    7.10
  -2   9   0   51.19   10.90
   1  -9   0    7.20    2.30
   1  -9   0    9.60    4.10
   1  -9   0    6.70    3.20
  -1   9   0   14.10    5.80
  -1   9   0    6.40    4.80
  -1   9   0    5.30    2.20
  -1   9   0    8.60    3.20
  -1   9   0    7.90    2.20
  -1   9   0    5.60    1.90
  -1   9   0    6.90    2.10
  -1   9   0    6.50    1.50
   0  -9   0   69.59   11.30
   0  -9   0   81.09    6.50
   0  -9   0   97.29   11.10
   0  -9   0   74.89    8.80
   0  -9   0   90.49    7.70
   0   9   0   83.99    8.70
   0   9   0   94.49    8.40
   0   9   0   90.89    5.40
   0   9   0   85.19   12.90
   0   9   0   86.69    6.00
   0   9   0   89.79    7.40
   0   9   0   97.39    6.70
   0   9   0   96.19    7.40
   0   9   0   87.49   10.70
   0   9   0   78.99    7.40
  -1  -9   0    4.10    1.70
  -1  -9   0    5.60    2.10
  -1  -9   0    7.10    2.70
  -1  -9   0    5.70    2.00
  -1  -9   0    6.70    4.00
   1   9   0    3.00    1.80
   1   9   0    0.90    4.90
   1   9   0    7.80    2.00
   1   9   0    2.20    1.90
   1   9   0    2.90    1.20
   1   9   0    5.20    1.20
   1   9   0    4.90    2.80
   1   9   0    3.80    1.80
   1   9   0    1.70    2.10
   1   9   0    5.40    2.10
   1   9   0    6.10    3.60
  -2  -9   0   11.40    9.40
  -2  -9   0   29.00    5.10
  -2  -9   0   23.20    6.00
  -2  -9   0   28.70    2.50
  -2  -9   0   23.10    9.10
  -2  -9   0   29.00    4.10
  -2  -9   0   32.30    5.10
  -2  -9   0   37.40    4.20
   2   9   0   35.30    6.00
   2   9   0   31.10    4.10
   2   9   0   31.30    2.50
   2   9   0   34.00    4.20
   2   9   0   41.80    8.20
   2   9   0   27.90    3.20
   2   9   0   29.00    3.20
   2   9   0   25.10    7.20
   2   9   0   30.30    5.00
  -3  -9   0  105.49    7.80
  -3  -9   0  119.49   18.30
  -3  -9   0  101.49   10.30
  -3  -9   0   96.19   14.10
  -3  -9   0   99.69    7.60
  -3  -9   0   98.09    8.00
  -3  -9   0  111.19    8.60
  -3  -9   0  113.49   11.10
  -3  -9   0   96.09    6.20
  -3  -9   0   99.79    9.30
   3   9   0  110.39    9.80
   3   9   0  100.59    8.20
   3   9   0  101.39    7.00
   3   9   0  101.69   12.10
   3   9   0  103.79    6.90
  -4  -9   0  102.29    8.10
  -4  -9   0  110.39   11.90
  -4  -9   0  113.79   10.30
  -4  -9   0  110.69    6.60
  -4  -9   0  104.49    8.10
  -4  -9   0  102.49    9.00
  -4  -9   0  103.79    8.50
  -4  -9   0   97.79   16.10
  -4  -9   0  111.19   14.50
   4   9   0  112.69    7.20
   4   9   0  101.49    5.80
   4   9   0   98.19    6.90
   4   9   0  118.79    8.80
  -5  -9   0   16.30    3.00
  -5  -9   0   11.60    3.60
  -5  -9   0    7.50    4.00
  -5  -9   0   12.90    5.10
  -5  -9   0   13.20    3.20
  -5  -9   0    7.90    3.20
  -5  -9   0   14.80    1.90
   5   9   0   15.20    1.70
   5   9   0   13.30    1.30
   5   9   0   15.60    2.60
  -6  -9   0    0.30    0.70
  -6  -9   0   -7.90    5.20
  -6  -9   0   -0.40    1.80
  -6  -9   0   -0.30    1.90
  -6  -9   0   -0.60    2.90
   6   9   0    0.30    0.50
   6   9   0    0.30    0.60
   6   9   0   -1.00    1.30
   6   9   0    0.80    1.10
   6   9   0    0.90    0.50
  -7  -9   0   13.60    3.50
  -7  -9   0   20.30    1.70
  -7  -9   0   21.10    3.10
   7   9   0   21.20    1.50
   7   9   0   21.40    1.60
   7   9   0   21.90    2.20
   7   9   0   18.10    1.70
  -8  -9   0    2.90    1.20
   8   9   0    1.30    0.60
   8   9   0    2.80    0.50
   8   9   0    2.80    0.50
  11 -10   0   30.40    2.20
  11 -10   0   22.50    1.70
  10 -10   0   36.40    2.60
  10 -10   0   28.10    2.10
  10 -10   0   32.20    2.30
  10 -10   0   35.20    2.90
  10 -10   0   29.00    2.60
   9 -10   0   41.60    3.20
   9 -10   0   43.60    3.40
   9 -10   0   37.90    2.90
   9 -10   0   37.20    2.60
   9 -10   0   41.30    3.50
   9 -10   0   39.40    3.10
  -9  10   0   40.90    4.70
  -9  10   0   29.90    4.10
   8 -10   0   28.30    2.70
   8 -10   0   30.50    2.70
   8 -10   0   29.70    2.70
   8 -10   0   29.80    2.90
   8 -10   0   29.10    2.50
   8 -10   0   29.00    3.50
   8 -10   0   23.90    2.10
   8 -10   0   27.00    2.10
   8 -10   0   30.90    2.90
  -8  10   0   19.40    3.90
  -8  10   0   23.80    3.80
   7 -10   0   17.60    2.20
   7 -10   0   20.10    2.20
   7 -10   0   15.30    1.90
   7 -10   0   17.50    1.50
   7 -10   0   17.40    2.20
   7 -10   0   12.50    2.20
   7 -10   0   16.80    2.10
   7 -10   0   20.90    3.10
   7 -10   0   16.60    2.00
   7 -10   0   19.40    2.20
  -7  10   0   17.90    3.20
  -7  10   0   15.20    3.30
  -7  10   0   11.80    3.50
  -7  10   0   13.90    3.50
   6 -10   0   99.59    6.20
   6 -10   0  102.89    6.00
   6 -10   0  101.89    6.50
   6 -10   0  107.49    7.30
   6 -10   0  102.39    6.60
   6 -10   0  102.39    6.40
   6 -10   0   99.29    5.70
   6 -10   0   95.09    6.10
   6 -10   0  107.39    6.60
   6 -10   0   89.49   14.30
  -6  10   0  111.39    8.70
  -6  10   0   97.49    8.00
  -6  10   0  110.59    7.30
  -6  10   0  109.29    9.10
  -6  10   0  105.29   18.90
   5 -10   0   68.29    4.60
   5 -10   0   82.69    5.10
   5 -10   0   68.89    4.40
   5 -10   0   66.79    4.90
   5 -10   0   76.39    5.70
   5 -10   0   66.19    4.20
   5 -10   0   75.69    4.80
   5 -10   0   78.19    5.00
   5 -10   0   75.59    5.70
   5 -10   0   71.29    4.80
  -5  10   0   69.29    5.50
  -5  10   0   84.79    7.20
  -5  10   0   77.09    7.20
  -5  10   0   60.89   14.40
  -5  10   0   60.29   13.70
   4 -10   0  101.49    6.10
   4 -10   0  112.19    6.40
   4 -10   0   99.89    6.50
   4 -10   0  115.39    7.00
   4 -10   0   97.69    6.40
   4 -10   0  104.19    7.30
   4 -10   0  103.09    6.30
   4 -10   0  115.29    6.60
   4 -10   0  107.39    6.40
   4 -10   0   83.99   11.30
  -4  10   0  110.69    8.90
  -4  10   0   96.39    8.00
  -4  10   0  109.09    8.20
  -4  10   0   71.99   14.90
  -4  10   0  105.69    7.00
  -4  10   0  101.59    7.00
  -4  10   0   96.09    6.20
  -4  10   0  100.19   13.40
   3 -10   0  436.16   22.80
   3 -10   0  453.15   22.20
   3 -10   0  475.05   23.50
   3 -10   0  463.25   22.90
   3 -10   0  496.15   22.60
   3 -10   0  432.26   22.20
   3 -10   0  445.76   23.40
   3 -10   0  396.16   21.90
  -3  10   0  483.75   25.50
  -3  10   0  428.96   23.00
  -3  10   0  347.67   38.70
  -3  10   0  407.56   27.80
  -3  10   0  388.76   22.00
  -3  10   0  437.86   25.20
  -3  10   0  471.35   26.10
  -3  10   0  403.36   22.80
  -3  10   0  413.76   24.60
   2 -10   0  101.59   12.30
   2 -10   0  118.29    6.80
   2 -10   0  121.69    8.80
   2 -10   0  120.49    7.90
   2 -10   0  119.39    7.30
   2 -10   0  127.99    8.10
   2 -10   0  113.19    7.20
   2 -10   0  132.89    7.20
   2 -10   0  113.69    6.70
  -2  10   0  118.29    7.80
  -2  10   0  128.29    9.20
  -2  10   0  110.69    6.90
  -2  10   0  105.89    9.10
  -2  10   0  107.29   12.40
  -2  10   0  101.09   16.20
  -2  10   0  124.49    9.80
  -2  10   0  117.29    9.50
  -2  10   0  109.39    9.00
  -2  10   0  132.79    7.80
   1 -10   0   13.10    1.50
   1 -10   0    5.90    3.60
   1 -10   0    9.20    2.50
   1 -10   0    8.60    1.90
  -1  10   0   10.30    3.00
  -1  10   0    8.90    1.50
  -1  10   0   10.60    2.10
  -1  10   0   10.30    2.20
  -1  10   0    8.30    2.50
  -1  10   0    8.60    2.70
  -1  10   0    7.90    2.20
  -1  10   0    9.60    5.90
  -1  10   0   11.10    2.40
  -1  10   0   13.40    5.40
   0 -10   0   35.20    6.60
   0 -10   0   46.30    9.30
   0 -10   0   47.10    6.00
   0 -10   0   44.40    6.10
   0 -10   0   41.20    4.60
   0  10   0   45.50    3.40
   0  10   0   60.49   17.40
   0  10   0   52.19    6.10
   0  10   0   49.80    6.30
   0  10   0   46.00    4.50
   0  10   0   44.30    5.00
   0  10   0   39.10    9.10
   0  10   0   48.00    4.20
   0  10   0   47.10    4.10
   0  10   0   52.39    5.10
   0  10   0   45.60    5.70
  -1 -10   0   17.90    7.20
  -1 -10   0   15.50    3.80
  -1 -10   0   21.30    5.20
  -1 -10   0   18.70    3.40
  -1 -10   0   17.30    3.20
   1  10   0   19.50    3.60
   1  10   0   21.60    3.00
   1  10   0   19.80    3.10
   1  10   0   18.40    9.00
   1  10   0   19.60    3.70
   1  10   0   24.20    8.40
   1  10   0   23.00    2.90
   1  10   0   21.90    2.10
  -2 -10   0   39.30    2.80
  -2 -10   0   39.60    4.60
  -2 -10   0   35.10    7.10
  -2 -10   0   39.20    6.00
  -2 -10   0   32.80    9.50
  -2 -10   0   39.70    4.60
   2  10   0   48.40    6.20
   2  10   0   43.00    5.00
   2  10   0   40.80    3.80
   2  10   0   38.10    5.90
   2  10   0   48.70    4.30
   2  10   0   40.00    3.00
   2  10   0   45.70    3.90
   2  10   0   44.60    8.40
  -3 -10   0   39.60    2.90
  -3 -10   0   35.50    4.70
  -3 -10   0   72.39   17.60
  -3 -10   0   34.30    6.40
  -3 -10   0   39.70    4.60
   3  10   0   38.50    3.80
   3  10   0   42.20   10.00
   3  10   0   34.70    6.30
   3  10   0   42.80    5.20
   3  10   0   38.70    3.80
  -4 -10   0   11.60    2.70
  -4 -10   0    7.30    3.30
  -4 -10   0   13.10    1.70
  -4 -10   0   12.10    3.80
  -4 -10   0   16.10    3.20
   4  10   0   13.30    2.30
   4  10   0   14.70    2.60
   4  10   0   16.00    3.30
  -5 -10   0   15.80    1.70
  -5 -10   0   11.80    2.90
  -5 -10   0   15.90    3.20
  -5 -10   0    7.90    3.60
   5  10   0   21.00    2.70
   5  10   0   15.70    1.30
   5  10   0   16.40    1.70
  -6 -10   0    5.90    2.00
  -6 -10   0    5.00    0.80
  -6 -10   0    3.20    2.70
   6  10   0    5.10    1.00
   6  10   0    3.70    1.50
   6  10   0    6.90    0.90
   6  10   0    6.50    1.40
  -7 -10   0    7.00    1.70
   7  10   0    9.00    1.40
   7  10   0    7.90    0.90
   7  10   0    6.20    0.90
   7  10   0    9.90    0.90
  10 -11   0    6.20    1.10
  10 -11   0   10.60    1.90
  10 -11   0    8.20    0.80
   9 -11   0    6.10    1.30
   9 -11   0    5.70    1.50
   9 -11   0    6.70    0.80
   9 -11   0    6.90    1.30
   9 -11   0    6.60    1.40
   9 -11   0    8.80    1.50
  -9  11   0    6.00    1.90
  -9  11   0    2.90    2.10
   8 -11   0   17.30    1.60
   8 -11   0   19.80    2.00
   8 -11   0   17.50    2.00
   8 -11   0   19.30    2.20
   8 -11   0   19.30    2.20
   8 -11   0   16.00    2.20
   8 -11   0   20.40    2.30
  -8  11   0   23.20    3.70
  -8  11   0   18.80    3.30
   7 -11   0   29.30    2.80
   7 -11   0   30.60    3.00
   7 -11   0   27.60    2.10
   7 -11   0   31.30    2.90
   7 -11   0   29.10    2.70
   7 -11   0   31.50    3.20
   7 -11   0   33.10    3.00
   7 -11   0   31.30    2.90
   7 -11   0   32.80    3.80
  -7  11   0   27.20    4.10
  -7  11   0   21.60    3.90
  -7  11   0   28.40    5.20
  -7  11   0   30.90    5.60
   6 -11   0   87.09    5.20
   6 -11   0   87.09    5.80
   6 -11   0   89.89    5.90
   6 -11   0   84.39    5.40
   6 -11   0   86.09    5.70
   6 -11   0   86.29    5.30
   6 -11   0   80.89    4.90
   6 -11   0   81.49    6.50
   6 -11   0   87.09    5.80
  -6  11   0  102.19    8.20
  -6  11   0   79.79    7.40
  -6  11   0   87.69    5.50
  -6  11   0   89.29    8.60
  -6  11   0   89.39    6.60
   5 -11   0   90.09    5.50
   5 -11   0   73.59   11.60
   5 -11   0  102.39    6.20
   5 -11   0   95.49    5.80
   5 -11   0   97.89    6.10
   5 -11   0   96.49    6.10
   5 -11   0   93.99    6.10
   5 -11   0   89.89    5.40
   5 -11   0   95.79    6.80
  -5  11   0   95.39    9.10
  -5  11   0   88.79    6.00
  -5  11   0  101.19    7.00
  -5  11   0   63.29   14.50
  -5  11   0   83.19   15.20
  -5  11   0   93.99    8.00
  -5  11   0  109.99    8.80
   4 -11   0   24.80    2.00
   4 -11   0   26.50    2.40
   4 -11   0   23.90    2.80
   4 -11   0   28.90    3.00
   4 -11   0   22.30    2.50
   4 -11   0   26.00    2.60
   4 -11   0   25.00    2.40
   4 -11   0   27.40    2.40
   4 -11   0   26.30    2.60
   4 -11   0   33.40    6.40
  -4  11   0   36.30    4.80
  -4  11   0   23.30    5.20
  -4  11   0   24.40    2.50
  -4  11   0   29.50    3.40
  -4  11   0   25.90    4.20
  -4  11   0   29.30    9.30
   3 -11   0  240.68   13.70
   3 -11   0  229.88   13.00
   3 -11   0  248.68   14.30
   3 -11   0  246.68   13.70
   3 -11   0  266.97   13.50
   3 -11   0  239.48   13.10
   3 -11   0  228.98   12.80
  -3  11   0  250.57   19.70
  -3  11   0  233.38   13.10
  -3  11   0  263.67   15.80
  -3  11   0  263.47   16.10
  -3  11   0  262.37   14.30
  -3  11   0  237.88   16.40
  -3  11   0  218.18   15.40
  -3  11   0  243.18   14.00
   2 -11   0   40.50    5.50
   2 -11   0   42.10    4.50
   2 -11   0   34.70    6.30
   2 -11   0   45.00    3.20
   2 -11   0   45.80    3.50
   2 -11   0   46.70    3.80
   2 -11   0   43.50    3.20
   2 -11   0   43.00    3.30
  -2  11   0   51.79    6.20
  -2  11   0   32.90   10.50
  -2  11   0   51.59    9.30
  -2  11   0   42.20    4.40
  -2  11   0   42.70    6.10
  -2  11   0   46.20    4.00
  -2  11   0   36.20    5.00
  -2  11   0   45.90    5.70
  -2  11   0   42.90    3.30
  -2  11   0   42.00    6.60
   1 -11   0   12.20    1.60
   1 -11   0   16.60    2.60
   1 -11   0    9.80    1.60
   1 -11   0    9.10    2.70
   1 -11   0    7.20    3.80
   1 -11   0   11.30    2.30
  -1  11   0   18.20    3.80
  -1  11   0   19.60    4.10
  -1  11   0   14.50    1.80
  -1  11   0   21.90    6.90
  -1  11   0   17.50    2.80
  -1  11   0    9.10    3.00
  -1  11   0   12.40    6.50
  -1  11   0   11.50    3.00
  -1  11   0    9.60    2.70
  -1  11   0   13.70    2.40
   0 -11   0   90.69    5.60
   0 -11   0   85.79    6.80
   0 -11   0   85.19   10.60
   0 -11   0   82.39   14.60
   0 -11   0   99.09    8.80
   0 -11   0   98.89    7.30
   0  11   0  104.29    9.60
   0  11   0  115.09    9.00
   0  11   0  100.89    8.60
   0  11   0  106.29   10.00
   0  11   0  101.89    6.90
   0  11   0   81.29   12.40
   0  11   0   73.09   13.30
   0  11   0   88.29    7.90
   0  11   0   86.99    6.50
   0  11   0   99.29    6.00
   0  11   0  101.59    7.10
  -1 -11   0    9.70    8.60
  -1 -11   0   17.20    3.00
  -1 -11   0   13.60    2.80
  -1 -11   0   23.40    6.00
  -1 -11   0   13.00    3.40
   1  11   0   22.80    3.40
   1  11   0   12.40    3.00
   1  11   0   13.80    4.80
   1  11   0   20.10    2.70
   1  11   0   16.50    3.40
   1  11   0   25.40    4.00
   1  11   0   28.50    7.50
   1  11   0  -13.50   14.50
   1  11   0   16.90    4.30
   1  11   0   16.40    1.90
  -2 -11   0   36.60    4.60
  -2 -11   0   35.80    6.20
  -2 -11   0   39.30    4.70
   2  11   0   33.00    2.60
   2  11   0   36.50    3.70
   2  11   0   39.40    5.10
   2  11   0   36.20    3.70
   2  11   0   45.40    6.10
  -3 -11   0   24.30    4.00
  -3 -11   0   20.50    4.30
  -3 -11   0   22.30    3.80
   3  11   0   28.20    4.30
   3  11   0   20.10    2.20
   3  11   0   26.70    3.20
   3  11   0   24.70    3.00
  -4 -11   0    5.90    2.70
  -4 -11   0    2.90    1.90
  -4 -11   0    1.10    1.90
   4  11   0    2.90    0.90
   4  11   0    3.50    1.30
   4  11   0    4.70    1.80
   4  11   0    0.90    1.10
  -5 -11   0   10.80    3.10
  -5 -11   0   17.10    3.00
   5  11   0   11.80    1.40
   5  11   0   17.40    1.40
  -6 -11   0    8.30    2.50
  -6 -11   0   13.10    2.20
   6  11   0    9.80    1.10
  -7 -11   0   17.90    2.00
   7  11   0   18.60    1.20
  10 -12   0   -0.40    0.40
  10 -12   0    1.10    0.60
  10 -12   0   -1.20    0.90
  10 -12   0    1.00    0.70
   9 -12   0   16.20    1.90
   9 -12   0   13.80    1.80
   9 -12   0   12.40    1.30
   9 -12   0   12.70    1.50
   9 -12   0   16.60    1.70
   9 -12   0   10.30    1.10
  -9  12   0   18.30    3.40
   8 -12   0   10.50    1.40
   8 -12   0   11.00    1.70
   8 -12   0   10.90    1.60
   8 -12   0   11.70    1.70
   8 -12   0    9.70    1.00
   8 -12   0   11.70    1.90
   8 -12   0    9.90    1.40
  -8  12   0    8.60    2.00
  -8  12   0    8.10    2.10
  -8  12   0    9.00    1.30
  -8  12   0   13.00    2.90
   7 -12   0    4.50    0.80
   7 -12   0    6.70    1.30
   7 -12   0    5.30    1.20
   7 -12   0    5.50    1.50
   7 -12   0    5.50    1.20
   7 -12   0    5.20    1.00
   7 -12   0    8.00    1.50
   7 -12   0    7.50    2.00
  -7  12   0    8.10    3.10
  -7  12   0    6.60    1.90
  -7  12   0    5.50    1.30
  -7  12   0    7.50    2.20
  -7  12   0    6.60    2.50
   6 -12   0    5.80    1.20
   6 -12   0    5.00    1.30
   6 -12   0    2.70    1.30
   6 -12   0    6.50    1.80
   6 -12   0    5.20    1.40
   6 -12   0    4.60    1.20
   6 -12   0    7.30    1.40
   6 -12   0    2.80    1.40
  -6  12   0    4.50    1.90
  -6  12   0    5.80    1.20
  -6  12   0    6.90    2.10
  -6  12   0    3.20    2.90
  -6  12   0    5.20    2.40
   5 -12   0    0.20    0.80
   5 -12   0   -0.30    0.60
   5 -12   0    0.10    0.80
   5 -12   0    0.30    0.80
   5 -12   0    0.00    0.90
   5 -12   0    1.10    1.20
   5 -12   0    0.20    0.60
   5 -12   0    1.10    0.80
  -5  12   0   -1.40    0.70
  -5  12   0   -0.10    2.20
  -5  12   0    2.40    1.40
  -5  12   0    2.00    1.70
  -5  12   0   -0.90    1.20
   4 -12   0    9.00    1.50
   4 -12   0   10.10    1.70
   4 -12   0    8.30    1.70
   4 -12   0    2.20    4.40
   4 -12   0   10.70    1.60
   4 -12   0    5.60    1.50
   4 -12   0   11.10    1.80
   4 -12   0    8.50    1.30
   4 -12   0    7.80    1.50
  -4  12   0    6.20    2.90
  -4  12   0   10.30    1.60
  -4  12   0    5.60    2.80
  -4  12   0    6.70    2.30
  -4  12   0    7.50    2.00
  -4  12   0    9.90    1.90
   3 -12   0  173.18   10.10
   3 -12   0  183.18   10.10
   3 -12   0  187.68   10.40
   3 -12   0  196.78   11.00
   3 -12   0  180.08   10.60
   3 -12   0  183.58   11.00
  -3  12   0  167.68   13.00
  -3  12   0  201.38   11.30
  -3  12   0  209.58   14.10
  -3  12   0  198.78   13.50
  -3  12   0  170.98   10.30
  -3  12   0  150.28   21.10
  -3  12   0  184.78   13.70
   2 -12   0   21.00    4.00
   2 -12   0   21.90    2.00
   2 -12   0   15.20    2.40
   2 -12   0    8.30    6.80
   2 -12   0   21.80    2.30
   2 -12   0   16.10    1.90
   2 -12   0   20.30    3.50
   2 -12   0   20.80    2.30
  -2  12   0   22.10    4.10
  -2  12   0   22.10    3.00
  -2  12   0   20.50    4.70
  -2  12   0   22.70    4.30
  -2  12   0   27.90    4.90
  -2  12   0   34.90   13.60
  -2  12   0   19.80    2.30
   1 -12   0   54.09    3.60
   1 -12   0   57.29    6.40
   1 -12   0   45.80    3.40
   1 -12   0   39.10    8.20
   1 -12   0   50.79    3.80
   1 -12   0   56.89    5.20
  -1  12   0   59.59    7.20
  -1  12   0   53.69    6.60
  -1  12   0   33.00   12.40
  -1  12   0   55.09    4.60
  -1  12   0   69.89    7.90
  -1  12   0   54.99    5.90
  -1  12   0   60.49    6.00
  -1  12   0   48.00    5.70
  -1  12   0   52.49    4.00
  -1  12   0   46.30   10.80
   0 -12   0    8.60    2.30
   0 -12   0    4.40    2.60
   0 -12   0    5.00    1.90
   0  12   0    5.70    1.80
   0  12   0    7.50    2.60
   0  12   0    6.90    3.10
   0  12   0    9.50    3.90
   0  12   0   26.00   10.10
   0  12   0    2.70    1.60
   0  12   0    7.10    1.30
   0  12   0   -3.10   11.90
   0  12   0    4.90    2.40
   0  12   0    7.30    2.60
   0  12   0    6.70    1.80
  -1 -12   0   -0.60    1.80
  -1 -12   0   -2.80    1.70
  -1 -12   0    3.50    1.60
  -1 -12   0    1.20    0.70
   1  12   0    0.40    1.80
   1  12   0   -0.20    2.40
   1  12   0    2.80    1.50
   1  12   0   -0.40    1.20
   1  12   0    3.30    1.50
   1  12   0    3.10    3.50
   1  12   0    2.20    0.80
   1  12   0    1.30    2.60
  -2 -12   0    9.30    2.30
  -2 -12   0    8.50    1.30
  -2 -12   0    6.20    2.90
  -2 -12   0   11.20    4.20
   2  12   0   11.80    1.30
   2  12   0   10.20    2.80
   2  12   0   10.90    2.10
   2  12   0   11.60    3.10
  -3 -12   0    2.70    1.80
  -3 -12   0    2.50    0.70
  -3 -12   0    0.30    2.60
  -3 -12   0    4.20    1.80
   3  12   0    3.10    1.30
   3  12   0    2.10    1.70
  -4 -12   0    7.60    2.90
  -4 -12   0    2.50    1.70
  -4 -12   0    4.70    2.10
  -4 -12   0    5.40    1.00
   4  12   0    6.50    2.10
   4  12   0    3.70    1.10
   4  12   0    3.70    0.60
   4  12   0    5.40    1.40
  -5 -12   0    6.80    1.80
  -5 -12   0    5.90    2.40
  -5 -12   0    1.50    2.60
   5  12   0    6.30    1.80
   5  12   0   10.60    1.90
   5  12   0    7.80    0.90
  -6 -12   0    1.90    1.00
   6  12   0    2.90    0.50
   6  12   0    2.20    0.40
   6  12   0    2.40    0.70
   9 -13   0    3.20    0.80
   9 -13   0    3.90    0.90
   9 -13   0    4.80    1.00
   8 -13   0   15.70    1.90
   8 -13   0   18.60    2.00
   8 -13   0   17.90    1.80
   8 -13   0   18.80    2.10
   8 -13   0   17.50    1.90
  -8  13   0   16.10    3.10
  -8  13   0   16.50    2.20
   7 -13   0    1.60    0.90
   7 -13   0   -0.20    0.90
   7 -13   0    1.20    0.80
   7 -13   0    1.90    0.80
   7 -13   0    2.10    0.80
   7 -13   0    1.50    1.00
  -7  13   0    0.40    0.90
  -7  13   0    2.60    1.40
  -7  13   0    6.60    3.10
  -7  13   0   -0.90    2.10
  -7  13   0   -1.20    1.40
   6 -13   0    5.20    1.00
   6 -13   0    6.10    1.30
   6 -13   0    8.10    2.00
   6 -13   0    5.20    1.30
   6 -13   0    9.20    1.70
   6 -13   0    6.90    1.30
   6 -13   0    7.50    1.50
  -6  13   0    3.40    2.40
  -6  13   0    7.60    1.40
  -6  13   0    4.50    2.10
  -6  13   0    7.50    2.00
   5 -13   0   19.80    2.30
   5 -13   0   23.00    2.90
   5 -13   0   21.60    2.00
   5 -13   0   23.70    3.30
   5 -13   0   21.40    2.30
   5 -13   0   18.90    2.80
  -5  13   0   21.10    2.70
  -5  13   0   28.40    3.80
  -5  13   0   17.10    2.10
  -5  13   0   13.50    3.30
  -5  13   0   16.90    3.50
   4 -13   0   31.10    3.50
   4 -13   0   38.00    2.70
   4 -13   0   32.50    2.80
   4 -13   0   37.90    3.10
   4 -13   0   34.10    3.00
   4 -13   0   34.50    3.10
   4 -13   0   35.30    3.00
  -4  13   0   29.90    6.40
  -4  13   0   35.50    5.60
  -4  13   0   33.80    3.50
  -4  13   0   33.70    4.30
  -4  13   0   29.20    4.50
  -4  13   0   29.80    2.90
   3 -13   0  116.79    6.80
   3 -13   0  115.69    7.20
   3 -13   0   93.79    6.60
   3 -13   0   99.39    6.30
   3 -13   0   94.09    7.00
   3 -13   0  113.89    6.70
   3 -13   0  105.29    6.20
  -3  13   0   98.59    8.90
  -3  13   0  100.29    6.60
  -3  13   0  115.39    9.30
  -3  13   0  116.39   10.20
  -3  13   0  113.09    8.00
  -3  13   0  112.39    7.50
   2 -13   0   23.60    3.50
   2 -13   0   22.20    2.00
   2 -13   0   18.80    2.70
   2 -13   0   21.50    2.30
   2 -13   0   17.00    1.90
   2 -13   0   21.70    4.50
  -2  13   0   20.30    2.30
  -2  13   0   19.30    4.60
  -2  13   0   17.40    4.20
  -2  13   0   22.50    3.00
  -2  13   0   23.30    3.60
  -2  13   0   19.70    4.00
  -2  13   0   25.40    4.80
   1 -13   0    3.60    0.90
   1 -13   0    2.20    0.80
   1 -13   0    5.00    2.20
   1 -13   0    3.00    1.70
   1 -13   0    3.40    1.10
  -1  13   0    7.00    3.40
  -1  13   0    1.70    1.90
  -1  13   0    4.60    1.20
  -1  13   0    4.60    1.50
  -1  13   0    4.90    2.70
  -1  13   0    4.40    1.70
   0 -13   0   54.29    3.60
   0 -13   0   48.80    5.00
   0 -13   0   45.20    3.20
   0 -13   0   44.20    8.00
   0  13   0   45.80    5.60
   0  13   0   33.60    6.80
   0  13   0   48.20    4.70
   0  13   0   47.00    6.80
   0  13   0   42.90    5.40
   0  13   0   46.00    4.20
   0  13   0   47.20    4.10
   0  13   0   43.70    3.40
  -1 -13   0   -0.30    1.50
  -1 -13   0    0.90    0.70
  -1 -13   0    1.20    0.60
  -1 -13   0    0.00    2.10
  -1 -13   0   -0.20    1.70
   1  13   0    1.50    2.30
   1  13   0    0.60    0.70
   1  13   0    0.50    1.20
   1  13   0   -0.20    2.40
   1  13   0   -0.70    1.70
  -2 -13   0    2.50    0.80
  -2 -13   0   -1.20    2.40
  -2 -13   0    2.60    1.50
  -2 -13   0    0.60    1.70
   2  13   0    1.30    1.20
   2  13   0    0.70    1.20
   2  13   0    2.90    1.90
  -3 -13   0    4.90    1.80
  -3 -13   0    7.40    1.80
  -3 -13   0    2.40    2.70
  -3 -13   0    7.70    1.40
  -3 -13   0    7.30    1.20
   3  13   0    7.20    1.50
   3  13   0    5.40    1.70
   3  13   0    5.60    2.00
  -4 -13   0    5.90    1.50
  -4 -13   0    5.40    4.70
   4  13   0    6.90    1.80
   4  13   0   10.30    0.90
   4  13   0   11.40    2.00
  -5 -13   0    6.90    1.60
   5  13   0   11.00    1.50
   5  13   0    8.40    0.70
   9 -14   0    1.60    0.60
   9 -14   0    1.40    0.60
   9 -14   0    0.70    0.50
   9 -14   0    0.50    0.70
   8 -14   0    8.40    1.40
   8 -14   0    5.90    1.10
   8 -14   0    5.70    1.00
   8 -14   0    5.60    1.10
  -8  14   0    5.80    1.40
  -8  14   0    5.20    0.90
   7 -14   0   11.80    1.50
   7 -14   0    9.80    1.50
   7 -14   0    9.20    1.50
   7 -14   0    9.70    1.30
   7 -14   0    9.90    1.40
  -7  14   0    6.90    1.90
  -7  14   0    9.50    1.40
  -7  14   0    6.00    2.00
   6 -14   0    2.50    0.80
   6 -14   0    2.40    0.80
   6 -14   0    1.90    0.80
   6 -14   0    0.80    0.90
   6 -14   0    0.40    0.90
   6 -14   0    1.50    0.80
  -6  14   0    1.60    1.60
  -6  14   0   -1.90    2.00
  -6  14   0    2.60    1.00
  -6  14   0    0.70    1.40
   5 -14   0    0.10    0.70
   5 -14   0   -0.90    0.60
   5 -14   0    0.00    1.20
   5 -14   0    0.60    0.60
   5 -14   0   -0.10    0.60
   5 -14   0   -0.50    0.70
   5 -14   0   -1.00    0.90
  -5  14   0   -0.10    1.60
  -5  14   0   -0.10    2.40
  -5  14   0    0.80    1.30
  -5  14   0   -0.40    1.30
  -5  14   0    1.30    1.40
  -5  14   0   -1.40    0.60
   4 -14   0   -0.30    0.60
   4 -14   0    0.20    0.70
   4 -14   0    0.20    0.60
   4 -14   0    0.10    1.10
   4 -14   0    0.20    0.70
   4 -14   0   -0.30    1.20
   4 -14   0    1.00    0.70
  -4  14   0   -1.80    2.40
  -4  14   0   -0.70    1.20
  -4  14   0   -1.30    1.30
  -4  14   0    0.50    0.80
  -4  14   0    1.20    1.50
   3 -14   0    9.00    1.60
   3 -14   0    9.50    1.50
   3 -14   0   14.20    1.80
   3 -14   0    9.30    1.50
   3 -14   0   12.40    1.60
  -3  14   0   10.20    2.20
  -3  14   0   12.30    2.80
  -3  14   0   16.70    2.30
  -3  14   0    5.10    3.50
  -3  14   0   10.30    1.70
  -3  14   0   10.10    2.90
   2 -14   0   -1.20    1.10
   2 -14   0    0.90    0.70
   2 -14   0    0.90    0.70
   2 -14   0    1.40    1.00
   2 -14   0    0.00    0.70
  -2  14   0    2.40    0.90
  -2  14   0   -0.10    1.50
  -2  14   0   -1.00    1.90
  -2  14   0   -3.40    2.70
  -2  14   0    1.50    1.30
  -2  14   0   -0.60    1.30
   1 -14   0   -2.20    2.00
   1 -14   0    0.30    0.70
   1 -14   0   -0.70    1.20
   1 -14   0    0.30    0.70
   1 -14   0    0.60    0.70
  -1  14   0    2.80    1.90
  -1  14   0   -2.50    2.30
  -1  14   0   -0.20    1.00
  -1  14   0    0.40    4.00
  -1  14   0    0.40    0.70
  -1  14   0   -0.20    2.80
   0 -14   0    2.50    1.20
   0 -14   0    1.00    1.50
   0 -14   0    0.60    1.80
   0 -14   0    1.50    0.80
   0 -14   0    1.00    0.70
   0  14   0    2.10    0.70
   0  14   0    3.90    2.40
   0  14   0   -0.30    1.80
   0  14   0   -2.80    2.00
   0  14   0    0.60    2.50
   0  14   0    4.00    1.50
  -1 -14   0    9.00    1.60
  -1 -14   0    8.30    2.50
  -1 -14   0    8.80    1.70
   1  14   0    8.90    2.60
   1  14   0    8.90    1.80
   1  14   0   12.80    2.60
  -2 -14   0    1.00    0.60
  -2 -14   0    3.20    1.90
   2  14   0    0.40    1.60
   2  14   0    1.70    0.90
   2  14   0    1.20    1.00
  -3 -14   0    2.90    2.60
  -3 -14   0    4.60    1.40
   3  14   0    4.90    1.20
   3  14   0    0.50    1.80
   3  14   0    4.70    1.20
  -4 -14   0    3.40    1.20
   4  14   0    4.70    0.50
   4  14   0    4.80    0.90
   8 -15   0    2.20    0.60
   8 -15   0    2.00    0.50
   8 -15   0    1.40    0.60
   7 -15   0   13.20    1.30
   7 -15   0   15.30    1.50
   7 -15   0   14.90    1.60
   7 -15   0   12.80    1.50
  -7  15   0   13.50    1.40
  -7  15   0   13.70    2.70
   6 -15   0   10.80    1.60
   6 -15   0   13.10    1.50
   6 -15   0   10.80    1.50
   6 -15   0   10.20    1.30
  -6  15   0   11.60    1.50
  -6  15   0    9.20    2.50
  -6  15   0   16.40    2.90
   5 -15   0    0.40    0.70
   5 -15   0    1.70    0.70
   5 -15   0    1.30    0.90
   5 -15   0   -0.20    0.90
  -5  15   0    0.70    1.30
  -5  15   0    0.00    1.10
  -5  15   0   -1.00    1.30
  -5  15   0   -1.30    2.10
  -5  15   0    1.20    0.80
   4 -15   0    5.50    1.10
   4 -15   0    9.80    1.60
   4 -15   0    9.90    1.50
   4 -15   0    5.50    1.10
   4 -15   0    8.50    1.30
  -4  15   0    6.20    1.20
  -4  15   0    7.80    2.50
  -4  15   0    6.10    2.10
  -4  15   0    7.30    1.80
  -4  15   0    9.50    3.40
  -4  15   0    8.90    1.60
   3 -15   0    4.00    1.10
   3 -15   0    3.70    1.00
   3 -15   0    3.00    0.90
   3 -15   0    4.80    1.10
  -3  15   0   -1.40    3.30
  -3  15   0    3.50    1.40
  -3  15   0    4.20    1.00
  -3  15   0    2.50    2.70
  -3  15   0    4.50    1.40
  -3  15   0    2.30    2.20
   2 -15   0   11.90    1.60
   2 -15   0   10.10    1.50
   2 -15   0    7.20    1.60
  -2  15   0    9.90    1.50
  -2  15   0    9.10    1.80
  -2  15   0    7.30    2.20
  -2  15   0    8.40    2.00
  -2  15   0    5.70    2.90
   1 -15   0   -0.30    1.20
  -1  15   0    1.30    1.10
  -1  15   0    1.70    0.70
  -1  15   0    2.00    1.50
  -1  15   0    0.70    2.10
  -1  15   0    9.00    5.60
   0 -15   0   16.40    2.70
   0 -15   0   28.00    3.80
   0 -15   0   22.90    2.00
   0  15   0   22.30    2.50
   0  15   0   19.40    3.40
   0  15   0   15.90    1.50
  -1 -15   0    1.70    1.20
  -1 -15   0    0.70    0.50
  -1 -15   0   -1.60    1.80
   1  15   0    1.80    0.90
   1  15   0    1.10    2.20
   1  15   0    0.50    1.10
   2  15   0    7.10    1.30
   2  15   0   11.00    1.60
  -3 -15   0    6.90    1.20
   3  15   0    9.80    0.70
   3  15   0    6.60    1.30
   7 -16   0   -0.30    0.30
   7 -16   0   -0.20    0.70
  -7  16   0   -0.40    0.50
   6 -16   0   20.10    1.60
   6 -16   0   20.10    1.60
   6 -16   0   17.60    1.50
  -6  16   0   17.00    1.50
  -6  16   0   21.60    2.70
   5 -16   0    4.40    0.90
   5 -16   0    4.20    0.80
  -5  16   0    3.40    1.40
  -5  16   0    5.10    1.50
  -5  16   0    3.70    0.70
  -5  16   0    3.40    1.70
   4 -16   0    2.60    0.70
   4 -16   0    2.10    0.60
   4 -16   0    3.10    0.80
  -4  16   0    1.60    0.70
  -4  16   0    2.00    1.00
  -4  16   0    4.60    1.40
   3 -16   0    1.20    0.60
   3 -16   0    2.30    0.80
   3 -16   0    1.90    0.70
  -3  16   0    1.70    1.00
  -3  16   0    3.30    1.20
  -3  16   0   -1.00    1.60
  -3  16   0    1.40    0.70
   2 -16   0    9.00    1.30
   2 -16   0    6.30    1.10
   2 -16   0    5.50    1.00
  -2  16   0    6.50    1.80
  -2  16   0    7.70    1.50
  -2  16   0    7.90    1.10
   1 -16   0    5.60    1.00
   1 -16   0    3.40    1.10
  -1  16   0    4.10    0.90
  -1  16   0    5.50    1.20
   0 -16   0    0.60    0.90
   0 -16   0    0.20    0.40
   0 -16   0    0.10    0.50
   0  16   0   -0.70    0.70
  -1 -16   0    4.20    1.00
  -1 -16   0    5.60    0.80
   1  16   0    3.40    0.60
   1  16   0    5.80    1.00
   5 -17   0   30.50    1.80
   5 -17   0   26.80    1.90
  -5  17   0   26.20    1.80
   4 -17   0    2.80    0.60
   4 -17   0    4.70    0.80
  -4  17   0    4.30    0.70
   3 -17   0    4.70    0.80
  -3  17   0    3.10    0.80
  -3  17   0    4.10    0.70
   2 -17   0    2.80    0.60
  -2  17   0    3.90    0.80
   1 -17   0    0.80    0.30
  -1  17   0    1.00    0.60
   0 -17   1    6.40    0.60
  -1  17  -1    5.00    0.90
   1 -17   1    5.30    0.80
  -2  17  -1    0.40    0.70
   2 -17   1    1.30    0.50
   2 -17   1    0.70    0.40
  -3  17  -1    1.80    0.80
  -3  17  -1    2.20    0.50
   3 -17   1    2.60    0.60
  -4  17  -1    2.10    0.50
   4 -17   1    1.70    0.50
  -5  17  -1   29.80    1.80
   5 -17   1   27.20    1.70
  -2 -16   1    0.70    1.10
  -2 -16   1    0.30    0.30
   1  16  -1    1.30    0.70
   1  16  -1    0.70    0.40
  -1 -16   1   -0.20    0.80
  -1 -16   1    0.50    0.40
   0  16  -1    1.90    0.90
   0 -16   1    3.10    0.80
   0 -16   1    2.50    0.90
  -1  16  -1    7.20    1.00
  -1  16  -1    7.10    1.40
   1 -16   1    9.50    1.90
  -2  16  -1   18.10    2.20
  -2  16  -1   16.50    1.60
   2 -16   1   19.10    1.70
   2 -16   1   17.80    2.00
   2 -16   1   20.10    1.80
  -3  16  -1    4.20    1.20
  -3  16  -1    4.20    0.90
  -3  16  -1    2.30    1.30
  -3  16  -1    4.20    1.90
   3 -16   1    6.40    1.20
   3 -16   1    3.10    0.80
  -4  16  -1    4.10    1.90
  -4  16  -1    6.30    1.10
  -4  16  -1    8.50    1.90
  -4  16  -1    8.90    1.60
   4 -16   1    7.00    1.30
   4 -16   1    9.70    1.20
   4 -16   1    6.90    1.00
  -5  16  -1    0.40    1.00
  -5  16  -1    1.80    1.50
  -5  16  -1    1.80    0.60
   5 -16   1    1.90    0.60
   5 -16   1    0.50    0.60
   5 -16   1    1.30    0.50
  -6  16  -1   62.09    3.80
   6 -16   1   79.29    4.20
   6 -16   1   72.19    3.90
   6 -16   1   57.49    3.80
  -7  16  -1    9.80    1.10
   7 -16   1   13.40    1.30
   3  15  -1   11.20    0.80
  -3 -15   1    9.50    1.80
   2  15  -1   10.50    1.90
   2  15  -1    9.50    1.40
  -2 -15   1   15.40    2.20
   1  15  -1    2.10    1.00
  -1 -15   1   -1.70    1.80
  -1 -15   1    1.90    0.70
  -1 -15   1   -0.30    1.10
   0  15  -1    1.70    1.00
   0  15  -1    2.60    2.60
   0  15  -1    0.70    0.60
   0 -15   1    0.00    1.30
   0 -15   1    0.30    0.70
   0 -15   1   -2.80    1.80
   0 -15   1    0.30    0.50
  -1  15  -1   10.80    4.60
  -1  15  -1    4.10    1.70
  -1  15  -1    7.80    1.30
  -1  15  -1    8.30    3.50
  -1  15  -1    4.90    1.50
   1 -15   1    6.90    1.60
   1 -15   1    6.30    1.30
  -2  15  -1    4.00    1.10
  -2  15  -1    4.80    1.40
  -2  15  -1    3.90    1.60
  -2  15  -1    5.80    1.70
  -2  15  -1    0.30    2.40
   2 -15   1    3.80    1.00
   2 -15   1    2.20    0.80
   2 -15   1    7.20    1.40
   2 -15   1    4.40    1.30
  -3  15  -1   -0.90    1.00
  -3  15  -1    1.40    1.40
  -3  15  -1    1.50    2.40
  -3  15  -1   -0.30    1.70
  -3  15  -1    0.90    0.70
   3 -15   1    0.80    1.40
   3 -15   1    1.30    0.80
   3 -15   1    1.00    0.60
   3 -15   1   -0.40    1.00
   3 -15   1    0.60    0.70
  -4  15  -1    3.30    1.50
  -4  15  -1    2.90    3.00
  -4  15  -1    1.80    1.40
  -4  15  -1    1.60    2.20
  -4  15  -1    3.70    1.00
  -4  15  -1    0.20    1.70
   4 -15   1    2.00    0.90
  -5  15  -1    7.50    1.80
  -5  15  -1    6.00    1.80
  -5  15  -1    6.90    1.30
  -5  15  -1    7.00    2.50
  -5  15  -1    8.10    1.50
   5 -15   1   10.80    1.60
   5 -15   1    8.40    1.40
   5 -15   1    7.50    1.40
   5 -15   1    7.50    1.30
  -6  15  -1   14.50    2.80
  -6  15  -1   11.00    2.80
  -6  15  -1    9.60    1.40
  -6  15  -1   10.60    2.20
   6 -15   1   12.90    1.50
   6 -15   1   10.80    1.30
   6 -15   1   15.10    1.70
   6 -15   1    9.60    1.30
  -7  15  -1    9.40    1.10
  -7  15  -1    7.20    1.50
   7 -15   1    8.20    1.00
   7 -15   1   11.90    1.40
   7 -15   1    8.20    1.50
   7 -15   1   11.70    1.30
   8 -15   1    6.50    1.00
   8 -15   1    6.10    1.10
   4  14  -1    8.60    1.50
   4  14  -1    9.10    0.80
  -4 -14   1    6.80    1.30
   3  14  -1   20.30    3.60
   3  14  -1   15.60    1.10
   3  14  -1   22.20    2.40
   3  14  -1   16.90    1.70
  -3 -14   1   18.00    3.80
  -3 -14   1   15.50    1.90
   2  14  -1    2.70    1.30
   2  14  -1    5.50    1.40
   2  14  -1    4.40    2.00
  -2 -14   1    1.00    1.80
  -2 -14   1    5.60    1.50
  -2 -14   1    4.30    0.90
  -2 -14   1    6.00    1.70
   1  14  -1    2.10    1.10
   1  14  -1    2.20    2.50
   1  14  -1    0.90    1.50
  -1 -14   1    0.90    0.80
  -1 -14   1    0.60    0.70
  -1 -14   1   -1.20    2.10
  -1 -14   1    1.70    1.50
   0  14  -1    1.10    0.70
   0  14  -1    2.60    2.40
   0  14  -1    1.30    1.40
   0  14  -1    2.50    2.90
   0  14  -1    1.90    1.30
   0 -14   1    0.50    0.70
   0 -14   1    1.50    1.40
   0 -14   1    0.70    0.50
   0 -14   1   -2.50    1.80
  -1  14  -1    3.30    2.00
  -1  14  -1    4.40    1.00
  -1  14  -1    1.60    1.70
  -1  14  -1    1.80    2.30
  -1  14  -1    5.60    1.60
  -1  14  -1    0.70    3.00
  -1  14  -1    1.80    4.20
   1 -14   1    5.50    2.50
   1 -14   1    4.30    1.00
   1 -14   1    4.50    1.60
  -2  14  -1    1.30    1.10
  -2  14  -1    0.70    0.80
  -2  14  -1   -0.50    1.50
  -2  14  -1    2.80    2.00
  -2  14  -1    0.90    1.30
  -2  14  -1    0.90    2.90
   2 -14   1    0.60    1.20
   2 -14   1    0.90    1.30
   2 -14   1    0.30    0.60
   2 -14   1   -0.50    0.60
  -3  14  -1    4.90    1.90
  -3  14  -1    7.20    1.40
  -3  14  -1    6.90    1.70
  -3  14  -1    3.50    2.80
  -3  14  -1    7.10    2.30
  -3  14  -1    7.50    2.00
   3 -14   1    5.50    1.20
   3 -14   1   10.10    1.60
   3 -14   1    7.30    1.50
   3 -14   1    5.70    1.40
   3 -14   1    8.00    1.60
  -4  14  -1    2.40    0.90
  -4  14  -1    2.90    1.50
  -4  14  -1    0.90    2.70
  -4  14  -1   -0.10    2.00
  -4  14  -1    2.10    1.90
  -4  14  -1    2.80    1.40
   4 -14   1    3.10    0.90
   4 -14   1    4.70    1.10
   4 -14   1    3.30    1.00
   4 -14   1    4.20    1.20
   4 -14   1    4.50    1.10
  -5  14  -1    6.60    1.90
  -5  14  -1    2.80    3.00
  -5  14  -1    7.90    1.80
  -5  14  -1    6.50    1.30
  -5  14  -1    4.20    2.40
  -5  14  -1    4.00    1.90
   5 -14   1    6.50    1.30
   5 -14   1    7.60    1.30
   5 -14   1    6.50    1.30
   5 -14   1    6.20    1.30
   5 -14   1    7.70    1.40
  -6  14  -1   22.10    3.50
  -6  14  -1   18.40    2.10
  -6  14  -1   18.10    3.90
  -6  14  -1   21.30    4.60
  -6  14  -1   17.30    2.70
   6 -14   1   16.80    2.00
   6 -14   1   19.20    2.20
   6 -14   1   18.40    1.90
   6 -14   1   22.00    2.10
   6 -14   1   15.80    1.90
  -7  14  -1    5.10    1.60
  -7  14  -1    7.30    1.30
  -7  14  -1    3.90    1.70
   7 -14   1    6.90    1.10
   7 -14   1    7.10    1.30
   7 -14   1    7.20    1.30
   7 -14   1    9.40    1.50
  -8  14  -1    4.70    1.30
  -8  14  -1    4.50    0.90
   8 -14   1    6.50    1.20
   8 -14   1    6.30    1.20
   8 -14   1    7.30    1.30
   9 -14   1    6.60    1.30
   9 -14   1    8.30    1.50
   5  13  -1   46.70    2.50
   5  13  -1   49.99    4.00
  -5 -13   1   35.10    3.30
  -5 -13   1   34.80    2.90
   4  13  -1    1.30    1.50
   4  13  -1    2.00    0.50
   4  13  -1    2.20    1.00
   4  13  -1    0.10    1.70
   4  13  -1    1.10    0.40
  -4 -13   1    2.90    2.30
  -4 -13   1    1.40    1.30
  -4 -13   1    0.10    1.30
   3  13  -1   38.20    3.50
   3  13  -1   31.00    3.00
   3  13  -1   42.60    4.80
  -3 -13   1   37.90    4.20
  -3 -13   1   41.10    5.50
  -3 -13   1   29.90    3.50
  -3 -13   1   39.80    2.70
   2  13  -1    0.30    1.10
   2  13  -1    0.40    1.70
   2  13  -1    0.00    1.00
  -2 -13   1   -0.30    1.30
  -2 -13   1   -0.40    0.70
  -2 -13   1   -1.60    1.50
  -2 -13   1   -3.40    2.20
   1  13  -1    3.50    2.50
   1  13  -1   -0.90    1.80
   1  13  -1    3.60    1.60
   1  13  -1    3.50    1.30
   1  13  -1    3.10    0.80
  -1 -13   1    2.40    0.90
  -1 -13   1    3.00    2.20
  -1 -13   1    2.90    1.50
  -1 -13   1    4.20    0.90
  -1 -13   1    2.00    1.70
   0  13  -1   11.00    2.90
   0  13  -1    9.20    2.10
   0  13  -1    8.90    2.50
   0  13  -1   10.30    1.60
   0  13  -1    9.10    2.10
   0  13  -1   10.10    3.20
   0  13  -1    8.10    2.90
   0 -13   1   12.50    1.80
   0 -13   1    8.20    3.10
   0 -13   1   11.10    1.50
   0 -13   1    7.70    2.10
  -1  13  -1   -1.00    1.20
  -1  13  -1   -2.10    2.90
  -1  13  -1   -0.30    2.50
  -1  13  -1    3.80    3.10
  -1  13  -1    0.90    0.80
  -1  13  -1    1.10    1.40
  -1  13  -1   -0.40    1.60
   1 -13   1   -0.70    2.10
   1 -13   1   -0.40    1.40
   1 -13   1    0.30    0.60
   1 -13   1    0.70    0.80
   1 -13   1    1.30    1.40
  -2  13  -1   34.40    3.60
  -2  13  -1   21.10    4.80
  -2  13  -1   28.60    4.40
  -2  13  -1   34.30    5.40
  -2  13  -1   33.50    3.90
  -2  13  -1   30.00    2.80
  -2  13  -1   43.30    6.70
   2 -13   1   32.90    2.50
   2 -13   1   28.90    2.50
   2 -13   1   33.70    3.90
   2 -13   1   24.30    2.60
   2 -13   1   38.30    5.10
   2 -13   1   31.60    2.80
  -3  13  -1    8.20    2.60
  -3  13  -1    1.30    2.40
  -3  13  -1    5.50    2.60
  -3  13  -1    6.60    2.10
  -3  13  -1    7.70    1.80
  -3  13  -1    6.70    1.40
   3 -13   1    6.80    1.90
   3 -13   1    6.80    1.80
   3 -13   1    6.60    1.20
   3 -13   1    6.40    1.70
   3 -13   1    4.60    1.00
   3 -13   1    6.90    1.30
   3 -13   1    6.90    1.40
   3 -13   1    9.50    1.60
  -4  13  -1   80.49    7.60
  -4  13  -1   82.09    6.40
  -4  13  -1   62.79    8.20
  -4  13  -1   66.79    4.80
  -4  13  -1   63.19    6.80
  -4  13  -1   70.99    5.40
   4 -13   1   69.59    4.90
   4 -13   1   75.59    5.00
   4 -13   1   75.89    5.00
   4 -13   1   64.69    5.40
   4 -13   1   68.29    4.70
   4 -13   1   69.19    4.80
  -5  13  -1    9.30    1.50
  -5  13  -1    6.70    2.30
  -5  13  -1    6.30    2.60
  -5  13  -1    7.80    2.80
  -5  13  -1   14.20    3.10
   5 -13   1    9.10    1.50
   5 -13   1    9.40    1.40
   5 -13   1   12.80    2.10
   5 -13   1   10.70    1.60
   5 -13   1    7.70    1.90
   5 -13   1   10.50    1.50
   5 -13   1    9.70    1.70
  -6  13  -1   22.00    2.30
  -6  13  -1   32.00    3.80
  -6  13  -1   16.10    4.00
  -6  13  -1   26.80    5.10
  -6  13  -1   18.30    3.70
   6 -13   1   20.90    3.00
   6 -13   1   22.00    2.40
   6 -13   1   27.00    2.30
   6 -13   1   23.90    2.30
   6 -13   1   25.00    2.50
   6 -13   1   25.80    2.50
   6 -13   1   20.60    2.10
  -7  13  -1    0.20    0.80
  -7  13  -1   -1.40    1.40
  -7  13  -1   -1.60    1.90
  -7  13  -1   -1.30    1.70
   7 -13   1    0.70    0.70
   7 -13   1    1.40    0.80
   7 -13   1   -0.60    0.60
   7 -13   1   -0.10    0.70
   7 -13   1    0.60    0.80
   7 -13   1    1.40    0.90
   7 -13   1    1.50    0.80
  -8  13  -1    5.60    1.80
  -8  13  -1    4.50    1.50
  -8  13  -1    6.30    2.80
   8 -13   1    7.10    1.30
   8 -13   1    6.30    1.20
   8 -13   1    5.20    0.90
   8 -13   1    7.20    1.40
   8 -13   1    7.70    1.10
   9 -13   1   33.60    2.40
   9 -13   1   27.20    2.10
   9 -13   1   34.80    2.50
   6  12  -1    2.10    0.70
   6  12  -1    3.20    0.50
   6  12  -1    2.60    0.50
  -6 -12   1    2.30    1.10
   5  12  -1   17.60    2.20
   5  12  -1   14.50    1.30
   5  12  -1   16.90    3.10
  -5 -12   1   14.50    2.40
  -5 -12   1   18.70    3.10
   4  12  -1   -1.30    1.00
   4  12  -1   -1.20    0.90
   4  12  -1   -1.30    1.20
   4  12  -1   -0.50    0.40
  -4 -12   1   -0.40    2.30
  -4 -12   1   -2.90    1.60
  -4 -12   1    0.60    1.60
   3  12  -1   -0.10    1.00
   3  12  -1    2.10    1.10
   3  12  -1    1.00    1.30
  -3 -12   1   -1.50    1.60
  -3 -12   1    0.50    0.70
  -3 -12   1   -0.80    2.60
  -3 -12   1   -2.10    1.50
   2  12  -1   39.20    8.30
   2  12  -1   39.70    4.00
   2  12  -1   45.20    4.20
  -2 -12   1   53.19    7.00
  -2 -12   1   50.09    5.00
  -2 -12   1   46.10    4.70
  -2 -12   1   43.80    3.90
   1  12  -1   44.10    4.10
   1  12  -1   41.00    5.50
   1  12  -1   40.40    5.50
   1  12  -1   47.30    6.80
   1  12  -1   40.90    3.20
   1  12  -1   46.10    4.40
   1  12  -1   46.90    4.40
  -1 -12   1   46.30    5.00
  -1 -12   1   42.10    2.90
  -1 -12   1   40.50    6.20
  -1 -12   1   37.60    4.20
   0  12  -1   72.79    7.70
   0  12  -1   71.09    4.80
   0  12  -1   71.79    5.90
   0  12  -1   76.29    7.00
   0  12  -1   74.49    5.70
   0  12  -1   82.19    9.40
   0  12  -1   69.69    5.30
   0  12  -1   76.49    8.20
   0  12  -1   83.19   12.20
   0  12  -1   66.89    6.70
   0 -12   1   70.59    4.70
   0 -12   1   68.09    4.40
   0 -12   1   73.09    7.60
   0 -12   1   74.19    6.20
   0 -12   1   60.79    5.40
  -1  12  -1  111.29    9.80
  -1  12  -1  144.89   10.20
  -1  12  -1  121.39    7.60
  -1  12  -1  135.49   11.10
  -1  12  -1  130.99    8.60
  -1  12  -1  132.19   11.50
  -1  12  -1  159.08   20.40
  -1  12  -1  129.69   10.30
   1 -12   1  138.79    9.00
   1 -12   1  135.39   10.20
   1 -12   1  131.39    7.60
   1 -12   1  123.09    7.20
   1 -12   1  103.39   14.70
  -2  12  -1   36.30   12.50
  -2  12  -1   32.50    4.80
  -2  12  -1   37.50    5.50
  -2  12  -1   41.50    6.20
  -2  12  -1   33.10    5.80
  -2  12  -1   31.70    6.10
  -2  12  -1   31.00    2.90
  -2  12  -1   37.50    4.90
  -2  12  -1   40.90    3.80
   2 -12   1   31.10    2.60
   2 -12   1   34.20    4.80
   2 -12   1   33.70    2.90
   2 -12   1   27.10    4.00
   2 -12   1   31.40    3.40
   2 -12   1   32.30    2.90
   2 -12   1   33.40    3.00
   2 -12   1   27.90    7.00
  -3  12  -1   20.20    2.30
  -3  12  -1   23.20    3.10
  -3  12  -1   18.00    4.10
  -3  12  -1   30.60    5.50
  -3  12  -1   19.90    3.90
  -3  12  -1   35.20   10.20
   3 -12   1   31.70    6.00
   3 -12   1   25.40    2.10
   3 -12   1   21.20    2.20
   3 -12   1   21.10    2.90
   3 -12   1   23.90    2.50
   3 -12   1   21.10    3.10
   3 -12   1   24.60    2.50
  -4  12  -1   46.00    6.20
  -4  12  -1   43.10    4.40
  -4  12  -1   36.90    3.70
  -4  12  -1   63.59   12.30
  -4  12  -1   39.60    5.70
  -4  12  -1   33.00    4.90
  -4  12  -1   35.70    3.20
  -4  12  -1   42.10   11.90
   4 -12   1   44.00    3.30
   4 -12   1   43.50    3.00
   4 -12   1   40.50    3.40
   4 -12   1   41.80    3.40
   4 -12   1   42.80    3.40
   4 -12   1   36.90    3.60
   4 -12   1   38.40    3.00
   4 -12   1   38.40    3.90
  -5  12  -1   19.20    3.90
  -5  12  -1   20.10    2.30
  -5  12  -1   19.20    3.40
  -5  12  -1   18.50    4.30
  -5  12  -1   17.50    4.20
  -5  12  -1   17.50    2.60
   5 -12   1   20.60    2.00
   5 -12   1   23.30    2.40
   5 -12   1   20.70    2.10
   5 -12   1   21.30    2.30
   5 -12   1   22.60    3.20
   5 -12   1   21.80    2.30
   5 -12   1   21.00    2.40
  -6  12  -1   27.60    5.10
  -6  12  -1   22.30    2.50
  -6  12  -1   30.60    3.80
  -6  12  -1   28.10    4.40
  -6  12  -1   29.40    6.00
   6 -12   1   28.10    2.80
   6 -12   1   29.30    2.50
   6 -12   1   29.00    2.70
   6 -12   1   25.60    2.50
   6 -12   1   31.10    3.60
   6 -12   1   23.00    1.90
   6 -12   1   30.60    2.80
   6 -12   1   27.50    2.40
  -7  12  -1   16.50    3.50
  -7  12  -1   16.60    3.30
  -7  12  -1   18.50    2.10
  -7  12  -1   21.70    3.50
  -7  12  -1   18.50    3.70
   7 -12   1   19.00    2.20
   7 -12   1   16.10    1.40
   7 -12   1   18.90    2.20
   7 -12   1   17.90    1.90
   7 -12   1   16.40    1.90
   7 -12   1   19.90    2.20
   7 -12   1   18.10    2.00
  -8  12  -1    7.90    1.80
  -8  12  -1    5.10    1.20
  -8  12  -1    9.10    2.10
  -8  12  -1    1.20    3.40
   8 -12   1    8.90    1.50
   8 -12   1    8.00    1.30
   8 -12   1    8.40    1.30
   8 -12   1    7.90    1.70
   8 -12   1    6.00    0.80
   8 -12   1    6.70    1.60
   8 -12   1    8.80    1.70
  -9  12  -1   36.80    3.90
  -9  12  -1   30.80    3.30
   9 -12   1   30.90    2.40
   9 -12   1   37.60    2.60
   9 -12   1   39.40    2.90
   9 -12   1   27.30    2.10
  10 -12   1   10.30    1.20
  10 -12   1   13.20    1.50
   7  11  -1   10.10    0.90
   7  11  -1   10.50    0.80
  -7 -11   1    9.50    1.50
   6  11  -1    5.30    1.20
   6  11  -1    3.80    0.80
  -6 -11   1   -0.40    2.90
  -6 -11   1    4.70    1.70
   5  11  -1    6.10    0.90
   5  11  -1    4.30    1.80
   5  11  -1    4.00    1.20
   5  11  -1    4.10    0.70
   5  11  -1    5.70    1.10
  -5 -11   1    5.80    2.10
   4  11  -1    2.10    1.60
   4  11  -1    2.40    1.20
   4  11  -1    3.50    1.20
   4  11  -1    4.30    1.00
  -4 -11   1    3.20    1.90
  -4 -11   1    4.40    3.00
  -4 -11   1    1.90    0.80
  -4 -11   1    3.60    2.00
   3  11  -1    3.90    2.20
   3  11  -1    5.20    1.70
   3  11  -1    5.40    1.70
  -3 -11   1    5.80    1.80
  -3 -11   1    3.80    1.00
  -3 -11   1    4.50    2.20
  -3 -11   1    5.90    3.00
   2  11  -1  128.69   14.20
   2  11  -1  123.69    9.30
   2  11  -1  116.69    7.80
   2  11  -1  108.59    6.50
   2  11  -1  117.69   10.70
   2  11  -1  114.69    7.60
  -2 -11   1  123.09   10.50
  -2 -11   1  115.69    8.60
  -2 -11   1  105.39   18.10
  -2 -11   1  110.19    8.60
   1  11  -1   34.00    4.50
   1  11  -1   30.50    3.50
   1  11  -1   29.00    5.60
   1  11  -1    3.80   12.10
   1  11  -1   29.20    3.80
   1  11  -1   43.80    8.40
   1  11  -1   32.50    2.70
   1  11  -1   33.50    5.70
   1  11  -1   24.30    4.20
   1  11  -1   30.60    3.40
  -1 -11   1   54.29   12.20
  -1 -11   1   25.00    5.10
  -1 -11   1   28.60    4.10
  -1 -11   1   30.60    2.40
   0  11  -1   46.00    8.10
   0  11  -1   40.10    5.60
   0  11  -1   40.40    5.00
   0  11  -1   42.30    3.30
   0  11  -1   39.30   10.90
   0  11  -1   42.40    4.40
   0  11  -1   42.70    4.00
   0  11  -1   35.00    9.60
   0  11  -1   48.80    6.70
   0  11  -1   43.60    6.90
   0  11  -1   39.60    4.10
   0 -11   1   41.20    2.90
   0 -11   1   40.80    4.50
   0 -11   1   41.30    6.70
   0 -11   1   43.00    6.00
   0 -11   1   34.50    8.50
   0 -11   1   46.00    4.40
  -1  11  -1  107.19   12.70
  -1  11  -1  108.09    9.60
  -1  11  -1  116.19    8.70
  -1  11  -1   97.29   10.30
  -1  11  -1  105.99    6.50
  -1  11  -1  111.89    9.80
  -1  11  -1  113.99    7.70
  -1  11  -1  116.49    7.40
  -1  11  -1   90.69   14.50
  -1  11  -1  116.79    9.00
   1 -11   1  100.89    6.30
   1 -11   1  105.19    6.20
   1 -11   1   92.09    6.90
   1 -11   1  107.39    7.60
   1 -11   1  102.69    6.20
  -2  11  -1   14.70    2.60
  -2  11  -1   15.20    1.80
  -2  11  -1   12.30    3.10
  -2  11  -1   12.70    3.00
  -2  11  -1   13.60    3.70
  -2  11  -1   12.50    3.40
  -2  11  -1   15.50    7.70
  -2  11  -1   12.40    2.80
  -2  11  -1   14.50    4.40
   2 -11   1   16.50    2.40
   2 -11   1   11.20    1.60
   2 -11   1   12.90    2.80
   2 -11   1   14.00    1.90
   2 -11   1   11.50    2.20
   2 -11   1   15.70    1.90
  -3  11  -1   42.10    5.70
  -3  11  -1   41.60    5.30
  -3  11  -1   44.40   12.30
  -3  11  -1   38.60    3.30
  -3  11  -1   45.70    4.50
  -3  11  -1   44.00    6.30
  -3  11  -1   49.30    4.20
   3 -11   1   44.90    3.50
   3 -11   1   43.20    3.30
   3 -11   1   30.10    6.70
   3 -11   1   43.00    4.00
   3 -11   1   41.80    3.70
   3 -11   1   49.90    3.60
   3 -11   1   42.20    3.10
  -4  11  -1   65.09    6.60
  -4  11  -1   68.59    4.70
  -4  11  -1   73.99    5.80
  -4  11  -1   84.39    7.90
  -4  11  -1   79.59    7.10
  -4  11  -1   68.29    5.20
  -4  11  -1   72.29   12.00
   4 -11   1   61.79    4.40
   4 -11   1   72.79    4.90
   4 -11   1   65.39    4.40
   4 -11   1   69.29    4.70
   4 -11   1   70.29    4.90
   4 -11   1   74.49    5.20
   4 -11   1   69.59    5.40
   4 -11   1   69.59    4.90
  -5  11  -1   47.60    3.70
  -5  11  -1   46.30    4.10
  -5  11  -1   53.59   11.90
  -5  11  -1   52.39    6.70
  -5  11  -1   57.49    4.80
  -5  11  -1   59.09   11.90
  -5  11  -1   50.69    5.60
  -5  11  -1   57.89    6.50
   5 -11   1   51.29    4.70
   5 -11   1   53.49    4.00
   5 -11   1   54.09    4.00
   5 -11   1   50.79    3.60
   5 -11   1   56.49    4.00
   5 -11   1   48.70    3.10
   5 -11   1   42.40    3.30
   5 -11   1   42.50    9.10
   5 -11   1   51.29    4.00
   5 -11   1   53.19    3.60
  -6  11  -1   40.80    6.30
  -6  11  -1   38.10    3.00
  -6  11  -1   36.30    4.70
  -6  11  -1   36.10    4.00
   6 -11   1   39.60    3.30
   6 -11   1   31.10    3.00
   6 -11   1   39.00    4.10
   6 -11   1   38.50    3.40
   6 -11   1   38.70    3.20
   6 -11   1   39.50    3.20
   6 -11   1   37.30    2.50
   6 -11   1   35.80    2.90
   6 -11   1   35.90    2.90
  -7  11  -1   71.59    6.50
  -7  11  -1   82.59    6.20
  -7  11  -1   67.89    8.30
  -7  11  -1   78.79    4.90
  -7  11  -1   91.79    7.70
   7 -11   1   76.29    5.00
   7 -11   1   76.09    5.80
   7 -11   1   68.19    4.40
   7 -11   1   82.29    5.50
   7 -11   1   75.19    6.20
   7 -11   1   75.49    5.50
   7 -11   1   84.49    5.50
   7 -11   1   77.99    5.00
  -8  11  -1    0.90    1.70
  -8  11  -1   -0.80    1.00
  -8  11  -1   -4.00    3.00
  -8  11  -1   -0.10    1.40
   8 -11   1    1.60    0.90
   8 -11   1    2.50    1.30
   8 -11   1    1.60    1.00
   8 -11   1    0.70    0.70
   8 -11   1    1.50    1.00
   8 -11   1    1.70    0.60
   8 -11   1    0.90    0.70
  -9  11  -1    6.30    3.40
  -9  11  -1    6.40    2.20
   9 -11   1   12.60    1.40
   9 -11   1   10.90    1.40
   9 -11   1   10.90    1.10
  10 -11   1    3.40    0.90
  10 -11   1    3.90    0.90
  10 -11   1    3.20    0.50
  10 -11   1    2.70    0.70
   7  10  -1   22.40    2.00
   7  10  -1   22.90    1.50
   7  10  -1   22.60    1.60
   7  10  -1   17.60    1.60
  -7 -10   1   22.10    2.80
   6  10  -1    0.10    0.60
   6  10  -1   -0.30    0.40
   6  10  -1    1.30    1.30
   6  10  -1   -0.10    1.00
  -6 -10   1    0.00    1.00
  -6 -10   1    2.80    1.80
  -6 -10   1   -5.00    3.30
  -6 -10   1    0.60    2.70
   5  10  -1    0.70    1.50
   5  10  -1    0.80    0.60
   5  10  -1   -0.10    0.90
   5  10  -1   -0.40    0.50
  -5 -10   1   -2.80    1.90
  -5 -10   1   -0.90    0.60
  -5 -10   1    2.50    3.10
  -5 -10   1   -1.70    2.40
  -5 -10   1   -1.90    1.70
   4  10  -1    6.20    1.50
   4  10  -1    7.30    1.80
   4  10  -1    7.10    1.20
   4  10  -1    7.10    2.40
  -4 -10   1    8.50    2.60
  -4 -10   1    3.90    3.20
  -4 -10   1    5.50    2.10
  -4 -10   1    9.90    1.50
  -4 -10   1   11.80    2.70
   3  10  -1   21.10    3.10
   3  10  -1   35.90    7.90
   3  10  -1   24.50    2.90
   3  10  -1   27.50    4.00
  -3 -10   1   23.50    4.00
  -3 -10   1   21.20    2.10
  -3 -10   1   26.00    9.10
  -3 -10   1   26.70    3.90
   2  10  -1   12.80    2.80
   2  10  -1   15.40    2.60
   2  10  -1   18.90    2.50
   2  10  -1   16.00    1.80
   2  10  -1   17.60    7.60
   2  10  -1   15.70    3.30
  -2 -10   1   11.80    6.90
  -2 -10   1   12.20    3.40
  -2 -10   1   17.60    1.70
  -2 -10   1   15.50    4.70
  -2 -10   1   22.10    3.30
  -2 -10   1   16.60    3.40
   1  10  -1   28.00    3.10
   1  10  -1   27.60    3.90
   1  10  -1   29.50    2.40
   1  10  -1   33.30    7.50
   1  10  -1   32.70    4.80
   1  10  -1   16.40    8.80
   1  10  -1   23.30    3.40
   1  10  -1   20.40    4.30
   1  10  -1   28.60    3.40
   1  10  -1   28.20    5.30
   1  10  -1   27.20    4.10
  -1 -10   1   25.30    3.80
  -1 -10   1   24.50    4.70
  -1 -10   1   21.80    5.00
  -1 -10   1   23.60    3.70
   0  10  -1   42.20    4.70
   0  10  -1   40.30    5.10
   0  10  -1   31.10    7.50
   0  10  -1   43.20    4.20
   0  10  -1   38.30    3.90
   0  10  -1   38.80    5.70
   0  10  -1   49.20    4.00
   0  10  -1   42.10    3.20
   0  10  -1   38.60    5.00
   0  10  -1   35.00   10.60
   0  10  -1   43.50    5.90
   0 -10   1   34.00    5.90
   0 -10   1   57.39    9.40
   0 -10   1   38.20    2.90
   0 -10   1   39.40    5.50
   0 -10   1   33.70    6.10
   0 -10   1   45.60    4.60
  -1  10  -1   86.79    9.40
  -1  10  -1   69.89    6.60
  -1  10  -1   56.29   11.00
  -1  10  -1   73.09    6.70
  -1  10  -1   70.39    6.30
  -1  10  -1   76.19    4.80
  -1  10  -1   76.99    7.00
  -1  10  -1   85.79    7.60
  -1  10  -1   66.99    5.40
  -1  10  -1   84.19    7.00
   1 -10   1   72.19    5.70
   1 -10   1   67.99    6.90
   1 -10   1   58.39    8.00
  -2  10  -1    4.70    4.60
  -2  10  -1    3.60    1.60
  -2  10  -1    3.30    2.10
  -2  10  -1    6.80    3.70
  -2  10  -1    3.00    1.70
  -2  10  -1    1.50    1.40
  -2  10  -1    1.50    1.20
  -2  10  -1    2.60    1.00
   2 -10   1    2.80    1.30
   2 -10   1    0.80    0.80
   2 -10   1    1.30    1.10
   2 -10   1    3.90    3.10
   2 -10   1    1.00    1.50
   2 -10   1    5.60    1.50
   2 -10   1    2.70    0.90
  -3  10  -1   98.99    6.90
  -3  10  -1  102.39    7.00
  -3  10  -1   97.09    8.10
  -3  10  -1   78.79   22.50
  -3  10  -1  115.19    9.20
  -3  10  -1  103.79    6.30
   3 -10   1   84.39   10.70
   3 -10   1  100.59    6.20
   3 -10   1  110.59    6.60
   3 -10   1  111.09    7.00
   3 -10   1  114.79    6.50
   3 -10   1   98.29    6.00
   3 -10   1  107.09    6.90
   3 -10   1   94.99    7.40
  -4  10  -1  168.58   11.00
  -4  10  -1  163.78   11.60
  -4  10  -1  114.69   18.90
  -4  10  -1  167.88    9.60
  -4  10  -1  161.98   11.30
  -4  10  -1  155.38   10.50
   4 -10   1  149.69    8.50
   4 -10   1  144.69    8.70
   4 -10   1  150.28    8.90
   4 -10   1  141.19    8.30
   4 -10   1  121.19   14.50
   4 -10   1  164.18    9.00
   4 -10   1  151.88    8.80
   4 -10   1  165.38    8.90
  -5  10  -1   30.40    3.90
  -5  10  -1   29.00    4.30
  -5  10  -1   25.20    3.10
  -5  10  -1   32.10    3.70
  -5  10  -1   46.60    9.60
  -5  10  -1   29.60    5.20
  -5  10  -1   23.20    7.30
   5 -10   1   28.80    2.80
   5 -10   1   29.70    2.70
   5 -10   1   35.20    2.80
   5 -10   1   33.80    6.30
   5 -10   1   30.30    3.30
   5 -10   1   24.10    2.40
   5 -10   1   25.10    2.40
   5 -10   1   29.20    2.00
   5 -10   1   28.70    2.30
   5 -10   1   27.70    2.70
  -6  10  -1   67.19    6.40
  -6  10  -1   77.59    5.80
  -6  10  -1   66.89   12.60
  -6  10  -1   79.89    7.00
  -6  10  -1   84.59   15.00
  -6  10  -1   77.99    7.70
   6 -10   1   63.39    9.70
   6 -10   1   72.69    4.70
   6 -10   1   70.69    5.00
   6 -10   1   69.19    4.80
   6 -10   1   78.39    5.10
   6 -10   1   74.79    5.20
   6 -10   1   75.39    6.00
   6 -10   1   72.99    5.00
   6 -10   1   75.49    4.40
   6 -10   1   74.39    4.80
  -7  10  -1  116.29    8.90
  -7  10  -1  112.29    7.50
  -7  10  -1   96.99    8.20
   7 -10   1  106.69    6.40
   7 -10   1  102.19    6.70
   7 -10   1  103.59    6.90
   7 -10   1  108.59    6.70
   7 -10   1  107.09    7.70
   7 -10   1  104.39    6.70
   7 -10   1  102.49    6.50
   7 -10   1  103.59    6.00
   7 -10   1  107.39    6.50
  -8  10  -1   47.40    6.40
  -8  10  -1   39.10    4.70
  -8  10  -1   51.19    4.60
  -8  10  -1   35.50    6.80
   8 -10   1   49.60    3.50
   8 -10   1   48.40    3.10
   8 -10   1   40.70    2.90
   8 -10   1   43.40    3.60
   8 -10   1   50.39    4.00
   8 -10   1   53.29    3.80
   8 -10   1   42.70    3.10
   8 -10   1   52.09    3.80
  -9  10  -1    8.10    3.10
  -9  10  -1    6.80    2.30
   9 -10   1   12.00    1.60
   9 -10   1   11.20    1.90
   9 -10   1    8.80    1.30
   9 -10   1   13.50    1.60
   9 -10   1   11.70    1.90
   9 -10   1   11.20    1.20
   9 -10   1    9.90    1.40
   9 -10   1   12.50    1.80
  10 -10   1   31.40    2.80
  10 -10   1   29.80    2.20
  10 -10   1   29.60    2.40
  10 -10   1   24.00    1.80
  11 -10   1    1.60    0.70
   8   9  -1   -0.10    0.40
   8   9  -1    0.20    0.40
   8   9  -1    0.60    0.40
  -8  -9   1   -0.60    1.10
   7   9  -1    8.50    2.00
   7   9  -1    9.00    1.10
   7   9  -1   10.90    1.20
   7   9  -1    7.50    1.20
  -7  -9   1    2.40    3.60
  -7  -9   1    7.80    2.80
  -7  -9   1   10.30    1.30
  -7  -9   1    6.90    2.10
   6   9  -1   24.20    3.50
   6   9  -1   26.80    2.90
   6   9  -1   21.70    1.80
   6   9  -1   24.30    1.70
   6   9  -1   22.20    2.10
  -6  -9   1   25.70    3.70
  -6  -9   1   14.00    4.40
  -6  -9   1   21.60    2.20
  -6  -9   1   15.90    8.60
  -6  -9   1   23.30    4.70
  -6  -9   1   28.30    4.40
   5   9  -1    2.20    0.60
   5   9  -1    2.70    1.30
   5   9  -1    1.50    0.60
   5   9  -1    4.80    1.50
   5   9  -1    4.00    1.60
   5   9  -1    2.60    0.90
  -5  -9   1    0.70    3.20
  -5  -9   1   -0.80    2.00
  -5  -9   1    7.70    6.10
  -5  -9   1    1.70    0.90
  -5  -9   1   -4.20    3.90
  -5  -9   1    4.30    2.10
  -5  -9   1    1.20    3.50
   4   9  -1   27.50    3.20
   4   9  -1   26.30    2.90
   4   9  -1   26.10    1.90
   4   9  -1   25.90    4.20
  -4  -9   1   28.00    2.60
  -4  -9   1   30.80    4.20
  -4  -9   1   18.20    4.00
  -4  -9   1   26.90    4.80
  -4  -9   1   21.30    7.00
  -4  -9   1   29.70    4.40
   3   9  -1  112.39    7.10
   3   9  -1   90.49   13.00
   3   9  -1  115.49    8.40
   3   9  -1  134.49   11.80
   3   9  -1  104.39    7.10
  -3  -9   1   88.09   12.80
  -3  -9   1  125.99   11.00
  -3  -9   1   94.89   16.10
  -3  -9   1  109.89   13.40
  -3  -9   1   99.79    7.90
  -3  -9   1  111.39    6.50
  -3  -9   1  120.59   18.40
  -3  -9   1   82.49    9.50
  -3  -9   1  107.99    8.80
  -3  -9   1  100.09    7.90
  -3  -9   1  100.49    8.10
   2   9  -1    7.60    1.60
   2   9  -1   16.50    5.30
   2   9  -1   11.60    1.50
   2   9  -1    5.60    2.20
   2   9  -1    9.20    1.80
   2   9  -1   12.30    2.70
   2   9  -1    8.20    1.90
   2   9  -1   14.20    4.50
   2   9  -1    6.40    1.90
  -2  -9   1    9.00    3.30
  -2  -9   1   21.40    6.20
  -2  -9   1    9.10    2.20
  -2  -9   1    5.00    2.20
  -2  -9   1   11.10    2.60
  -2  -9   1   13.00    8.80
  -2  -9   1    3.60    2.30
   1   9  -1   13.70    3.10
   1   9  -1    8.50    6.60
   1   9  -1    8.60    2.30
   1   9  -1   16.10    1.80
   1   9  -1   13.20    2.30
   1   9  -1   10.30    2.50
   1   9  -1   15.10    2.60
   1   9  -1   12.80    2.70
   1   9  -1   17.40    2.90
  -1  -9   1   10.40    5.10
  -1  -9   1   13.20    2.60
  -1  -9   1    9.30    2.90
  -1  -9   1   12.50    7.30
  -1  -9   1    7.80    2.40
   0   9  -1   14.10    2.70
   0   9  -1   13.10    5.50
   0   9  -1   14.60    3.30
   0   9  -1   11.10    2.70
   0   9  -1    7.60    2.20
   0   9  -1    3.40    4.50
   0   9  -1   13.50    2.30
   0  -9   1   14.90    4.70
   0  -9   1   10.10    2.20
   0  -9   1   17.70    3.70
   0  -9   1    9.20    5.90
  -1   9  -1  103.69    7.70
  -1   9  -1   81.79   13.00
  -1   9  -1   95.29    6.50
  -1   9  -1   97.09   10.20
  -1   9  -1  101.49    8.20
  -1   9  -1   93.49    7.50
  -1   9  -1   85.19    7.00
  -1   9  -1  101.19    8.30
  -1   9  -1  121.69   12.30
   1  -9   1   78.49    9.40
   1  -9   1  105.09    7.90
   1  -9   1   89.19    9.60
  -2   9  -1   20.30    3.10
  -2   9  -1   20.40    3.60
  -2   9  -1   20.40    5.20
  -2   9  -1   19.60    2.50
  -2   9  -1   12.90    2.70
  -2   9  -1   12.30    2.70
  -2   9  -1   16.60    5.80
   2  -9   1   18.10    3.30
   2  -9   1   19.30    5.80
  -3   9  -1  116.09   10.70
  -3   9  -1  125.59    8.50
  -3   9  -1  114.79    8.70
  -3   9  -1  121.79    8.50
  -3   9  -1  112.69    8.20
  -3   9  -1  105.29   14.40
  -3   9  -1  101.29    7.10
   3  -9   1  107.59    7.50
   3  -9   1  103.79   11.70
   3  -9   1  114.69    7.40
  -4   9  -1  103.59    8.50
  -4   9  -1  110.89    8.20
  -4   9  -1   99.79    7.00
  -4   9  -1  111.89    8.00
  -4   9  -1  104.79   15.30
   4  -9   1  112.29    7.70
   4  -9   1  107.09    7.70
   4  -9   1   94.39   11.50
   4  -9   1  118.79    7.60
   4  -9   1  111.49    6.60
   4  -9   1  113.89    7.20
   4  -9   1  113.29    6.70
  -5   9  -1    2.20    1.10
  -5   9  -1    7.10    5.20
  -5   9  -1    2.60    1.20
  -5   9  -1    1.20    1.90
  -5   9  -1   -3.10    4.00
   5  -9   1    3.50    1.00
   5  -9   1    1.80    1.00
   5  -9   1    1.00    0.60
   5  -9   1    0.00    1.30
   5  -9   1   -0.20    1.00
   5  -9   1    1.70    0.80
   5  -9   1    3.00    1.30
   5  -9   1    4.70    2.90
   5  -9   1    1.10    0.80
   5  -9   1    1.10    0.80
   5  -9   1    1.10    0.80
  -6   9  -1   14.60    3.10
  -6   9  -1   18.30    3.20
  -6   9  -1   22.40    4.70
  -6   9  -1   13.70    7.70
   6  -9   1   23.70    2.90
   6  -9   1   19.30    2.30
   6  -9   1   19.60    2.00
   6  -9   1   18.60    2.10
   6  -9   1   21.50    2.20
   6  -9   1   20.30    2.30
   6  -9   1   20.20    2.00
   6  -9   1   21.20    1.70
   6  -9   1   18.70    2.10
   6  -9   1   22.50    2.40
   6  -9   1   22.60    1.80
   6  -9   1   12.40    5.40
  -7   9  -1   35.50    4.00
  -7   9  -1   42.30    5.90
  -7   9  -1   39.80    4.50
  -7   9  -1   46.20    5.50
   7  -9   1   35.50    2.60
   7  -9   1   35.10    3.00
   7  -9   1   41.00    4.20
   7  -9   1   41.60    3.50
   7  -9   1   36.10    3.30
   7  -9   1   36.40    2.60
   7  -9   1   37.50    2.70
   7  -9   1   24.60    8.00
   7  -9   1   39.30    3.30
   7  -9   1   35.90    3.10
   7  -9   1   37.60    3.20
   7  -9   1   42.60    3.60
  -8   9  -1    4.20    1.70
  -8   9  -1    0.20    2.30
  -8   9  -1   -0.10    1.50
   8  -9   1    3.90    1.40
   8  -9   1    3.00    0.80
   8  -9   1    3.30    0.80
   8  -9   1    2.60    1.10
   8  -9   1    2.90    1.00
   8  -9   1    3.00    1.20
   8  -9   1    2.60    1.30
   8  -9   1    4.20    0.90
   8  -9   1    4.10    1.10
  -9   9  -1   10.00    2.50
   9  -9   1   12.40    2.00
   9  -9   1   10.90    1.30
   9  -9   1   14.60    1.40
   9  -9   1   13.40    1.80
   9  -9   1   13.60    2.20
   9  -9   1   13.90    1.80
   9  -9   1   12.70    1.90
   9  -9   1   12.00    1.30
 -10   9  -1   -1.70    2.30
  10  -9   1    1.60    0.70
  10  -9   1    1.40    0.80
  10  -9   1    2.10    0.90
  10  -9   1    1.60    0.60
  10  -9   1    2.90    1.10
  10  -9   1    1.90    0.50
  11  -9   1   10.90    1.40
  11  -9   1    7.90    1.00
  11  -9   1    7.70    0.80
   9   8  -1    7.40    0.90
   8   8  -1   14.30    1.10
   8   8  -1   14.70    1.20
   8   8  -1   15.00    1.30
   8   8  -1   13.70    1.50
  -8  -8   1   12.70    2.60
  -8  -8   1   13.50    2.30
  -8  -8   1   15.90    1.60
   7   8  -1    2.20    1.90
   7   8  -1    4.50    1.20
   7   8  -1    5.00    1.20
   7   8  -1    5.80    0.90
   7   8  -1    4.70    0.80
  -7  -8   1    5.70    2.70
  -7  -8   1    5.20    1.30
  -7  -8   1    4.50    1.90
  -7  -8   1    4.30    6.00
  -7  -8   1    9.00    3.70
  -7  -8   1    4.60    2.40
   6   8  -1    0.20    0.60
   6   8  -1   -0.60    0.40
   6   8  -1   -0.40    0.90
   6   8  -1   -0.80    0.40
   6   8  -1   -1.50    1.40
   6   8  -1    0.40    0.50
  -6  -8   1    0.70    1.90
  -6  -8   1   -6.60    5.00
  -6  -8   1   -4.60    3.50
  -6  -8   1   -2.30    3.50
  -6  -8   1   -2.20    1.60
  -6  -8   1    0.20    0.90
  -6  -8   1    0.10    2.10
   5   8  -1    1.60    3.40
   5   8  -1    4.80    1.10
   5   8  -1    5.30    1.40
   5   8  -1    5.10    0.90
   5   8  -1    3.20    1.70
   5   8  -1    8.80    1.70
   5   8  -1    4.80    0.80
  -5  -8   1   -2.10    3.90
  -5  -8   1    5.40    2.20
  -5  -8   1    5.70    1.30
  -5  -8   1    5.30    3.00
  -5  -8   1    4.30    2.90
  -5  -8   1    6.30    2.30
  -5  -8   1    4.00   19.50
  -5  -8   1    6.90    2.60
  -5  -8   1   26.60   12.50
  -5  -8   1    0.70    3.40
   4   8  -1   78.39    5.70
   4   8  -1   86.99    7.10
   4   8  -1   79.19    5.70
   4   8  -1   78.69    4.60
  -4  -8   1   70.79    6.80
  -4  -8   1   78.29    9.30
  -4  -8   1   86.39   10.60
  -4  -8   1   82.19   10.10
  -4  -8   1   87.29   11.80
  -4  -8   1   91.29    5.70
  -4  -8   1   88.89    7.30
  -4  -8   1   64.89    7.90
  -4  -8   1  105.29   17.40
  -4  -8   1   87.29    7.00
   3   8  -1  175.08   10.10
   3   8  -1  156.48    9.90
   3   8  -1  163.88   16.60
   3   8  -1  178.08   12.90
   3   8  -1  169.88   11.20
  -3  -8   1  172.18   12.40
  -3  -8   1  153.48   21.90
  -3  -8   1  159.08   12.90
  -3  -8   1  175.28   12.40
  -3  -8   1  173.98   19.00
  -3  -8   1  157.18   10.90
  -3  -8   1  171.58   13.80
  -3  -8   1  175.28   11.40
  -3  -8   1  177.78    9.70
  -3  -8   1  172.38   11.00
   2   8  -1  114.29    9.20
   2   8  -1  107.39    6.80
   2   8  -1  110.19    7.90
   2   8  -1  110.19    7.70
   2   8  -1   89.29   12.30
   2   8  -1  103.19    9.10
   2   8  -1   93.59   11.40
   2   8  -1   89.79    6.70
  -2  -8   1   90.79    9.30
  -2  -8   1  103.29   10.30
  -2  -8   1   74.69   15.80
  -2  -8   1  103.29    7.50
  -2  -8   1  112.79    9.30
  -2  -8   1  113.39   13.60
  -2  -8   1  117.49    8.80
  -2  -8   1  106.79    8.50
  -2  -8   1  112.59    7.90
   1   8  -1   66.09    9.60
   1   8  -1   66.59    8.80
   1   8  -1   68.09    5.60
   1   8  -1   65.79    6.50
   1   8  -1   66.49    6.30
   1   8  -1   57.29    4.70
   1   8  -1   61.09    5.70
   1   8  -1   70.29    9.70
  -1  -8   1   80.49   10.50
  -1  -8   1   70.19   11.60
  -1  -8   1   63.89    8.90
  -1  -8   1   62.09    6.20
  -1  -8   1   59.89    6.50
  -1  -8   1   56.99    8.30
  -1  -8   1   69.29    8.40
  -1  -8   1   67.29    7.20
   0   8  -1   27.30    5.20
   0   8  -1   19.30    3.60
   0   8  -1   21.10    2.90
   0   8  -1   19.80    3.10
   0   8  -1   15.00    3.30
   0   8  -1   31.00    6.90
   0   8  -1   19.40    2.50
   0   8  -1   21.20    6.80
   0  -8   1   16.60    3.50
   0  -8   1   18.60    3.90
   0  -8   1   14.60    4.00
   0  -8   1   23.90    6.00
  -1   8  -1   63.89    4.90
  -1   8  -1   71.19    8.50
  -1   8  -1   68.29    5.90
  -1   8  -1   76.89    6.40
  -1   8  -1   66.79   10.10
  -1   8  -1   70.39    6.30
  -1   8  -1   91.19    9.70
  -1   8  -1   74.09    5.90
   1  -8   1   66.99    7.00
   1  -8   1   80.09   10.50
   1  -8   1   64.29    5.80
   1  -8   1   72.09    8.00
  -2   8  -1   10.20    5.50
  -2   8  -1   19.80    2.60
  -2   8  -1   19.70    6.50
  -2   8  -1   20.00    3.40
  -2   8  -1   25.60    6.00
  -2   8  -1   18.20    3.10
   2  -8   1   18.50    6.30
   2  -8   1   17.70    3.00
  -3   8  -1   69.59   11.30
  -3   8  -1   78.89    6.30
  -3   8  -1   84.79    8.30
  -3   8  -1   72.49    5.90
  -3   8  -1   79.89    6.00
   3  -8   1   71.99    5.50
   3  -8   1   73.99    9.00
  -4   8  -1   23.10    2.80
  -4   8  -1   19.60    7.80
  -4   8  -1   19.10    3.60
  -4   8  -1   28.00    3.50
   4  -8   1   18.50    5.40
  -5   8  -1    3.20    1.60
  -5   8  -1   10.30    5.40
  -5   8  -1    9.10    5.30
  -5   8  -1    2.90    1.40
  -5   8  -1    5.10    1.70
   5  -8   1    4.30    1.10
   5  -8   1    6.10    1.10
   5  -8   1    5.50    1.00
   5  -8   1    6.40    0.90
   5  -8   1    5.40    1.60
   5  -8   1    6.10    1.20
   5  -8   1    4.00    2.30
   5  -8   1    4.70    2.30
  -6   8  -1   49.90    5.00
  -6   8  -1   32.50   11.00
  -6   8  -1   63.29   10.00
  -6   8  -1   55.69    5.10
  -6   8  -1   51.69    5.50
  -6   8  -1   39.90    4.50
   6  -8   1   54.89    4.00
   6  -8   1   50.29    3.80
   6  -8   1   45.30    3.30
   6  -8   1   46.90    3.60
   6  -8   1   47.00    3.50
   6  -8   1   46.80    3.70
   6  -8   1   52.19    3.20
   6  -8   1   54.79    4.50
   6  -8   1   56.19    3.90
   6  -8   1   48.60    3.40
   6  -8   1   45.70    8.00
   6  -8   1   52.49    3.20
  -7   8  -1   55.59    5.80
  -7   8  -1   48.30    4.90
  -7   8  -1   73.39   12.20
  -7   8  -1   47.50    4.60
   7  -8   1   51.89    3.80
   7  -8   1   53.19    4.00
   7  -8   1   51.19    3.80
   7  -8   1   48.20    3.40
   7  -8   1   50.49    4.00
   7  -8   1   51.69    3.30
   7  -8   1   42.10    8.40
   7  -8   1   51.89    4.10
   7  -8   1   65.09    5.10
   7  -8   1   51.79    3.40
   7  -8   1   52.59    4.00
   7  -8   1   50.79    4.00
  -8   8  -1    0.70    2.30
  -8   8  -1    5.50    2.20
  -8   8  -1    2.70    1.60
   8  -8   1    3.50    1.20
   8  -8   1    3.40    0.80
   8  -8   1    5.40    1.30
   8  -8   1    5.40    1.50
   8  -8   1    4.50    1.30
   8  -8   1    6.00    1.00
   8  -8   1    5.40    1.20
   8  -8   1    5.00    0.90
   8  -8   1    3.20    1.00
   8  -8   1    3.90    1.20
  -9   8  -1   21.40    3.60
  -9   8  -1   27.20    4.30
   9  -8   1   33.10    3.20
   9  -8   1   24.30    2.60
   9  -8   1   28.00    2.10
   9  -8   1   27.50    2.60
   9  -8   1   31.00    2.90
   9  -8   1   26.50    2.20
   9  -8   1   28.70    2.20
   9  -8   1   27.40    2.60
 -10   8  -1    8.70    2.70
 -10   8  -1    9.20    2.70
  10  -8   1   12.20    1.30
  10  -8   1   12.70    1.80
  10  -8   1   13.30    2.20
  10  -8   1   10.30    1.30
  10  -8   1   11.70    1.20
  11  -8   1    1.70    0.60
  11  -8   1    1.30    0.50
  11  -8   1    1.50    0.50
  11  -8   1    0.20    0.60
  11  -8   1    2.90    0.90
   9   7  -1    4.90    1.00
   9   7  -1    5.80    0.60
   9   7  -1    4.50    0.70
  -9  -7   1    2.90    1.30
  -9  -7   1    5.20    0.90
   8   7  -1    4.50    0.80
   8   7  -1    3.80    0.90
   8   7  -1    4.80    0.80
   8   7  -1    4.20    0.80
   8   7  -1    3.90    1.00
   8   7  -1    3.10    0.90
  -8  -7   1    5.40    2.80
  -8  -7   1    4.80    1.20
  -8  -7   1    2.10    1.70
  -8  -7   1    8.70    3.50
   7   7  -1    5.40    1.80
   7   7  -1    5.70    1.30
   7   7  -1    5.30    1.20
   7   7  -1    7.40    1.40
   7   7  -1    5.80    1.00
   7   7  -1    6.50    0.90
  -7  -7   1    3.60    2.20
  -7  -7   1    6.70    1.50
  -7  -7   1    3.00    2.20
  -7  -7   1    6.70    3.10
  -7  -7   1    5.50    3.00
   6   7  -1    0.20    0.60
   6   7  -1    1.80    0.60
   6   7  -1    1.40    0.60
   6   7  -1    0.60    0.70
   6   7  -1    0.30    1.00
   6   7  -1   -0.10    1.40
   6   7  -1   -0.80    0.80
  -6  -7   1   -0.30    2.10
  -6  -7   1    0.30    2.70
  -6  -7   1    4.50    4.30
  -6  -7   1   -3.70    4.10
  -6  -7   1    0.90    1.20
  -6  -7   1   -0.80    1.80
  -6  -7   1    1.70    3.40
   5   7  -1  219.18   13.90
   5   7  -1  239.58   13.20
   5   7  -1  253.67   12.60
   5   7  -1  250.57   15.00
   5   7  -1  247.48   14.00
  -5  -7   1  283.47   35.20
  -5  -7   1  249.18   18.60
  -5  -7   1  242.68   18.90
  -5  -7   1  253.87   18.10
  -5  -7   1  241.68   15.50
  -5  -7   1  235.88   17.30
  -5  -7   1  259.87   29.60
  -5  -7   1  255.77   15.60
  -5  -7   1  252.87   14.00
   4   7  -1   88.29    6.30
   4   7  -1   94.89    7.60
   4   7  -1   96.89    8.80
   4   7  -1   94.39    5.40
   4   7  -1  105.09   12.80
  -4  -7   1   94.09    9.90
  -4  -7   1   99.49    9.10
  -4  -7   1   99.39   10.20
  -4  -7   1   99.19    8.90
  -4  -7   1  102.99    7.80
  -4  -7   1  100.79    6.40
  -4  -7   1  110.79    7.90
  -4  -7   1  101.89    7.60
   3   7  -1  197.88   17.00
   3   7  -1  196.38   12.50
   3   7  -1  199.08   13.90
  -3  -7   1  211.28   14.30
  -3  -7   1  212.18   13.00
  -3  -7   1  173.08   14.30
  -3  -7   1  218.48   11.40
  -3  -7   1  206.98   15.10
  -3  -7   1  191.28   12.30
  -3  -7   1  210.38   21.00
  -3  -7   1  211.68   14.20
  -3  -7   1  210.18   13.70
  -3  -7   1  220.38   22.30
   2   7  -1   97.29    7.10
   2   7  -1  112.79   11.00
   2   7  -1  103.39   11.10
   2   7  -1  116.09    7.50
   2   7  -1  104.49    9.00
   2   7  -1   94.39    7.30
   2   7  -1   85.09    6.40
   2   7  -1  106.79    8.50
  -2  -7   1  104.39   13.30
  -2  -7   1   97.29    8.00
  -2  -7   1  105.79    8.90
  -2  -7   1  115.59    8.60
  -2  -7   1  100.39    8.90
  -2  -7   1   96.39   14.90
  -2  -7   1   95.19    8.90
  -2  -7   1   97.59    7.10
   1   7  -1   43.60    4.30
   1   7  -1   51.49    6.80
   1   7  -1   42.10    4.80
   1   7  -1   53.59    4.70
   1   7  -1   48.50    7.70
   1   7  -1   39.30    3.60
   1   7  -1   42.70    4.30
   1   7  -1   43.80    8.10
   1   7  -1   41.40    4.90
  -1  -7   1   43.00    5.90
  -1  -7   1   32.10    7.90
  -1  -7   1   46.70    5.70
  -1  -7   1   54.59    5.20
  -1  -7   1   43.00    8.90
  -1  -7   1   47.60    5.00
  -1  -7   1   50.09    6.40
   0   7  -1  114.69    8.20
   0   7  -1   99.79    7.40
   0   7  -1  105.19    7.60
   0   7  -1  110.79    7.70
   0   7  -1  105.99   12.70
   0   7  -1  126.89    8.10
   0   7  -1   98.79   11.50
   0   7  -1  121.59    8.60
   0   7  -1  112.69   10.70
   0  -7   1  102.79    9.40
   0  -7   1  102.59    8.00
   0  -7   1  124.09   11.10
   0  -7   1  113.39   11.60
  -1   7  -1  619.74   35.20
  -1   7  -1  553.84   39.60
  -1   7  -1  616.44   32.30
  -1   7  -1  616.64   31.50
  -1   7  -1  608.24   31.90
  -1   7  -1  620.64   36.20
  -1   7  -1  637.64   31.80
   1  -7   1  604.64   33.60
   1  -7   1  621.44   35.70
   1  -7   1  602.84   31.70
   1  -7   1  585.94   34.80
  -2   7  -1    6.70    1.60
  -2   7  -1   11.70    4.40
  -2   7  -1    5.70    4.30
  -2   7  -1    6.80    3.00
  -2   7  -1    8.30    1.80
  -2   7  -1   11.90    2.40
  -2   7  -1    8.80    2.10
   2  -7   1    7.30    2.80
   2  -7   1    5.00    1.60
  -3   7  -1   80.19    6.20
  -3   7  -1   82.39    6.50
  -3   7  -1   87.39    6.20
  -3   7  -1   77.99    6.00
  -3   7  -1   97.09    8.60
  -3   7  -1   79.69   12.00
  -3   7  -1  105.29    7.70
   3  -7   1  112.79   13.60
   3  -7   1   85.69    9.30
  -4   7  -1   32.80    3.30
  -4   7  -1   28.90    3.60
   4  -7   1   27.30    5.50
  -5   7  -1    6.60    1.80
  -5   7  -1   13.30    4.40
  -5   7  -1    4.60    1.60
  -5   7  -1    5.60    1.60
  -5   7  -1    1.00    4.60
  -5   7  -1    2.70    1.50
   5  -7   1   11.80    2.20
   5  -7   1    8.20    4.10
  -6   7  -1   59.89   10.00
  -6   7  -1   74.09    5.40
  -6   7  -1   70.09   10.50
  -6   7  -1   58.99    5.40
   6  -7   1   58.49    4.00
   6  -7   1   68.39    4.40
   6  -7   1   63.59    3.80
   6  -7   1   56.39    4.30
   6  -7   1   68.69    5.00
   6  -7   1   60.69    4.30
   6  -7   1   61.49    4.50
   6  -7   1   58.49    4.20
   6  -7   1   68.59    4.50
   6  -7   1   62.09    4.90
   6  -7   1   49.40   10.50
   6  -7   1   66.79    4.20
   6  -7   1   72.19    6.10
   6  -7   1   58.79    4.30
  -7   7  -1   38.60    4.00
  -7   7  -1   49.20    5.10
  -7   7  -1   51.59    9.70
   7  -7   1   42.00    3.60
   7  -7   1   47.80    3.70
   7  -7   1   38.70    2.80
   7  -7   1   40.30    3.00
   7  -7   1   43.50    2.90
   7  -7   1   41.00    2.90
   7  -7   1   40.20    3.40
   7  -7   1   43.20    3.40
   7  -7   1   49.80    4.40
   7  -7   1   42.90    3.40
   7  -7   1   44.50    3.60
   7  -7   1   45.10    3.40
  -8   7  -1    5.40    2.20
  -8   7  -1    7.70    2.80
   8  -7   1    8.20    1.20
   8  -7   1    8.70    1.50
   8  -7   1   10.70    1.90
   8  -7   1    7.40    1.60
   8  -7   1   10.80    1.70
   8  -7   1    9.80    2.10
   8  -7   1   11.40    1.30
   8  -7   1    9.50    1.90
   8  -7   1   14.80    2.70
   8  -7   1    8.80    1.10
   8  -7   1    8.30    1.20
  -9   7  -1   10.70    2.60
  -9   7  -1   11.20    2.80
  -9   7  -1   13.20    3.30
   9  -7   1   11.10    1.80
   9  -7   1   17.60    1.50
   9  -7   1   13.50    1.50
   9  -7   1   16.90    2.20
   9  -7   1   16.00    2.00
   9  -7   1   15.80    1.60
   9  -7   1   13.50    1.40
   9  -7   1   17.70    2.50
   9  -7   1   13.90    2.10
 -10   7  -1    1.30    2.10
 -10   7  -1   -1.40    2.20
  10  -7   1    4.30    1.10
  10  -7   1    4.60    1.30
  10  -7   1    1.80    0.80
  11  -7   1    1.50    0.50
  11  -7   1    2.60    0.60
  11  -7   1    1.40    0.60
  11  -7   1    2.40    0.80
  10   6  -1    0.20    0.30
   9   6  -1    2.50    0.80
   9   6  -1    1.70    0.50
   9   6  -1    3.20    0.80
   9   6  -1    3.50    0.60
   9   6  -1    3.50    0.60
  -9  -6   1    2.80    0.90
  -9  -6   1    2.10    1.70
  -9  -6   1    3.40    2.90
  -9  -6   1    2.10    1.60
   8   6  -1   18.40    1.70
   8   6  -1   19.40    2.00
   8   6  -1   19.20    2.00
   8   6  -1   19.00    1.60
   8   6  -1   18.00    1.60
   8   6  -1   16.20    2.10
  -8  -6   1   20.10    2.40
  -8  -6   1   21.10    3.50
  -8  -6   1   22.10    4.10
   7   6  -1    5.30    2.20
   7   6  -1    4.90    1.80
   7   6  -1    8.50    1.40
   7   6  -1    7.50    1.10
   7   6  -1    5.30    1.40
   7   6  -1    7.80    1.40
   7   6  -1    8.70    1.10
  -7  -6   1    7.30    4.10
  -7  -6   1    6.80    3.60
  -7  -6   1    4.20    1.30
  -7  -6   1    3.10    2.50
  -7  -6   1    8.30    3.10
  -7  -6   1    1.80    2.30
   6   6  -1   11.70    4.10
   6   6  -1   15.50    3.00
   6   6  -1   10.90    1.20
   6   6  -1    6.60    1.60
   6   6  -1    9.80    1.20
   6   6  -1    9.00    2.10
   6   6  -1   12.40    1.60
   6   6  -1    9.80    1.10
   6   6  -1    7.60    1.50
  -6  -6   1    9.20    4.00
  -6  -6   1    8.70    1.80
  -6  -6   1    9.40    3.50
  -6  -6   1    6.30    2.80
  -6  -6   1    3.90    3.70
  -6  -6   1    6.50    3.30
  -6  -6   1    5.30    2.60
   5   6  -1  273.97   16.40
   5   6  -1  265.97   14.30
   5   6  -1  277.77   14.90
   5   6  -1  255.97   15.20
  -5  -6   1  294.97   19.60
  -5  -6   1  297.67   20.50
  -5  -6   1  284.97   19.20
  -5  -6   1  279.97   17.10
  -5  -6   1  293.67   29.90
  -5  -6   1  296.97   17.30
  -5  -6   1  313.27   30.00
  -5  -6   1  293.97   18.30
  -5  -6   1  286.57   15.50
   4   6  -1    4.20    3.20
   4   6  -1    2.90    1.10
   4   6  -1    2.70    1.80
   4   6  -1    4.10    1.30
  -4  -6   1    1.70    2.40
  -4  -6   1    0.60    2.70
  -4  -6   1    2.60    1.70
  -4  -6   1   11.50    7.50
  -4  -6   1    0.30    1.90
  -4  -6   1    2.60    2.10
  -4  -6   1    3.40    1.30
  -4  -6   1    6.90    6.10
  -4  -6   1   -1.70    2.20
   3   6  -1    8.90    1.90
   3   6  -1    3.00    3.40
  -3  -6   1    5.70    2.40
  -3  -6   1   17.40    6.20
  -3  -6   1    9.80    6.00
  -3  -6   1   11.50    2.80
  -3  -6   1    8.70    2.80
  -3  -6   1   12.90    2.70
  -3  -6   1   12.90    2.70
  -3  -6   1    7.20    2.00
   2   6  -1  232.18   16.90
   2   6  -1  225.18   13.60
   2   6  -1  223.08   17.00
   2   6  -1  234.08   17.80
   2   6  -1  225.08   14.10
   2   6  -1  197.38   14.00
   2   6  -1  210.88   12.90
   2   6  -1  259.87   13.60
  -2  -6   1  235.08   14.70
  -2  -6   1  229.38   14.90
  -2  -6   1  233.38   20.30
  -2  -6   1  206.98   13.90
  -2  -6   1  261.57   14.90
  -2  -6   1  239.68   20.00
  -2  -6   1  200.48   14.90
  -2  -6   1  205.48   12.80
   1   6  -1   69.69    5.80
   1   6  -1   72.49    8.80
   1   6  -1   66.39    5.30
   1   6  -1   72.29    6.10
   1   6  -1   75.09    8.00
   1   6  -1   82.09    5.80
   1   6  -1   64.39    5.50
   1   6  -1   65.09    8.60
  -1  -6   1   70.19    6.70
  -1  -6   1   66.39    6.80
  -1  -6   1   79.99    9.90
  -1  -6   1   71.39    6.90
  -1  -6   1   66.29    9.40
   0   6  -1   31.00    3.60
   0   6  -1   36.10    3.70
   0   6  -1   28.10    6.10
   0   6  -1   33.40    5.20
   0   6  -1   39.60    5.80
   0   6  -1   38.60    3.70
   0   6  -1   36.90    3.90
   0  -6   1   28.90    9.10
   0  -6   1   29.80    6.20
   0  -6   1   35.80    4.50
   0  -6   1   34.20    3.90
  -1   6  -1 1360.26   69.39
  -1   6  -1 1317.37   65.59
  -1   6  -1 1480.35   65.59
  -1   6  -1 1329.37   73.89
  -1   6  -1 1276.47   65.09
  -1   6  -1 1272.27   68.29
  -1   6  -1 1291.37   65.89
   1  -6   1 1371.46   68.49
   1  -6   1 1332.47   68.89
   1  -6   1 1371.56   71.79
   1  -6   1 1259.37   65.39
   1  -6   1 1253.67   67.39
  -2   6  -1   18.70    6.00
  -2   6  -1   20.80    3.60
  -2   6  -1   17.40    2.70
  -2   6  -1   12.20    2.70
  -2   6  -1   17.00    2.40
   2  -6   1   15.60    5.90
   2  -6   1   18.80    3.50
   2  -6   1   17.30    2.70
  -3   6  -1   63.59    9.70
  -3   6  -1   66.79    5.20
  -3   6  -1   73.19    5.30
  -3   6  -1   69.49    5.30
  -3   6  -1   84.99    6.30
   3  -6   1   79.09    8.10
   3  -6   1   68.29    5.00
  -4   6  -1   90.19    6.10
  -4   6  -1   83.89    5.90
  -4   6  -1   88.89   11.80
  -4   6  -1   86.19   12.40
  -4   6  -1   83.79    6.10
   4  -6   1  100.89    8.40
   4  -6   1   93.29    9.70
  -5   6  -1   31.60    6.50
  -5   6  -1   22.90    7.20
  -5   6  -1   22.50    2.80
   5  -6   1   21.00    5.00
   5  -6   1   25.10    4.20
  -6   6  -1   41.20    3.80
  -6   6  -1   44.20    8.10
  -6   6  -1   40.40    8.60
   6  -6   1   44.00    3.00
   6  -6   1   49.50    3.90
   6  -6   1   41.50    7.90
   6  -6   1   45.50    4.00
   6  -6   1   50.09    4.00
   6  -6   1   46.50    3.40
   6  -6   1   41.60    6.20
   6  -6   1   34.50    5.60
   6  -6   1   42.40    3.20
   6  -6   1   36.30    3.10
   6  -6   1   41.80    3.00
   6  -6   1   43.10    2.80
  -7   6  -1    1.40    1.80
  -7   6  -1   -4.30    5.30
  -7   6  -1    2.00    1.50
  -7   6  -1    1.60    1.50
   7  -6   1    3.60    1.10
   7  -6   1    2.20    0.90
   7  -6   1    4.00    0.90
   7  -6   1    1.40    1.30
   7  -6   1    3.10    0.70
   7  -6   1    2.40    0.70
   7  -6   1    3.80    1.50
   7  -6   1    4.30    0.80
   7  -6   1    6.20    1.60
   7  -6   1    3.90    1.10
   7  -6   1  -11.60    7.90
   7  -6   1    3.10    0.90
   7  -6   1    2.80    1.10
   7  -6   1    3.00    1.00
   7  -6   1    2.70    0.90
  -8   6  -1    7.40    2.70
  -8   6  -1   11.60    3.00
  -8   6  -1   11.20    2.40
   8  -6   1   13.80    1.60
   8  -6   1   12.90    1.90
   8  -6   1   12.00    1.40
   8  -6   1   11.70    1.40
   8  -6   1   14.30    2.00
   8  -6   1   14.10    1.70
   8  -6   1   13.90    1.30
   8  -6   1   14.60    2.20
   8  -6   1   11.70    2.20
   8  -6   1   14.40    1.80
  -9   6  -1   -3.50    2.30
  -9   6  -1   -1.20    1.70
  -9   6  -1   -1.70    2.60
   9  -6   1    0.50    0.60
   9  -6   1    0.30    0.50
   9  -6   1    0.50    0.50
   9  -6   1    0.20    0.40
   9  -6   1    0.90    0.70
   9  -6   1    0.40    0.80
   9  -6   1    1.10    1.30
   9  -6   1    1.10    1.60
   9  -6   1    1.00    1.20
   9  -6   1   -0.70    0.80
 -10   6  -1    9.70    2.70
 -10   6  -1    9.20    2.70
  10  -6   1   12.80    1.30
  10  -6   1   15.00    1.40
  10  -6   1   13.20    1.80
  10  -6   1   12.40    1.50
  10  -6   1   10.00    1.40
  10  -6   1   14.10    1.40
  10  -6   1   15.40    2.20
  11  -6   1    5.00    0.80
  11  -6   1    4.30    1.00
  11  -6   1    3.60    0.70
  11  -6   1    4.00    0.80
  10   5  -1   -0.20    0.30
  10   5  -1    0.40    0.30
  10   5  -1    0.40    0.50
 -10  -5   1   -0.10    0.50
   9   5  -1    1.90    0.60
   9   5  -1    1.40    0.80
   9   5  -1    2.00    0.60
   9   5  -1    0.90    0.60
   9   5  -1    1.30    0.70
  -9  -5   1    2.80    1.60
  -9  -5   1   -2.80    2.80
  -9  -5   1   -1.20    1.80
  -9  -5   1   -0.50    1.60
  -9  -5   1    0.40    2.10
   8   5  -1   -0.80    0.90
   8   5  -1    1.00    0.80
   8   5  -1    0.60    0.60
   8   5  -1    1.40    0.60
   8   5  -1    1.70    0.60
   8   5  -1   -0.30    0.80
   8   5  -1    1.60    0.90
  -8  -5   1   -0.10    0.90
  -8  -5   1    1.00    2.50
  -8  -5   1    2.00    2.10
  -8  -5   1    0.30    3.80
  -8  -5   1    0.50    2.90
  -8  -5   1   -3.10    1.80
   7   5  -1    1.60    0.60
   7   5  -1    2.00    0.90
   7   5  -1    2.20    1.00
   7   5  -1    3.20    0.70
   7   5  -1    1.00    0.80
   7   5  -1    0.90    1.50
   7   5  -1    2.50    0.90
  -7  -5   1    2.20    2.00
  -7  -5   1   -0.30    3.20
  -7  -5   1    0.30    2.60
  -7  -5   1    2.50    1.20
  -7  -5   1    3.90    4.00
  -7  -5   1    1.80    2.00
   6   5  -1    4.10    0.80
   6   5  -1    2.40    1.20
   6   5  -1    4.30    0.90
   6   5  -1    2.80    0.80
   6   5  -1    6.00    2.70
   6   5  -1    1.60    1.40
   6   5  -1    3.60    1.10
   6   5  -1    3.40    0.70
  -6  -5   1   -2.60    3.10
  -6  -5   1    4.50    2.10
  -6  -5   1    6.50    2.70
  -6  -5   1   21.80   13.10
  -6  -5   1    5.50    1.30
  -6  -5   1    3.50    2.20
  -6  -5   1    4.10    2.60
   5   5  -1  105.19   11.00
   5   5  -1  105.99    7.50
   5   5  -1  109.59    7.20
   5   5  -1  121.29    6.50
   5   5  -1  125.19    8.30
   5   5  -1  122.19    7.10
  -5  -5   1  133.59   20.30
  -5  -5   1  135.59   11.10
  -5  -5   1  120.19   10.30
  -5  -5   1  136.89    9.10
  -5  -5   1  107.09   18.00
  -5  -5   1  126.59    9.20
  -5  -5   1  120.29    7.60
  -5  -5   1  123.99   11.30
   4   5  -1    5.30    1.90
   4   5  -1    6.20    1.60
   4   5  -1    8.40    3.20
  -4  -5   1    7.70    5.00
  -4  -5   1    2.00    2.60
  -4  -5   1    6.70    2.20
  -4  -5   1    5.20    2.50
  -4  -5   1    6.90    1.90
  -4  -5   1    6.20    2.40
   3   5  -1   17.80    3.10
   3   5  -1   16.10    3.20
   3   5  -1   21.10    2.70
  -3  -5   1   11.80    6.30
  -3  -5   1   13.20    7.00
  -3  -5   1   16.30    3.50
  -3  -5   1   23.80    3.60
  -3  -5   1   11.10    2.90
  -3  -5   1   15.70    3.20
   2   5  -1   73.79    7.40
   2   5  -1   61.79    5.60
   2   5  -1   63.19    7.10
   2   5  -1   68.09    7.50
   2   5  -1   68.59    7.90
   2   5  -1   63.39    4.90
  -2  -5   1   58.39   10.20
  -2  -5   1   68.19    6.40
  -2  -5   1   67.59    9.60
  -2  -5   1   66.99    6.40
  -2  -5   1   67.39    6.60
  -2  -5   1   79.09    6.50
   1   5  -1    6.80    1.80
   1   5  -1    9.00    3.70
   1   5  -1   10.40    2.30
   1   5  -1   10.70    3.80
   1   5  -1    7.90    3.00
   1   5  -1    8.70    1.90
  -1  -5   1   11.30    4.20
  -1  -5   1    9.90    3.90
  -1  -5   1    5.30    2.10
  -1  -5   1   12.20    2.20
   0   5  -1   54.19    4.60
   0   5  -1   54.79    4.40
   0   5  -1   63.09    6.70
   0   5  -1   60.69    6.30
   0   5  -1   54.79    4.70
   0   5  -1   59.39    7.40
   0  -5   1   67.39    7.50
   0  -5   1   49.40    7.20
   0  -5   1   61.99    7.00
   0  -5   1   60.49    5.40
  -1   5  -1  107.09    7.00
  -1   5  -1  109.09    8.70
  -1   5  -1  113.69    9.40
  -1   5  -1  109.89    7.30
  -1   5  -1  118.19   11.90
   1  -5   1  102.49    8.30
   1  -5   1  115.49    9.20
   1  -5   1   98.49    9.80
   1  -5   1  117.19    8.70
  -2   5  -1   27.60    2.80
  -2   5  -1   26.90    3.70
  -2   5  -1   22.30    2.60
  -2   5  -1   28.30    6.00
  -2   5  -1   31.30    4.00
   2  -5   1   26.20    3.90
   2  -5   1   29.50    4.70
  -3   5  -1  236.48   13.30
  -3   5  -1  227.78   19.00
  -3   5  -1  208.88   12.40
  -3   5  -1  217.18   12.60
   3  -5   1  264.57   16.90
   3  -5   1  262.97   16.90
  -4   5  -1   95.49   11.80
  -4   5  -1  109.59   12.20
   4  -5   1  115.29   10.60
   4  -5   1  112.29    8.70
  -5   5  -1  152.68   14.70
  -5   5  -1  145.39    9.00
  -5   5  -1  149.88   15.80
   5  -5   1  169.18   12.10
   5  -5   1  154.18   14.10
  -6   5  -1  113.19   12.90
  -6   5  -1  108.79    7.10
  -6   5  -1  123.89   12.00
   6  -5   1  120.69    6.80
   6  -5   1  102.19    7.10
   6  -5   1  108.89   12.80
   6  -5   1  111.79    6.00
   6  -5   1  113.19    6.00
   6  -5   1  118.69   10.40
   6  -5   1  105.79    6.50
   6  -5   1  108.69    6.20
   6  -5   1  108.49    6.60
   6  -5   1   97.89    6.50
   6  -5   1   95.09    6.30
   6  -5   1  110.99    6.30
   6  -5   1  102.09    6.40
  -7   5  -1  232.18   13.20
  -7   5  -1  213.08   23.00
   7  -5   1  204.88   16.70
   7  -5   1  215.78   11.80
   7  -5   1  207.68   11.90
   7  -5   1  215.58   11.40
   7  -5   1  220.78   11.50
   7  -5   1  218.88   12.30
   7  -5   1  226.08   12.20
   7  -5   1  218.98   12.20
   7  -5   1  230.28   12.30
   7  -5   1  235.08   11.60
   7  -5   1  213.78   12.10
   7  -5   1  232.48   11.60
   7  -5   1  231.08   12.50
  -8   5  -1    8.70    2.00
  -8   5  -1    9.70    2.70
  -8   5  -1    9.40    3.10
  -8   5  -1   10.50    2.60
   8  -5   1   15.40    2.20
   8  -5   1   11.80    1.90
   8  -5   1   13.50    1.50
   8  -5   1   15.20    1.40
   8  -5   1   14.50    1.60
   8  -5   1   13.50    2.20
   8  -5   1   11.20    1.80
   8  -5   1   12.30    1.50
   8  -5   1   13.00    1.30
   8  -5   1   11.90    1.90
   8  -5   1   11.40    1.60
  -9   5  -1   24.30    4.60
  -9   5  -1   20.30    4.60
  -9   5  -1   19.50    3.60
   9  -5   1   25.30    2.50
   9  -5   1   27.60    2.50
   9  -5   1   27.80    2.80
   9  -5   1   27.20    2.20
   9  -5   1   29.60    3.00
   9  -5   1   37.10    4.60
   9  -5   1   35.20    3.60
   9  -5   1   29.10    2.30
   9  -5   1   29.00    2.20
 -10   5  -1    2.20    2.40
 -10   5  -1    2.70    3.80
 -10   5  -1    1.80    2.10
  10  -5   1    3.10    0.70
  10  -5   1    2.30    0.90
  10  -5   1    4.20    0.80
  10  -5   1    4.20    1.10
  10  -5   1    3.00    0.80
  10  -5   1    4.30    0.80
  10  -5   1    4.40    1.30
  11  -5   1    9.40    1.00
  11  -5   1    8.30    1.00
  11  -5   1    8.10    1.10
  11  -5   1    6.40    1.10
  11  -5   1    8.20    1.00
  10   4  -1    5.50    1.00
  10   4  -1    5.20    0.70
  10   4  -1    4.10    0.90
  10   4  -1    5.50    0.80
 -10  -4   1    4.70    1.60
 -10  -4   1    5.40    1.10
 -10  -4   1    0.80    2.50
 -10  -4   1    0.90    2.40
   9   4  -1    6.50    0.90
   9   4  -1    5.70    1.50
   9   4  -1    4.90    0.90
   9   4  -1    7.10    1.40
   9   4  -1    5.00    1.20
   9   4  -1    7.00    1.00
  -9  -4   1    2.60    2.10
  -9  -4   1   -1.70    4.20
  -9  -4   1    8.90    2.60
  -9  -4   1    6.10    1.40
  -9  -4   1    4.20    3.50
   8   4  -1    8.00    1.10
   8   4  -1    9.60    1.50
   8   4  -1    8.00    1.00
   8   4  -1    6.90    1.30
   8   4  -1    8.40    1.00
   8   4  -1    7.70    1.30
   8   4  -1    8.60    2.00
   8   4  -1    9.60    1.60
  -8  -4   1    4.80    3.60
  -8  -4   1    8.40    2.50
  -8  -4   1    4.70    4.10
  -8  -4   1    4.00    3.10
  -8  -4   1    2.00    2.40
  -8  -4   1    5.40    1.70
   7   4  -1    7.20    2.00
   7   4  -1    8.90    1.60
   7   4  -1   10.30    1.10
   7   4  -1   10.60    1.20
   7   4  -1   11.40    1.70
   7   4  -1   10.60    1.50
   7   4  -1   11.30    1.50
   7   4  -1   10.50    1.20
   7   4  -1   19.40    4.60
  -7  -4   1    6.40    2.90
  -7  -4   1    9.20    2.60
  -7  -4   1    7.40    3.80
  -7  -4   1    9.30    1.70
  -7  -4   1    8.70    3.40
   6   4  -1    6.80    1.40
   6   4  -1    6.70    1.10
   6   4  -1    5.40    1.60
   6   4  -1    8.00    1.70
   6   4  -1    4.30    1.40
   6   4  -1    8.20    1.10
   6   4  -1   12.40    3.80
   6   4  -1    7.60    1.30
   6   4  -1    8.20    1.00
  -6  -4   1    3.90    2.70
  -6  -4   1    7.20    1.40
  -6  -4   1    3.30    3.10
  -6  -4   1    2.40    2.80
  -6  -4   1    4.10    2.20
  -6  -4   1    4.40    2.10
   5   4  -1   73.89    5.40
   5   4  -1   65.69    8.10
  -5  -4   1   88.29   15.70
  -5  -4   1   76.49    8.10
  -5  -4   1   59.89    8.20
  -5  -4   1   76.79    8.10
  -5  -4   1   70.19    6.20
  -5  -4   1   67.89   16.60
  -5  -4   1   76.39    7.30
   4   4  -1   11.40    2.60
   4   4  -1   12.50    2.30
   4   4  -1   13.90    4.00
  -4  -4   1   12.80    7.40
  -4  -4   1    9.40    2.90
  -4  -4   1   12.70    3.20
  -4  -4   1   14.00    3.10
  -4  -4   1   11.20    2.50
  -4  -4   1    2.90    6.20
   3   4  -1    5.40    1.50
   3   4  -1    5.70    1.20
  -3  -4   1    7.10    2.10
  -3  -4   1    2.30    5.00
  -3  -4   1    5.10    2.30
  -3  -4   1    9.60    2.00
  -3  -4   1    2.40    4.00
   2   4  -1  480.35   28.40
   2   4  -1  457.35   26.60
   2   4  -1  552.54   27.70
   2   4  -1  461.75   27.40
  -2  -4   1  478.35   26.20
  -2  -4   1  464.35   25.90
  -2  -4   1  469.45   29.40
  -2  -4   1  498.35   31.50
  -2  -4   1  479.05   30.80
   1   4  -1   11.50    3.50
   1   4  -1   10.20    2.10
   1   4  -1    9.10    2.00
   1   4  -1    8.60    2.70
   1   4  -1   11.40    3.80
  -1  -4   1   14.00    2.30
  -1  -4   1   12.20    3.80
  -1  -4   1    7.90    1.90
  -1  -4   1    4.60    3.30
  -1  -4   1   10.20    3.70
   0   4  -1   82.49    6.00
   0   4  -1   85.89    7.20
   0   4  -1  103.19    9.10
   0   4  -1   80.79    5.70
   0   4  -1   92.99    7.90
   0  -4   1   89.29    8.30
   0  -4   1   89.69    8.10
   0  -4   1  102.69    6.70
   0  -4   1   87.39    8.40
  -1   4  -1  115.39    7.50
  -1   4  -1  147.59   11.80
  -1   4  -1  138.89    9.40
  -1   4  -1  112.09    7.20
  -1   4  -1  125.59    8.80
   1  -4   1  138.99    8.90
   1  -4   1  124.19    9.60
   1  -4   1  116.89    9.00
   1  -4   1  112.69    8.60
  -2   4  -1   60.59    4.90
  -2   4  -1   56.29    4.80
  -2   4  -1   54.89    4.40
   2  -4   1   58.59    6.10
   2  -4   1   58.59    4.80
  -3   4  -1  239.58   19.20
   3  -4   1  307.37   18.80
   3  -4   1  284.17   16.20
  -4   4  -1   78.79    9.90
  -4   4  -1   85.99    9.70
   4  -4   1   88.69    9.50
   4  -4   1  103.29    7.70
  -5   4  -1  140.99   13.00
  -5   4  -1  145.39    9.30
  -5   4  -1  142.39   14.60
   5  -4   1  168.38   11.90
   5  -4   1  159.48   14.20
  -6   4  -1   59.19    4.70
  -6   4  -1   69.59    9.00
  -6   4  -1   60.49    7.40
   6  -4   1   55.99    7.00
   6  -4   1   67.79    4.90
   6  -4   1   65.99    4.70
  -7   4  -1  230.08   13.30
  -7   4  -1  260.47   14.30
  -7   4  -1  203.68   19.70
  -7   4  -1  265.57   14.90
   7  -4   1  236.48   13.30
   7  -4   1  236.38   13.10
   7  -4   1  234.98   12.30
   7  -4   1  256.57   13.10
   7  -4   1  237.28   13.20
   7  -4   1  239.68   12.70
   7  -4   1  253.77   12.60
   7  -4   1  252.07   13.40
   7  -4   1  241.98   12.50
   7  -4   1  249.18   13.30
   7  -4   1  238.08   12.80
   7  -4   1  217.38   13.00
   7  -4   1  242.98   18.30
  -9   4  -1   60.29    6.00
  -9   4  -1   51.09    7.20
  -9   4  -1   47.00    7.20
  -9   4  -1   43.30    5.40
   9  -4   1   47.70    3.40
   9  -4   1   52.89    3.40
   9  -4   1   55.19    4.10
   9  -4   1   54.09    4.30
   9  -4   1   59.79    4.60
   9  -4   1   47.90    3.70
   9  -4   1   49.80    3.40
   9  -4   1   47.80    3.80
   9  -4   1   48.90    3.30
 -10   4  -1    4.10    1.40
 -10   4  -1    7.00    2.30
 -10   4  -1    4.30    3.80
  10  -4   1    7.80    1.60
  10  -4   1    6.40    1.30
  10  -4   1    7.30    1.10
  10  -4   1    8.10    1.10
  10  -4   1    7.50    1.00
  10  -4   1    5.60    1.10
  11  -4   1    2.10    0.90
  11  -4   1    0.60    0.40
  11  -4   1    1.20    0.50
  11  -4   1    1.00    0.60
  11  -4   1    1.10    0.70
  11  -4   1    0.00    0.60
 -11  -3   1   -0.40    0.70
  10   3  -1    3.20    0.60
  10   3  -1    3.50    1.10
  10   3  -1    4.40    0.80
  10   3  -1    3.90    1.00
  10   3  -1    4.10    0.90
 -10  -3   1    2.20    1.60
 -10  -3   1    1.70    1.00
 -10  -3   1    0.20    2.10
 -10  -3   1    9.30    3.30
   9   3  -1    4.60    1.10
   9   3  -1    4.00    0.90
   9   3  -1    3.70    0.70
   9   3  -1    3.40    0.70
   9   3  -1    4.20    0.80
   9   3  -1    4.00    1.10
   9   3  -1    4.30    1.20
  -9  -3   1   -4.00    3.80
  -9  -3   1    1.40    3.10
  -9  -3   1    1.50    2.00
  -9  -3   1    3.70    1.30
  -9  -3   1    3.20    2.50
   8   3  -1    4.50    0.90
   8   3  -1    4.20    0.90
   8   3  -1    5.60    1.30
   8   3  -1    6.30    1.00
   8   3  -1    7.00    1.80
   8   3  -1    5.50    0.90
   8   3  -1    5.80    1.40
   8   3  -1    5.00    1.20
  -8  -3   1    1.70    3.60
  -8  -3   1   -0.80    3.20
  -8  -3   1    1.00    2.50
  -8  -3   1    5.80    2.70
  -8  -3   1    3.00    1.30
  -8  -3   1    4.10    2.40
   7   3  -1   26.80    2.30
   7   3  -1   20.70    4.50
   7   3  -1   19.90    2.60
   7   3  -1   26.50    2.40
   7   3  -1   22.70    1.90
   7   3  -1   26.10    2.70
   7   3  -1   23.00    2.30
   7   3  -1   22.80    1.90
   7   3  -1   24.00    2.30
   7   3  -1   21.20    1.80
  -7  -3   1   19.90    5.20
  -7  -3   1   25.20    4.80
  -7  -3   1   21.30    2.70
  -7  -3   1   25.50    4.50
  -7  -3   1   15.30    4.20
  -7  -3   1   20.30    3.40
   6   3  -1   37.00    5.50
   6   3  -1   28.00    2.10
   6   3  -1   29.50    2.10
   6   3  -1   29.00    3.10
   6   3  -1   30.90    2.20
   6   3  -1   33.90    2.60
   6   3  -1   26.50    3.00
   6   3  -1   35.10    2.80
  -6  -3   1   25.70    4.10
  -6  -3   1   27.60    4.80
  -6  -3   1   24.60    2.90
  -6  -3   1   32.10    5.60
  -6  -3   1   35.10    4.60
   5   3  -1   93.89    9.70
   5   3  -1   99.19    6.80
  -5  -3   1  117.49    9.40
  -5  -3   1  112.39    9.60
  -5  -3   1  120.49    9.60
  -5  -3   1  127.59   16.30
  -5  -3   1   90.49   16.30
  -5  -3   1   90.39    7.40
   4   3  -1   34.20    3.30
   4   3  -1   30.10    3.50
  -4  -3   1   34.10    4.60
  -4  -3   1   38.50    9.40
  -4  -3   1   45.00    4.50
  -4  -3   1   39.00    9.90
  -4  -3   1   35.10    4.90
   3   3  -1   65.09    6.40
   3   3  -1   62.29    5.60
   3   3  -1   63.99    4.70
   3   3  -1   62.49    4.90
  -3  -3   1   80.59    7.50
  -3  -3   1   61.79    5.90
  -3  -3   1   64.39    5.90
  -3  -3   1   65.69    5.90
  -3  -3   1   58.29    9.50
  -3  -3   1   58.09    9.40
   2   3  -1 1496.15   82.39
   2   3  -1 1957.70   83.79
  -2  -3   1 1649.04   83.09
  -2  -3   1 1756.62   88.09
  -2  -3   1 1749.82   90.09
  -2  -3   1 1530.45   85.49
   1   3  -1   69.69    6.40
   1   3  -1   58.19    4.70
   1   3  -1   66.29    5.80
  -1  -3   1   64.99    6.40
  -1  -3   1   66.49    7.80
  -1  -3   1   70.29    7.90
   0   3  -1   45.50    5.10
   0   3  -1   40.00    4.40
   0   3  -1   32.10    3.10
   0   3  -1   37.00    3.90
   0  -3   1   35.70    4.40
   0  -3   1   36.20    5.20
   0  -3   1   38.00    5.30
  -1   3  -1 1054.39   53.19
  -1   3  -1 1161.08   56.89
  -1   3  -1 1045.40   52.99
   1  -3   1  997.70   53.59
   1  -3   1  965.70   53.19
   1  -3   1 1186.88   53.69
  -2   3  -1  120.09    7.50
  -2   3  -1  139.99   11.00
   2  -3   1  134.89    8.20
   2  -3   1  140.29    9.30
  -3   3  -1   19.40    4.00
  -3   3  -1   19.90    3.80
   3  -3   1   18.40    4.00
   3  -3   1   19.70    2.50
   3  -3   1   18.60    3.50
  -4   3  -1  495.45   30.70
  -4   3  -1  500.15   29.40
   4  -3   1  456.85   29.40
   4  -3   1  469.25   30.70
   4  -3   1  531.65   27.20
  -5   3  -1   42.10    5.10
  -5   3  -1   35.30    5.80
   5  -3   1   41.00    5.10
  -6   3  -1   48.60    5.10
  -6   3  -1   33.60    6.20
  -6   3  -1   39.20    3.40
   6  -3   1   36.80    5.00
  -7   3  -1  191.88   11.20
  -7   3  -1  189.38   12.00
  -7   3  -1  187.18   11.80
  -7   3  -1  179.98   10.30
  -7   3  -1  172.88   16.60
   7  -3   1  161.08    9.60
   7  -3   1  182.08   10.00
   7  -3   1  179.58    9.40
   7  -3   1  172.78    9.40
   7  -3   1  177.38   14.70
   7  -3   1  178.28   10.10
   7  -3   1  166.88    9.20
   7  -3   1  168.28    9.70
   7  -3   1  172.28    9.90
   7  -3   1  168.18   10.20
   7  -3   1  167.18   10.00
   7  -3   1  189.48   10.00
   7  -3   1  176.68   10.20
  -8   3  -1   12.10    3.90
  -8   3  -1   10.30    3.20
  -8   3  -1   18.70   20.70
  -8   3  -1    8.60    2.40
  -8   3  -1   12.20    2.80
   8  -3   1   12.40    5.80
   8  -3   1   15.60    2.90
   8  -3   1   12.90    1.40
   8  -3   1   13.40    1.90
   8  -3   1   12.20    1.50
   8  -3   1   13.70    1.40
   8  -3   1   13.70    1.80
   8  -3   1   13.90    1.40
   8  -3   1   12.80    1.40
   8  -3   1   15.60    2.70
   8  -3   1   11.80    2.00
   8  -3   1   12.70    1.60
  -9   3  -1    5.50    2.30
  -9   3  -1   12.40    4.10
  -9   3  -1    8.80    2.90
  -9   3  -1    3.40    3.20
   9  -3   1    9.10    1.30
   9  -3   1    7.60    1.40
   9  -3   1    8.30    1.10
   9  -3   1    8.80    1.20
   9  -3   1    9.00    1.20
   9  -3   1   10.10    1.70
   9  -3   1    9.10    1.50
   9  -3   1    8.10    1.40
   9  -3   1   11.40    2.20
 -10   3  -1   18.80    2.20
 -10   3  -1   13.70    2.90
  10  -3   1   17.30    1.90
  10  -3   1   17.10    2.00
  10  -3   1   16.70    1.60
  10  -3   1   17.70    1.50
  10  -3   1   18.50    2.20
  10  -3   1   17.30    1.60
 -11   3  -1    9.70    2.60
  11  -3   1   15.20    1.30
  11  -3   1   12.90    1.50
  11  -3   1   14.20    1.40
  11  -3   1   11.40    1.40
  11  -3   1   13.70    1.10
  11   2  -1    7.20    1.00
  11   2  -1    7.20    0.70
  11   2  -1    5.40    0.80
 -11  -2   1    5.50    0.90
  10   2  -1   10.60    2.00
  10   2  -1   10.80    1.50
  10   2  -1   10.30    1.10
  10   2  -1   10.20    1.40
  10   2  -1   10.40    1.40
  10   2  -1   11.60    1.10
 -10  -2   1    7.80    3.40
 -10  -2   1    9.40    1.70
 -10  -2   1    8.90    2.30
 -10  -2   1   13.00    3.30
   9   2  -1   14.50    1.60
   9   2  -1   14.20    1.40
   9   2  -1   17.40    1.90
   9   2  -1   17.70    1.50
   9   2  -1   16.30    1.90
   9   2  -1   16.60    1.60
   9   2  -1   18.80    2.10
  -9  -2   1   16.80    2.40
  -9  -2   1   14.10    3.60
  -9  -2   1    9.00    3.50
  -9  -2   1   16.80    4.30
  -9  -2   1   13.90    3.20
  -9  -2   1   19.30    4.80
   8   2  -1   51.99    3.80
   8   2  -1   64.49    4.40
   8   2  -1   66.49    4.60
   8   2  -1   62.79    3.90
   8   2  -1   62.79    3.90
   8   2  -1   59.29    3.70
   8   2  -1   63.79    4.40
   8   2  -1   58.99    3.80
   8   2  -1   66.89    4.80
  -8  -2   1   65.99    9.50
  -8  -2   1   80.59    9.40
  -8  -2   1   73.19    7.00
  -8  -2   1   51.39    7.20
  -8  -2   1   50.79    4.40
   7   2  -1    6.20    1.20
   7   2  -1    7.40    1.00
   7   2  -1   10.60    1.60
   7   2  -1    8.70    3.40
   7   2  -1    6.60    1.10
   7   2  -1    8.00    1.30
   7   2  -1    6.60    1.20
   7   2  -1    8.30    1.40
   7   2  -1   10.30    1.40
   7   2  -1    7.70    1.00
   7   2  -1    7.30    1.50
   7   2  -1    6.50    1.00
  -7  -2   1    7.50    3.60
  -7  -2   1    7.20    2.90
  -7  -2   1   11.70   12.30
  -7  -2   1    7.90    2.10
  -7  -2   1    6.30    3.20
   6   2  -1   85.69    5.60
   6   2  -1   80.99    9.20
   6   2  -1   91.79    5.60
   6   2  -1   84.79    5.50
   6   2  -1   90.19    5.30
   6   2  -1   77.89    5.70
   6   2  -1   83.49    4.80
   6   2  -1   87.99    4.90
  -6  -2   1   85.19   16.50
  -6  -2   1   86.19    6.70
  -6  -2   1   83.69    7.50
  -6  -2   1   92.99    8.60
  -6  -2   1   89.39    8.30
  -6  -2   1   98.89   18.30
   5   2  -1   10.70    2.10
   5   2  -1    7.20    2.90
   5   2  -1   16.10    3.00
  -5  -2   1    7.80    2.60
  -5  -2   1   10.60    2.00
  -5  -2   1   11.90    2.80
  -5  -2   1    8.50    2.40
  -5  -2   1   14.00    2.60
  -5  -2   1   13.30    5.20
   4   2  -1   56.89    6.00
   4   2  -1   50.79    4.90
   4   2  -1   45.50    3.80
  -4  -2   1   48.60    4.90
  -4  -2   1   49.20    5.10
  -4  -2   1   53.89    4.50
  -4  -2   1   46.30    9.00
  -4  -2   1   57.79    5.10
   3   2  -1  150.58    9.50
   3   2  -1  161.38   14.30
   3   2  -1  180.48   10.20
  -3  -2   1  170.38   10.30
  -3  -2   1  168.18   12.20
  -3  -2   1  179.78   12.30
  -3  -2   1  158.48   13.70
  -3  -2   1  154.38   10.00
   2   2  -1 1252.27   62.59
   2   2  -1 1324.37   61.39
   2   2  -1 1152.08   61.09
  -2  -2   1 1187.78   61.39
  -2  -2   1 1343.27   61.89
  -2  -2   1 1295.57   65.49
  -2  -2   1 1204.68   63.39
   1   2  -1    7.50    1.40
   1   2  -1    8.40    2.00
   1   2  -1    9.90    2.30
   1   2  -1   12.20    2.10
  -1  -2   1    8.00    2.90
  -1  -2   1   12.60    3.00
  -1  -2   1    7.90    2.70
   0   2  -1    0.60    0.80
   0   2  -1    1.60    0.80
   0   2  -1    2.00    1.20
   0  -2   1    0.70    1.20
   0  -2   1    0.30    0.50
   0  -2   1    0.50    1.10
   0  -2   1    0.10    1.00
  -1   2  -1  902.71   48.50
   1  -2   1 1140.89   49.90
   1  -2   1  899.31   48.90
   1  -2   1  938.71   49.40
   1  -2   1 1110.39   48.80
  -2   2  -1   72.59    6.80
  -2   2  -1   74.09    6.70
   2  -2   1   74.29    6.80
   2  -2   1   65.69    4.70
   2  -2   1   70.19    5.90
  -3   2  -1   16.50    3.40
  -3   2  -1   18.30    3.10
   3  -2   1   16.10    3.00
   3  -2   1   15.20    3.40
   3  -2   1   15.50    2.20
  -4   2  -1  495.15   29.30
  -4   2  -1  484.15   27.40
   4  -2   1  480.85   26.40
   4  -2   1  471.65   29.60
  -5   2  -1   44.10    5.70
  -5   2  -1   38.90    3.50
  -5   2  -1   39.10    3.80
  -5   2  -1   35.90    3.80
  -5   2  -1   50.79    4.70
   5  -2   1   45.10    5.20
  -6   2  -1   23.00    5.70
  -6   2  -1   12.50    2.30
  -6   2  -1   12.20    2.30
  -6   2  -1   10.30    2.20
  -6   2  -1    7.70    2.00
  -6   2  -1   26.40    7.70
   6  -2   1   14.90    3.30
  -7   2  -1  111.99    9.10
  -7   2  -1  110.29    7.70
  -7   2  -1  113.89   12.40
  -7   2  -1  102.59    9.70
   7  -2   1  103.89    5.90
   7  -2   1  112.49    6.30
   7  -2   1   97.09    6.10
   7  -2   1  101.49    6.60
   7  -2   1   99.99    6.40
   7  -2   1   96.69    5.60
   7  -2   1   96.79    6.70
   7  -2   1  104.69   10.40
   7  -2   1  101.59    6.70
   7  -2   1  106.99    5.90
   7  -2   1   98.09    5.70
   7  -2   1  109.79    6.50
  -8   2  -1   54.99    5.30
  -8   2  -1   48.00    7.00
  -8   2  -1   59.29    7.20
  -8   2  -1   41.80    4.80
   8  -2   1   46.10    3.40
   8  -2   1   48.90    4.10
   8  -2   1   40.50   11.30
   8  -2   1   51.59    3.90
   8  -2   1   51.29    3.90
   8  -2   1   49.40    3.30
   8  -2   1   47.00    3.20
   8  -2   1   48.60    3.60
   8  -2   1   50.39    3.30
   8  -2   1   48.90    3.10
  -9   2  -1    4.10    2.40
  -9   2  -1    5.30    1.20
  -9   2  -1    2.70    3.60
  -9   2  -1    5.90    2.50
  -9   2  -1    0.80    3.30
   9  -2   1    7.70    1.10
   9  -2   1    7.20    1.50
   9  -2   1    6.30    1.40
   9  -2   1    4.60    0.80
   9  -2   1    5.90    0.90
   9  -2   1    4.90    1.10
   9  -2   1    3.20    1.50
   9  -2   1    7.10    1.70
   9  -2   1    6.40    1.40
 -10   2  -1    0.30    5.70
 -10   2  -1    3.00    2.60
 -10   2  -1    5.20    1.40
 -10   2  -1    5.60    2.30
  10  -2   1    8.90    1.40
  10  -2   1    9.00    1.40
  10  -2   1    5.90    1.20
  10  -2   1    8.20    1.00
  10  -2   1    8.60    1.80
  10  -2   1    8.00    1.10
  10  -2   1    7.90    1.20
 -11   2  -1   14.40    1.70
 -11   2  -1   24.70    4.00
  11  -2   1   15.70    1.60
  11  -2   1   19.20    1.40
  11  -2   1   17.50    1.30
  11  -2   1   17.10    1.60
  11   1  -1    2.00    0.60
  11   1  -1    2.80    0.80
  11   1  -1    3.40    0.60
  11   1  -1    3.50    0.80
 -11  -1   1    3.40    0.90
  10   1  -1   20.70    2.20
  10   1  -1   22.40    2.10
  10   1  -1   23.70    1.70
  10   1  -1   23.40    1.80
  10   1  -1   21.60    1.80
  10   1  -1   21.00    2.20
 -10  -1   1   14.80    4.10
 -10  -1   1   21.30    2.50
 -10  -1   1   18.50    4.60
 -10  -1   1   25.70    4.20
   9   1  -1   10.10    1.50
   9   1  -1    9.80    2.70
   9   1  -1    9.90    1.20
   9   1  -1    9.10    1.50
   9   1  -1   11.20    1.60
   9   1  -1   10.80    1.20
   9   1  -1   10.70    1.80
   9   1  -1   11.00    1.60
  -9  -1   1    7.40    3.20
  -9  -1   1    4.30    3.90
  -9  -1   1    7.10    4.00
  -9  -1   1   14.50    2.00
  -9  -1   1    8.40    2.80
   8   1  -1   14.90    1.50
   8   1  -1   15.00    2.10
   8   1  -1   15.90    1.90
   8   1  -1   13.50    1.40
   8   1  -1   13.60    1.40
   8   1  -1   14.60    1.40
   8   1  -1   15.50    2.00
   8   1  -1   17.60    5.70
   8   1  -1   13.80    1.40
   8   1  -1   14.00    1.70
  -8  -1   1   13.20    4.50
  -8  -1   1   10.90    4.20
  -8  -1   1   12.20    2.10
   7   1  -1   30.40    2.90
   7   1  -1   30.30    2.20
   7   1  -1   31.60    2.30
   7   1  -1   31.90    2.60
   7   1  -1   32.90    3.30
   7   1  -1   27.80    2.30
   7   1  -1   33.70    2.70
   7   1  -1   30.50    2.20
   7   1  -1   35.60    5.30
   7   1  -1   32.00    2.30
   7   1  -1   33.40    2.30
   7   1  -1   35.30    2.90
   7   1  -1   26.00    2.70
  -7  -1   1   26.60    4.30
  -7  -1   1   23.80    4.20
  -7  -1   1   29.60    6.20
   6   1  -1  122.99   11.30
  -6  -1   1  121.99    8.20
  -6  -1   1  141.09   17.20
  -6  -1   1  124.99   10.10
  -6  -1   1  120.69    8.70
  -6  -1   1  128.09    9.30
   5   1  -1  131.09   10.90
   5   1  -1  153.38   11.80
  -5  -1   1  147.09   15.60
  -5  -1   1  139.49   10.20
  -5  -1   1  130.19    8.70
  -5  -1   1  153.98   12.40
  -5  -1   1  134.89    9.20
  -5  -1   1  139.69    9.30
   4   1  -1  179.18   12.10
   4   1  -1  190.58   12.50
  -4  -1   1  166.28   10.50
  -4  -1   1  191.48   11.90
  -4  -1   1  173.68   15.80
  -4  -1   1  165.58   10.30
  -4  -1   1  187.38   12.90
   3   1  -1   42.90    4.00
   3   1  -1   43.80    4.40
  -3  -1   1   37.90    4.50
  -3  -1   1   29.50    6.20
  -3  -1   1   45.60    3.80
   2   1  -1 2026.90   96.59
   2   1  -1 1885.21   96.89
   2   1  -1 1758.92   95.89
  -2  -1   1 2129.09   99.59
  -2  -1   1 1947.21   97.59
  -2  -1   1 2188.28   96.59
   1   1  -1  134.39    7.90
   1   1  -1  130.09    8.30
   1   1  -1  160.18    8.10
  -1  -1   1  170.68    8.20
  -1  -1   1  129.59    8.60
  -1  -1   1  169.28   10.10
  -1  -1   1  156.08    9.80
   0   1  -1   56.69    4.00
   0   1  -1   65.19    3.30
   0   1  -1   52.29    3.40
   0   1  -1   56.69    4.60
   0  -1   1   54.79    3.90
   0  -1   1   56.39    3.60
   0  -1   1   54.59    4.20
  -1   1  -1 5255.47  248.38
  -1   1  -1 5579.54  248.28
   1  -1   1 4628.84  247.48
  -2   1  -1  129.29    8.40
  -2   1  -1  132.39    9.20
   2  -1   1  124.99    8.70
   2  -1   1  112.79    8.40
   2  -1   1  109.99    7.10
  -3   1  -1   90.39    6.70
  -3   1  -1   82.19    7.40
   3  -1   1   81.59    6.10
   3  -1   1   89.69    7.60
  -4   1  -1  232.78   14.20
  -4   1  -1  236.78   16.50
   4  -1   1  252.07   15.10
   4  -1   1  244.08   17.00
  -5   1  -1   -0.10    1.20
  -5   1  -1   -0.70    3.50
  -5   1  -1    3.00    1.30
  -5   1  -1    1.30    2.20
  -5   1  -1    0.70    1.10
   5  -1   1    2.40    1.60
  -6   1  -1   25.20    3.70
  -6   1  -1   26.90    4.20
  -6   1  -1   28.70   11.30
  -6   1  -1   28.30    4.10
  -6   1  -1   46.20    8.40
   6  -1   1   31.30    4.50
  -7   1  -1   25.30    5.30
  -7   1  -1   20.90    4.60
  -7   1  -1   18.70    3.10
  -7   1  -1   17.70    3.50
   7  -1   1   19.40    1.90
   7  -1   1   19.80    2.90
   7  -1   1   21.80    2.00
   7  -1   1   19.00    2.20
   7  -1   1   18.70    1.70
   7  -1   1   19.90    1.60
   7  -1   1   22.00    4.40
   7  -1   1   22.00    2.50
   7  -1   1   19.00    1.60
   7  -1   1   22.10    2.20
   7  -1   1   21.00    1.80
  -8   1  -1   34.00    4.80
  -8   1  -1   49.50    7.40
  -8   1  -1   43.50    6.80
  -8   1  -1   36.80    3.10
   8  -1   1   44.00    3.50
   8  -1   1   41.30    3.40
   8  -1   1   39.70    2.60
   8  -1   1   38.80    2.80
   8  -1   1   40.90    2.70
   8  -1   1   39.00    7.50
   8  -1   1   36.30    3.00
   8  -1   1   40.20    3.20
   8  -1   1   40.00    3.70
   8  -1   1   41.10    2.90
  -9   1  -1    8.10    2.70
  -9   1  -1    9.10    3.80
  -9   1  -1    4.30    2.60
  -9   1  -1    1.10    4.00
  -9   1  -1    7.50    1.40
   9  -1   1    7.00    1.60
   9  -1   1    8.90    1.10
   9  -1   1    6.20    1.00
   9  -1   1    9.90    1.40
   9  -1   1    9.20    1.30
   9  -1   1    8.60    2.50
   9  -1   1    8.00    1.30
   9  -1   1   11.10    1.90
 -10   1  -1   -0.30    0.90
 -10   1  -1   -3.50    3.30
 -10   1  -1   -0.80    2.00
  10  -1   1    2.00    1.10
  10  -1   1    0.00    0.70
  10  -1   1   -0.50    0.80
  10  -1   1    1.00    0.60
  10  -1   1    1.30    0.60
  10  -1   1    0.80    0.70
  10  -1   1   -0.10    0.70
  10  -1   1    0.40    0.50
 -11   1  -1    0.30    0.90
 -11   1  -1   -0.10    1.80
  11  -1   1    2.90    0.60
  11  -1   1    2.00    0.70
  11  -1   1    5.50    1.40
  11  -1   1    2.40    0.50
  11  -1   1    2.80    0.80
  11   0  -1   11.90    1.10
  11   0  -1   10.80    1.00
  11   0  -1    9.40    1.00
  11   0  -1   10.40    1.40
  11   0  -1    9.40    1.20
  11   0  -1   11.70    1.40
 -11   0   1   11.50    1.60
  10   0  -1    6.60    1.00
  10   0  -1    6.10    1.00
  10   0  -1    4.10    1.60
  10   0  -1    6.40    1.20
  10   0  -1    8.30    1.50
  10   0  -1   11.10    2.40
  10   0  -1    6.00    1.30
  10   0  -1    6.90    1.00
 -10   0   1    8.90    2.50
 -10   0   1    3.20    2.60
 -10   0   1    3.80    1.40
 -10   0   1   12.40    6.00
   9   0  -1    2.90    0.80
   9   0  -1    3.30    0.70
   9   0  -1    3.40    0.70
   9   0  -1    3.30    1.30
   9   0  -1    4.20    1.20
   9   0  -1    3.90    1.20
   9   0  -1    3.70    1.10
   9   0  -1    3.10    1.00
  -9   0   1   -0.10    2.70
  -9   0   1    3.10    3.30
  -9   0   1    6.90    2.60
  -9   0   1    3.80    1.30
  -9   0   1    2.00    3.80
   8   0  -1   51.19    3.40
   8   0  -1   48.10    7.40
   8   0  -1   49.99    4.00
   8   0  -1   52.99    3.80
   8   0  -1   47.90    3.20
   8   0  -1   50.09    4.20
   8   0  -1   48.60    3.30
   8   0  -1   54.59    4.00
   8   0  -1   51.19    3.80
   8   0  -1   50.49    3.40
   8   0  -1   51.69    4.40
  -8   0   1   55.09    7.60
  -8   0   1   59.79    5.80
  -8   0   1   44.00    5.50
   7   0  -1   27.20    2.10
   7   0  -1   24.10    2.50
   7   0  -1   24.20    1.90
   7   0  -1   26.00    2.30
   7   0  -1   25.60    2.80
   7   0  -1   26.50    2.10
   7   0  -1   26.10    5.30
   7   0  -1   23.70    1.90
   7   0  -1   28.30    2.30
   7   0  -1   25.20    2.50
   7   0  -1   27.70    2.10
   7   0  -1   28.20    2.10
  -7   0   1   24.60    3.80
  -7   0   1   29.70    5.30
  -7   0   1   56.69   22.40
  -7   0   1   22.80    3.50
   6   0  -1   49.20    7.70
   6   0  -1   75.09    8.00
  -6   0   1   65.59    5.20
  -6   0   1   69.99    6.10
  -6   0   1   65.59    5.70
  -6   0   1   72.29    6.90
  -6   0   1   65.09    6.30
  -6   0   1   64.39   15.50
   5   0  -1  133.59   11.00
   5   0  -1  143.09   11.00
  -5   0   1  132.99   12.20
  -5   0   1  122.79    8.40
  -5   0   1  135.49   15.30
  -5   0   1  129.29    9.10
   4   0  -1  278.97   17.60
   4   0  -1  280.07   17.00
  -4   0   1  286.47   16.70
  -4   0   1  275.67   16.70
  -4   0   1  262.37   20.10
   3   0  -1   -0.30    0.60
   3   0  -1   -0.10    0.40
  -3   0   1   -0.40    1.10
  -3   0   1   -1.00    0.70
  -3   0   1    0.80    1.90
   2   0  -1 3594.84  175.38
   2   0  -1 3585.44  175.18
   2   0  -1 3420.26  174.88
  -2   0   1 3521.05  176.48
  -2   0   1 4087.99  174.18
  -2   0   1 3568.04  174.68
   1   0  -1   44.70    2.80
   1   0  -1   42.60    3.00
   1   0  -1   43.00    2.90
  -1   0   1   42.10    3.40
  -1   0   1   45.90    2.90
  -1   0   1   39.90    2.60
   0   0  -1   33.10    2.70
   0   0  -1   34.30    2.50
   0   0  -1   39.20    2.50
   0   0  -1   37.10    2.50
   0   0   1   37.60    2.50
   0   0   1   38.40    2.60
   0   0   1   35.00    2.60
   0   0   1   32.20    2.40
   0   0   1   37.20    2.60
   0   0   1   38.00    2.20
  -1   0  -1  354.86   16.50
  -1   0  -1  297.47   16.20
  -1   0  -1  320.97   16.30
  -1   0  -1  313.87   16.90
   1   0   1  337.27   16.70
   1   0   1  264.77   15.80
  -2   0  -1   83.49    6.40
  -2   0  -1   78.19    5.20
   2   0   1   71.09    5.20
   2   0   1   71.89    6.10
  -3   0  -1   22.70    2.70
  -3   0  -1   29.70    2.70
  -3   0  -1   31.10    4.00
   3   0   1   32.00    3.40
   3   0   1   29.50    3.60
  -4   0  -1 1521.85   80.69
  -4   0  -1 1726.73   84.79
  -4   0  -1 1515.95   80.89
  -4   0  -1 1759.72   88.89
   4   0   1 1745.93   82.99
  -5   0  -1    2.80    1.50
  -5   0  -1    3.60    2.80
  -5   0  -1    1.80    3.60
  -5   0  -1    1.50    1.10
  -5   0  -1    2.50    1.40
   5   0   1    1.90    1.70
   5   0   1    0.50    0.90
  -6   0  -1  160.88   10.30
  -6   0  -1  164.88   11.70
  -6   0  -1  170.18   10.80
  -6   0  -1  164.88   19.80
  -6   0  -1  165.88   11.50
   6   0   1  174.68   13.80
   6   0   1  149.59    9.30
   6   0   1  158.98    8.60
   6   0   1  176.48    9.10
   6   0   1  169.78   10.30
  -7   0  -1   44.80    6.70
  -7   0  -1   43.20    4.90
  -7   0  -1   36.20    5.90
  -7   0  -1   34.30   14.70
  -7   0  -1   34.30    3.50
  -7   0  -1   41.90    4.60
   7   0   1   37.70    2.60
   7   0   1   40.50    5.80
   7   0   1   41.90    3.60
   7   0   1   37.80    3.10
   7   0   1   42.40    2.80
   7   0   1   44.40    3.20
   7   0   1   45.00    2.90
   7   0   1   40.00    3.00
   7   0   1   42.00    3.40
   7   0   1   46.80    3.50
   7   0   1   39.30    2.80
  -8   0  -1   34.70    4.70
  -8   0  -1   37.50    4.10
  -8   0  -1   26.60    5.70
  -8   0  -1   32.50    5.10
  -8   0  -1   68.39   24.70
  -8   0  -1   33.20    7.30
  -8   0  -1   28.40    3.00
   8   0   1   32.10    2.30
   8   0   1   23.30    7.00
   8   0   1   35.80    2.60
   8   0   1   33.50    2.40
   8   0   1   33.80    3.10
   8   0   1   41.10    3.30
   8   0   1   38.20    3.00
   8   0   1   31.30    2.40
   8   0   1   33.90    2.90
  -9   0  -1   13.40    3.90
  -9   0  -1   16.90    3.30
  -9   0  -1   17.10    2.20
  -9   0  -1   11.50    5.10
  -9   0  -1   17.90    4.90
   9   0   1   19.90    1.80
   9   0   1   22.40    2.50
   9   0   1   19.80    2.10
   9   0   1   19.70    1.60
   9   0   1   19.20    2.00
   9   0   1   18.60    1.70
   9   0   1   21.00    2.20
   9   0   1   19.50    1.50
 -10   0  -1    9.80    3.80
 -10   0  -1    4.30    1.20
 -10   0  -1    4.40    2.30
 -10   0  -1    5.30    2.60
  10   0   1    6.70    0.90
  10   0   1    7.50    1.00
  10   0   1    7.60    1.30
  10   0   1    6.80    1.30
  10   0   1    7.60    1.30
  10   0   1    5.70    1.10
 -11   0  -1    0.00    0.70
  11   0   1    2.40    0.70
  11   0   1    1.80    0.70
  11   0   1    0.30    0.50
  11   0   1    1.00    0.40
  11  -1  -1   26.00    2.30
  11  -1  -1   28.70    1.90
  11  -1  -1   28.80    2.20
  11  -1  -1   28.60    1.80
  11  -1  -1   22.60    1.80
  11  -1  -1   20.30    2.00
 -11   1   1   23.90    4.10
 -11   1   1   22.90    2.30
  10  -1  -1   10.40    1.40
  10  -1  -1    7.50    1.30
  10  -1  -1    9.80    1.20
  10  -1  -1   12.80    2.20
  10  -1  -1    8.90    1.10
  10  -1  -1    9.90    1.30
  10  -1  -1   10.50    1.60
  10  -1  -1    9.50    1.60
 -10   1   1    9.60    3.00
 -10   1   1   10.40    4.60
 -10   1   1    6.80    3.60
   9  -1  -1    5.60    1.30
   9  -1  -1    6.00    1.00
   9  -1  -1    5.70    1.40
   9  -1  -1    6.30    1.00
   9  -1  -1    6.10    1.20
   9  -1  -1    4.70    0.90
   9  -1  -1    4.50    1.30
   9  -1  -1    5.30    1.00
   9  -1  -1    6.50    1.70
  -9   1   1    0.10    3.00
  -9   1   1    6.90    3.00
  -9   1   1    1.40    2.50
   8  -1  -1   84.29    5.40
   8  -1  -1   78.89    5.30
   8  -1  -1   66.09    5.80
   8  -1  -1   76.69    4.70
   8  -1  -1   82.69    5.20
   8  -1  -1   78.09    5.40
   8  -1  -1   72.79    4.60
   8  -1  -1   73.29    4.60
   8  -1  -1   64.69    9.40
   8  -1  -1   79.09    5.60
  -8   1   1   77.09    7.00
  -8   1   1   78.99    8.20
  -8   1   1   96.29    8.90
  -8   1   1   83.19    6.60
   7  -1  -1   10.50    1.60
   7  -1  -1   12.30    1.50
   7  -1  -1   13.50    2.00
   7  -1  -1   10.50    1.20
   7  -1  -1   10.10    1.40
   7  -1  -1    8.80    1.40
   7  -1  -1   11.10    1.20
   7  -1  -1   13.70    3.80
   7  -1  -1   10.80    1.20
   7  -1  -1   10.40    2.00
   7  -1  -1   11.90    1.60
   7  -1  -1   11.00    2.20
   7  -1  -1   10.20    1.10
  -7   1   1    8.00    2.60
  -7   1   1    6.70    2.20
  -7   1   1    7.80    2.60
  -7   1   1    7.30    2.10
   6  -1  -1    1.60    2.50
   6  -1  -1    1.10    1.70
  -6   1   1    2.90    1.30
  -6   1   1    0.00    6.30
   5  -1  -1  541.35   33.90
   5  -1  -1  589.44   32.50
  -5   1   1  622.94   38.20
  -5   1   1  561.34   32.50
   4  -1  -1  133.29   10.60
   4  -1  -1  132.29    9.50
  -4   1   1  124.09    8.20
  -4   1   1  135.39    9.80
   3  -1  -1    5.70    1.90
   3  -1  -1    4.90    1.90
   3  -1  -1    5.10    1.60
  -3   1   1    7.70    1.60
  -3   1   1    5.90    1.60
   2  -1  -1 1466.45   71.89
   2  -1  -1 1519.25   72.09
   2  -1  -1 1381.76   71.19
   1  -1  -1   16.30    2.20
   1  -1  -1   17.90    1.70
   1  -1  -1   17.40    1.80
   1  -1  -1   19.50    1.80
  -1   1   1   17.30    2.40
   0  -1  -1   26.50    2.40
   0  -1  -1   19.70    2.30
   0  -1  -1   24.10    1.60
   0  -1  -1   21.40    2.70
   0   1   1   22.20    2.20
   0   1   1   20.50    2.40
   0   1   1   24.70    2.70
   0   1   1   21.10    2.10
   0   1   1   23.60    1.60
  -1  -1  -1 2057.39   98.89
  -1  -1  -1 2130.29   99.39
  -1  -1  -1 2229.98   98.89
   1   1   1 1861.31   97.89
   1   1   1 1821.82   98.19
   1   1   1 2008.20   98.39
  -2  -1  -1   20.30    2.90
  -2  -1  -1   23.20    3.50
  -2  -1  -1   23.30    1.80
  -2  -1  -1   22.40    2.60
  -2  -1  -1   22.70    4.80
   2   1   1   19.00    2.70
   2   1   1   21.50    2.80
   2   1   1   19.60    3.20
  -3  -1  -1  156.88   13.50
  -3  -1  -1  151.98    9.20
  -3  -1  -1  146.59    9.90
  -3  -1  -1  153.58   11.00
  -3  -1  -1  165.68   11.30
   3   1   1  150.28    9.70
   3   1   1  136.29    8.60
  -4  -1  -1  834.22   46.30
  -4  -1  -1  823.02   43.30
  -4  -1  -1  829.32   42.70
  -4  -1  -1  864.41   46.60
  -4  -1  -1  857.31   43.20
  -4  -1  -1  877.41   50.99
   4   1   1  781.82   42.10
   4   1   1  946.01   45.60
  -5  -1  -1  110.99    7.90
  -5  -1  -1  104.39    7.40
  -5  -1  -1  118.89   11.20
  -5  -1  -1  114.49    8.30
  -5  -1  -1  110.79   14.90
  -5  -1  -1  111.39    8.60
   5   1   1  137.59   10.60
   5   1   1  105.89    7.00
  -6  -1  -1  166.98   10.10
  -6  -1  -1  159.48   12.00
  -6  -1  -1  165.08   11.10
  -6  -1  -1  139.49   14.00
  -6  -1  -1  162.98   11.60
   6   1   1  147.29    9.10
   6   1   1  144.89    8.80
   6   1   1  148.19    9.00
   6   1   1  174.58    9.20
   6   1   1  152.38    8.90
   6   1   1  163.28    8.70
   6   1   1  168.18   13.70
   6   1   1  156.88    8.30
   6   1   1  151.88    8.20
   6   1   1  163.68    8.40
  -7  -1  -1   50.19    6.00
  -7  -1  -1   50.09    7.20
  -7  -1  -1   54.19    5.20
  -7  -1  -1   58.89    5.60
  -7  -1  -1   72.69   18.40
  -7  -1  -1   46.40    3.80
  -7  -1  -1   44.90    7.50
   7   1   1   59.79    4.20
   7   1   1   53.29    3.40
   7   1   1   54.59    3.40
   7   1   1   48.60    7.40
   7   1   1   52.59    4.00
   7   1   1   52.09    3.30
   7   1   1   55.89    3.80
   7   1   1   47.40    3.80
   7   1   1   51.09    3.20
   7   1   1   51.69    3.70
   7   1   1   51.69    3.60
   7   1   1   53.09    4.40
  -8  -1  -1   29.60    5.60
  -8  -1  -1   48.50    7.80
  -8  -1  -1   36.90    3.20
  -8  -1  -1   41.80    8.20
  -8  -1  -1   40.40    5.20
  -8  -1  -1   37.00    4.60
   8   1   1   37.50    3.30
   8   1   1   34.00    2.50
   8   1   1   36.70    2.50
   8   1   1   36.40    2.60
   8   1   1   35.70    3.00
   8   1   1   36.40    2.70
   8   1   1   39.30    3.30
   8   1   1   41.50    3.20
  -9  -1  -1   18.30    4.70
  -9  -1  -1   19.10    2.40
  -9  -1  -1   22.40    3.50
  -9  -1  -1   19.90    4.30
   9   1   1   22.40    2.20
   9   1   1   23.10    1.90
   9   1   1   22.90    2.40
   9   1   1   22.60    1.80
   9   1   1   21.60    1.80
   9   1   1   28.30    2.90
   9   1   1   22.30    2.30
 -10  -1  -1   -0.60    3.30
 -10  -1  -1    4.00    2.10
 -10  -1  -1    2.30    1.00
 -10  -1  -1    0.70    1.90
  10   1   1    3.40    0.60
  10   1   1    4.10    0.70
  10   1   1    3.70    0.80
  10   1   1    4.50    1.10
  10   1   1    3.20    0.90
  10   1   1    4.90    0.80
 -11  -1  -1    3.00    1.20
  11   1   1    2.20    0.40
  11   1   1    2.20    0.60
  11  -2  -1   13.60    1.30
  11  -2  -1   10.50    1.80
  11  -2  -1   12.70    1.20
  11  -2  -1    9.80    1.30
  11  -2  -1   12.10    1.60
  11  -2  -1   12.90    1.60
 -11   2   1   11.70    1.80
  10  -2  -1    4.80    1.20
  10  -2  -1    4.70    1.10
  10  -2  -1    5.30    1.00
  10  -2  -1    6.60    1.10
  10  -2  -1    4.70    0.90
  10  -2  -1    8.20    1.80
  10  -2  -1    5.00    1.00
  10  -2  -1    4.30    1.10
 -10   2   1    2.40    3.30
 -10   2   1    6.40    2.50
 -10   2   1    4.50    2.80
 -10   2   1    3.60    4.00
   9  -2  -1   11.10    1.20
   9  -2  -1   10.30    1.30
   9  -2  -1   11.90    1.90
   9  -2  -1   10.30    1.70
   9  -2  -1    9.90    1.30
   9  -2  -1    7.00    1.40
   9  -2  -1    9.80    1.60
   9  -2  -1   13.60    2.30
   9  -2  -1    9.00    1.20
  -9   2   1    8.70    2.90
  -9   2   1    3.90    3.60
  -9   2   1    4.30    2.60
   8  -2  -1  201.48   10.90
   8  -2  -1  227.58   12.80
   8  -2  -1  211.98   12.20
   8  -2  -1  196.38   11.30
   8  -2  -1  185.38   11.40
   8  -2  -1  199.08   17.60
   8  -2  -1  210.98   10.90
   8  -2  -1  218.18   12.00
   8  -2  -1  219.28   11.20
  -8   2   1  225.48   12.70
  -8   2   1  208.98   13.20
   7  -2  -1   24.80    2.50
   7  -2  -1   27.10    2.40
   7  -2  -1   21.50    1.80
   7  -2  -1   20.40    3.10
   7  -2  -1   21.30    2.20
   7  -2  -1   25.50    5.10
   7  -2  -1   24.40    2.30
   7  -2  -1   23.50    2.10
   7  -2  -1   19.80    3.00
   7  -2  -1   22.90    2.10
   7  -2  -1   24.20    2.50
   7  -2  -1   25.90    2.80
   7  -2  -1   24.70    1.90
   7  -2  -1   23.80    2.00
   7  -2  -1   23.40    1.80
  -7   2   1   48.60   13.80
  -7   2   1   22.80    3.00
   6  -2  -1    8.60    3.00
   6  -2  -1    3.80    4.40
  -6   2   1    7.80    1.90
  -6   2   1    6.90    6.70
  -6   2   1    2.20    3.60
   5  -2  -1  351.56   25.00
   5  -2  -1  394.06   22.90
  -5   2   1  391.56   23.60
  -5   2   1  358.76   21.40
   4  -2  -1  152.78   10.70
   4  -2  -1  148.69   12.10
   4  -2  -1  148.39   11.60
  -4   2   1  172.78   12.30
  -4   2   1  150.28   11.20
   3  -2  -1    0.70    0.80
   3  -2  -1    0.80    1.10
   3  -2  -1    1.70    1.20
  -3   2   1    3.00    1.70
   2  -2  -1 4747.62  230.28
   2  -2  -1 4941.41  230.98
   2  -2  -1 5128.89  231.68
  -2   2   1 4316.07  230.78
   1  -2  -1   15.80    1.90
   1  -2  -1   12.50    3.10
   1  -2  -1   15.40    2.20
   1  -2  -1   14.10    1.90
  -1   2   1   13.70    3.00
  -1   2   1   12.00    2.90
   0  -2  -1    3.10    1.90
   0  -2  -1    1.20    1.60
   0  -2  -1    4.30    1.10
   0   2   1    3.00    0.70
   0   2   1    3.40    1.70
   0   2   1    2.90    1.90
   0   2   1    2.50    1.10
  -1  -2  -1  174.28   11.70
  -1  -2  -1  157.08   11.80
  -1  -2  -1  184.38   10.90
   1   2   1  156.68   10.10
   1   2   1  164.48   11.10
   1   2   1  151.78    9.40
  -2  -2  -1    9.90    3.30
  -2  -2  -1   15.70    2.60
  -2  -2  -1   14.00    3.40
  -2  -2  -1   10.50    2.70
   2   2   1    9.80    2.00
   2   2   1   11.70    2.40
   2   2   1   13.70    3.20
   2   2   1   11.00    3.10
  -3  -2  -1   22.30    4.50
  -3  -2  -1   18.60    5.60
  -3  -2  -1   16.60    3.30
  -3  -2  -1   14.30    3.00
   3   2   1   14.60    2.30
   3   2   1   17.00    3.80
  -4  -2  -1 1451.45   70.79
  -4  -2  -1 1424.36   73.69
  -4  -2  -1 1380.86   69.89
  -4  -2  -1 1499.25   75.39
  -4  -2  -1 1431.06   70.29
  -4  -2  -1 1465.55   79.09
   4   2   1 1304.97   70.29
   4   2   1 1399.66   71.49
   4   2   1 1320.27   68.89
  -5  -2  -1   59.19   10.80
  -5  -2  -1   35.40    6.40
  -5  -2  -1   51.99    6.20
  -5  -2  -1   44.20    4.60
  -5  -2  -1   44.90    5.80
  -5  -2  -1   46.70    5.80
   5   2   1   51.09    6.30
   5   2   1   50.99    4.20
  -6  -2  -1   25.00    5.50
  -6  -2  -1   23.20    4.00
  -6  -2  -1   41.00    7.20
  -6  -2  -1   23.10    3.70
  -6  -2  -1   27.30    2.80
  -6  -2  -1   26.40    4.40
  -6  -2  -1   28.40    5.30
  -6  -2  -1   22.60    9.40
   6   2   1   30.10    2.10
   6   2   1   31.10    2.70
   6   2   1   31.50    2.80
   6   2   1   30.60    3.20
   6   2   1   25.60    4.10
   6   2   1   30.80    5.00
   6   2   1   21.60    2.90
   6   2   1   29.10    2.10
  -7  -2  -1   29.10    4.80
  -7  -2  -1   18.90    4.80
  -7  -2  -1   19.80    4.70
  -7  -2  -1   32.70    4.10
  -7  -2  -1   25.80    2.70
  -7  -2  -1   31.70    4.70
   7   2   1   25.20    3.10
   7   2   1   24.60    5.40
   7   2   1   25.70    2.00
   7   2   1   24.40    2.60
   7   2   1   21.30    2.40
   7   2   1   27.10    2.10
   7   2   1   25.80    2.00
   7   2   1   33.10    2.50
   7   2   1   27.90    2.70
  -8  -2  -1    2.50    3.40
  -8  -2  -1    6.20    3.10
  -8  -2  -1    5.50    2.50
  -8  -2  -1    6.00    1.40
  -8  -2  -1    5.50    2.70
   8   2   1    9.20    1.20
   8   2   1    8.50    1.60
   8   2   1    8.50    1.40
   8   2   1    6.10    1.20
   8   2   1    7.70    1.40
   8   2   1    7.50    1.70
   8   2   1    8.50    1.10
   8   2   1    7.40    1.00
  -9  -2  -1   12.10    4.40
  -9  -2  -1   13.50    2.20
  -9  -2  -1   13.90    3.20
  -9  -2  -1   13.30    3.50
  -9  -2  -1   17.60    4.40
  -9  -2  -1   28.00    5.10
   9   2   1   21.90    3.00
   9   2   1   18.00    1.60
   9   2   1   16.70    1.90
   9   2   1   16.90    1.40
   9   2   1   16.00    2.00
   9   2   1   17.80    1.50
   9   2   1   17.30    1.90
 -10  -2  -1   -1.60    3.50
 -10  -2  -1    0.00    2.00
 -10  -2  -1    3.70    1.80
 -10  -2  -1    3.40    1.10
  10   2   1    3.60    0.60
  10   2   1    4.10    1.00
  10   2   1    4.70    0.80
  10   2   1    5.00    0.90
  10   2   1    3.90    0.70
  10   2   1    3.90    0.90
  12  -3  -1   16.10    1.60
  12  -3  -1   11.40    1.20
  11  -3  -1   33.80    2.40
  11  -3  -1   33.00    2.30
  11  -3  -1   32.30    2.60
  11  -3  -1   32.30    2.20
  11  -3  -1   31.80    2.60
  10  -3  -1    2.00    0.90
  10  -3  -1    1.40    0.60
  10  -3  -1    4.90    1.50
  10  -3  -1    2.80    0.80
  10  -3  -1    2.60    0.70
  10  -3  -1    2.10    0.90
  10  -3  -1    2.40    1.00
  10  -3  -1    1.90    0.90
  10  -3  -1    2.30    0.70
 -10   3   1    3.60    2.50
   9  -3  -1   28.80    2.20
   9  -3  -1   31.30    3.30
   9  -3  -1   29.40    2.40
   9  -3  -1   28.80    2.30
   9  -3  -1   28.70    2.70
   9  -3  -1   30.00    2.90
   9  -3  -1   31.80    2.90
   9  -3  -1   26.00    2.30
  -9   3   1   39.70    5.20
  -9   3   1   29.80    6.30
   8  -3  -1  322.27   18.30
   8  -3  -1  294.17   16.10
   8  -3  -1  311.17   16.00
   8  -3  -1  288.97   15.70
   8  -3  -1  308.67   15.30
   8  -3  -1  293.67   15.10
   8  -3  -1  292.77   15.10
   8  -3  -1  324.77   15.70
   8  -3  -1  263.87   22.20
   8  -3  -1  282.37   15.30
   8  -3  -1  257.77   15.90
   8  -3  -1  297.47   15.00
   8  -3  -1  288.27   16.10
   7  -3  -1   17.30    1.90
   7  -3  -1   14.70    2.10
   7  -3  -1   16.90    1.70
   7  -3  -1   20.70    4.40
   7  -3  -1   18.90    2.10
   7  -3  -1   17.70    1.50
   7  -3  -1   15.50    2.20
   7  -3  -1   17.10    1.50
   7  -3  -1   16.30    2.00
   7  -3  -1   19.50    1.80
   7  -3  -1   15.70    1.50
   7  -3  -1   17.00    2.00
   7  -3  -1   15.00    2.50
   7  -3  -1   15.90    2.20
   7  -3  -1   18.20    2.20
   7  -3  -1   19.60    1.60
   7  -3  -1   16.10    1.70
   7  -3  -1   16.30    1.90
   6  -3  -1   23.80    4.20
  -6   3   1   19.50    4.80
  -6   3   1   25.30    4.90
   5  -3  -1  130.29   13.10
   5  -3  -1  151.58   11.40
   5  -3  -1  137.99   12.40
  -5   3   1  151.78   12.50
  -5   3   1  147.49   11.70
   4  -3  -1   29.40    3.80
   4  -3  -1   26.00    4.70
   4  -3  -1   24.40    4.10
  -4   3   1   27.60    5.10
  -4   3   1   25.90    5.10
   3  -3  -1   28.80    4.40
   3  -3  -1   27.20    3.80
  -3   3   1   30.90    3.80
  -3   3   1   24.70    4.00
   2  -3  -1 1124.39   53.39
   2  -3  -1 1143.09   54.29
   2  -3  -1 1072.69   52.59
   2  -3  -1  964.50   53.29
  -2   3   1  980.50   53.09
  -2   3   1  980.30   53.29
   1  -3  -1   50.49    4.60
   1  -3  -1   34.00    5.10
   1  -3  -1   47.20    4.10
   1  -3  -1   37.40    3.90
  -1   3   1   38.70    3.70
  -1   3   1   41.20    5.30
  -1   3   1   42.50    4.00
  -1   3   1   40.80    4.90
   0  -3  -1   27.80    4.50
   0  -3  -1   33.90    5.10
   0  -3  -1   28.70    5.30
   0  -3  -1   38.80    3.70
   0   3   1   33.00    4.80
   0   3   1   31.70    3.40
   0   3   1   33.80    4.50
   0   3   1   33.90    4.70
  -1  -3  -1  455.85   26.90
  -1  -3  -1  461.45   27.40
  -1  -3  -1  512.45   25.00
   1   3   1  435.86   25.60
   1   3   1  427.76   23.90
   1   3   1  430.46   24.50
   1   3   1  472.75   26.30
  -2  -3  -1   35.20    6.20
  -2  -3  -1   38.10    6.40
  -2  -3  -1   30.20    3.80
  -2  -3  -1   20.30    3.60
  -2  -3  -1   31.10    4.20
   2   3   1   25.50    3.60
   2   3   1   22.80    4.50
   2   3   1   24.20    3.10
   2   3   1   31.90    4.10
  -3  -3  -1   22.90    3.60
  -3  -3  -1   11.90    5.40
  -3  -3  -1   15.20    3.40
  -3  -3  -1   21.00    3.10
   3   3   1   17.80    3.70
   3   3   1   18.00    4.20
   3   3   1   16.00    2.80
   3   3   1   12.80    2.30
  -4  -3  -1  214.28   14.00
  -4  -3  -1  204.18   15.20
  -4  -3  -1  218.78   13.30
  -4  -3  -1  187.18   13.30
  -4  -3  -1  250.07   25.80
  -4  -3  -1  186.88   12.20
  -4  -3  -1  227.68   13.80
   4   3   1  196.88   12.40
   4   3   1  212.28   14.70
   4   3   1  189.38   11.70
  -5  -3  -1    4.00    3.10
  -5  -3  -1    5.70    2.50
  -5  -3  -1    2.80    4.60
  -5  -3  -1    3.40    2.30
  -5  -3  -1    5.90    2.10
  -5  -3  -1   13.20    6.20
  -5  -3  -1    3.20    1.70
   5   3   1    2.00    2.40
  -6  -3  -1   11.20    1.90
  -6  -3  -1    7.60    2.60
  -6  -3  -1    4.70    3.20
  -6  -3  -1    4.20    2.00
  -6  -3  -1    5.90    3.00
  -6  -3  -1    7.00    2.60
   6   3   1    8.10    1.70
   6   3   1    7.70    1.00
   6   3   1    5.20    1.20
   6   3   1    8.80    1.40
   6   3   1    4.90    1.50
   6   3   1    7.40    1.30
   6   3   1   14.00    3.40
   6   3   1    6.70    1.00
   6   3   1    7.40    1.00
  -7  -3  -1   42.10    7.20
  -7  -3  -1   32.10    5.70
  -7  -3  -1   37.20    4.70
  -7  -3  -1   33.70    7.70
  -7  -3  -1   33.40    3.20
   7   3   1   36.90    3.00
   7   3   1   33.40    3.20
   7   3   1   32.80    2.40
   7   3   1   32.40    2.40
   7   3   1   34.50    5.90
   7   3   1   31.40    3.00
   7   3   1   37.00    2.90
   7   3   1   40.70    3.30
   7   3   1   35.30    2.50
  -8  -3  -1   -1.60    3.20
  -8  -3  -1    3.00    2.40
  -8  -3  -1    1.60    2.70
  -8  -3  -1    1.70    1.30
  -8  -3  -1    7.30    4.00
  -8  -3  -1    4.40    2.40
   8   3   1    2.10    0.80
   8   3   1    1.60    0.90
   8   3   1    1.10    0.50
   8   3   1    2.00    0.80
   8   3   1    2.20    0.90
   8   3   1    2.10    0.70
   8   3   1    2.80    1.20
   8   3   1    1.40    0.50
  -9  -3  -1   18.40    2.40
  -9  -3  -1   29.90    8.30
  -9  -3  -1   11.70    4.10
  -9  -3  -1   13.40    3.10
  -9  -3  -1   12.20    3.30
  -9  -3  -1   19.50    4.30
   9   3   1   16.50    2.00
   9   3   1   17.10    1.50
   9   3   1   20.00    1.60
   9   3   1   21.10    2.00
   9   3   1   18.60    1.60
   9   3   1   18.30    2.00
 -10  -3  -1   19.30    3.20
 -10  -3  -1   16.40    1.80
  10   3   1   10.70    1.80
  10   3   1   15.50    1.40
  10   3   1   14.00    1.50
  10   3   1   18.00    1.30
  12  -4  -1    4.50    0.80
  12  -4  -1    4.50    0.80
  11  -4  -1   11.40    1.30
  11  -4  -1   10.00    1.20
  11  -4  -1   10.40    1.10
  11  -4  -1    8.70    1.30
  11  -4  -1   11.20    1.40
  10  -4  -1   21.30    1.90
  10  -4  -1   20.30    1.80
  10  -4  -1   22.70    2.40
  10  -4  -1   19.40    2.10
  10  -4  -1   24.40    2.80
  10  -4  -1   17.50    2.30
  10  -4  -1   20.30    1.70
  10  -4  -1   17.40    2.00
  10  -4  -1   20.10    1.80
 -10   4   1   13.30    3.60
 -10   4   1   18.00    3.50
   9  -4  -1   75.89    4.60
   9  -4  -1   78.89    4.80
   9  -4  -1   71.89    4.80
   9  -4  -1   82.89    4.90
   9  -4  -1   72.19    5.20
   9  -4  -1   78.89    5.40
   9  -4  -1   71.79    5.00
   9  -4  -1   85.09    5.90
   9  -4  -1   84.49    6.00
   9  -4  -1   85.89    5.70
   9  -4  -1   79.09    4.70
  -9   4   1   67.29    6.60
   8  -4  -1  197.48   11.50
   8  -4  -1  218.58   11.40
   8  -4  -1  196.18   18.00
   8  -4  -1  200.28   12.50
   8  -4  -1  187.68   12.40
   8  -4  -1  223.28   12.00
   8  -4  -1  211.38   11.20
   8  -4  -1  240.98   14.80
   8  -4  -1  236.68   11.70
   8  -4  -1  218.08   12.00
   8  -4  -1  235.28   12.00
   8  -4  -1  225.58   12.20
   7  -4  -1    7.00    1.00
   7  -4  -1    7.80    1.50
   7  -4  -1    3.00    2.20
   7  -4  -1    7.10    1.40
   7  -4  -1    7.90    2.00
   7  -4  -1    7.10    1.10
   7  -4  -1    6.30    1.60
   7  -4  -1    8.80    1.50
   7  -4  -1    9.20    1.10
   7  -4  -1    8.50    1.40
   7  -4  -1    7.80    1.30
   7  -4  -1    9.50    1.70
   7  -4  -1    8.10    1.50
   7  -4  -1    8.80    1.50
   7  -4  -1    6.90    2.80
   7  -4  -1    8.40    1.00
   7  -4  -1    6.50    1.10
   7  -4  -1    8.10    1.50
  -7   4   1   26.60    9.60
  -7   4   1    1.70    4.80
   6  -4  -1   33.30    7.60
   6  -4  -1   40.90    6.50
   6  -4  -1   39.50    5.70
  -6   4   1   43.00    6.40
  -6   4   1   29.50   10.00
   5  -4  -1  305.87   21.40
   5  -4  -1  338.47   20.20
   5  -4  -1  262.27   22.20
  -5   4   1  283.37   22.20
  -5   4   1  303.47   21.70
   4  -4  -1   48.20    7.10
   4  -4  -1   55.39    5.80
   4  -4  -1   52.39    6.60
  -4   4   1   51.09    7.70
  -4   4   1   67.89    5.70
   3  -4  -1   16.10    3.70
   3  -4  -1   11.90    2.40
   3  -4  -1   13.60    2.80
  -3   4   1   13.00    5.40
  -3   4   1   18.80    3.20
   2  -4  -1 2255.17  102.99
   2  -4  -1 1862.51  103.59
   2  -4  -1 2319.27  105.09
  -2   4   1 2005.90  101.49
  -2   4   1 1985.40  103.29
  -2   4   1 2032.90  103.79
   1  -4  -1   73.89    6.30
   1  -4  -1   85.59    6.50
   1  -4  -1   77.59    7.40
  -1   4   1   72.39    4.80
  -1   4   1   71.69    7.10
  -1   4   1   76.79    5.40
  -1   4   1   72.89    5.80
  -1   4   1   77.09    7.80
   0  -4  -1   22.30    5.40
   0  -4  -1   15.10    3.40
   0  -4  -1   14.10    3.50
   0  -4  -1   20.00    2.90
   0   4   1   15.40    3.30
   0   4   1   17.20    4.50
   0   4   1   16.20    2.80
   0   4   1   17.10    2.80
  -1  -4  -1  231.28   17.10
  -1  -4  -1  220.18   15.60
  -1  -4  -1  231.58   17.00
  -1  -4  -1  216.78   13.30
   1   4   1  209.48   12.90
   1   4   1  210.98   13.40
   1   4   1  232.18   15.20
   1   4   1  204.98   15.20
   1   4   1  195.18   12.60
  -2  -4  -1  149.39   10.20
  -2  -4  -1  141.19   13.00
  -2  -4  -1  141.69   14.20
  -2  -4  -1  142.79   10.00
  -2  -4  -1  159.28    9.80
   2   4   1  135.09    9.30
   2   4   1  127.99    8.40
   2   4   1  141.49   11.40
   2   4   1  140.09   10.40
   2   4   1  138.89    9.00
   2   4   1  143.99   11.80
  -3  -4  -1   14.90    3.20
  -3  -4  -1   15.40    3.70
  -3  -4  -1   11.10    2.60
  -3  -4  -1   22.50    3.80
  -3  -4  -1   19.40    3.30
  -3  -4  -1   17.70    6.60
   3   4   1   18.80    5.10
   3   4   1   16.80    4.60
   3   4   1   16.30    2.50
   3   4   1   17.60    2.80
  -4  -4  -1   74.49    5.90
  -4  -4  -1   55.69   13.10
  -4  -4  -1   85.89   13.30
  -4  -4  -1   74.29    7.50
  -4  -4  -1   68.19    6.70
  -4  -4  -1   68.89    7.40
   4   4   1   63.39    6.00
   4   4   1   57.59    5.80
   4   4   1   70.59    7.70
  -5  -4  -1    9.90    3.00
  -5  -4  -1   10.40    3.00
  -5  -4  -1   27.20    8.60
  -5  -4  -1   14.00    2.50
  -5  -4  -1   11.40    3.50
  -5  -4  -1   11.60    2.00
  -5  -4  -1   25.20    5.10
  -5  -4  -1   17.90    9.30
   5   4   1   14.60    4.40
   5   4   1   16.50    1.80
   5   4   1   16.70    2.60
   5   4   1   14.60    2.40
  -6  -4  -1   13.70    3.90
  -6  -4  -1   20.90    4.40
  -6  -4  -1   16.10   12.60
  -6  -4  -1   16.60    3.10
  -6  -4  -1   18.10    2.30
  -6  -4  -1   19.30   12.00
  -6  -4  -1   15.80    4.70
  -6  -4  -1   11.50    2.90
   6   4   1   12.40    2.30
   6   4   1   14.80    1.70
   6   4   1   10.50    2.60
   6   4   1   13.10    1.30
   6   4   1   16.90    2.00
   6   4   1   19.30    4.10
   6   4   1   15.40    1.40
   6   4   1   11.20    2.20
   6   4   1   16.00    1.50
  -7  -4  -1    9.70    3.40
  -7  -4  -1   10.80    4.00
  -7  -4  -1   11.20    4.00
  -7  -4  -1    8.10    1.60
  -7  -4  -1    9.80    2.60
   7   4   1   11.10    2.10
   7   4   1   10.00    1.50
   7   4   1   10.20    1.10
   7   4   1   10.20    1.10
   7   4   1    7.50    1.80
   7   4   1   11.50    1.60
   7   4   1   11.10    1.30
   7   4   1   11.10    1.70
  -8  -4  -1    3.20    2.20
  -8  -4  -1    3.80    1.30
  -8  -4  -1    4.60    3.70
  -8  -4  -1   -1.20    3.40
  -8  -4  -1    2.40    2.60
  -8  -4  -1    0.80    2.10
   8   4   1    4.50    1.10
   8   4   1    3.50    0.70
   8   4   1    3.60    0.80
   8   4   1    3.40    1.00
   8   4   1    2.60    1.00
   8   4   1    4.50    0.80
   8   4   1    2.80    1.00
   8   4   1    3.10    0.80
  -9  -4  -1   -2.00    1.80
  -9  -4  -1    3.00    1.30
  -9  -4  -1    2.30    1.90
  -9  -4  -1    3.40    2.90
  -9  -4  -1    1.60    2.50
   9   4   1    2.90    0.90
   9   4   1    2.60    0.50
   9   4   1    1.30    1.00
   9   4   1    1.60    0.70
   9   4   1    3.30    0.70
 -10  -4  -1    4.60    0.80
  10   4   1    4.60    0.80
  10   4   1    3.70    0.80
  10   4   1    4.90    0.60
  12  -5  -1    2.30    0.70
  12  -5  -1    3.30    1.20
  11  -5  -1    0.80    0.60
  11  -5  -1    0.70    0.50
  11  -5  -1    0.60    0.60
  11  -5  -1    0.50    0.50
  11  -5  -1    0.20    0.80
  11  -5  -1    0.00    0.70
  10  -5  -1   25.30    2.10
  10  -5  -1   22.70    2.00
  10  -5  -1   27.60    2.60
  10  -5  -1   23.60    2.30
  10  -5  -1   22.30    2.40
  10  -5  -1   25.80    2.00
  10  -5  -1   24.10    2.30
  10  -5  -1   30.90    2.90
 -10   5   1   21.40    4.30
   9  -5  -1   32.20    3.20
   9  -5  -1   27.60    2.90
   9  -5  -1   24.70    2.20
   9  -5  -1   27.70    3.10
   9  -5  -1   24.10    2.40
   9  -5  -1   30.20    2.20
   9  -5  -1   26.40    2.50
   9  -5  -1   27.20    2.70
   9  -5  -1   27.30    2.20
   9  -5  -1   28.70    2.30
   8  -5  -1  159.78    8.60
   8  -5  -1  149.88    8.40
   8  -5  -1  173.58   10.40
   8  -5  -1  163.78    9.40
   8  -5  -1  151.08    9.20
   8  -5  -1  154.68    8.90
   8  -5  -1  159.58    8.80
   8  -5  -1  152.08    9.00
   8  -5  -1  152.28    8.50
   8  -5  -1  153.68    9.30
   8  -5  -1  160.58    9.70
   8  -5  -1  167.78    9.70
   8  -5  -1  151.48    9.10
   8  -5  -1  148.59    8.80
  -8   5   1  163.48    9.90
   7  -5  -1   22.30    2.30
   7  -5  -1   21.60    2.00
   7  -5  -1   25.80    2.40
   7  -5  -1   20.90    1.80
   7  -5  -1   21.60    2.50
   7  -5  -1   23.60    1.90
   7  -5  -1   21.50    2.30
   7  -5  -1   22.20    1.80
   7  -5  -1   22.00    2.00
   7  -5  -1   25.90    4.00
   7  -5  -1   20.40    1.80
   7  -5  -1   20.80    2.00
   7  -5  -1   22.40    2.70
   7  -5  -1   19.70    2.30
   7  -5  -1   24.20    4.90
   7  -5  -1   20.60    2.30
   7  -5  -1   18.70    2.20
   7  -5  -1   18.90    2.80
  -7   5   1   19.10    6.80
   6  -5  -1    4.30    2.00
   6  -5  -1    2.60    3.80
   6  -5  -1    2.00    2.50
  -6   5   1    0.70    3.40
  -6   5   1    2.90    3.60
   5  -5  -1   20.60    3.90
   5  -5  -1   29.80    5.20
   5  -5  -1   19.80    6.10
  -5   5   1   15.30    5.50
  -5   5   1   24.30    6.80
   4  -5  -1   86.79    7.80
   4  -5  -1   82.09    8.80
   4  -5  -1   67.49    9.50
  -4   5   1   71.29   10.50
  -4   5   1   93.79    7.10
   3  -5  -1   -2.60    3.30
   3  -5  -1    2.50    1.40
   3  -5  -1    1.00    1.60
   3  -5  -1    1.50    1.60
  -3   5   1    5.30    2.80
  -3   5   1   -0.30    1.10
  -3   5   1    2.90    3.00
   2  -5  -1  960.30   53.19
   2  -5  -1  986.90   51.89
   2  -5  -1 1120.49   54.09
  -2   5   1  988.40   52.79
  -2   5   1  969.90   49.50
  -2   5   1  858.01   48.00
  -2   5   1  980.40   52.49
   1  -5  -1   10.60    2.60
   1  -5  -1   12.20    2.60
  -1   5   1    9.60    3.20
  -1   5   1    7.80    1.60
  -1   5   1   10.90    3.80
  -1   5   1    9.50    2.20
  -1   5   1   11.10    2.20
  -1   5   1   11.90    1.90
   0  -5  -1  256.17   18.40
   0  -5  -1  234.68   16.60
   0  -5  -1  235.68   15.30
   0  -5  -1  256.17   15.50
   0   5   1  230.28   14.20
   0   5   1  227.48   16.30
   0   5   1  233.98   13.40
   0   5   1  212.98   13.00
   0   5   1  246.18   17.30
  -1  -5  -1  678.73   35.20
  -1  -5  -1  683.83   36.50
  -1  -5  -1  669.33   39.80
  -1  -5  -1  666.83   38.20
  -1  -5  -1  649.54   34.50
   1   5   1  624.34   33.70
   1   5   1  711.23   38.40
   1   5   1  666.43   35.00
   1   5   1  659.13   38.70
   1   5   1  637.44   34.10
   1   5   1  655.63   35.60
  -2  -5  -1   67.69    6.40
  -2  -5  -1   62.19    9.50
  -2  -5  -1   64.39    6.80
  -2  -5  -1   68.59    7.10
  -2  -5  -1   61.79   10.70
  -2  -5  -1   70.49    6.20
   2   5   1   65.19    5.00
   2   5   1   56.49    5.50
   2   5   1   57.39    8.40
   2   5   1   65.79    5.90
   2   5   1   63.09    7.60
   2   5   1   55.89    5.20
  -3  -5  -1   80.29    7.50
  -3  -5  -1   84.09    6.90
  -3  -5  -1   80.39    6.20
  -3  -5  -1   64.99   12.50
  -3  -5  -1   71.09   13.30
  -3  -5  -1   75.29    7.60
  -3  -5  -1   76.59    6.80
   3   5   1   76.09    8.60
   3   5   1   71.89    6.60
   3   5   1   72.49    5.80
   3   5   1   77.59    9.40
  -4  -5  -1    1.00    2.60
  -4  -5  -1   -0.50    6.70
  -4  -5  -1    1.20    1.50
  -4  -5  -1    0.40    2.10
  -4  -5  -1   -2.20    2.00
  -4  -5  -1    3.30    1.80
   4   5   1   -1.20    2.90
   4   5   1    1.20    1.20
   4   5   1    0.50    1.10
  -5  -5  -1   13.00    3.00
  -5  -5  -1   11.60    3.30
  -5  -5  -1    9.50    3.20
  -5  -5  -1   27.40   11.10
  -5  -5  -1   14.40    2.10
  -5  -5  -1    7.10    2.40
  -5  -5  -1    6.10    3.00
  -5  -5  -1    5.70    3.10
   5   5   1   13.90    4.30
   5   5   1    9.20    2.20
   5   5   1    8.80    1.60
  -6  -5  -1   -4.10    3.30
  -6  -5  -1    1.40    2.10
  -6  -5  -1    0.70   14.30
  -6  -5  -1  -13.20   13.10
  -6  -5  -1   -1.20    2.80
  -6  -5  -1    1.20    1.10
  -6  -5  -1    2.00    2.30
  -6  -5  -1   -1.90    1.90
   6   5   1    0.50    0.50
   6   5   1   -1.70    1.20
   6   5   1   -0.10    0.90
   6   5   1   -0.30    0.80
   6   5   1    0.00    0.40
   6   5   1   -0.50    0.60
   6   5   1    5.30    3.10
  -7  -5  -1    8.10    3.00
  -7  -5  -1    7.90    2.60
  -7  -5  -1   10.60    4.20
  -7  -5  -1   12.40    2.80
  -7  -5  -1   10.50    1.90
  -7  -5  -1    8.20    4.50
   7   5   1   11.90    1.60
   7   5   1   13.00    1.70
   7   5   1   10.60    1.60
   7   5   1   11.70    1.20
   7   5   1    8.00    2.60
   7   5   1   10.70    1.30
   7   5   1   11.40    2.20
  -8  -5  -1    5.10    1.30
  -8  -5  -1    5.00    2.60
  -8  -5  -1    1.90    2.40
  -8  -5  -1    3.60    2.00
   8   5   1    3.00    1.00
   8   5   1    3.70    0.70
   8   5   1    3.60    1.10
   8   5   1    2.50    1.10
   8   5   1    5.00    1.30
   8   5   1    3.20    0.90
   8   5   1    4.20    0.80
  -9  -5  -1    0.90    0.80
  -9  -5  -1    0.60    1.60
  -9  -5  -1    1.00    1.40
  -9  -5  -1   -2.30    2.80
   9   5   1    1.50    0.40
   9   5   1    1.10    0.50
   9   5   1    0.00    0.60
   9   5   1    1.00    0.60
 -10  -5  -1    5.60    0.80
  10   5   1    4.50    0.60
  11  -6  -1   11.20    1.40
  11  -6  -1   12.90    1.70
  11  -6  -1   12.20    1.30
  11  -6  -1   11.30    1.30
  11  -6  -1   12.00    1.30
  10  -6  -1   12.40    1.40
  10  -6  -1   15.20    2.50
  10  -6  -1   13.30    1.40
  10  -6  -1   14.60    1.90
  10  -6  -1   13.90    2.10
  10  -6  -1   12.40    1.40
  10  -6  -1   11.70    1.50
  10  -6  -1    9.20    1.50
   9  -6  -1   21.50    2.40
   9  -6  -1   15.80    2.10
   9  -6  -1   16.70    1.80
   9  -6  -1   19.00    2.50
   9  -6  -1   17.50    2.30
   9  -6  -1   15.00    2.20
   9  -6  -1   18.80    1.70
   9  -6  -1   17.10    1.70
   9  -6  -1   18.10    2.40
   9  -6  -1   18.00    1.70
  -9   6   1   10.80    2.90
   8  -6  -1   77.89    5.10
   8  -6  -1   65.29    4.60
   8  -6  -1   69.69    5.20
   8  -6  -1   67.19    4.50
   8  -6  -1   71.49    4.40
   8  -6  -1   74.29    5.10
   8  -6  -1   73.49    5.00
   8  -6  -1   78.79    5.20
   8  -6  -1   69.29    4.20
   8  -6  -1   87.59    8.00
   8  -6  -1   53.19    9.60
   8  -6  -1   71.79    4.90
   8  -6  -1   61.69    5.00
   8  -6  -1   72.49    4.40
   8  -6  -1   72.89    5.50
   8  -6  -1   70.39    4.30
   8  -6  -1   72.69    4.80
  -8   6   1   59.79    5.40
   7  -6  -1   49.70    3.30
   7  -6  -1   48.70    3.10
   7  -6  -1   44.90    3.00
   7  -6  -1   44.80    3.50
   7  -6  -1   42.30    3.50
   7  -6  -1   45.20    3.40
   7  -6  -1   46.30    8.60
   7  -6  -1   50.79    3.70
   7  -6  -1   44.10    3.50
   7  -6  -1   41.70    3.10
   7  -6  -1   46.10    4.00
   7  -6  -1   43.90    8.10
   7  -6  -1   45.20    3.50
   7  -6  -1   48.20    3.10
   7  -6  -1   41.00    4.10
   7  -6  -1   44.30    3.60
   7  -6  -1   47.10    3.20
   7  -6  -1   47.00    4.70
   7  -6  -1   50.29    4.10
   7  -6  -1   46.10    3.50
  -7   6   1   46.30    9.50
   6  -6  -1   28.90    2.80
   6  -6  -1   34.50    6.20
   6  -6  -1   26.70    2.40
   6  -6  -1   30.10    2.60
   6  -6  -1   29.70    5.30
   6  -6  -1   29.00    2.30
   6  -6  -1   28.00    2.90
   6  -6  -1   26.00    2.60
   6  -6  -1   33.80    2.80
   6  -6  -1   33.30    2.70
   6  -6  -1   31.70    3.00
   6  -6  -1   31.90    2.20
  -6   6   1   33.90    7.60
  -6   6   1   26.50    6.80
   5  -6  -1   37.20    6.50
   5  -6  -1   37.20    7.50
   5  -6  -1   39.60    7.70
  -5   6   1   46.20    8.60
   4  -6  -1  179.78   13.30
   4  -6  -1  158.78   15.60
   4  -6  -1  165.38   14.20
  -4   6   1  174.68   12.20
  -4   6   1  181.98   10.40
  -4   6   1  158.28   17.40
  -4   6   1  152.08   12.30
   3  -6  -1   -0.30    1.00
   3  -6  -1   -0.10    1.30
  -3   6   1   -0.10    0.80
  -3   6   1   -0.80    1.20
  -3   6   1    1.90    3.40
  -3   6   1    0.70    1.60
   2  -6  -1  128.09   12.30
   2  -6  -1  132.49   10.40
  -2   6   1  106.09    7.00
  -2   6   1  112.99    9.40
  -2   6   1  114.29   10.40
  -2   6   1  102.59    9.80
  -2   6   1  102.49    7.10
   1  -6  -1   58.49    6.30
   1  -6  -1   57.89    6.40
   1  -6  -1   52.89    4.80
  -1   6   1   53.89    6.90
  -1   6   1   52.59    4.50
  -1   6   1   52.89    5.30
  -1   6   1   52.69    5.10
  -1   6   1   62.29    4.60
  -1   6   1   53.59    7.60
  -1   6   1   51.69    4.60
   0  -6  -1   50.49    5.80
   0  -6  -1   47.50    7.50
   0  -6  -1   49.40    5.00
   0  -6  -1   42.80    6.70
   0   6   1   48.80    4.50
   0   6   1   54.69    7.20
   0   6   1   50.99    5.10
   0   6   1   51.89    4.30
   0   6   1   54.19    7.20
   0   6   1   48.10    5.30
   0   6   1   51.79    4.50
  -1  -6  -1  313.07   20.20
  -1  -6  -1  304.77   17.80
  -1  -6  -1  306.67   18.70
  -1  -6  -1  287.37   18.10
  -1  -6  -1  326.57   21.90
  -1  -6  -1  324.77   23.30
   1   6   1  298.77   22.30
   1   6   1  329.57   18.10
   1   6   1  327.97   19.30
   1   6   1  320.47   18.70
   1   6   1  297.97   17.60
   1   6   1  282.97   17.10
   1   6   1  330.47   21.90
  -2  -6  -1   63.09    6.30
  -2  -6  -1   54.69    6.80
  -2  -6  -1   56.59    5.20
  -2  -6  -1   51.59    6.50
  -2  -6  -1   64.99    6.20
  -2  -6  -1   55.49   12.00
  -2  -6  -1   48.50    5.50
  -2  -6  -1   48.40   11.40
   2   6   1   65.49    5.60
   2   6   1   59.79    5.40
   2   6   1   52.19    5.10
   2   6   1   62.29    8.90
   2   6   1   56.29    5.80
   2   6   1   59.09   12.10
   2   6   1   53.99    4.80
  -3  -6  -1   33.70    5.90
  -3  -6  -1   33.40    9.60
  -3  -6  -1   37.70    4.90
  -3  -6  -1   19.90    8.00
  -3  -6  -1   36.30    4.80
  -3  -6  -1   31.20    5.50
  -3  -6  -1   29.30    3.90
   3   6   1   30.70    4.40
   3   6   1   18.60    9.90
   3   6   1   31.90    6.30
   3   6   1   39.20    8.80
   3   6   1   31.50    3.70
  -4  -6  -1   31.30    6.00
  -4  -6  -1   29.00    4.20
  -4  -6  -1   32.90    4.10
  -4  -6  -1   28.20    5.00
  -4  -6  -1   27.80    2.70
  -4  -6  -1   17.80    9.90
  -4  -6  -1   27.50   10.00
  -4  -6  -1   32.80    6.20
  -4  -6  -1   25.20    4.70
   4   6   1   23.40    2.90
   4   6   1   22.20    2.90
   4   6   1   31.70    3.90
   4   6   1   31.10    4.40
   4   6   1   31.70    6.50
  -5  -6  -1   28.30   14.80
  -5  -6  -1   20.20    5.00
  -5  -6  -1   10.60    4.40
  -5  -6  -1   16.70    3.90
  -5  -6  -1   14.20    2.30
  -5  -6  -1   27.90   12.20
  -5  -6  -1   19.60    4.20
  -5  -6  -1   17.20    3.40
  -5  -6  -1   15.90    3.90
   5   6   1   16.10    1.50
   5   6   1   17.80    1.90
   5   6   1   18.00    4.40
   5   6   1   13.10    2.40
   5   6   1   14.70    3.10
  -6  -6  -1   -1.10    4.20
  -6  -6  -1    2.20    2.10
  -6  -6  -1    4.00    1.40
  -6  -6  -1    7.40    4.00
  -6  -6  -1    3.10    2.20
  -6  -6  -1    4.50    4.20
  -6  -6  -1    0.20    2.60
   6   6   1    1.50    0.70
   6   6   1    3.60    0.80
   6   6   1    3.00    1.30
   6   6   1    1.30    0.80
   6   6   1    2.40    1.70
  -7  -6  -1    0.00    2.20
  -7  -6  -1    0.80    1.10
  -7  -6  -1    5.10    3.10
  -7  -6  -1    0.70    2.00
  -7  -6  -1    3.50    3.40
   7   6   1    1.40    0.60
   7   6   1    1.80    0.80
   7   6   1    2.90    0.90
   7   6   1    2.00    1.70
   7   6   1    3.30    0.70
   7   6   1    3.40    1.10
  -8  -6  -1    1.20    1.00
  -8  -6  -1    2.50    1.90
  -8  -6  -1    3.60    3.40
  -8  -6  -1    0.60    2.30
  -8  -6  -1    0.00    1.60
   8   6   1    1.10    0.40
   8   6   1    0.70    0.60
   8   6   1    0.50    0.80
   8   6   1    1.70    0.80
   8   6   1    1.70    0.60
  -9  -6  -1    4.20    1.60
  -9  -6  -1    4.30    0.80
  -9  -6  -1    4.00    1.60
   9   6   1    4.10    0.80
   9   6   1    4.20    0.60
   9   6   1    4.30    0.60
  11  -7  -1    9.20    1.10
  11  -7  -1   13.10    1.80
  11  -7  -1    8.80    1.10
  11  -7  -1    6.50    1.20
  11  -7  -1   10.40    1.40
  10  -7  -1   11.00    1.90
  10  -7  -1   16.10    2.70
  10  -7  -1   11.70    1.30
  10  -7  -1   11.70    1.70
  10  -7  -1    9.70    1.40
  10  -7  -1   13.40    2.40
  10  -7  -1   10.50    1.30
  10  -7  -1   10.80    1.60
   9  -7  -1    8.30    1.20
   9  -7  -1    8.70    1.20
   9  -7  -1    5.80    1.50
   9  -7  -1    7.10    2.10
   9  -7  -1    6.60    1.60
   9  -7  -1    7.10    1.20
   9  -7  -1    7.50    1.40
   9  -7  -1    7.30    1.40
   9  -7  -1    2.20    2.20
  -9   7   1    6.20    2.30
   8  -7  -1  116.09    6.60
   8  -7  -1   95.69    7.40
   8  -7  -1  120.39    7.40
   8  -7  -1  113.19    6.90
   8  -7  -1  119.39    6.50
   8  -7  -1  122.49    6.60
   8  -7  -1  116.79    7.40
   8  -7  -1  115.29    6.90
   8  -7  -1  120.29    7.30
   8  -7  -1  119.49    7.20
   8  -7  -1  119.79    7.40
   8  -7  -1  113.49    6.70
   8  -7  -1  117.99    7.90
   8  -7  -1  104.99    8.10
   8  -7  -1  112.39    7.10
  -8   7   1  111.09    7.70
  -8   7   1  152.98   16.70
   7  -7  -1    6.00    1.90
   7  -7  -1    3.80    4.20
   7  -7  -1   10.10    1.60
   7  -7  -1    4.70    2.20
   7  -7  -1   19.60    3.90
   7  -7  -1    7.90    1.60
   7  -7  -1    9.70    1.10
   7  -7  -1    6.30    1.50
   7  -7  -1   11.30    1.50
   7  -7  -1    8.00    1.60
   7  -7  -1    5.00    1.50
   7  -7  -1    9.30    1.10
   7  -7  -1    9.10    1.30
   7  -7  -1    7.60    1.40
   7  -7  -1   10.40    1.20
   7  -7  -1    7.80    1.20
   7  -7  -1   10.80    2.20
   7  -7  -1    8.10    1.50
  -7   7   1   20.60    8.60
  -7   7   1    6.20    2.10
  -7   7   1    9.20    8.00
   6  -7  -1   77.39    5.00
   6  -7  -1   92.49    5.40
   6  -7  -1   69.69    4.90
   6  -7  -1   87.49    5.70
   6  -7  -1   78.89    4.60
   6  -7  -1   75.19    8.80
   6  -7  -1   85.59    5.80
   6  -7  -1   80.09    4.60
   6  -7  -1   82.79    5.30
   6  -7  -1   78.79    4.80
   6  -7  -1   73.59    4.90
   6  -7  -1   76.29    5.50
   6  -7  -1   82.59    5.20
   6  -7  -1   87.09   11.00
   6  -7  -1   84.39    6.00
   6  -7  -1   73.59    5.10
   6  -7  -1   76.49    5.10
  -6   7   1   73.99    5.50
  -6   7   1   77.59   11.80
  -6   7   1   72.29   11.40
   5  -7  -1   31.00    6.20
  -5   7   1   34.90    8.20
  -5   7   1   30.50    3.20
   4  -7  -1   43.20    6.80
  -4   7   1   40.90    3.90
  -4   7   1   45.90    3.90
  -4   7   1   49.30    4.10
  -4   7   1   39.20    8.40
  -4   7   1   58.39    6.40
   3  -7  -1    1.90    1.90
  -3   7   1   14.00    6.10
  -3   7   1    2.00    1.10
  -3   7   1    4.30    1.20
  -3   7   1   -1.70    3.30
  -3   7   1    3.20    1.10
  -3   7   1    7.70    3.00
  -3   7   1    3.20    1.60
   2  -7  -1  249.78   17.70
   2  -7  -1  238.78   13.70
  -2   7   1  253.47   15.00
  -2   7   1  237.28   13.80
  -2   7   1  227.48   17.40
  -2   7   1  238.18   13.60
  -2   7   1  227.28   17.60
  -2   7   1  233.88   13.60
   1  -7  -1  150.38   10.00
   1  -7  -1  162.08   12.80
   1  -7  -1  154.68   12.40
  -1   7   1  167.08    9.90
  -1   7   1  152.78   13.40
  -1   7   1  159.68   11.10
  -1   7   1  173.78   10.60
  -1   7   1  152.88    9.70
  -1   7   1  153.98   10.10
  -1   7   1  127.09   13.60
   0  -7  -1   89.09    9.40
   0  -7  -1   95.49    7.20
   0  -7  -1   78.39   10.20
   0  -7  -1   89.89    8.90
   0   7   1   78.69    5.80
   0   7   1   96.19    8.10
   0   7   1   87.09   10.50
   0   7   1  100.69    7.20
   0   7   1   95.29   10.40
   0   7   1  101.39    7.00
   0   7   1   93.49    6.80
  -1  -7  -1    7.10    4.80
  -1  -7  -1    4.30    2.40
  -1  -7  -1    4.80    1.90
  -1  -7  -1    5.60    4.70
  -1  -7  -1    4.50    3.20
   1   7   1   10.40    5.60
   1   7   1    4.80    2.00
   1   7   1    8.30    3.90
   1   7   1    5.00    1.50
   1   7   1    5.90    2.50
   1   7   1    3.60    1.80
   1   7   1    6.60    1.80
  -2  -7  -1  127.69   11.10
  -2  -7  -1  124.59    9.60
  -2  -7  -1  127.69   10.70
  -2  -7  -1  123.49   15.80
  -2  -7  -1  114.99    8.30
  -2  -7  -1  132.19    9.70
  -2  -7  -1  114.99   11.00
  -2  -7  -1  133.29   16.50
   2   7   1  104.99    7.30
   2   7   1  120.89    8.50
   2   7   1  130.19   10.10
   2   7   1  125.09    9.00
   2   7   1  139.99    8.70
   2   7   1  128.39   12.70
   2   7   1  117.69    8.50
  -3  -7  -1   70.99    6.00
  -3  -7  -1   60.39    6.80
  -3  -7  -1   66.39    5.80
  -3  -7  -1   74.09   12.90
  -3  -7  -1   51.09    7.00
  -3  -7  -1   70.99    4.60
  -3  -7  -1   54.89   11.70
  -3  -7  -1   64.29    6.80
  -3  -7  -1   62.79    8.30
  -3  -7  -1   43.70    7.60
   3   7   1   57.59    4.80
   3   7   1   59.69    4.70
   3   7   1   60.09    5.50
   3   7   1   59.89    6.70
   3   7   1   50.49    8.60
  -4  -7  -1  579.14   31.30
  -4  -7  -1  581.14   33.30
  -4  -7  -1  689.73   51.79
  -4  -7  -1  598.14   34.00
  -4  -7  -1  526.85   30.80
  -4  -7  -1  639.14   45.20
  -4  -7  -1  586.34   34.70
  -4  -7  -1  608.14   34.10
  -4  -7  -1  597.04   31.70
  -4  -7  -1  587.24   29.70
   4   7   1  601.54   33.20
   4   7   1  525.45   29.70
   4   7   1  571.14   37.40
   4   7   1  559.24   29.80
   4   7   1  567.74   31.30
  -5  -7  -1   13.10    4.60
  -5  -7  -1   27.50   18.90
  -6  -7  -1    2.60    4.60
  -6  -7  -1    9.30    2.70
  -6  -7  -1    9.00    3.90
  -6  -7  -1   10.40    2.90
  -6  -7  -1    9.20    1.80
  -6  -7  -1    6.20    3.10
   6   7   1    9.60    1.50
   6   7   1   10.90    1.30
   6   7   1   12.10    1.30
   6   7   1    5.80    2.00
   6   7   1   11.10    2.20
  -7  -7  -1    1.50    2.60
  -7  -7  -1   -3.20    3.00
  -7  -7  -1    1.60    1.80
  -7  -7  -1   -5.80    5.50
  -7  -7  -1    3.70    2.00
  -7  -7  -1    1.10    1.00
   7   7   1   -0.20    1.00
   7   7   1    1.50    0.80
   7   7   1    1.50    0.50
   7   7   1    0.90    0.50
   7   7   1    1.00    0.90
   7   7   1    1.30    1.40
  -8  -7  -1   16.20    3.00
  -8  -7  -1   18.00    3.60
  -8  -7  -1   23.20    2.00
   8   7   1   20.10    1.50
   8   7   1   21.20    1.50
   8   7   1   21.80    1.50
   8   7   1   17.50    1.90
   8   7   1   18.90    1.80
  -9  -7  -1    5.70    1.30
   9   7   1    5.50    0.80
  11  -8  -1   19.50    1.90
  11  -8  -1   14.80    1.40
  11  -8  -1   15.10    1.90
  11  -8  -1   15.40    1.60
  10  -8  -1    7.20    1.40
  10  -8  -1    8.00    1.10
  10  -8  -1    9.20    1.10
  10  -8  -1   12.00    2.20
  10  -8  -1    3.10    2.10
  10  -8  -1    7.20    1.20
  10  -8  -1   10.70    2.10
  10  -8  -1   10.50    1.70
   9  -8  -1    1.80    0.80
   9  -8  -1    0.90    0.90
   9  -8  -1    1.30    0.90
   9  -8  -1    1.60    1.00
   9  -8  -1    0.40    0.90
   9  -8  -1    1.90    1.00
   9  -8  -1    1.90    0.70
   9  -8  -1    1.30    0.60
   9  -8  -1    0.80    0.80
   9  -8  -1    0.70    0.90
  -9   8   1   -2.20    2.20
   8  -8  -1   84.59    5.60
   8  -8  -1   81.49    5.30
   8  -8  -1   81.59    5.30
   8  -8  -1   86.29    6.30
   8  -8  -1   79.89    5.40
   8  -8  -1   87.79    5.00
   8  -8  -1   81.59    4.90
   8  -8  -1   78.29    4.90
   8  -8  -1   84.49    5.70
   8  -8  -1   81.89    5.70
   8  -8  -1   84.29    5.70
   8  -8  -1   73.29    4.90
  -8   8   1   83.19    6.60
   7  -8  -1    1.20    1.30
   7  -8  -1    2.00    0.90
   7  -8  -1    0.90    0.70
   7  -8  -1    1.70    0.60
   7  -8  -1    1.20    0.80
   7  -8  -1    3.00    1.50
   7  -8  -1    3.10    1.70
   7  -8  -1    1.70    1.10
   7  -8  -1    7.30    2.80
   7  -8  -1    3.30    1.20
   7  -8  -1    2.10    1.40
   7  -8  -1    0.60    3.20
   7  -8  -1    0.80    0.80
  -7   8   1   18.10    8.60
  -7   8   1    1.20    2.10
   6  -8  -1   14.40    1.90
   6  -8  -1   11.60    1.80
   6  -8  -1   22.50    4.20
   6  -8  -1   13.90    1.50
   6  -8  -1   11.10    1.70
   6  -8  -1   14.00    1.40
   6  -8  -1   13.60    1.70
   6  -8  -1   12.40    1.80
   6  -8  -1   16.50    1.90
   6  -8  -1   16.50    2.40
   6  -8  -1   15.20    4.60
   6  -8  -1   17.40    2.30
   6  -8  -1   16.70    1.90
   6  -8  -1   12.90    2.10
   6  -8  -1   15.50    1.40
  -6   8   1   10.30    6.20
  -6   8   1   18.80    7.60
  -6   8   1   14.20    2.40
   5  -8  -1   19.30    1.80
   5  -8  -1   23.60    2.20
   5  -8  -1   20.10    2.20
   5  -8  -1   21.60    2.10
   5  -8  -1   16.30    3.30
   5  -8  -1   21.20    2.30
   5  -8  -1   21.80    6.30
   5  -8  -1   21.80    2.10
   5  -8  -1   24.20    2.20
   5  -8  -1   20.10    2.70
   5  -8  -1   23.90    2.60
  -5   8   1   22.40    2.90
  -5   8   1   24.30    7.50
  -5   8   1   23.80    3.40
  -5   8   1   23.50    3.50
   4  -8  -1    8.00    3.00
  -4   8   1    7.00    1.70
  -4   8   1    9.00    6.50
  -4   8   1   10.60    5.70
  -4   8   1    3.80    1.50
  -4   8   1   11.30    2.50
  -4   8   1    7.00    2.10
   3  -8  -1   10.60    1.80
   3  -8  -1   14.50    4.70
  -3   8   1   12.30    5.90
  -3   8   1   15.40    2.30
  -3   8   1   13.30    2.40
  -3   8   1   12.10    2.70
  -3   8   1   18.70    3.60
  -3   8   1    9.40    5.70
  -3   8   1    9.70    2.40
   2  -8  -1  130.09   12.40
   2  -8  -1  139.39    8.90
  -2   8   1  150.28   13.20
  -2   8   1  132.09    9.00
  -2   8   1  146.19   10.20
  -2   8   1  135.89    9.00
  -2   8   1  126.29   12.30
  -2   8   1  103.89   15.10
  -2   8   1  140.99    9.60
   1  -8  -1   13.40    2.80
   1  -8  -1    4.50    3.50
   1  -8  -1   10.00    3.10
  -1   8   1    7.70    2.20
  -1   8   1    6.70    2.10
  -1   8   1    7.70    1.90
  -1   8   1   10.70    2.30
  -1   8   1    6.50    4.50
  -1   8   1    6.60    1.40
  -1   8   1   14.10    6.00
  -1   8   1   12.90    3.90
   0  -8  -1    2.30    3.20
   0   8   1    0.30    1.40
   0   8   1    3.40    2.90
   0   8   1    0.60    1.10
   0   8   1    8.50    5.00
   0   8   1   -0.40    1.20
   0   8   1    0.80    0.80
   0   8   1    1.40    1.30
   0   8   1    0.80    2.80
   0   8   1    1.10    0.90
  -1  -8  -1   39.60    4.50
  -1  -8  -1   24.70    5.00
  -1  -8  -1   24.90    7.10
   1   8   1   28.70    4.80
   1   8   1   36.70    4.00
   1   8   1   32.20    3.60
   1   8   1   26.20    4.40
   1   8   1   24.00    7.50
   1   8   1   28.10    4.00
   1   8   1   27.60    6.50
   1   8   1   29.70    3.00
  -2  -8  -1   12.30    2.70
  -2  -8  -1   -0.20    8.80
  -2  -8  -1   12.20    3.00
  -2  -8  -1   15.20    2.90
  -2  -8  -1   11.20    2.30
  -2  -8  -1   19.00    3.80
  -2  -8  -1   13.70    2.00
  -2  -8  -1   24.00    4.70
  -2  -8  -1   18.20    4.80
  -2  -8  -1    7.90    3.70
   2   8   1   10.10    3.00
   2   8   1   19.50    3.80
   2   8   1   16.00    1.80
   2   8   1    9.90    1.90
   2   8   1   19.50    3.30
   2   8   1   17.80    2.50
   2   8   1   14.80    2.90
   2   8   1   18.00    2.50
   2   8   1   11.40    7.00
   2   8   1   20.00    5.40
  -3  -8  -1  174.08   12.90
  -3  -8  -1  163.08   11.10
  -3  -8  -1  170.88   19.60
  -3  -8  -1  164.78   10.90
  -3  -8  -1  171.78   14.40
  -3  -8  -1  131.19   25.00
  -3  -8  -1  180.68   11.70
  -3  -8  -1  178.38   13.50
  -3  -8  -1  173.28   12.60
  -3  -8  -1  140.69   17.70
  -3  -8  -1  179.28    9.80
   3   8   1  188.78   13.30
   3   8   1  166.98   10.30
   3   8   1  183.68    9.70
   3   8   1  161.88   10.10
   3   8   1  177.48   11.60
   3   8   1  174.98   16.10
  -4  -8  -1  120.29    9.00
  -4  -8  -1  123.49   11.00
  -4  -8  -1  129.99    7.70
  -4  -8  -1  103.69   22.00
  -4  -8  -1  133.89    9.50
  -4  -8  -1  107.09   13.30
  -4  -8  -1  123.19   10.50
  -4  -8  -1  152.58   22.40
  -4  -8  -1  124.79    8.90
  -4  -8  -1  119.89   12.10
   4   8   1  122.59    8.20
   4   8   1  136.49    9.70
   4   8   1  118.39    8.10
   4   8   1  139.89   11.10
   4   8   1  126.89   14.50
  -5  -8  -1   44.10    5.50
  -5  -8  -1   43.30    6.40
  -5  -8  -1   46.60    3.80
  -5  -8  -1   47.30    5.60
  -5  -8  -1   52.99    7.50
  -5  -8  -1   50.39    5.60
   5   8   1   48.50    5.30
   5   8   1   50.09    3.10
   5   8   1   42.10    3.70
   5   8   1   51.09    4.30
  -6  -8  -1   36.00    4.70
  -6  -8  -1   37.50    5.70
  -6  -8  -1   40.90    5.30
  -6  -8  -1   43.60    7.70
  -6  -8  -1   35.30    3.20
   6   8   1   42.50    3.70
   6   8   1   41.00    3.10
   6   8   1   44.80    4.50
   6   8   1   41.30    2.70
   6   8   1   36.60    2.60
  -7  -8  -1    3.30    2.00
  -7  -8  -1   -7.00    6.70
  -7  -8  -1    2.00    1.80
  -7  -8  -1    3.40    1.00
  -7  -8  -1   -0.70    2.90
   7   8   1    3.30    0.90
   7   8   1    1.40    1.70
  -8  -8  -1   22.40    2.80
  -8  -8  -1   24.70    1.60
   8   8   1   17.50    1.70
   8   8   1   22.30    1.60
   8   8   1   20.50    1.40
   8   8   1   24.50    1.40
  11  -9  -1   49.40    3.00
  11  -9  -1   46.70    2.80
  11  -9  -1   42.30    2.70
  10  -9  -1   33.90    3.20
  10  -9  -1   24.00    2.20
  10  -9  -1   28.40    2.70
  10  -9  -1   27.10    2.20
  10  -9  -1   32.80    2.50
  10  -9  -1   36.90    3.00
  10  -9  -1   32.30    2.30
   9  -9  -1   27.80    2.70
   9  -9  -1   31.40    2.30
   9  -9  -1   35.10    3.30
   9  -9  -1   28.10    2.30
   9  -9  -1   32.30    3.10
   9  -9  -1   30.40    3.00
   9  -9  -1   31.50    2.80
   9  -9  -1   27.00    2.30
   9  -9  -1   29.10    2.50
   8  -9  -1   25.70    3.20
   8  -9  -1   10.40    3.60
   8  -9  -1   21.80    2.40
   8  -9  -1   19.20    1.70
   8  -9  -1   19.30    2.20
   8  -9  -1   20.10    2.20
   8  -9  -1   18.60    2.20
   8  -9  -1   20.40    2.60
   8  -9  -1   21.40    1.80
   8  -9  -1   20.80    2.60
   8  -9  -1   20.10    2.40
   8  -9  -1   24.80    2.60
  -8   9   1   20.20    3.60
   7  -9  -1    7.20    1.30
   7  -9  -1    6.40    0.90
   7  -9  -1    3.20    4.10
   7  -9  -1    4.20    1.10
   7  -9  -1    4.60    1.50
   7  -9  -1    7.00    1.00
   7  -9  -1    5.30    1.40
   7  -9  -1    4.50    1.20
   7  -9  -1    5.40    1.30
   7  -9  -1    5.30    1.30
   7  -9  -1    6.00    1.80
   7  -9  -1    7.50    1.40
  -7   9   1    6.20    1.90
  -7   9   1   21.90    8.30
   6  -9  -1    3.90    1.10
   6  -9  -1    2.70    1.10
   6  -9  -1    3.60    1.50
   6  -9  -1    3.80    0.90
   6  -9  -1    3.10    0.90
   6  -9  -1    2.50    0.90
   6  -9  -1    3.60    1.90
   6  -9  -1    1.20    0.90
   6  -9  -1    3.30    0.90
   6  -9  -1    3.00    0.80
   6  -9  -1    2.60    0.80
   6  -9  -1    6.30    4.40
   6  -9  -1   -0.30    1.10
  -6   9   1   13.10    5.60
  -6   9   1   -0.30    1.80
  -6   9   1    4.80    1.90
  -6   9   1    7.50    6.60
  -6   9   1    1.40    1.50
   5  -9  -1  109.89    6.60
   5  -9  -1  109.19    6.70
   5  -9  -1  109.29    6.10
   5  -9  -1  107.09    6.70
   5  -9  -1  121.39    7.70
   5  -9  -1  110.99    6.30
   5  -9  -1   97.59   12.20
   5  -9  -1  114.09    6.80
   5  -9  -1  117.39    6.90
   5  -9  -1  100.79    6.60
   5  -9  -1  115.39    7.00
   5  -9  -1  120.39    7.40
  -5   9   1  108.59    7.20
  -5   9   1  115.99    8.70
  -5   9   1  114.99    8.20
  -5   9   1  104.99   17.50
  -5   9   1  119.39    8.30
   4  -9  -1   16.40    2.30
   4  -9  -1   20.70    2.00
   4  -9  -1   20.60    2.60
   4  -9  -1   16.00    2.00
   4  -9  -1   15.50    1.80
   4  -9  -1   16.80    1.90
   4  -9  -1   19.90    2.00
   4  -9  -1   17.60    2.20
   4  -9  -1   12.70    4.70
  -4   9   1   18.80    3.30
  -4   9   1   12.60    2.70
  -4   9   1   18.30    3.50
  -4   9   1   18.90    7.50
  -4   9   1   12.40    2.60
   3  -9  -1   35.40    6.10
   3  -9  -1   32.70    3.00
   3  -9  -1   39.80    3.00
   3  -9  -1   39.40    3.80
   3  -9  -1   34.00    3.40
  -3   9   1   37.10    4.60
  -3   9   1   50.09    8.30
  -3   9   1   35.20    4.10
  -3   9   1   26.90    9.20
  -3   9   1   32.60    3.40
  -3   9   1   33.50    4.20
   2  -9  -1  173.68   11.10
   2  -9  -1  141.99   14.50
  -2   9   1  177.78   11.30
  -2   9   1  132.29   18.30
  -2   9   1  170.18   10.10
  -2   9   1  161.78   15.40
  -2   9   1  184.78   18.00
  -2   9   1  182.98   11.90
  -2   9   1  193.28   12.60
  -2   9   1  171.18   11.30
   1  -9  -1   13.90    4.20
   1  -9  -1   17.80    4.90
   1  -9  -1   14.20    2.80
  -1   9   1   15.00    2.90
  -1   9   1   21.90    3.30
  -1   9   1   20.80    2.70
  -1   9   1   11.20    5.50
  -1   9   1   21.60    5.90
  -1   9   1   22.60    3.80
  -1   9   1   22.40    4.40
  -1   9   1   16.90    2.90
   0  -9  -1    7.30    3.40
   0  -9  -1    4.20    1.90
   0  -9  -1    3.80    3.60
   0  -9  -1    8.60    1.80
   0   9   1    5.50    1.00
   0   9   1    2.80    1.10
   0   9   1    4.10    1.40
   0   9   1    6.10    2.20
   0   9   1    2.80    1.60
   0   9   1    1.50    4.80
   0   9   1    5.30    2.00
   0   9   1    9.40    4.30
   0   9   1    2.60    1.60
   0   9   1    4.90    1.70
  -1  -9  -1   12.20    6.10
  -1  -9  -1   18.00    3.80
  -1  -9  -1   16.70    3.30
  -1  -9  -1   11.00    3.10
  -1  -9  -1   20.50    3.90
   1   9   1   17.60    2.70
   1   9   1   14.00    2.70
   1   9   1   20.30    4.30
   1   9   1   15.00    3.00
   1   9   1   13.60    2.20
   1   9   1    9.60    2.80
   1   9   1   10.00    6.90
   1   9   1   12.30    6.10
   1   9   1   15.40    1.80
   1   9   1   19.90    4.00
   1   9   1   16.50    2.90
  -2  -9  -1    1.40    0.90
  -2  -9  -1   -5.20    6.00
  -2  -9  -1   11.60    5.00
  -2  -9  -1   -1.10    1.70
  -2  -9  -1    3.10    1.60
  -2  -9  -1    4.70    2.80
  -2  -9  -1    0.80    1.80
   2   9   1    3.20    1.90
   2   9   1    5.00    2.60
   2   9   1    2.60    2.00
   2   9   1    0.50    1.40
   2   9   1   -2.70    3.40
   2   9   1    4.20    4.80
   2   9   1    3.40    1.40
   2   9   1    1.00    1.10
   2   9   1    1.80    1.10
   2   9   1   19.80   11.60
   2   9   1    1.10    0.80
  -3  -9  -1   78.19   16.80
  -3  -9  -1   49.50    5.80
  -3  -9  -1   64.89   15.10
  -3  -9  -1   69.99    7.40
  -3  -9  -1   53.89    7.00
  -3  -9  -1   52.79    5.50
  -3  -9  -1   53.99    3.80
   3   9   1   55.29    4.90
   3   9   1   51.29    4.80
   3   9   1   53.89    5.70
   3   9   1   66.19   10.40
   3   9   1   62.89    4.20
   3   9   1   58.59    7.30
  -4  -9  -1   49.60    7.00
  -4  -9  -1   43.40    5.40
  -4  -9  -1   48.10    3.50
  -4  -9  -1   45.00    5.40
  -4  -9  -1   49.10    6.60
  -4  -9  -1   31.70    6.50
  -4  -9  -1   37.90    5.10
   4   9   1   44.80    3.90
   4   9   1   49.40    4.30
   4   9   1   49.99    6.60
   4   9   1   52.39    5.50
   4   9   1   46.50    2.90
  -5  -9  -1   34.00    3.10
  -5  -9  -1   41.00    5.90
  -5  -9  -1   28.60    4.60
  -5  -9  -1   35.50    6.70
  -5  -9  -1   24.00    6.20
  -5  -9  -1   26.50    5.20
   5   9   1   35.10    4.50
   5   9   1   33.00    2.90
   5   9   1   33.60    2.30
  -6  -9  -1    7.80    2.70
  -6  -9  -1    9.10    6.70
  -6  -9  -1    9.20    1.40
  -6  -9  -1    7.00    2.50
  -6  -9  -1   10.50    2.30
   6   9   1    7.50    2.10
   6   9   1    6.50    1.20
   6   9   1   10.80    1.10
   6   9   1    7.40    0.90
   6   9   1    8.80    1.70
  -7  -9  -1    8.60    2.10
  -7  -9  -1    5.90    1.00
   7   9   1    9.50    1.70
   7   9   1    8.80    0.90
   7   9   1    7.30    1.10
   7   9   1    8.20    0.90
   7   9   1    7.40    0.80
  -8  -9  -1   13.80    1.80
   8   9   1   14.10    1.10
  11 -10  -1   27.80    2.00
  11 -10  -1   37.70    2.30
  10 -10  -1    2.60    0.90
  10 -10  -1    3.00    1.00
  10 -10  -1    1.70    0.70
  10 -10  -1    2.20    0.60
  10 -10  -1    2.70    1.00
   9 -10  -1    0.40    0.40
   9 -10  -1    0.90    0.70
   9 -10  -1    0.40    0.70
   9 -10  -1    2.40    1.20
   9 -10  -1   -0.10    0.70
   9 -10  -1    1.70    1.00
   9 -10  -1    0.40    0.70
   9 -10  -1    0.80    0.80
   9 -10  -1    1.10    0.80
  -9  10   1   -0.50    1.80
   8 -10  -1   85.59    5.30
   8 -10  -1   81.89    5.00
   8 -10  -1   72.19    4.90
   8 -10  -1   85.19    5.50
   8 -10  -1   95.39    5.60
   8 -10  -1   88.89    5.60
   8 -10  -1   94.79    6.10
   8 -10  -1   96.39    6.70
   8 -10  -1   86.39    5.80
   8 -10  -1   86.39    5.70
  -8  10   1   87.09    7.00
  -8  10   1   82.99    6.90
   7 -10  -1    7.50    1.00
   7 -10  -1    8.20    2.00
   7 -10  -1    9.20    1.50
   7 -10  -1    8.70    1.50
   7 -10  -1    6.10    1.20
   7 -10  -1    8.30    1.60
   7 -10  -1    8.20    1.80
   7 -10  -1    6.20    1.50
   7 -10  -1    4.00    1.30
   7 -10  -1    8.50    1.70
  -7  10   1    4.60    1.70
  -7  10   1    5.20    2.20
   6 -10  -1   13.70    2.00
   6 -10  -1   14.80    1.60
   6 -10  -1   20.60    3.70
   6 -10  -1   16.50    2.00
   6 -10  -1   18.30    1.90
   6 -10  -1   15.90    2.00
   6 -10  -1   14.90    2.00
   6 -10  -1   16.10    2.90
   6 -10  -1   16.80    1.40
   6 -10  -1   13.30    2.30
   6 -10  -1   19.30    1.80
   6 -10  -1   10.20    7.10
  -6  10   1   11.40    4.40
  -6  10   1    5.20    7.40
  -6  10   1   12.30    2.80
  -6  10   1   13.60    3.00
  -6  10   1   27.00    8.20
  -6  10   1   12.00    2.20
   5 -10  -1  189.98   10.20
   5 -10  -1  198.68   11.80
   5 -10  -1  178.58   10.40
   5 -10  -1  218.18   11.70
   5 -10  -1  179.08   10.00
   5 -10  -1  201.38   10.90
   5 -10  -1  204.98   11.00
   5 -10  -1  195.78   11.20
   5 -10  -1  188.48   10.60
   5 -10  -1  192.08   10.80
   5 -10  -1  184.68   10.80
  -5  10   1  210.28   13.60
  -5  10   1  169.78   22.50
  -5  10   1  201.68   11.50
  -5  10   1  209.48   13.00
  -5  10   1  180.38   16.10
   4 -10  -1   72.89    5.00
   4 -10  -1   55.09    9.20
   4 -10  -1   79.09    5.80
   4 -10  -1   72.29    4.80
   4 -10  -1   83.79    5.20
   4 -10  -1   78.69    5.00
   4 -10  -1   69.29    4.90
   4 -10  -1   75.09    5.20
   4 -10  -1   74.99    4.40
   4 -10  -1   82.39    5.50
  -4  10   1   73.59    5.90
  -4  10   1   68.49   12.50
  -4  10   1   72.09    6.60
  -4  10   1   78.99    5.70
  -4  10   1   73.19    4.90
  -4  10   1   80.99    6.80
  -4  10   1   79.79    7.60
   3 -10  -1  207.88   12.30
   3 -10  -1  219.08   11.40
   3 -10  -1  221.88   11.90
   3 -10  -1  225.38   12.50
   3 -10  -1  237.18   11.80
   3 -10  -1  177.08   19.00
   3 -10  -1  215.48   12.00
   3 -10  -1  205.78   11.40
   3 -10  -1  206.28   11.20
  -3  10   1  179.78   28.00
  -3  10   1  208.18   12.10
  -3  10   1  181.78   11.10
  -3  10   1  225.58   15.10
  -3  10   1  219.98   14.40
  -3  10   1  206.48   13.70
  -3  10   1  181.08   17.30
  -3  10   1  202.58   12.10
   2 -10  -1   60.09    4.60
   2 -10  -1   63.19    4.20
   2 -10  -1   62.79    4.30
   2 -10  -1   68.09    4.30
   2 -10  -1   63.29    5.20
   2 -10  -1   70.19    4.50
   2 -10  -1   64.29    5.10
   2 -10  -1   52.69    8.30
   2 -10  -1   63.49    6.30
  -2  10   1   70.99    6.80
  -2  10   1   64.69    9.70
  -2  10   1   65.69    5.10
  -2  10   1   65.79    7.50
  -2  10   1   49.50   11.60
  -2  10   1   70.29    6.80
  -2  10   1   70.79    5.20
  -2  10   1   65.29    6.30
  -2  10   1   63.79    5.20
   1 -10  -1   51.69    5.30
   1 -10  -1   66.39    6.50
   1 -10  -1   60.89    8.20
   1 -10  -1   57.79    4.00
  -1  10   1   50.09   12.50
  -1  10   1   78.09    9.90
  -1  10   1   72.29    7.10
  -1  10   1   56.79    6.00
  -1  10   1   59.49    5.00
  -1  10   1   58.79    4.20
  -1  10   1   70.09    7.60
  -1  10   1   64.39    6.80
  -1  10   1   65.09    5.10
  -1  10   1   64.19    5.70
   0 -10  -1   12.00    4.60
   0 -10  -1    5.60    2.40
   0 -10  -1    7.00    2.70
   0 -10  -1    6.60    1.20
   0 -10  -1    0.30    3.50
   0 -10  -1    5.70    1.80
   0  10   1    5.60    1.10
   0  10   1    3.00    2.20
   0  10   1   10.00    5.60
   0  10   1   15.60    5.90
   0  10   1    8.20    2.30
   0  10   1    3.40    1.40
   0  10   1    4.40    2.30
   0  10   1    2.30    2.20
   0  10   1    5.20    2.00
   0  10   1    6.40    1.80
   0  10   1    5.80    1.70
  -1 -10  -1   20.60    7.30
  -1 -10  -1   21.40    3.80
  -1 -10  -1   26.30    5.10
  -1 -10  -1   27.40    4.00
  -1 -10  -1   32.40    5.80
   1  10   1   30.50    2.50
   1  10   1   25.20    4.30
   1  10   1   27.50    5.00
   1  10   1   28.20    3.50
   1  10   1   34.00    5.90
   1  10   1   30.40    6.00
   1  10   1   27.30    3.20
   1  10   1   25.00    4.40
   1  10   1   30.40    3.30
   1  10   1   29.40   10.00
   1  10   1   35.10    9.60
  -2 -10  -1    5.00    3.20
  -2 -10  -1    6.40    3.80
  -2 -10  -1    7.20    2.70
  -2 -10  -1   10.50    2.70
   2  10   1    8.00    2.40
   2  10   1    6.80    2.90
   2  10   1    8.40    2.00
  -3 -10  -1   15.20    3.90
  -3 -10  -1   15.60    2.70
  -3 -10  -1   16.60    3.30
  -3 -10  -1   19.70    1.90
   3  10   1   22.50    3.00
   3  10   1   25.90    4.30
   3  10   1   20.90    2.80
   3  10   1   21.00    4.80
  -4 -10  -1   20.90    3.80
  -4 -10  -1   30.60    6.30
  -4 -10  -1   25.80    2.50
   4  10   1   32.30    5.10
   4  10   1   26.20    1.90
   4  10   1   27.10    3.20
  -5 -10  -1    4.20    2.10
  -5 -10  -1   -1.50    2.90
  -5 -10  -1    1.20    0.80
  -5 -10  -1    3.00    2.10
   5  10   1    2.10    0.60
   5  10   1    1.80    1.50
   5  10   1    2.30    1.10
  -6 -10  -1   27.90    6.60
  -6 -10  -1   16.50    3.20
   6  10   1   24.30    3.00
   6  10   1   17.80    1.30
   6  10   1   22.70    3.20
   6  10   1   15.20    1.60
   6  10   1   17.80    1.40
  -7 -10  -1   -0.40    1.40
   7  10   1    0.30    0.40
   7  10   1    0.80    0.30
   7  10   1    0.00    0.40
   7  10   1   -0.20    0.60
  10 -11  -1   13.80    1.80
  10 -11  -1   11.10    1.10
  10 -11  -1   12.80    1.50
  10 -11  -1   12.90    1.60
   9 -11  -1   18.00    2.00
   9 -11  -1   14.90    1.80
   9 -11  -1   15.80    1.70
   9 -11  -1   14.60    1.30
   9 -11  -1   24.60    4.30
   9 -11  -1   16.90    2.10
   9 -11  -1   14.80    2.10
  -9  11   1   12.20    2.50
   8 -11  -1   41.40    4.00
   8 -11  -1   31.50    2.90
   8 -11  -1   30.70    2.30
   8 -11  -1   36.40    3.20
   8 -11  -1   38.10    3.00
   8 -11  -1   35.70    2.90
   8 -11  -1   36.10    3.20
   8 -11  -1   32.90    2.70
  -8  11   1   38.80    4.30
  -8  11   1   28.50    4.00
   7 -11  -1   26.10    2.80
   7 -11  -1   22.20    2.30
   7 -11  -1   24.90    2.40
   7 -11  -1   22.40    1.80
   7 -11  -1   22.70    2.20
   7 -11  -1   26.10    3.30
   7 -11  -1   25.80    2.50
   7 -11  -1   25.40    2.70
   7 -11  -1   26.50    2.50
  -7  11   1   20.90    3.80
  -7  11   1   22.60    3.80
  -7  11   1   20.20    3.90
  -7  11   1   29.80    4.90
   6 -11  -1   15.80    1.60
   6 -11  -1   16.90    1.80
   6 -11  -1   13.40    1.80
   6 -11  -1   10.90    1.30
   6 -11  -1   18.10    2.60
   6 -11  -1   14.10    2.10
   6 -11  -1   14.00    2.50
   6 -11  -1   17.10    2.00
   6 -11  -1   12.80    2.00
   6 -11  -1   16.20    1.80
  -6  11   1   11.60    3.40
  -6  11   1   12.40    3.00
  -6  11   1   12.60    2.40
  -6  11   1   15.00    3.30
   5 -11  -1  240.28   12.70
   5 -11  -1  237.18   13.50
   5 -11  -1  236.78   12.80
   5 -11  -1  199.18   13.20
   5 -11  -1  233.48   12.50
   5 -11  -1  237.48   12.80
   5 -11  -1  243.78   12.90
   5 -11  -1  221.28   12.00
  -5  11   1  221.48   13.00
  -5  11   1  252.27   13.70
  -5  11   1  261.97   15.50
  -5  11   1  249.88   16.10
  -5  11   1  209.48   14.80
  -5  11   1  188.68   25.20
   4 -11  -1   11.80    1.60
   4 -11  -1   11.80    2.30
   4 -11  -1   12.80    1.70
   4 -11  -1   14.50    1.80
   4 -11  -1   10.80    1.20
   4 -11  -1   12.70    2.20
   4 -11  -1   14.10    2.40
   4 -11  -1   17.00    4.90
   4 -11  -1   12.10    1.70
   4 -11  -1   10.90    2.10
  -4  11   1   10.50    2.80
  -4  11   1   14.80    3.80
  -4  11   1    9.90    1.80
  -4  11   1    8.30    1.90
  -4  11   1   11.00    2.10
  -4  11   1    6.00    7.10
  -4  11   1    7.20    2.80
  -4  11   1    8.00    2.40
   3 -11  -1   74.39    5.00
   3 -11  -1   80.39    5.70
   3 -11  -1   78.29    4.90
   3 -11  -1   74.39    6.00
   3 -11  -1   69.09    6.10
   3 -11  -1   79.69    5.40
   3 -11  -1   65.99    9.90
   3 -11  -1   71.79    4.80
   3 -11  -1   78.49    5.20
  -3  11   1   74.89    5.70
  -3  11   1   75.19    6.00
  -3  11   1   93.79    8.60
  -3  11   1   80.49    7.80
  -3  11   1   85.29    7.40
  -3  11   1   87.39   12.00
  -3  11   1   56.79   13.10
  -3  11   1   65.19    4.80
  -3  11   1   64.59    6.80
   2 -11  -1   96.89    5.90
   2 -11  -1   85.09    6.50
   2 -11  -1   91.89    5.50
   2 -11  -1   88.19    5.60
   2 -11  -1   70.59   10.30
   2 -11  -1   84.29    5.40
   2 -11  -1   91.69    6.00
  -2  11   1   97.69    9.20
  -2  11   1   89.19   12.20
  -2  11   1   59.49   15.00
  -2  11   1   99.99    8.90
  -2  11   1   91.99    6.70
  -2  11   1   87.99    6.40
  -2  11   1   81.39    7.70
  -2  11   1   83.79    5.50
  -2  11   1   99.19    8.30
   1 -11  -1   15.40    2.80
   1 -11  -1   11.80    2.30
   1 -11  -1   13.50    1.60
   1 -11  -1   18.40    3.90
   1 -11  -1   12.50    4.70
  -1  11   1   15.10    1.90
  -1  11   1   12.10    3.30
  -1  11   1   10.50    2.30
  -1  11   1   14.00    2.50
  -1  11   1   10.90    4.70
  -1  11   1   22.40    3.90
  -1  11   1   19.40    7.10
  -1  11   1   13.00    6.80
  -1  11   1   13.70    3.00
  -1  11   1   12.70    3.20
   0 -11  -1    7.00    1.20
   0 -11  -1    4.60    4.30
   0 -11  -1    6.50    2.80
   0 -11  -1    8.00    2.30
   0 -11  -1   -3.70    7.40
   0  11   1    6.20    1.60
   0  11   1    6.80    2.20
   0  11   1    7.10    2.50
   0  11   1    6.00    8.90
   0  11   1    6.60    3.30
   0  11   1    8.50    3.10
   0  11   1    7.40    2.30
   0  11   1    4.80    2.90
  -1 -11  -1   18.10    4.20
  -1 -11  -1   33.90    8.90
  -1 -11  -1   22.20    3.60
  -1 -11  -1   19.90    3.70
   1  11   1   19.00    3.00
   1  11   1   27.50    5.20
   1  11   1   24.20    3.00
   1  11   1   22.90    3.40
   1  11   1   19.90    3.80
   1  11   1   24.90    8.30
   1  11   1   18.30    4.20
   1  11   1   20.00    2.20
   1  11   1   18.00    3.90
  -2 -11  -1   29.50    5.80
  -2 -11  -1   33.50    4.40
  -2 -11  -1   31.20    4.00
   2  11   1   25.00    5.70
   2  11   1   28.30    2.30
   2  11   1   21.90    4.50
   2  11   1   29.10    3.30
   2  11   1   29.60    3.30
  -3 -11  -1    0.50    1.90
  -3 -11  -1    0.90    1.90
  -3 -11  -1    3.80    3.00
   3  11   1    3.90    2.60
   3  11   1    0.90    1.40
   3  11   1    2.80    1.50
   3  11   1    3.50    1.80
  -4 -11  -1    3.80    2.10
  -4 -11  -1    0.00    2.60
  -4 -11  -1    4.80    1.80
   4  11   1    6.40    1.30
   4  11   1    6.30    2.30
   4  11   1    3.90    1.30
   4  11   1    3.20    0.80
  -5 -11  -1    0.70    1.70
  -5 -11  -1    2.20    1.80
  -5 -11  -1   -2.50    2.50
   5  11   1    1.00    0.50
   5  11   1    2.60    1.50
   5  11   1    1.50    0.70
   5  11   1    1.10    1.00
  -6 -11  -1   18.80    1.70
  -6 -11  -1   11.70    2.10
   6  11   1   17.80    2.00
   6  11   1   17.20    1.20
  10 -12  -1    2.20    0.70
  10 -12  -1    1.50    0.80
  10 -12  -1    0.90    0.60
   9 -12  -1   15.90    1.80
   9 -12  -1   12.20    1.20
   9 -12  -1   12.50    2.00
  -9  12   1    8.40    2.60
   8 -12  -1    3.20    1.10
   8 -12  -1    1.70    0.60
   8 -12  -1    2.10    0.90
   8 -12  -1    1.20    0.90
   8 -12  -1    2.10    1.50
   8 -12  -1    3.60    1.00
   8 -12  -1    2.10    0.80
   8 -12  -1    2.50    1.00
  -8  12   1    1.40    1.60
  -8  12   1    3.30    1.80
   7 -12  -1   13.40    2.00
   7 -12  -1   16.50    1.90
   7 -12  -1   21.40    3.10
   7 -12  -1   18.20    2.10
   7 -12  -1   14.20    1.40
   7 -12  -1   17.60    2.30
   7 -12  -1   17.80    2.20
   7 -12  -1   19.70    2.10
   7 -12  -1   19.80    2.10
  -7  12   1   17.90    3.60
  -7  12   1   18.10    3.70
  -7  12   1   23.70    3.30
  -7  12   1   23.40    2.30
  -7  12   1   14.10    3.00
   6 -12  -1   16.00    2.50
   6 -12  -1   14.10    2.00
   6 -12  -1   16.00    2.00
   6 -12  -1   17.00    2.00
   6 -12  -1   16.20    1.80
   6 -12  -1   16.20    2.10
   6 -12  -1   13.90    2.10
  -6  12   1   12.80    3.20
  -6  12   1   14.30    3.60
  -6  12   1   16.70    3.60
  -6  12   1   18.30    2.00
  -6  12   1   11.40    2.80
   5 -12  -1   74.99    5.00
   5 -12  -1   72.19    4.70
   5 -12  -1   74.99    5.00
   5 -12  -1   75.09    5.60
   5 -12  -1   66.49    4.90
   5 -12  -1   74.29    5.10
   5 -12  -1   64.89    4.20
  -5  12   1   77.69    8.80
  -5  12   1   77.89    6.10
  -5  12   1   78.89    8.40
  -5  12   1   65.09    6.90
  -5  12   1   69.79    4.80
  -5  12   1   72.59    5.30
   4 -12  -1   38.70    2.90
   4 -12  -1   37.80   12.20
   4 -12  -1   34.20    3.50
   4 -12  -1   38.20    3.00
   4 -12  -1   36.10    3.10
   4 -12  -1   31.00    3.00
   4 -12  -1   35.70    3.20
   4 -12  -1   41.10    3.40
  -4  12   1   27.20   16.00
  -4  12   1   36.90    3.70
  -4  12   1   34.30    3.00
  -4  12   1   36.10    5.00
  -4  12   1   37.00    5.90
  -4  12   1   27.60    6.10
  -4  12   1   37.70    4.10
   3 -12  -1   12.00    1.70
   3 -12  -1   14.30    1.90
   3 -12  -1   12.70    4.80
   3 -12  -1   12.60    1.60
   3 -12  -1   12.20    1.70
   3 -12  -1   10.20    2.00
   3 -12  -1   10.80    1.90
  -3  12   1   15.70    3.00
  -3  12   1   10.90    3.10
  -3  12   1   13.10    3.10
  -3  12   1   10.80    2.20
  -3  12   1   13.90    1.80
  -3  12   1    8.20    2.90
  -3  12   1    9.80    2.90
   2 -12  -1   86.79    5.80
   2 -12  -1   89.99    6.40
   2 -12  -1   98.59    7.90
   2 -12  -1   95.19    5.90
   2 -12  -1  100.29    7.10
   2 -12  -1   97.49    6.10
  -2  12   1  110.49    8.30
  -2  12   1  100.59    9.40
  -2  12   1  111.39   16.60
  -2  12   1  100.39    8.80
  -2  12   1   97.89    6.90
  -2  12   1  102.19    8.90
  -2  12   1  104.29    9.40
  -2  12   1   91.79    6.00
   1 -12  -1   32.80    2.80
   1 -12  -1   39.00    5.40
   1 -12  -1   31.50    2.60
   1 -12  -1   32.00    4.10
   1 -12  -1   44.90    7.10
   1 -12  -1   29.60    2.40
  -1  12   1   27.00    5.70
  -1  12   1   33.30    3.60
  -1  12   1   26.20    4.50
  -1  12   1   37.80    5.80
  -1  12   1   31.60    2.90
  -1  12   1   17.40   10.50
  -1  12   1   24.20    4.90
  -1  12   1   33.70    4.00
  -1  12   1   29.80    6.90
   0 -12  -1   11.00    3.10
   0 -12  -1   15.70    1.70
   0 -12  -1   17.30    3.40
   0  12   1   15.30    3.20
   0  12   1   15.90    2.00
   0  12   1   14.70    3.60
   0  12   1   14.90    2.80
   0  12   1   15.30    2.60
   0  12   1   12.90    3.30
   0  12   1   11.70    2.70
   0  12   1   11.90    4.00
   0  12   1   13.80    4.10
  -1 -12  -1   47.00    3.20
  -1 -12  -1   52.79    6.40
  -1 -12  -1   46.90    4.90
  -1 -12  -1   34.80    4.10
   1  12   1   50.39    8.70
   1  12   1   47.70    3.40
   1  12   1   46.30    4.30
   1  12   1   49.00    5.60
   1  12   1   44.50    6.90
   1  12   1   34.00    5.70
   1  12   1   46.60    4.60
   1  12   1   41.90    4.10
  -2 -12  -1    9.20    1.30
  -2 -12  -1    9.50    3.10
  -2 -12  -1    5.80    2.30
  -2 -12  -1    9.20    2.10
   2  12   1    6.60    1.80
   2  12   1    9.80    2.10
   2  12   1    9.90    1.30
   2  12   1    6.70    2.70
   2  12   1    3.80    2.20
  -3 -12  -1    9.90    3.00
  -3 -12  -1    7.10    2.00
  -3 -12  -1    7.80    2.20
   3  12   1   11.20    2.10
   3  12   1    6.80    1.60
   3  12   1    8.80    2.40
  -4 -12  -1   31.30    4.90
  -4 -12  -1   38.60    2.50
  -4 -12  -1   45.80    4.30
  -4 -12  -1   42.80    5.50
   4  12   1   41.60    4.20
   4  12   1   29.70    2.80
   4  12   1   43.90    3.60
  -5 -12  -1    6.70    1.20
  -5 -12  -1    9.80    1.80
  -5 -12  -1    8.50    1.80
   5  12   1    9.00    1.90
   6  12   1    9.60    0.80
   6  12   1   10.90    0.80
  10 -13  -1    5.10    0.90
   9 -13  -1    1.50    0.80
   9 -13  -1    1.50    0.60
   9 -13  -1    1.40    0.60
   9 -13  -1    3.70    1.00
   8 -13  -1    4.40    1.20
   8 -13  -1    5.80    1.10
   8 -13  -1    6.00    1.30
   8 -13  -1    5.00    1.10
   8 -13  -1    6.20    1.10
  -8  13   1    3.70    0.90
  -8  13   1    3.70    2.60
  -8  13   1    4.50    1.80
  -8  13   1    4.50    1.60
   7 -13  -1    4.20    1.10
   7 -13  -1    6.20    1.20
   7 -13  -1    5.10    1.10
   7 -13  -1    5.40    1.70
   7 -13  -1    5.60    1.30
  -7  13   1    5.70    1.60
  -7  13   1    9.50    3.70
  -7  13   1    3.90    1.90
  -7  13   1    5.70    1.20
  -7  13   1    3.20    2.30
   6 -13  -1    8.50    2.00
   6 -13  -1   10.10    1.80
   6 -13  -1   11.00    1.70
   6 -13  -1   10.40    1.70
   6 -13  -1   10.20    1.50
   6 -13  -1   12.30    1.60
  -6  13   1    9.90    2.10
  -6  13   1    7.60    3.20
  -6  13   1    9.60    1.60
  -6  13   1    5.00    2.40
  -6  13   1    9.20    2.80
   5 -13  -1    4.00    1.10
   5 -13  -1    4.30    1.10
   5 -13  -1    4.10    1.40
   5 -13  -1    4.20    1.10
   5 -13  -1    4.80    1.20
   5 -13  -1    2.00    1.40
  -5  13   1    2.50    1.70
  -5  13   1    5.20    1.90
  -5  13   1    5.00    2.30
  -5  13   1   -1.50    2.80
  -5  13   1    4.50    1.10
  -5  13   1    5.50    1.60
   4 -13  -1    4.20    1.00
   4 -13  -1    4.60    1.30
   4 -13  -1    3.70    1.00
   4 -13  -1    1.90    1.40
   4 -13  -1    5.50    1.30
   4 -13  -1    5.40    1.20
  -4  13   1    6.40    1.90
  -4  13   1    3.50    2.30
  -4  13   1    4.90    2.60
  -4  13   1   -0.70    2.90
  -4  13   1    2.60    1.20
  -4  13   1    4.50    1.80
   3 -13  -1   19.90    2.20
   3 -13  -1   17.40    1.90
   3 -13  -1   17.10    1.90
   3 -13  -1   14.20    2.90
   3 -13  -1   19.00    2.30
   3 -13  -1   14.60    2.00
   3 -13  -1   14.90    2.50
  -3  13   1    9.70    2.80
  -3  13   1   14.60    2.70
  -3  13   1   12.70    3.20
  -3  13   1   15.40    3.80
  -3  13   1   18.70    2.20
  -3  13   1   16.70    3.20
   2 -13  -1   63.19    4.60
   2 -13  -1   77.59    6.10
   2 -13  -1   86.79    7.10
   2 -13  -1   80.09    4.80
   2 -13  -1   69.19    5.30
   2 -13  -1   81.59    5.20
  -2  13   1   86.89    8.00
  -2  13   1   85.09    6.60
  -2  13   1   73.39    5.10
  -2  13   1   83.39    5.90
  -2  13   1   63.39    7.00
  -2  13   1   83.99    8.50
   1 -13  -1    5.10    3.50
   1 -13  -1    3.40    1.10
   1 -13  -1    5.90    1.30
   1 -13  -1    4.50    1.70
   1 -13  -1    5.20    1.20
   1 -13  -1    5.40    1.10
  -1  13   1    6.90    2.90
  -1  13   1   -0.50    3.40
  -1  13   1    9.20    2.80
  -1  13   1    6.10    1.70
  -1  13   1    6.30    1.30
  -1  13   1    5.80    1.80
  -1  13   1    3.60    2.40
  -1  13   1    0.00    2.70
   0 -13  -1   13.20    2.60
   0 -13  -1    9.20    2.50
   0 -13  -1    7.80    2.70
   0  13   1    5.50    2.60
   0  13   1    2.80    2.90
   0  13   1    5.70    1.60
   0  13   1   10.60    2.40
   0  13   1    8.70    2.70
   0  13   1    8.90    2.00
   0  13   1   12.10    2.70
   0  13   1    2.40    4.60
  -1 -13  -1   12.30    2.40
  -1 -13  -1   19.80    3.30
  -1 -13  -1   13.00    3.40
   1  13   1   12.30    3.10
   1  13   1   18.20    2.60
   1  13   1   13.60    1.50
   1  13   1   13.30    2.20
   1  13   1    7.60    3.20
   1  13   1   10.50    4.00
  -2 -13  -1    6.60    2.10
  -2 -13  -1    9.90    2.80
  -2 -13  -1    8.30    1.90
  -2 -13  -1   10.80    1.30
   2  13   1    8.80    1.80
   2  13   1    8.80    1.90
   2  13   1    6.20    2.30
  -3 -13  -1    4.40    1.60
  -3 -13  -1    4.00    2.50
  -3 -13  -1    6.30    1.10
  -3 -13  -1    5.30    2.00
   3  13   1    4.40    1.90
   3  13   1    3.50    1.30
   3  13   1    4.30    1.10
  -4 -13  -1    7.50    1.40
  -4 -13  -1    6.20    2.60
  -4 -13  -1    5.20    1.70
  -4 -13  -1    6.40    1.60
   4  13   1    8.70    0.80
   4  13   1    6.10    1.90
   4  13   1    8.50    1.70
   5  13   1   25.60    1.60
   5  13   1   29.40    2.10
   9 -14  -1    0.00    0.60
   9 -14  -1   -1.00    1.00
   9 -14  -1    0.60    0.70
   9 -14  -1    0.60    0.40
   8 -14  -1    0.70    0.70
   8 -14  -1   -0.10    0.80
   8 -14  -1    0.80    0.60
   8 -14  -1    0.50    0.50
   8 -14  -1    1.50    0.50
  -8  14   1   -1.10    0.70
   7 -14  -1    2.00    0.90
   7 -14  -1    1.50    0.70
   7 -14  -1    1.90    0.80
   7 -14  -1    2.40    0.80
   7 -14  -1    1.00    0.60
  -7  14   1    1.40    1.30
  -7  14   1    1.70    0.90
   6 -14  -1   19.80    2.10
   6 -14  -1   23.10    2.20
   6 -14  -1   22.50    2.30
   6 -14  -1   22.30    2.20
   6 -14  -1   21.40    2.20
   6 -14  -1   18.90    2.80
  -6  14   1   24.60    4.70
  -6  14   1   26.50    3.50
  -6  14   1   23.90    4.40
   5 -14  -1   15.20    1.80
   5 -14  -1   15.40    1.70
   5 -14  -1   13.90    2.40
   5 -14  -1   15.30    1.80
   5 -14  -1   15.00    1.80
   5 -14  -1   18.10    2.00
  -5  14   1   15.10    1.90
  -5  14   1   10.20    3.40
  -5  14   1   25.10    5.70
  -5  14   1   20.10    2.70
  -5  14   1   11.00    2.90
  -5  14   1   17.50    3.30
   4 -14  -1   -1.40    1.10
   4 -14  -1    1.90    0.90
   4 -14  -1    1.30    0.70
   4 -14  -1    1.70    0.70
   4 -14  -1    1.30    0.80
   4 -14  -1    1.60    0.80
  -4  14   1    1.90    1.30
  -4  14   1   -2.60    2.30
  -4  14   1    0.90    0.80
  -4  14   1    1.00    1.70
   3 -14  -1    4.50    1.10
   3 -14  -1    4.80    1.10
   3 -14  -1    4.50    1.40
   3 -14  -1    6.00    1.20
   3 -14  -1    4.30    1.00
   3 -14  -1    2.30    1.70
  -3  14   1    5.70    3.10
  -3  14   1    4.70    1.10
  -3  14   1    3.70    1.40
  -3  14   1    1.60    2.20
  -3  14   1    4.30    1.60
  -3  14   1    3.90    2.00
   2 -14  -1    6.60    1.80
   2 -14  -1    6.70    1.20
   2 -14  -1    8.60    1.60
   2 -14  -1    8.30    1.30
  -2  14   1    5.60    2.30
  -2  14   1    9.30    1.90
  -2  14   1    7.20    1.40
  -2  14   1    1.30    4.20
  -2  14   1    8.30    1.90
  -2  14   1    3.80    3.20
  -2  14   1    6.30    2.50
   1 -14  -1    3.20    1.50
   1 -14  -1    7.40    1.50
   1 -14  -1    1.30    2.20
   1 -14  -1    6.70    1.20
  -1  14   1   -0.10    4.60
  -1  14   1   11.80    5.00
  -1  14   1    5.90    1.60
  -1  14   1    5.30    1.10
  -1  14   1    5.20    1.80
  -1  14   1    3.50    2.10
   0 -14  -1    2.80    1.60
   0 -14  -1    1.20    2.30
   0 -14  -1    3.60    1.00
   0  14   1    6.50    1.70
   0  14   1    4.40    1.00
   0  14   1    0.50    3.30
   0  14   1    5.30    1.50
   0  14   1    6.20    1.70
   0  14   1    1.90    2.60
   0  14   1   -1.10    2.50
  -1 -14  -1   -0.60    1.30
  -1 -14  -1    0.20    0.60
  -1 -14  -1    0.00    0.50
  -1 -14  -1    0.60    0.60
   1  14   1   -2.90    1.80
   1  14   1    0.50    1.20
   1  14   1   -0.70    1.00
  -2 -14  -1   18.40    3.90
  -2 -14  -1   19.00    1.80
  -2 -14  -1   14.70    2.90
  -2 -14  -1   18.60    1.50
   2  14   1   15.80    2.40
   2  14   1   19.10    2.10
   2  14   1   12.50    2.60
  -3 -14  -1    1.90    1.30
  -3 -14  -1    0.20    0.40
  -3 -14  -1   -0.90    3.10
   3  14   1    0.20    0.70
   3  14   1   -1.00    1.20
  -4 -14  -1   11.00    1.90
   4  14   1   12.10    0.90
   4  14   1   16.00    1.80
   8 -15  -1    2.40    0.70
   8 -15  -1    2.80    0.60
   8 -15  -1    2.80    0.60
   8 -15  -1    2.40    0.70
   7 -15  -1   10.80    1.40
   7 -15  -1   11.70    1.30
   7 -15  -1   15.10    1.60
   7 -15  -1   13.50    1.30
  -7  15   1   11.80    1.30
  -7  15   1   13.70    2.90
   6 -15  -1   31.10    2.60
   6 -15  -1   38.60    2.50
   6 -15  -1   34.80    2.70
   6 -15  -1   37.70    2.70
   6 -15  -1   43.40    3.00
  -6  15   1   43.20    3.90
  -6  15   1   37.10    2.80
  -6  15   1   41.10    5.40
   5 -15  -1   10.30    1.40
   5 -15  -1    8.50    1.20
   5 -15  -1   11.00    1.50
   5 -15  -1   10.80    1.40
  -5  15   1    5.60    2.00
  -5  15   1    9.10    1.70
  -5  15   1   11.20    1.50
  -5  15   1    7.10    2.40
  -5  15   1   15.00    2.90
   4 -15  -1    0.90    0.70
   4 -15  -1    2.00    0.70
   4 -15  -1    2.20    0.80
   4 -15  -1    0.20    0.60
   4 -15  -1    1.80    0.80
  -4  15   1    1.90    1.40
  -4  15   1    1.20    3.20
  -4  15   1   -0.20    1.00
  -4  15   1    0.80    0.80
  -4  15   1    1.20    2.10
  -4  15   1    2.40    1.50
   3 -15  -1   -0.20    0.60
   3 -15  -1   -0.40    0.90
   3 -15  -1   -0.60    0.60
   3 -15  -1    0.00    0.60
   3 -15  -1    0.20    0.50
   3 -15  -1   -1.40    0.80
  -3  15   1    0.60    1.20
  -3  15   1    1.60    1.30
  -3  15   1    0.00    0.70
  -3  15   1    1.20    2.10
  -3  15   1    1.70    3.60
  -3  15   1   -1.60    0.90
   2 -15  -1   18.50    1.60
   2 -15  -1   18.70    2.00
   2 -15  -1   20.60    2.70
   2 -15  -1   18.30    1.90
  -2  15   1   17.40    2.90
  -2  15   1   16.10    2.40
  -2  15   1   16.10    1.90
  -2  15   1   13.40    2.90
   1 -15  -1    3.40    1.20
   1 -15  -1    1.90    1.40
   1 -15  -1    3.60    0.80
  -1  15   1    3.10    0.90
  -1  15   1    3.70    2.50
  -1  15   1    2.90    1.30
   0 -15  -1   -0.50    1.90
   0 -15  -1    0.70    0.50
   0 -15  -1    1.60    1.20
   0  15   1    1.30    0.50
   0  15   1   -3.00    2.70
   0  15   1    2.40    1.00
  -1 -15  -1    0.50    1.10
  -1 -15  -1    0.10    0.40
   1  15   1    1.30    1.20
   1  15   1   -0.10    0.80
  -2 -15  -1    5.30    1.30
   2  15   1    3.10    1.20
   2  15   1    4.00    0.80
  -3 -15  -1   -0.80    0.70
   7 -16  -1   14.10    1.30
   7 -16  -1   12.40    1.10
   6 -16  -1    6.00    1.00
   6 -16  -1    5.10    0.80
   6 -16  -1    6.70    0.90
   6 -16  -1    4.40    0.90
  -6  16   1    4.00    0.80
  -6  16   1    6.80    1.40
   5 -16  -1   12.50    1.40
   5 -16  -1   12.20    1.30
  -5  16   1   18.40    1.60
  -5  16   1   13.80    3.50
  -5  16   1   11.80    1.70
   4 -16  -1   35.10    2.50
   4 -16  -1   35.90    2.40
  -4  16   1   32.20    2.50
  -4  16   1   29.30    3.50
  -4  16   1   40.80    3.70
  -4  16   1   25.30    3.50
   3 -16  -1    0.50    0.60
   3 -16  -1    0.30    0.50
   3 -16  -1    1.40    0.60
  -3  16   1   -0.20    1.20
  -3  16   1   -2.00    1.50
  -3  16   1    0.70    0.60
  -3  16   1   -0.10    0.80
   2 -16  -1   11.60    1.30
   2 -16  -1   12.10    1.40
  -2  16   1   10.80    1.20
  -2  16   1   10.60    1.70
   1 -16  -1    8.30    1.40
   1 -16  -1    4.60    1.00
  -1  16   1    5.60    1.20
  -1  16   1    4.80    0.60
   0 -16  -1    1.10    0.50
   0 -16  -1    0.30    0.40
   0  16   1    1.70    0.80
  -1 -16  -1   14.60    1.20
  -1 -16  -1   13.90    1.70
   1  16   1   12.10    1.30
   5 -17  -1   16.50    1.30
  -5  17   1   19.80    1.50
   4 -17  -1    6.00    1.00
   4 -17  -1    5.80    0.80
  -4  17   1    5.60    0.80
   3 -17  -1   11.70    1.10
  -3  17   1   10.70    0.90
  -3  17   1   12.30    1.50
   2 -17  -1    0.50    0.30
   2 -17  -1    0.60    0.70
  -2  17   1    1.10    0.70
   1 -17  -1    8.40    0.80
   0 -17   2    5.70    0.60
  -1  17  -2    9.40    1.30
   1 -17   2   12.20    1.10
  -2  17  -2   38.90    2.90
   2 -17   2   46.00    2.70
  -3  17  -2    0.70    0.40
  -3  17  -2    0.60    0.70
   3 -17   2    1.00    0.40
   3 -17   2    1.30    0.50
  -4  17  -2   20.40    1.90
  -4  17  -2   19.50    1.50
   4 -17   2   24.90    1.60
  -5  17  -2    4.70    0.70
   5 -17   2    4.70    0.80
  -2 -16   2    0.60    0.70
  -2 -16   2    0.70    0.30
   1  16  -2    0.30    0.60
  -1 -16   2    0.30    0.50
  -1 -16   2    0.00    1.00
  -1 -16   2   -0.10    0.30
   0  16  -2    2.70    1.00
   0 -16   2    2.50    1.00
   0 -16   2    2.40    0.70
  -1  16  -2   19.60    2.10
  -1  16  -2   15.50    1.40
  -2  16  -2   19.70    1.80
  -2  16  -2   15.40    3.50
  -2  16  -2   21.40    2.40
   2 -16   2   24.40    2.00
   2 -16   2   20.40    2.20
   2 -16   2   24.30    1.80
  -3  16  -2    0.20    0.60
  -3  16  -2    3.00    1.90
  -3  16  -2    0.10    0.90
  -3  16  -2   -0.60    1.20
   3 -16   2    0.80    0.60
   3 -16   2    0.60    0.50
  -4  16  -2   19.70    3.10
  -4  16  -2   21.00    2.30
  -4  16  -2   19.90    1.80
   4 -16   2   23.80    2.20
   4 -16   2   23.70    1.90
   4 -16   2   16.50    1.60
  -5  16  -2    9.80    1.20
  -5  16  -2    8.50    1.70
  -5  16  -2    6.40    1.20
   5 -16   2    6.60    1.00
   5 -16   2   10.50    1.20
   5 -16   2    9.90    1.20
  -6  16  -2   18.90    2.60
  -6  16  -2   17.20    1.50
   6 -16   2   21.70    1.60
   6 -16   2   15.00    1.30
   6 -16   2   19.90    1.50
   7 -16   2    8.60    1.10
   3  15  -2    2.80    0.80
   3  15  -2    3.40    0.50
   2  15  -2   11.20    1.40
   2  15  -2    7.60    2.70
   2  15  -2    8.10    2.20
  -2 -15   2   15.00    2.30
  -2 -15   2    8.80    2.20
   1  15  -2    1.60    2.00
   1  15  -2   -0.10    1.10
   1  15  -2    1.90    1.00
  -1 -15   2    0.40    1.90
  -1 -15   2    0.40    1.30
  -1 -15   2    0.60    0.40
   0  15  -2    0.50    0.50
   0  15  -2   -0.90    1.30
   0  15  -2    3.60    1.20
   0  15  -2   -2.00    2.40
   0 -15   2    0.50    0.60
   0 -15   2    3.20    1.30
  -1  15  -2   10.50    2.30
  -1  15  -2   14.60    2.20
  -1  15  -2   14.40    1.60
  -1  15  -2   12.30    6.20
   1 -15   2   15.80    1.70
   1 -15   2   16.90    2.70
   1 -15   2   13.10    2.40
  -2  15  -2   13.30    2.30
  -2  15  -2   17.40    3.30
  -2  15  -2    9.00    3.50
  -2  15  -2   15.30    1.80
   2 -15   2   17.60    1.90
   2 -15   2   14.50    2.50
  -3  15  -2    0.60    1.10
  -3  15  -2    1.00    2.20
  -3  15  -2   -0.50    3.80
  -3  15  -2    0.60    0.70
  -3  15  -2   -0.30    1.30
   3 -15   2   -0.10    1.00
   3 -15   2    0.40    0.60
   3 -15   2   -0.10    1.00
   3 -15   2    0.10    0.60
   3 -15   2    1.50    0.70
  -4  15  -2   23.50    3.50
  -4  15  -2   16.20    3.10
  -4  15  -2   18.20    2.00
  -4  15  -2   22.60    2.70
  -4  15  -2   13.10    3.00
  -4  15  -2   18.90    4.30
   4 -15   2   19.00    1.90
   4 -15   2   15.40    1.80
  -5  15  -2   -1.00    1.10
  -5  15  -2    1.60    1.00
  -5  15  -2    1.20    0.80
   5 -15   2    0.70    0.70
   5 -15   2   -0.20    0.80
   5 -15   2    0.50    0.80
   5 -15   2    0.80    0.60
  -6  15  -2   -0.80    2.20
  -6  15  -2    0.20    1.10
  -6  15  -2   -0.40    0.60
   6 -15   2   -0.60    0.60
   6 -15   2   -0.40    0.60
   6 -15   2    0.10    0.50
   6 -15   2   -0.60    0.50
  -7  15  -2   12.40    1.30
  -7  15  -2   17.00    3.10
   7 -15   2   17.90    1.90
   7 -15   2   15.40    1.50
   7 -15   2   13.80    1.30
   8 -15   2    1.50    0.60
   8 -15   2    2.70    0.60
   4  14  -2    2.30    1.50
   4  14  -2    0.50    0.30
  -4 -14   2   -1.90    1.20
   3  14  -2    1.20    0.40
   3  14  -2    0.50    0.80
   3  14  -2   -1.40    1.70
   3  14  -2    1.50    0.90
  -3 -14   2    2.50    1.40
  -3 -14   2    3.30    1.50
   2  14  -2   18.60    2.60
   2  14  -2   22.20    3.60
   2  14  -2   18.20    2.30
  -2 -14   2   14.30    2.30
  -2 -14   2   19.00    3.30
  -2 -14   2   23.70    4.00
   1  14  -2    0.70    1.40
   1  14  -2    1.80    1.10
  -1 -14   2    0.60    0.70
  -1 -14   2   -1.80    2.30
  -1 -14   2    0.70    1.40
  -1 -14   2    1.00    1.10
   0  14  -2    2.70    2.20
   0  14  -2    3.10    3.40
   0  14  -2    0.90    0.70
   0  14  -2    0.20    1.10
   0  14  -2   -1.90    1.40
   0 -14   2    0.60    0.70
   0 -14   2    0.40    1.40
   0 -14   2   -1.20    1.90
   0 -14   2   -0.10    0.50
  -1  14  -2   -0.80    3.10
  -1  14  -2    8.30    2.20
  -1  14  -2   -3.20    4.50
  -1  14  -2    6.00    1.20
  -1  14  -2    4.10    2.20
   1 -14   2    3.10    1.00
   1 -14   2    4.70    2.20
   1 -14   2    7.00    1.80
  -2  14  -2    6.40    2.20
  -2  14  -2    9.60    2.00
  -2  14  -2    6.90    2.60
  -2  14  -2    7.70    1.40
  -2  14  -2    8.30    2.00
  -2  14  -2    7.40    3.50
   2 -14   2    8.10    1.50
   2 -14   2    9.10    1.80
   2 -14   2    8.00    2.60
  -3  14  -2    1.30    3.00
  -3  14  -2    2.70    1.80
  -3  14  -2    3.50    1.40
  -3  14  -2    2.70    0.90
  -3  14  -2    2.70    1.50
  -3  14  -2    5.60    2.40
   3 -14   2    2.40    0.80
   3 -14   2    1.90    0.80
   3 -14   2    3.30    1.10
   3 -14   2    2.20    1.20
   3 -14   2    3.80    1.10
   3 -14   2    3.30    1.00
  -4  14  -2   13.80    3.40
  -4  14  -2   19.50    2.50
  -4  14  -2   18.90    2.10
  -4  14  -2   22.10    4.80
  -4  14  -2   17.60    3.50
   4 -14   2   15.40    2.20
   4 -14   2   15.50    2.00
   4 -14   2   21.00    2.10
   4 -14   2   19.50    1.90
   4 -14   2   20.90    2.20
   4 -14   2   17.10    2.10
  -5  14  -2    4.40    1.10
  -5  14  -2    5.10    2.00
  -5  14  -2    7.60    3.60
  -5  14  -2    4.00    1.70
  -5  14  -2    4.40    1.50
   5 -14   2    4.10    1.00
   5 -14   2    3.90    1.00
   5 -14   2    2.50    1.10
   5 -14   2    4.60    1.10
   5 -14   2    4.30    1.10
  -6  14  -2    5.00    1.50
  -6  14  -2    6.10    2.30
  -6  14  -2    3.00    3.60
  -6  14  -2    5.10    2.40
  -6  14  -2    5.50    1.90
  -6  14  -2    6.40    1.50
   6 -14   2    7.80    1.20
   6 -14   2    6.50    1.30
   6 -14   2    6.00    1.20
   6 -14   2    5.00    1.30
  -7  14  -2   15.80    3.40
  -7  14  -2   26.40    3.10
  -7  14  -2   23.30    1.90
  -7  14  -2   17.90    3.10
   7 -14   2   20.40    1.70
   7 -14   2   25.50    2.10
   7 -14   2   20.90    1.80
   7 -14   2   24.90    2.20
   7 -14   2   21.90    2.20
  -8  14  -2   14.70    2.80
   8 -14   2   22.10    1.90
   8 -14   2   16.30    1.40
   8 -14   2   20.00    1.80
   5  13  -2    4.20    0.90
   5  13  -2    4.10    0.60
  -5 -13   2    5.50    1.30
   4  13  -2    3.10    1.20
   4  13  -2    5.50    1.80
   4  13  -2    5.80    0.80
   4  13  -2    3.10    1.30
   4  13  -2    3.70    0.60
  -4 -13   2    3.50    1.60
  -4 -13   2    4.20    1.60
   3  13  -2    1.20    1.00
   3  13  -2   -0.70    1.50
   3  13  -2    0.40    1.10
  -3 -13   2   -1.20    1.40
  -3 -13   2    1.80    1.50
  -3 -13   2   -0.50    2.10
   2  13  -2    6.40    2.30
   2  13  -2    6.20    1.50
   2  13  -2    7.90    1.80
  -2 -13   2    9.00    1.70
  -2 -13   2    7.20    2.00
  -2 -13   2    7.40    1.90
  -2 -13   2    4.30    2.50
   1  13  -2    7.00    1.20
   1  13  -2    8.10    1.70
   1  13  -2    8.80    2.40
  -1 -13   2    7.70    2.00
  -1 -13   2    4.30    2.40
  -1 -13   2    3.80    2.30
  -1 -13   2    8.70    1.40
   0  13  -2    4.70    1.90
   0  13  -2    7.00    1.80
   0  13  -2    4.60    2.30
   0  13  -2    7.20    4.90
   0  13  -2    5.60    1.20
   0  13  -2    8.00    2.90
   0  13  -2    5.00    1.80
   0 -13   2    5.40    1.10
   0 -13   2    8.50    3.10
   0 -13   2    6.20    2.40
   0 -13   2    9.90    2.80
   0 -13   2    5.70    1.90
  -1  13  -2   32.80    3.90
  -1  13  -2   27.70    2.60
  -1  13  -2   33.00    5.80
  -1  13  -2   34.50    5.50
  -1  13  -2   29.10    3.40
  -1  13  -2   18.80    4.60
  -1  13  -2   20.40    4.20
   1 -13   2   28.90    2.70
   1 -13   2   38.00    4.10
   1 -13   2   26.50    4.90
  -2  13  -2    9.30    2.20
  -2  13  -2   12.70    2.30
  -2  13  -2    8.20    2.60
  -2  13  -2    8.40    3.60
  -2  13  -2   10.90    2.80
  -2  13  -2   11.70    3.80
  -2  13  -2   11.70    1.80
   2 -13   2   11.70    1.60
   2 -13   2   10.50    2.00
   2 -13   2   12.60    1.70
   2 -13   2    8.90    1.50
  -3  13  -2   62.89    5.40
  -3  13  -2   44.40    7.00
  -3  13  -2   51.39    4.00
  -3  13  -2   52.79    6.00
  -3  13  -2   59.29    4.80
  -3  13  -2   60.19    6.40
   3 -13   2   55.39    4.00
   3 -13   2   48.20    3.90
   3 -13   2   55.69    4.10
   3 -13   2   57.09    5.60
   3 -13   2   55.19    4.50
   3 -13   2   50.39    3.70
  -4  13  -2    2.80    1.00
  -4  13  -2    3.70    1.40
  -4  13  -2    2.30    1.60
  -4  13  -2    3.60    2.40
  -4  13  -2    4.70    2.20
  -4  13  -2    1.50    2.20
   4 -13   2    2.00    1.00
   4 -13   2    2.30    0.90
   4 -13   2    1.20    1.10
   4 -13   2    0.50    0.80
   4 -13   2    2.50    0.90
   4 -13   2    2.80    1.00
  -5  13  -2    3.90    2.30
  -5  13  -2    4.80    1.10
  -5  13  -2    5.60    1.80
  -5  13  -2    5.10    2.10
  -5  13  -2    5.20    1.40
   5 -13   2    3.40    0.90
   5 -13   2    2.70    1.00
   5 -13   2    3.80    1.10
   5 -13   2    4.40    1.10
   5 -13   2    3.20    1.00
   5 -13   2    2.20    0.90
  -6  13  -2    1.90    3.10
  -6  13  -2    6.00    2.20
  -6  13  -2    6.00    1.90
  -6  13  -2    5.70    2.60
  -6  13  -2    2.50    1.60
  -6  13  -2    4.00    1.20
   6 -13   2    5.40    1.20
   6 -13   2    7.10    1.40
   6 -13   2    6.40    1.50
   6 -13   2    5.80    1.20
   6 -13   2    5.50    1.20
   6 -13   2    5.60    1.20
  -7  13  -2    5.30    2.30
  -7  13  -2    6.70    1.70
  -7  13  -2    8.40    1.30
  -7  13  -2    8.50    2.40
   7 -13   2    8.70    1.70
   7 -13   2    8.30    1.50
   7 -13   2    6.70    0.80
   7 -13   2    7.90    1.60
   7 -13   2    7.60    1.30
   7 -13   2    7.80    1.30
  -8  13  -2   14.20    2.70
  -8  13  -2   10.10    1.70
  -8  13  -2    7.50    2.20
   8 -13   2    9.20    1.20
   8 -13   2    7.70    0.80
   8 -13   2    9.80    1.20
   8 -13   2   11.10    1.70
   8 -13   2   12.90    1.80
   8 -13   2   12.20    1.50
   9 -13   2    9.10    1.20
   9 -13   2    9.00    1.40
   6  12  -2    7.20    0.80
   6  12  -2    5.80    1.20
   6  12  -2    6.50    0.80
  -6 -12   2    5.70    1.70
   5  12  -2    6.40    0.70
   5  12  -2    7.80    2.00
  -5 -12   2    7.00    1.90
  -5 -12   2    6.60    2.80
  -5 -12   2    9.60    2.00
   4  12  -2   -0.80    0.90
   4  12  -2   -0.40    1.00
   4  12  -2    2.20    1.50
  -4 -12   2    1.80    1.70
  -4 -12   2   -0.50    1.60
  -4 -12   2   -2.30    2.20
   3  12  -2    0.70    0.90
   3  12  -2   -0.30    1.40
  -3 -12   2    1.70    1.60
  -3 -12   2    1.90    1.80
  -3 -12   2   -2.60    2.10
   2  12  -2   74.89    5.10
   2  12  -2   76.49    5.70
   2  12  -2   82.49    7.50
   2  12  -2   86.89    6.10
  -2 -12   2   93.89    8.60
  -2 -12   2   73.29    6.30
  -2 -12   2   87.49    6.80
   1  12  -2   33.70    5.20
   1  12  -2   39.60    3.80
   1  12  -2   34.10    3.90
   1  12  -2   25.70    6.10
   1  12  -2   42.50    4.20
   1  12  -2   34.70    2.80
   1  12  -2   35.40    5.10
  -1 -12   2   39.40    4.50
  -1 -12   2   36.30    4.20
  -1 -12   2   36.60    2.80
  -1 -12   2   34.70    5.80
   0  12  -2    2.30    1.70
   0  12  -2    1.50    0.90
   0  12  -2   -0.40    2.10
   0  12  -2    1.80    1.30
   0  12  -2    2.30    1.30
   0  12  -2    5.30    7.90
   0  12  -2    1.50    1.40
   0  12  -2    0.40    2.10
   0  12  -2    2.20    3.40
   0  12  -2    4.80    1.90
   0 -12   2    3.70    1.70
   0 -12   2    0.70    0.80
   0 -12   2   -1.00    1.40
   0 -12   2   -0.80    2.00
  -1  12  -2  232.38   12.80
  -1  12  -2  245.98   15.30
  -1  12  -2  248.48   16.60
  -1  12  -2  236.38   13.70
  -1  12  -2  240.78   17.40
  -1  12  -2  170.68   28.50
  -1  12  -2  236.38   15.70
  -1  12  -2  209.08   15.10
  -1  12  -2  238.98   16.60
   1 -12   2  235.58   12.60
   1 -12   2  242.58   14.00
   1 -12   2  255.57   15.60
  -2  12  -2  110.99   10.00
  -2  12  -2   96.29    8.80
  -2  12  -2  109.09    7.60
  -2  12  -2  103.19    8.90
  -2  12  -2  118.99    9.60
  -2  12  -2  115.49    8.30
  -2  12  -2  110.79   18.50
  -2  12  -2  108.19    6.80
   2 -12   2  120.99    8.80
   2 -12   2   97.49    6.80
   2 -12   2  112.79    6.70
   2 -12   2  112.39    7.70
   2 -12   2  106.89    7.30
   2 -12   2  110.79    6.50
  -3  12  -2   43.90    4.50
  -3  12  -2   38.70    3.80
  -3  12  -2   45.20    6.30
  -3  12  -2   40.90    3.30
  -3  12  -2   33.70    5.50
  -3  12  -2   33.00    4.80
  -3  12  -2   55.59   11.50
   3 -12   2   26.70    7.30
   3 -12   2   38.20    3.80
   3 -12   2   47.00    8.20
   3 -12   2   39.80    3.10
   3 -12   2   39.50    3.40
   3 -12   2   41.70    3.90
   3 -12   2   46.80    5.10
   3 -12   2   41.40    3.30
   3 -12   2   45.10    3.50
  -4  12  -2   79.29    7.60
  -4  12  -2   85.59    6.40
  -4  12  -2   71.59    4.90
  -4  12  -2   67.89    5.40
  -4  12  -2   77.89    8.30
  -4  12  -2   68.99    7.20
   4 -12   2   67.89    4.80
   4 -12   2   67.49    4.50
   4 -12   2   77.39    5.10
   4 -12   2   71.49    4.60
   4 -12   2   76.49    5.10
   4 -12   2   75.19    5.10
   4 -12   2   66.19    5.60
   4 -12   2   79.29    5.10
  -5  12  -2   83.09    7.90
  -5  12  -2   84.59    6.10
  -5  12  -2   86.19    9.20
  -5  12  -2   98.29    7.00
  -5  12  -2   89.49    5.70
   5 -12   2   84.79    5.80
   5 -12   2   86.89    6.70
   5 -12   2   88.39    5.70
   5 -12   2   90.29    5.80
   5 -12   2   85.29    5.30
   5 -12   2   92.49    5.80
   5 -12   2   85.99    5.40
  -6  12  -2    0.00    1.50
  -6  12  -2   -0.40    1.40
  -6  12  -2   -1.00    1.30
  -6  12  -2   -0.30    1.90
  -6  12  -2    3.60    2.60
   6 -12   2    0.70    1.50
   6 -12   2    0.00    0.70
   6 -12   2   -0.90    0.60
   6 -12   2    0.30    0.40
   6 -12   2   -0.40    0.90
   6 -12   2    0.20    0.80
  -7  12  -2   21.20    2.10
  -7  12  -2   20.50    3.20
  -7  12  -2   16.40    3.50
  -7  12  -2   14.20    3.60
  -7  12  -2   10.00    2.60
   7 -12   2   13.00    2.10
   7 -12   2   14.40    1.30
   7 -12   2   15.60    2.00
   7 -12   2   17.20    1.80
   7 -12   2   14.90    2.10
   7 -12   2   16.90    1.90
   7 -12   2   14.90    2.10
  -8  12  -2   14.00    3.00
  -8  12  -2   15.30    3.30
  -8  12  -2   17.00    2.90
  -8  12  -2   13.20    1.80
   8 -12   2   15.50    1.90
   8 -12   2   17.40    1.70
   8 -12   2   14.20    1.20
   8 -12   2   16.20    2.20
   8 -12   2   17.80    2.20
   8 -12   2   15.90    1.70
  -9  12  -2   -0.60    0.70
   9 -12   2    0.10    0.60
   9 -12   2    0.20    0.60
   9 -12   2    0.10    0.70
   9 -12   2    0.20    0.70
  10 -12   2    0.20    0.40
   7  11  -2    6.80    0.80
   7  11  -2    7.60    1.10
   7  11  -2    7.40    0.70
  -7 -11   2    4.70    1.30
   6  11  -2   14.80    1.20
   6  11  -2    8.60    2.30
   6  11  -2   10.90    1.20
  -6 -11   2   10.90    2.30
   5  11  -2    2.10    0.80
   5  11  -2    3.00    0.60
   5  11  -2    3.70    0.70
   5  11  -2    0.40    1.60
   5  11  -2    2.50    1.20
  -5 -11   2    3.40    2.00
  -5 -11   2    3.40    1.00
  -5 -11   2    1.10    3.80
   4  11  -2    1.80    1.00
   4  11  -2    3.70    1.30
   4  11  -2    3.60    1.60
   4  11  -2    5.50    1.50
  -4 -11   2   -0.80    2.60
  -4 -11   2    3.20    0.80
  -4 -11   2    4.30    1.90
  -4 -11   2    6.00    2.20
   3  11  -2   30.20    4.60
   3  11  -2   24.40    3.00
   3  11  -2   29.90    3.30
  -3 -11   2   25.90    4.00
  -3 -11   2   29.00    2.20
  -3 -11   2   31.90    4.10
  -3 -11   2   31.10    5.70
   2  11  -2   42.70   10.70
   2  11  -2   49.60    4.10
   2  11  -2   46.80    3.10
   2  11  -2   44.20    4.10
   2  11  -2   44.90    5.60
  -2 -11   2   42.60    9.90
  -2 -11   2   49.70    6.60
  -2 -11   2   47.40    5.00
  -2 -11   2   42.10    4.70
   1  11  -2   16.00    2.80
   1  11  -2   15.50    3.00
   1  11  -2   13.20    3.00
   1  11  -2   13.80    2.50
   1  11  -2   10.10    4.30
   1  11  -2   13.10    2.50
   1  11  -2   15.40    3.20
   1  11  -2   12.60    3.30
   1  11  -2    9.10    2.90
  -1 -11   2   22.90    4.50
  -1 -11   2   18.20    4.40
  -1 -11   2   22.60    7.10
  -1 -11   2   12.80    3.40
   0  11  -2   14.10    3.00
   0  11  -2   20.10    3.00
   0  11  -2   17.40    2.70
   0  11  -2   16.40    3.00
   0  11  -2   20.80    4.60
   0  11  -2   15.30    7.30
   0  11  -2   17.40    3.90
   0  11  -2   11.80    3.10
   0  11  -2   17.60    2.00
   0 -11   2   12.30    3.00
   0 -11   2   16.50    4.90
   0 -11   2   19.00    3.40
   0 -11   2   19.20    3.20
   0 -11   2   14.30    1.90
  -1  11  -2   29.70    5.20
  -1  11  -2   20.70    2.90
  -1  11  -2   20.50    4.10
  -1  11  -2   24.10    7.90
  -1  11  -2   24.30    2.40
  -1  11  -2   25.10    4.30
  -1  11  -2   26.40    5.50
  -1  11  -2   35.10    8.40
  -1  11  -2   24.10    3.50
   1 -11   2   20.90    6.10
   1 -11   2   21.50    3.00
   1 -11   2   24.90    2.40
   1 -11   2   31.30    5.70
   1 -11   2   21.90    3.50
  -2  11  -2  142.29   11.30
  -2  11  -2  142.99    8.80
  -2  11  -2  126.79   10.40
  -2  11  -2  148.29   10.80
  -2  11  -2  145.59   10.60
  -2  11  -2  148.19   14.20
  -2  11  -2  132.09    7.90
  -2  11  -2  141.49    9.10
  -2  11  -2   99.99   15.80
  -2  11  -2  132.89   10.10
   2 -11   2  128.59    7.80
   2 -11   2  133.09    7.70
   2 -11   2  139.69   11.00
   2 -11   2  141.19    8.10
   2 -11   2  137.49    8.90
   2 -11   2  128.39    8.00
   2 -11   2  131.59    8.60
  -3  11  -2   35.00    2.90
  -3  11  -2   30.20    5.60
  -3  11  -2   38.50    3.70
  -3  11  -2   37.00    9.90
  -3  11  -2   35.20    4.90
  -3  11  -2   31.30    4.30
  -3  11  -2   35.10    4.10
   3 -11   2   35.50    3.60
   3 -11   2   37.60    3.00
   3 -11   2   34.30    2.90
   3 -11   2   29.90    2.60
   3 -11   2   28.20    3.50
   3 -11   2   35.00    2.80
   3 -11   2   26.80    5.90
  -4  11  -2   28.10    7.00
  -4  11  -2   25.80    2.60
  -4  11  -2   26.70    3.70
  -4  11  -2   24.80    4.00
  -4  11  -2   30.50    9.80
  -4  11  -2   29.30    5.40
  -4  11  -2   34.30    3.10
  -4  11  -2   31.30    4.90
   4 -11   2   22.90    3.70
   4 -11   2   25.60    3.50
   4 -11   2   26.10    3.10
   4 -11   2   27.00    2.50
   4 -11   2   24.10    6.10
   4 -11   2   26.20    2.30
   4 -11   2   29.10    2.80
   4 -11   2   23.60    2.90
  -5  11  -2  116.49   17.20
  -5  11  -2  108.59    9.20
  -5  11  -2  103.59    7.20
  -5  11  -2  128.69    9.70
  -5  11  -2  134.19    9.80
  -5  11  -2  117.29    7.00
  -5  11  -2  123.69   10.40
   5 -11   2  109.59    6.80
   5 -11   2  114.19    7.10
   5 -11   2  111.59    6.60
   5 -11   2  115.79    7.10
   5 -11   2  112.69    8.10
   5 -11   2  117.79    7.20
   5 -11   2  114.69    6.30
   5 -11   2  117.09    7.10
  -6  11  -2   33.00    3.80
  -6  11  -2   28.30    5.60
  -6  11  -2   22.20    2.50
  -6  11  -2   38.60    6.10
  -6  11  -2   28.10    4.40
   6 -11   2   28.10    2.60
   6 -11   2   26.50    2.40
   6 -11   2   27.70    2.80
   6 -11   2   28.90    2.90
   6 -11   2   29.70    2.80
   6 -11   2   31.30    3.60
   6 -11   2   28.40    2.60
   6 -11   2   25.10    2.00
  -7  11  -2   12.90    3.20
  -7  11  -2   15.40    3.30
  -7  11  -2   20.00    3.60
  -7  11  -2   20.70    1.90
   7 -11   2   17.60    1.90
   7 -11   2   16.30    1.50
   7 -11   2   14.60    2.00
   7 -11   2   16.20    1.90
   7 -11   2   15.00    2.30
   7 -11   2   17.70    2.40
   7 -11   2   16.60    2.00
  -8  11  -2   28.80    3.80
  -8  11  -2   33.30    2.60
  -8  11  -2   36.00    5.50
  -8  11  -2   36.70    7.20
  -8  11  -2   32.70    4.00
   8 -11   2   37.00    2.80
   8 -11   2   34.10    3.20
   8 -11   2   36.60    3.20
   8 -11   2   28.60    2.60
   8 -11   2   31.50    2.30
   8 -11   2   33.80    2.90
  -9  11  -2    1.60    1.80
  -9  11  -2    4.90    3.00
  -9  11  -2    5.30    1.00
   9 -11   2    4.40    1.10
   9 -11   2    6.50    1.20
   9 -11   2    4.90    0.80
   9 -11   2    5.60    1.10
   9 -11   2    4.90    1.10
  10 -11   2   10.80    1.30
  10 -11   2   10.40    1.10
  10 -11   2    9.40    0.90
   8  10  -2    3.70    0.50
  -8 -10   2    3.40    1.50
   7  10  -2    4.70    1.00
   7  10  -2    5.80    0.90
   7  10  -2    6.60    0.80
   7  10  -2    5.70    0.90
  -7 -10   2    3.50    0.80
  -7 -10   2    4.50    1.70
   6  10  -2    1.80    0.60
   6  10  -2    2.30    1.20
   6  10  -2    2.40    0.60
   6  10  -2    1.40    1.00
  -6 -10   2   -1.70    3.10
  -6 -10   2    2.80    0.80
  -6 -10   2    1.90    1.70
   5  10  -2    6.20    1.70
   5  10  -2    6.70    2.10
   5  10  -2    6.00    0.90
   5  10  -2    6.60    1.20
  -5 -10   2    7.60    1.30
  -5 -10   2    1.80    1.90
  -5 -10   2    9.20    3.40
  -5 -10   2    9.50    2.50
  -5 -10   2    6.80    3.50
   4  10  -2    4.10    0.90
   4  10  -2    3.70    1.40
   4  10  -2    1.70    1.10
   4  10  -2    4.60    1.80
  -4 -10   2    4.30    3.00
  -4 -10   2    2.50    0.90
  -4 -10   2   -0.40    1.90
  -4 -10   2   14.70    5.90
  -4 -10   2   -0.80    1.90
  -4 -10   2    8.40    3.70
  -4 -10   2    8.00    2.30
   3  10  -2  139.79    8.80
   3  10  -2  129.89    8.70
   3  10  -2  146.99   10.30
  -3 -10   2  130.99   11.50
  -3 -10   2  138.69   10.80
  -3 -10   2  136.99    7.90
  -3 -10   2  143.59   10.20
  -3 -10   2  140.09   21.70
  -3 -10   2  134.59    9.60
  -3 -10   2  153.38    9.30
   2  10  -2    6.20    2.40
   2  10  -2    6.50    1.60
   2  10  -2    4.90    1.80
   2  10  -2    7.80    1.70
   2  10  -2    8.00    1.40
   2  10  -2   13.30    5.00
   2  10  -2    5.70    1.90
  -2 -10   2    5.80    2.20
  -2 -10   2    7.30    2.50
  -2 -10   2   16.40    7.20
  -2 -10   2    5.00    2.30
  -2 -10   2    6.80    1.10
   1  10  -2   56.39    6.10
   1  10  -2   40.80    9.40
   1  10  -2   66.79    5.60
   1  10  -2   54.49    4.80
   1  10  -2   58.39    4.80
   1  10  -2   51.89    5.60
   1  10  -2   57.99    6.80
   1  10  -2   57.29    3.90
   1  10  -2   57.59    4.60
   1  10  -2   53.49    7.30
  -1 -10   2   57.09   10.50
  -1 -10   2   51.99    5.40
  -1 -10   2   59.69    5.40
  -1 -10   2   55.59    7.70
  -1 -10   2   63.39    6.70
   0  10  -2   44.20    5.00
   0  10  -2   42.20    4.30
   0  10  -2   45.20    6.10
   0  10  -2   51.69    4.20
   0  10  -2   40.80    5.20
   0  10  -2   47.50    5.20
   0  10  -2   46.80    3.40
   0  10  -2   31.00    9.80
   0  10  -2   41.80    4.30
   0  10  -2   56.89    8.50
   0  10  -2   47.60    5.90
   0 -10   2   42.20    4.70
   0 -10   2   46.50    5.90
   0 -10   2   43.30    6.90
   0 -10   2   49.99    9.70
  -1  10  -2    6.60    2.10
  -1  10  -2    8.10    2.40
  -1  10  -2   10.70    5.10
  -1  10  -2    9.50    2.30
  -1  10  -2    6.30    2.60
  -1  10  -2    8.70    2.00
  -1  10  -2   11.00    2.30
  -1  10  -2   11.20    1.70
  -1  10  -2   14.60    4.80
  -1  10  -2   10.90    2.50
   1 -10   2    8.90    2.40
   1 -10   2    6.50    1.80
   1 -10   2   10.20    4.00
   1 -10   2   10.60    1.70
  -2  10  -2  194.78   12.10
  -2  10  -2  191.18   12.10
  -2  10  -2  178.08   14.60
  -2  10  -2  164.78   11.80
  -2  10  -2  169.38   10.40
  -2  10  -2  177.28   10.40
  -2  10  -2  155.78   10.30
  -2  10  -2  181.28   12.50
  -2  10  -2  140.39   18.80
   2 -10   2  165.28    9.40
   2 -10   2  187.18    9.80
   2 -10   2  174.38   11.30
   2 -10   2  160.48    9.60
   2 -10   2  189.08   10.40
   2 -10   2  137.99   14.40
   2 -10   2  171.98   10.40
  -3  10  -2    6.10    2.40
  -3  10  -2    5.10    1.60
  -3  10  -2    5.90    1.80
  -3  10  -2    4.30    2.20
  -3  10  -2   10.40    2.40
  -3  10  -2    1.40    5.60
   3 -10   2    8.30    1.60
   3 -10   2    7.10    1.20
   3 -10   2    8.40    3.80
   3 -10   2    8.20    1.60
   3 -10   2    5.60    1.20
   3 -10   2    6.90    1.20
  -4  10  -2  115.19    9.40
  -4  10  -2   98.09    6.80
  -4  10  -2  116.69    7.50
  -4  10  -2   80.19   15.50
  -4  10  -2  117.69    8.70
  -4  10  -2  105.29    6.30
  -4  10  -2  106.49    8.40
  -4  10  -2   78.29   13.90
   4 -10   2  113.09    6.70
   4 -10   2   81.29   11.10
   4 -10   2  101.99    6.10
   4 -10   2  104.59    6.40
   4 -10   2   94.49    6.90
   4 -10   2  106.59    6.50
   4 -10   2  110.79    6.60
   4 -10   2   98.79    5.70
   4 -10   2  111.89    7.30
   4 -10   2  101.99    6.40
  -5  10  -2   52.39    4.40
  -5  10  -2   56.79    6.80
  -5  10  -2   44.10    5.20
  -5  10  -2   44.30    3.40
  -5  10  -2   38.40    3.70
  -5  10  -2   52.89   11.60
  -5  10  -2   24.00   10.30
  -5  10  -2   45.10    5.40
   5 -10   2   46.60    2.90
   5 -10   2   37.90    3.20
   5 -10   2   50.19    3.60
   5 -10   2   39.00    7.30
   5 -10   2   46.00    3.20
   5 -10   2   47.40    3.70
   5 -10   2   56.59    4.70
   5 -10   2   45.80    3.60
   5 -10   2   42.90    3.50
   5 -10   2   46.40    3.50
  -6  10  -2   36.70    4.60
  -6  10  -2   44.80   10.60
  -6  10  -2   50.09    5.70
  -6  10  -2   40.10    6.10
  -6  10  -2   40.80    3.10
  -6  10  -2   32.90   11.10
   6 -10   2   38.60    3.30
   6 -10   2   40.90    3.30
   6 -10   2   43.30    4.40
   6 -10   2   37.70    2.70
   6 -10   2   39.30    3.00
   6 -10   2   38.40    3.30
   6 -10   2   43.40    3.60
   6 -10   2   39.90    3.20
  -7  10  -2   48.90    5.90
  -7  10  -2   44.20    4.90
  -7  10  -2   46.10    3.30
  -7  10  -2   49.90    4.70
  -7  10  -2   46.30    6.70
   7 -10   2   44.40    3.00
   7 -10   2   50.19    3.70
   7 -10   2   45.20    3.50
   7 -10   2   46.20    3.60
   7 -10   2   44.10    3.70
   7 -10   2   46.40    3.90
   7 -10   2   38.60    2.90
   7 -10   2   46.10    3.70
  -8  10  -2   34.20    5.60
  -8  10  -2   45.40    4.20
  -8  10  -2   39.40    6.80
  -8  10  -2   37.70    3.00
  -8  10  -2   38.60    4.30
   8 -10   2   30.90    2.40
   8 -10   2   39.20    3.80
   8 -10   2   36.30    3.40
   8 -10   2   34.00    3.00
   8 -10   2   32.10    2.50
   8 -10   2   41.00    3.10
   8 -10   2   36.20    2.60
   8 -10   2   39.20    3.40
   8 -10   2   39.50    3.30
  -9  10  -2   -0.70    1.40
  -9  10  -2    0.50    0.80
  -9  10  -2    1.80    1.70
  -9  10  -2    0.10    2.50
   9 -10   2    1.00    0.70
   9 -10   2    0.30    0.70
   9 -10   2    1.40    0.70
   9 -10   2    0.90    0.80
   9 -10   2   -0.60    0.50
   9 -10   2    0.50    0.40
   9 -10   2    0.80    0.90
  10 -10   2   38.80    3.00
  10 -10   2   30.40    2.20
  10 -10   2   36.20    2.40
  10 -10   2   35.90    2.70
   8   9  -2    5.40    0.70
   8   9  -2    3.60    0.80
   8   9  -2    4.40    0.80
  -8  -9   2    3.80    1.50
  -8  -9   2    4.90    0.80
   7   9  -2    0.80    0.60
   7   9  -2    0.40    0.60
   7   9  -2    1.40    0.90
   7   9  -2    0.50    0.40
  -7  -9   2   -0.60    1.70
  -7  -9   2    3.40    2.80
  -7  -9   2    0.50    0.70
  -7  -9   2   -1.70    1.80
   6   9  -2   -1.70    1.30
   6   9  -2    1.30    0.60
   6   9  -2   -0.40    1.00
   6   9  -2    0.70    0.50
   6   9  -2    1.50    0.80
  -6  -9   2    0.80    0.80
  -6  -9   2   -7.60    6.50
  -6  -9   2   -2.70    1.30
  -6  -9   2   -3.10    4.00
  -6  -9   2    1.90    2.60
   5   9  -2   11.20    1.40
   5   9  -2    7.50    1.90
   5   9  -2   10.10    2.60
   5   9  -2   13.00    1.60
   5   9  -2   13.60    2.50
  -5  -9   2   11.10    2.50
  -5  -9   2   13.40    2.90
  -5  -9   2    9.90    3.20
  -5  -9   2   13.70    2.00
  -5  -9   2    6.10    2.50
  -5  -9   2    8.50    3.50
   4   9  -2  234.38   13.40
   4   9  -2  225.08   13.10
   4   9  -2  232.08   12.50
   4   9  -2  249.18   15.00
  -4  -9   2  248.88   14.50
  -4  -9   2  279.07   32.50
  -4  -9   2  236.98   14.40
  -4  -9   2  222.78   17.10
  -4  -9   2  234.08   12.80
  -4  -9   2  216.98   32.20
  -4  -9   2  216.48   15.60
  -4  -9   2  249.68   15.20
   3   9  -2  176.18   12.50
   3   9  -2  154.48   16.20
   3   9  -2  154.38    9.90
   3   9  -2  160.18   10.00
   3   9  -2  180.48   15.80
  -3  -9   2  178.68   13.70
  -3  -9   2  171.98   13.30
  -3  -9   2  162.88   11.90
  -3  -9   2  168.08   14.90
  -3  -9   2  160.08    9.40
  -3  -9   2  201.28   21.50
  -3  -9   2  171.08   20.90
  -3  -9   2  159.98   11.40
  -3  -9   2  169.48   11.00
   2   9  -2   16.20    3.00
   2   9  -2   17.30    5.40
   2   9  -2   22.90    3.00
   2   9  -2   22.60    2.00
   2   9  -2   24.80    5.40
   2   9  -2   23.60    3.70
   2   9  -2   23.90    2.70
   2   9  -2   25.30    4.60
  -2  -9   2   14.70    3.10
  -2  -9   2   18.60    5.50
  -2  -9   2   22.10    2.20
  -2  -9   2   22.30    4.30
  -2  -9   2   20.70    3.70
  -2  -9   2   20.10    4.00
  -2  -9   2   34.30    9.70
  -2  -9   2   16.70    3.90
   1   9  -2   70.89    7.30
   1   9  -2   69.19    6.90
   1   9  -2   71.49    4.40
   1   9  -2   48.10   11.40
   1   9  -2   63.89    9.20
   1   9  -2   62.29    5.00
   1   9  -2   71.79    5.70
   1   9  -2   67.59    6.00
   1   9  -2   63.69    4.90
   1   9  -2   69.49    6.10
  -1  -9   2   68.79   11.20
  -1  -9   2   64.19    6.60
  -1  -9   2   56.19    7.30
  -1  -9   2   64.79    5.90
  -1  -9   2   52.29   12.50
  -1  -9   2   67.99    5.70
   0   9  -2    9.40    4.60
   0   9  -2    6.50    2.50
   0   9  -2   10.30    2.30
   0   9  -2    9.30    2.20
   0   9  -2    9.40    4.00
   0   9  -2    6.70    2.10
   0   9  -2    7.50    2.20
   0   9  -2    8.90    2.20
   0  -9   2   13.10    4.40
   0  -9   2    6.70    2.00
   0  -9   2    8.80    3.40
   0  -9   2    2.90    4.80
  -1   9  -2    7.70    2.10
  -1   9  -2   11.70    6.90
  -1   9  -2    8.00    2.40
  -1   9  -2    7.00    1.90
  -1   9  -2    7.00    1.70
  -1   9  -2    6.70    1.70
   1  -9   2   10.20    3.60
   1  -9   2    8.90    2.30
   1  -9   2    3.10    3.60
  -2   9  -2  152.98    9.90
  -2   9  -2  166.98   11.40
  -2   9  -2  165.88   11.00
  -2   9  -2  190.48   11.60
  -2   9  -2  184.18   13.30
  -2   9  -2  182.38   11.50
  -2   9  -2  206.38   14.40
  -2   9  -2  128.99   17.70
   2  -9   2  148.09   14.40
   2  -9   2  171.98   11.00
  -3   9  -2   12.90    2.80
  -3   9  -2   18.20    6.80
  -3   9  -2   15.00    3.40
  -3   9  -2   15.90    3.30
  -3   9  -2   13.30    2.40
   3  -9   2   11.90    4.70
   3  -9   2   20.50    2.40
   3  -9   2   19.70    2.60
  -4   9  -2   69.39    6.30
  -4   9  -2   70.79    5.30
  -4   9  -2   68.69    6.60
  -4   9  -2   53.89   11.70
  -4   9  -2   56.39   10.60
  -4   9  -2   68.89    6.10
   4  -9   2   61.49    4.50
   4  -9   2   74.49    5.30
   4  -9   2   79.19    5.20
   4  -9   2   53.99    8.80
   4  -9   2   75.99    4.70
   4  -9   2   70.79    4.90
   4  -9   2   66.39    4.00
  -5   9  -2   23.80    6.80
  -5   9  -2   22.30    3.20
  -5   9  -2   13.80    3.30
  -5   9  -2   19.60    3.00
  -5   9  -2   14.90    3.10
   5  -9   2   19.00    2.70
   5  -9   2   20.10    2.20
   5  -9   2   18.60    2.00
   5  -9   2   17.60    1.90
   5  -9   2   17.80    2.10
   5  -9   2   22.40    2.10
   5  -9   2   19.50    1.60
   5  -9   2   18.70    2.10
   5  -9   2   15.90    5.20
   5  -9   2   17.00    1.90
  -6   9  -2    0.50    5.50
  -6   9  -2   -1.30    2.10
  -6   9  -2    2.30    1.40
  -6   9  -2   -0.80    1.10
  -6   9  -2   10.80    5.80
   6  -9   2    0.90    0.70
   6  -9   2    0.00    3.50
   6  -9   2    0.00    0.70
   6  -9   2    0.80    1.20
   6  -9   2    2.40    0.70
   6  -9   2    1.40    1.20
   6  -9   2    1.20    0.50
   6  -9   2    1.50    0.90
  -7   9  -2   -1.70    1.80
  -7   9  -2   -1.00    1.50
  -7   9  -2    1.80    1.40
  -7   9  -2    0.90    2.50
   7  -9   2    0.70    0.80
   7  -9   2    2.40    1.00
   7  -9   2    0.50    0.80
   7  -9   2    1.10    0.80
   7  -9   2    0.10    0.60
   7  -9   2    0.00    0.70
   7  -9   2    1.40    0.70
   7  -9   2    0.70    0.50
   7  -9   2    0.90    0.50
  -8   9  -2    7.70    2.30
  -8   9  -2    4.20    2.70
  -8   9  -2    9.70    2.10
   8  -9   2    8.70    1.10
   8  -9   2   14.90    3.00
   8  -9   2   10.70    1.90
   8  -9   2    7.10    1.10
   8  -9   2   10.20    2.40
   8  -9   2    8.90    1.40
   8  -9   2   10.10    1.30
  -9   9  -2    6.90    2.20
  -9   9  -2    2.40    1.90
  -9   9  -2    1.70    2.60
   9  -9   2    5.10    1.30
   9  -9   2    5.90    1.00
   9  -9   2    6.20    0.90
   9  -9   2    5.80    1.40
   9  -9   2    4.90    0.90
   9  -9   2    6.70    1.40
   9  -9   2    5.90    1.30
  10  -9   2   17.40    1.70
  10  -9   2   14.30    1.30
  10  -9   2   13.80    1.30
  10  -9   2   17.20    1.80
  11  -9   2   23.00    1.80
  11  -9   2   18.40    1.30
  11  -9   2   22.10    1.50
   9   8  -2    2.20    0.60
  -9  -8   2    2.20    0.70
   8   8  -2   20.60    1.50
   8   8  -2   22.70    1.60
   8   8  -2   25.20    1.80
   8   8  -2   22.60    2.00
  -8  -8   2   23.90    2.10
  -8  -8   2   18.10    3.40
  -8  -8   2   24.30    3.30
   7   8  -2   22.60    2.20
   7   8  -2   23.10    2.60
   7   8  -2   25.10    1.80
   7   8  -2   24.80    1.90
  -7  -8   2   20.50    4.10
  -7  -8   2   30.10    4.20
  -7  -8   2   23.40    2.50
  -7  -8   2   27.40    4.40
   6   8  -2    2.30    1.20
   6   8  -2    5.10    1.00
   6   8  -2    3.10    0.80
  -6  -8   2    3.20    3.90
  -6  -8   2    3.60    3.20
  -6  -8   2    2.80    2.00
  -6  -8   2    1.20    4.30
  -6  -8   2    3.50    1.20
  -6  -8   2    3.60    2.20
   5   8  -2   59.09    4.30
   5   8  -2   58.49    3.50
   5   8  -2   56.69    4.00
   5   8  -2   62.29    4.70
   5   8  -2   55.79    5.60
  -5  -8   2   50.59    6.70
  -5  -8   2   50.29    5.80
  -5  -8   2   56.59    7.80
  -5  -8   2   63.99    6.10
  -5  -8   2   50.29    9.10
  -5  -8   2   56.89    8.60
  -5  -8   2   63.89    6.20
  -5  -8   2   61.39    4.50
   4   8  -2   38.10    3.60
   4   8  -2   38.70    3.10
   4   8  -2   45.30    4.90
   4   8  -2   41.50    3.80
  -4  -8   2   42.40   11.60
  -4  -8   2   44.70    3.70
  -4  -8   2   52.59    7.50
  -4  -8   2   43.80    5.00
  -4  -8   2   44.10    5.30
  -4  -8   2   39.10    6.60
  -4  -8   2   41.80    5.00
  -4  -8   2   50.89    6.10
  -4  -8   2   51.09   11.50
  -4  -8   2   46.90    8.60
   3   8  -2   26.40    3.10
   3   8  -2   26.60    4.70
   3   8  -2   28.40    3.80
   3   8  -2   37.80    7.30
   3   8  -2   32.50    3.20
  -3  -8   2   19.00    4.00
  -3  -8   2   33.30    4.80
  -3  -8   2   29.60    4.80
  -3  -8   2   25.60    4.50
  -3  -8   2   21.70    3.20
  -3  -8   2   20.00    4.70
  -3  -8   2   28.30    9.00
  -3  -8   2   31.30    2.80
  -3  -8   2   26.40    3.90
  -3  -8   2   23.40    9.00
  -3  -8   2   33.40    4.20
   2   8  -2   86.39    6.60
   2   8  -2   71.89   10.80
   2   8  -2   91.59    6.80
   2   8  -2   87.29    7.00
   2   8  -2   77.39    5.80
   2   8  -2   76.69    9.60
   2   8  -2   91.49    8.10
   2   8  -2   86.69    8.20
  -2  -8   2   82.99    6.60
  -2  -8   2   94.09    7.50
  -2  -8   2   77.39    9.20
  -2  -8   2   91.89    8.20
  -2  -8   2   74.49    8.10
  -2  -8   2  101.29    8.00
  -2  -8   2   90.39    7.70
  -2  -8   2   79.89   14.80
  -2  -8   2   85.99   13.10
   1   8  -2  176.78   12.00
   1   8  -2  163.58   10.60
   1   8  -2  175.68   11.00
   1   8  -2  166.88   15.10
   1   8  -2  150.18    9.90
   1   8  -2  161.38   16.50
   1   8  -2  173.28   11.60
   1   8  -2  170.68   11.00
  -1  -8   2  183.28   11.30
  -1  -8   2  159.38   10.20
  -1  -8   2  184.78   12.90
  -1  -8   2  201.58   16.80
  -1  -8   2  172.38   17.00
  -1  -8   2  166.68   12.20
  -1  -8   2  149.99   12.50
  -1  -8   2  170.08   12.80
   0   8  -2   71.59    5.80
   0   8  -2   62.39   10.30
   0   8  -2   67.89    6.10
   0   8  -2   57.19    4.60
   0   8  -2   68.89    6.30
   0   8  -2   61.49    5.60
   0   8  -2   72.49    8.30
   0   8  -2   60.59    5.20
   0  -8   2   65.89    6.10
   0  -8   2   48.00    8.90
   0  -8   2   62.49    9.10
   0  -8   2   63.79    7.10
  -1   8  -2   11.40    2.60
  -1   8  -2   11.70    5.70
  -1   8  -2   10.50    2.20
  -1   8  -2   10.40    2.10
  -1   8  -2    7.60    3.90
  -1   8  -2    8.60    2.30
  -1   8  -2   10.00    2.40
  -1   8  -2    8.60    2.10
   1  -8   2    6.60    1.90
   1  -8   2    6.60    3.50
   1  -8   2   11.70    3.80
  -2   8  -2  131.89    8.10
  -2   8  -2  103.89    7.90
  -2   8  -2  119.39    8.50
  -2   8  -2  115.99    8.00
  -2   8  -2   91.49   14.20
  -2   8  -2  111.09    7.80
  -2   8  -2  122.69   10.30
  -2   8  -2   98.79    6.90
   2  -8   2   99.59   11.60
   2  -8   2  113.99    7.70
  -3   8  -2    0.50    0.90
  -3   8  -2    7.10    3.60
  -3   8  -2    2.60    1.30
  -3   8  -2    1.70    1.40
  -3   8  -2    1.10    1.30
   3  -8   2    4.00    2.40
  -4   8  -2    9.00    5.80
  -4   8  -2   19.20    6.50
  -4   8  -2   19.80    3.30
  -4   8  -2   18.50    3.70
  -4   8  -2   14.10    2.60
  -4   8  -2   15.30    2.70
   4  -8   2   17.40    4.90
  -5   8  -2   12.20    2.20
  -5   8  -2    8.80    2.10
  -5   8  -2    9.00    6.70
  -5   8  -2   10.00    2.60
  -5   8  -2   15.80    2.60
   5  -8   2   11.50    1.50
   5  -8   2   10.00    1.40
   5  -8   2   11.30    1.30
   5  -8   2   14.20    2.50
   5  -8   2   10.30    2.00
   5  -8   2   14.80    1.80
   5  -8   2    9.40    1.80
   5  -8   2   13.30    4.80
   5  -8   2   13.00    1.70
   5  -8   2   10.20    1.50
  -6   8  -2    0.40    1.90
  -6   8  -2    4.30    1.90
  -6   8  -2   13.70    5.70
  -6   8  -2   -6.30    4.70
  -6   8  -2    3.10    1.20
  -6   8  -2    1.40    1.70
   6  -8   2    4.00    1.00
   6  -8   2    3.20    0.80
   6  -8   2    4.40    1.00
   6  -8   2    4.20    1.10
   6  -8   2    5.50    1.70
   6  -8   2    2.10    1.30
   6  -8   2    4.40    0.80
   6  -8   2    4.60    0.80
   6  -8   2    3.40    0.90
   6  -8   2    3.50    1.00
   6  -8   2    3.30    1.00
   6  -8   2    6.30    3.10
  -7   8  -2   21.50    4.90
  -7   8  -2   19.10    3.10
  -7   8  -2   14.00    3.00
  -7   8  -2   17.80    9.50
  -7   8  -2   22.80    4.40
   7  -8   2   18.20    1.70
   7  -8   2   19.50    2.30
   7  -8   2   18.70    2.00
   7  -8   2   16.30    2.40
   7  -8   2   20.70    1.70
   7  -8   2   17.10    1.50
   7  -8   2   18.70    2.20
   7  -8   2   15.30    2.20
   7  -8   2   19.70    2.20
  -8   8  -2    5.90    3.50
  -8   8  -2    9.80    3.10
  -8   8  -2    8.40    2.10
   8  -8   2    9.10    1.70
   8  -8   2   12.70    2.10
   8  -8   2   12.70    2.20
   8  -8   2    8.40    1.30
   8  -8   2   12.10    1.40
   8  -8   2   11.00    1.60
   8  -8   2   12.20    1.90
   8  -8   2    9.30    1.10
  -9   8  -2    0.50    2.50
  -9   8  -2    0.60    1.90
  -9   8  -2    1.00    2.00
   9  -8   2    3.70    0.80
   9  -8   2    2.50    0.70
   9  -8   2    3.40    0.90
   9  -8   2    3.30    1.20
   9  -8   2    3.30    1.00
   9  -8   2    3.40    1.30
   9  -8   2    3.50    1.20
 -10   8  -2   -0.30    2.10
  10  -8   2    3.80    0.70
  10  -8   2    4.20    0.70
  10  -8   2    2.90    0.70
  11  -8   2   19.90    1.60
  11  -8   2   17.60    1.50
  11  -8   2   21.40    1.90
  11  -8   2   16.50    1.30
   9   7  -2   -0.50    0.50
   9   7  -2   -0.20    0.40
   9   7  -2    0.70    0.30
   9   7  -2    0.60    0.50
  -9  -7   2    2.90    1.50
  -9  -7   2    0.70    0.60
  -9  -7   2    0.20    1.20
   8   7  -2    4.90    1.40
   8   7  -2    8.10    1.30
   8   7  -2    8.40    1.00
   8   7  -2    8.00    1.20
   8   7  -2    6.80    1.30
   8   7  -2    7.90    0.90
  -8  -7   2    7.50    2.30
  -8  -7   2    1.70    2.90
  -8  -7   2    6.00    1.30
  -8  -7   2    8.60    2.30
   7   7  -2   18.80    3.20
   7   7  -2   13.10    1.70
   7   7  -2   11.80    1.60
   7   7  -2   12.50    2.20
   7   7  -2   13.30    1.40
   7   7  -2   13.10    1.20
   7   7  -2   10.10    1.20
  -7  -7   2   10.50    3.90
  -7  -7   2   13.20    2.90
  -7  -7   2    8.80    2.70
  -7  -7   2    8.70    1.70
  -7  -7   2    7.60    3.20
   6   7  -2   18.10    1.70
   6   7  -2   24.80    2.30
   6   7  -2   21.90    2.70
   6   7  -2   21.60    1.80
   6   7  -2   26.40    3.90
   6   7  -2   22.10    2.20
   6   7  -2   23.40    1.90
  -6  -7   2   27.90    4.10
  -6  -7   2   27.10    5.60
  -6  -7   2   19.20    4.50
  -6  -7   2   23.30    4.90
  -6  -7   2   27.90    4.70
  -6  -7   2   23.60    2.80
  -6  -7   2   22.00    5.70
   5   7  -2  108.69    8.10
   5   7  -2  108.29    7.80
   5   7  -2  112.79    6.10
   5   7  -2  109.09    6.60
   5   7  -2  108.29    7.10
  -5  -7   2  113.99   10.40
  -5  -7   2  122.79   11.90
  -5  -7   2  108.99   10.90
  -5  -7   2  105.49    9.80
  -5  -7   2  123.99   20.30
  -5  -7   2  108.59    8.80
  -5  -7   2  111.79    7.10
  -5  -7   2  112.29    8.70
   4   7  -2   25.00    2.90
   4   7  -2   30.50    3.90
   4   7  -2   35.00    2.80
   4   7  -2   22.90    2.90
  -4  -7   2   34.90    3.20
  -4  -7   2   32.90    5.20
  -4  -7   2   39.30    5.30
  -4  -7   2   31.10    4.40
  -4  -7   2   27.10    4.70
  -4  -7   2   31.50    5.90
  -4  -7   2   30.90    6.50
  -4  -7   2   26.10   13.90
  -4  -7   2   32.00    4.20
   3   7  -2   41.00    5.10
   3   7  -2   34.80    6.60
   3   7  -2   31.00    3.80
  -3  -7   2   38.70   10.20
  -3  -7   2   37.30    6.30
  -3  -7   2   35.50    4.40
  -3  -7   2   37.00    4.80
  -3  -7   2   39.20    6.20
  -3  -7   2   35.10    4.70
  -3  -7   2   40.80    5.20
  -3  -7   2   36.90    9.90
   2   7  -2  103.69   11.00
   2   7  -2  103.09    8.30
   2   7  -2   89.19    6.70
   2   7  -2  116.69    7.40
   2   7  -2  101.19    7.30
   2   7  -2   83.49   10.30
   2   7  -2  104.19    7.20
  -2  -7   2   94.99    8.60
  -2  -7   2  101.99    8.60
  -2  -7   2  104.59    8.90
  -2  -7   2  102.39    8.00
  -2  -7   2   98.49    7.10
  -2  -7   2  104.79   15.20
  -2  -7   2  103.29   12.70
  -2  -7   2  120.49    8.60
   1   7  -2  662.53   38.20
   1   7  -2  636.84   34.80
   1   7  -2  759.12   34.40
   1   7  -2  554.14   32.60
   1   7  -2  610.24   33.40
   1   7  -2  654.23   41.20
   1   7  -2  626.44   33.70
   1   7  -2  651.93   34.40
  -1  -7   2  637.04   36.00
  -1  -7   2  677.63   40.80
  -1  -7   2  662.43   40.70
  -1  -7   2  661.83   34.80
  -1  -7   2  637.04   34.50
  -1  -7   2  658.83   35.40
  -1  -7   2  702.13   34.70
   0   7  -2  208.38   12.90
   0   7  -2  195.38   12.30
   0   7  -2  242.58   13.00
   0   7  -2  195.68   12.50
   0   7  -2  210.48   15.70
   0   7  -2  210.68   16.30
   0   7  -2  209.78   13.00
   0   7  -2  206.58   12.40
   0   7  -2  195.48   18.80
   0  -7   2  232.18   17.00
   0  -7   2  218.58   14.80
   0  -7   2  172.78   14.40
   0  -7   2  222.98   13.20
   0  -7   2  233.88   17.20
  -1   7  -2  115.69   10.80
  -1   7  -2  120.89    8.20
  -1   7  -2  112.99    9.90
  -1   7  -2  119.89    8.20
  -1   7  -2  122.09    8.00
  -1   7  -2  105.29   13.30
  -1   7  -2  118.29    7.90
   1  -7   2  113.39   10.00
   1  -7   2  128.49   11.50
   1  -7   2  119.99   10.30
   1  -7   2  116.19    8.20
  -2   7  -2  129.89    9.20
  -2   7  -2  110.79    7.60
  -2   7  -2  113.59    9.90
  -2   7  -2  113.99    7.90
  -2   7  -2  124.19   10.20
  -2   7  -2  100.49    7.30
  -2   7  -2  106.99   13.40
   2  -7   2  114.89   10.50
   2  -7   2  109.49    9.30
   2  -7   2  105.59    7.50
   2  -7   2  125.39   13.50
  -3   7  -2   35.10   11.10
  -3   7  -2   25.20    3.40
  -3   7  -2   30.40    3.30
  -3   7  -2   22.20    3.20
   3  -7   2   30.30    5.30
   3  -7   2   24.30    3.20
  -4   7  -2   13.70    2.80
  -4   7  -2   14.70    2.40
  -4   7  -2   11.50    5.20
  -4   7  -2    9.90    5.20
  -4   7  -2   13.80    3.00
   4  -7   2   15.20    4.30
  -5   7  -2   16.50    3.30
  -5   7  -2   23.00    2.90
  -5   7  -2   27.90    6.30
  -5   7  -2   14.80    2.60
  -5   7  -2   18.90    2.90
   5  -7   2   19.10    2.60
   5  -7   2   17.10    1.90
   5  -7   2   20.10    2.10
   5  -7   2   16.40    1.80
   5  -7   2   17.60    1.50
   5  -7   2   15.40    1.90
  -6   7  -2   10.10    2.20
  -6   7  -2    7.40    1.60
  -6   7  -2   14.50    5.10
  -6   7  -2    6.80    2.50
   6  -7   2   12.40    1.20
   6  -7   2    9.40    1.60
   6  -7   2   10.90    1.70
   6  -7   2   10.40    2.30
   6  -7   2   12.40    1.90
   6  -7   2   11.30    1.20
   6  -7   2   12.40    1.80
   6  -7   2   10.90    1.30
   6  -7   2   11.90    1.50
   6  -7   2   11.40    1.80
   6  -7   2    8.60    4.70
   6  -7   2   10.00    1.60
  -7   7  -2    6.90    1.60
  -7   7  -2   11.40    5.50
  -7   7  -2   25.20    9.30
  -7   7  -2    9.50    2.80
  -7   7  -2    8.30    2.10
   7  -7   2    7.30    1.50
   7  -7   2    9.50    1.80
   7  -7   2    8.90    1.40
   7  -7   2    9.40    1.40
   7  -7   2    8.40    1.50
   7  -7   2    8.10    1.10
   7  -7   2    8.10    1.10
   7  -7   2    8.20    1.60
[truncated: 2,100,415 more chars]
