# Supplementary material for: Sesquiterpenoids and Xanthones from the Kiwifruit-Associated Fungus Bipolaris sp. and Their Anti-Pathogenic Microorganism Activity
Source: J Fungi (Basel). 2021 Dec 23;8(1):9. doi: 10.3390/jof8010009 (PMC8781276; doi:10.3390/jof8010009)
Supplement: Supplementary file 1 [file jof-08-00009-s001.zip › cif files/Compound 17.cif]

data_global
_audit_creation_method                  'APEX3 v2017.3-0'

_publ_requested_journal                 ?

_publ_contact_author_name               ?
_publ_contact_author_address            
;
;
_publ_contact_author_email              ?
_publ_contact_author_fax                ?
_publ_contact_author_phone              ?

_publ_section_title                     
;
;
_publ_section_abstract                  
;
;
_publ_section_references                
;
;
_publ_section_comment                   
;
;

data_FTX1A
_chemical_name_systematic               ?
_chemical_name_common                   ?
_chemical_formula_moiety                ?
_chemical_formula_sum                   'C14 H24 O2'
_chemical_formula_iupac                 ?
_chemical_formula_weight                224.33
_chemical_absolute_configuration        ad

_chemical_melting_point                 ?

_space_group_crystal_system             trigonal
_space_group_name_H-M_alt               'P 31 2 1'
_space_group_name_Hall                  'P 31 2"'
loop_
    _space_group_symop_operation_xyz
    'x, y, z'
    '-y, x-y, z+1/3'
    '-x+y, -x, z+2/3'
    'x-y, -y, -z+2/3'
    '-x, -x+y, -z+1/3'
    'y, x, -z'

_cell_length_a                          13.6388(2)
_cell_length_b                          13.6388(2)
_cell_length_c                          13.0174(2)
_cell_angle_alpha                       90
_cell_angle_beta                        90
_cell_angle_gamma                       120
_cell_volume                            2097.04(7)
_cell_formula_units_Z                   6
_cell_measurement_reflns_used           9915
_cell_measurement_theta_min             3.7423
_cell_measurement_theta_max             78.7582
_cell_measurement_temperature           296.(2)

_exptl_crystal_description              NEEDLE
_exptl_crystal_colour                   'clear light colourless'
_exptl_crystal_size_max                 0.198
_exptl_crystal_size_mid                 0.173
_exptl_crystal_size_min                 0.131
_exptl_crystal_density_diffrn           1.066
_exptl_crystal_density_meas             ?
_exptl_crystal_density_method           'not measured'
_exptl_crystal_F_000                    744

_exptl_absorpt_coefficient_mu           0.539
_exptl_absorpt_correction_type          Multi-Scan
_exptl_absorpt_process_details          
;
SADABS-2016/2 - Bruker AXS area detector scaling and absorption correction
;
_exptl_absorpt_correction_T_min         0.72
_exptl_absorpt_correction_T_max         0.93

_exptl_special_details                  
;
; 

_diffrn_ambient_temperature             296.(2)

_diffrn_source                          ?
_diffrn_source_type                     ?

_diffrn_radiation_type                  'Cu K\a'
_diffrn_radiation_wavelength            1.54178
_diffrn_radiation_monochromator         ?

_diffrn_measurement_device_type         'Bruker APEX-II CCD'
_diffrn_measurement_method              '\f and \w scans' 

_diffrn_detector_area_resol_mean        7.3910

_diffrn_reflns_number                   39026
_diffrn_reflns_av_R_equivalents         0.0459
_diffrn_reflns_av_unetI/netI            0.0195
_diffrn_reflns_theta_min                3.74
_diffrn_reflns_theta_max                79.22
_diffrn_reflns_theta_full               79.22
_diffrn_measured_fraction_theta_max     0.999
_diffrn_measured_fraction_theta_full    0.999
_diffrn_reflns_limit_h_min              -17
_diffrn_reflns_limit_h_max              17
_diffrn_reflns_limit_k_min              -17
_diffrn_reflns_limit_k_max              17
_diffrn_reflns_limit_l_min              -16
_diffrn_reflns_limit_l_max              14

_refine_special_details                 
;
;

_reflns_number_total                    3033
_reflns_number_gt                       2920
_reflns_threshold_expression            'I > 2\s(I)'

_refine_ls_structure_factor_coef        Fsqd
_refine_ls_matrix_type                  full
_refine_ls_R_factor_all                 0.0366
_refine_ls_R_factor_gt                  0.0353
_refine_ls_wR_factor_gt                 0.0988
_refine_ls_wR_factor_ref                0.1003
_refine_ls_goodness_of_fit_ref          1.047
_refine_ls_restrained_S_all             1.047
_refine_ls_number_reflns                3033
_refine_ls_number_parameters            155
_refine_ls_number_restraints            0
_refine_ls_number_constraints           ?
_refine_ls_hydrogen_treatment           mixed
_refine_ls_weighting_scheme             calc
_refine_ls_weighting_details            
    'w=1/[\s^2^(Fo^2^)+(0.0555P)^2^+0.1366P] where P=(Fo^2^+2Fc^2^)/3'

_atom_sites_solution_hydrogens          mixed
_atom_sites_solution_primary            ?
_atom_sites_solution_secondary          ?

_refine_ls_shift/su_max                 0.000
_refine_ls_shift/su_mean                0.000
_refine_diff_density_max                0.121
_refine_diff_density_min                -0.084
_refine_ls_extinction_method            'SHELXL-2016/6 (Sheldrick 2016)'
_refine_ls_extinction_coef              0.0044(7)
_refine_ls_abs_structure_details        
;

Flack x determined using 1236 quotients [(I+)-(I-)]/[(I+)+(I-)]
(Parsons, Flack and Wagner, Acta Cryst. B69 (2013) 249-259).
;
_refine_ls_abs_structure_Flack          0.01(5)

loop_
    _atom_type_symbol
    _atom_type_description
    _atom_type_scat_dispersion_real
    _atom_type_scat_dispersion_imag
    _atom_type_scat_source
    C C 0.0181 0.0091 'International Tables Vol C Tables 4.2.6.8 and 6.1.1.4'
    H H 0.0000 0.0000 'International Tables Vol C Tables 4.2.6.8 and 6.1.1.4'
    O O 0.0492 0.0322 'International Tables Vol C Tables 4.2.6.8 and 6.1.1.4'

_computing_data_collection              ?
_computing_cell_refinement              'SAINT V8.38A (Bruker AXS Inc., 2017)'
_computing_data_reduction               'SAINT V8.38A (Bruker AXS Inc., 2017)'
_computing_structure_solution           'SHELXT 2014/5 (Sheldrick, 2014)'
_computing_structure_refinement         'SHELXL-2016/6 (Sheldrick, 2016)'
_computing_molecular_graphics           'shelXle (C.B. Huebschle, rev 833)'
_computing_publication_material         ?

loop_
    _atom_site_type_symbol
    _atom_site_label
    _atom_site_fract_x
    _atom_site_fract_y
    _atom_site_fract_z
    _atom_site_U_iso_or_equiv
    _atom_site_adp_type
    _atom_site_calc_flag
    _atom_site_refinement_flags_adp
    _atom_site_refinement_flags_occupancy
    _atom_site_refinement_flags_posn
    _atom_site_occupancy
    _atom_site_disorder_assembly
    _atom_site_disorder_group
    O O1 -0.27768(11) 0.29554(11) 0.32190(10) 0.0598(3) Uani d . . . 1 . .
    H H1O -0.2654(9) 0.320(3) 0.258(3) 0.09 Uiso calc U . R 1 . .
    H H2O 0.303(3) 0.646(2) 0.252(2) 0.075(7) Uiso d . . . 1 . .
    C C1 -0.06043(12) 0.50913(13) 0.30678(10) 0.0438(3) Uani d . . . 1 . .
    H H1 -0.113544 0.510637 0.262988 0.053 Uiso calc U . R 1 . .
    O O2 0.24799(11) 0.61467(14) 0.21197(9) 0.0647(4) Uani d . . . 1 . .
    C C2 -0.07508(15) 0.41879(16) 0.35742(12) 0.0525(4) Uani d . . . 1 . .
    C C4 0.0184(2) 0.4998(3) 0.52503(14) 0.1008(11) Uani d . . . 1 . .
    H H4A -0.039193 0.439231 0.566404 0.121 Uiso calc U . R 1 . .
    H H4B 0.089508 0.530981 0.562098 0.121 Uiso calc U . R 1 . .
    C C3 0.03019(18) 0.4495(2) 0.42195(14) 0.0718(6) Uani d . . . 1 . .
    C C5 -0.0125(2) 0.5914(3) 0.51209(16) 0.0966(10) Uani d . . . 1 . .
    H H5A 0.004112 0.633554 0.575862 0.116 Uiso calc U . R 1 . .
    H H5B -0.093475 0.555352 0.500735 0.116 Uiso calc U . R 1 . .
    C C6 0.04807(16) 0.6757(2) 0.42414(16) 0.0749(6) Uani d . . . 1 . .
    H H6 0.125757 0.727541 0.446761 0.09 Uiso calc U . R 1 . .
    C C7 0.05502(13) 0.60994(15) 0.33005(11) 0.0501(4) Uani d . . . 1 . .
    H H7 0.088001 0.659089 0.270043 0.06 Uiso calc U . R 1 . .
    C C8 0.0553(3) 0.3541(4) 0.4404(3) 0.1181(14) Uani d . . . 1 . .
    H H8A 0.050206 0.316526 0.376668 0.177 Uiso calc U . R 1 . .
    H H8B 0.001272 0.30094 0.488226 0.177 Uiso calc U . R 1 . .
    H H8C 0.130209 0.38475 0.468097 0.177 Uiso calc U . R 1 . .
    C C12 -0.17834(19) 0.30400(17) 0.36288(17) 0.0682(5) Uani d . . . 1 . .
    H H12A -0.162835 0.251 0.326786 0.082 Uiso calc U . R 1 . .
    H H12B -0.192142 0.280755 0.434313 0.082 Uiso calc U . R 1 . .
    C C11 -0.0153(5) 0.8075(5) 0.4961(5) 0.177(3) Uani d . . . 1 . .
    H H11A 0.059339 0.862511 0.518728 0.266 Uiso calc U . R 1 . .
    H H11B -0.05305 0.7527 0.549517 0.266 Uiso calc U . R 1 . .
    H H11C -0.057523 0.844667 0.480633 0.266 Uiso calc U . R 1 . .
    C C10 0.0567(4) 0.8351(3) 0.3167(4) 0.1382(16) Uani d . . . 1 . .
    H H10A 0.053352 0.79765 0.253264 0.207 Uiso calc U . R 1 . .
    H H10B 0.134254 0.881805 0.337036 0.207 Uiso calc U . R 1 . .
    H H10C 0.022546 0.881297 0.307597 0.207 Uiso calc U . R 1 . .
    C C9 -0.0067(2) 0.7475(2) 0.3991(3) 0.0973(10) Uani d . . . 1 . .
    H H9 -0.083582 0.696624 0.374053 0.117 Uiso calc U . R 1 . .
    C C14 0.16582(16) 0.5180(2) 0.26718(14) 0.0631(5) Uani d . . . 1 . .
    H H14A 0.199572 0.47368 0.289588 0.076 Uiso calc U . R 1 . .
    H H14B 0.10317 0.471085 0.221864 0.076 Uiso calc U . R 1 . .
    C C13 0.12126(14) 0.55102(19) 0.36028(12) 0.0599(5) Uani d . . . 1 . .
    H H13 0.184272 0.600366 0.405549 0.072 Uiso calc U . R 1 . .

loop_
    _atom_site_aniso_label
    _atom_site_aniso_U_11
    _atom_site_aniso_U_22
    _atom_site_aniso_U_33
    _atom_site_aniso_U_12
    _atom_site_aniso_U_13
    _atom_site_aniso_U_23
    O1 0.0546(6) 0.0581(7) 0.0570(7) 0.0210(5) 0.0130(5) 0.0046(5)
    C1 0.0422(7) 0.0545(8) 0.0357(6) 0.0249(6) -0.0022(5) -0.0010(5)
    O2 0.0500(6) 0.0991(10) 0.0448(6) 0.0370(7) 0.0041(5) 0.0072(6)
    C2 0.0527(8) 0.0692(10) 0.0418(7) 0.0352(8) 0.0080(6) 0.0117(7)
    C4 0.0762(14) 0.176(3) 0.0341(8) 0.0506(18) 0.0027(8) 0.0201(12)
    C3 0.0616(10) 0.1156(18) 0.0479(9) 0.0516(12) 0.0072(7) 0.0305(10)
    C5 0.0795(14) 0.149(3) 0.0424(9) 0.0428(16) 0.0052(9) -0.0239(12)
    C6 0.0492(9) 0.0928(15) 0.0608(10) 0.0192(9) -0.0025(8) -0.0323(10)
    C7 0.0423(7) 0.0658(10) 0.0372(6) 0.0233(7) -0.0012(5) -0.0040(6)
    C8 0.0999(19) 0.164(3) 0.123(2) 0.090(2) 0.0271(17) 0.086(2)
    C12 0.0713(12) 0.0623(11) 0.0766(12) 0.0376(9) 0.0183(10) 0.0230(9)
    C11 0.167(4) 0.161(4) 0.208(6) 0.085(3) 0.044(4) -0.077(4)
    C10 0.135(3) 0.083(2) 0.202(4) 0.059(2) 0.039(3) -0.002(2)
    C9 0.0606(12) 0.0793(15) 0.138(2) 0.0244(11) 0.0084(13) -0.0421(16)
    C14 0.0558(9) 0.0907(13) 0.0545(9) 0.0454(9) 0.0072(7) 0.0126(9)
    C13 0.0478(8) 0.0963(13) 0.0385(7) 0.0382(9) -0.0020(6) 0.0078(8)

_geom_special_details                   
;

All esds (except the esd in the dihedral angle between two l.s. planes)
are estimated using the full covariance matrix.  The cell esds are taken
into account individually in the estimation of esds in distances, angles
and torsion angles; correlations between esds in cell parameters are only
used when they are defined by crystal symmetry.  An approximate (isotropic)
treatment of cell esds is used for estimating esds involving l.s. planes.
;

loop_
    _geom_bond_atom_site_label_1
    _geom_bond_atom_site_label_2
    _geom_bond_site_symmetry_2
    _geom_bond_distance
    _geom_bond_publ_flag
    O1 C12 . 1.406(3) ?
    O1 H1O . 0.87(3) ?
    C1 C2 . 1.322(2) ?
    C1 C7 . 1.515(2) ?
    C1 H1 . 0.93 ?
    O2 C14 . 1.426(3) ?
    O2 H2O . 0.83(3) ?
    C2 C12 . 1.495(3) ?
    C2 C3 . 1.530(3) ?
    C4 C5 . 1.515(5) ?
    C4 C3 . 1.551(4) ?
    C4 H4A . 0.97 ?
    C4 H4B . 0.97 ?
    C3 C8 . 1.521(4) ?
    C3 C13 . 1.544(3) ?
    C5 C6 . 1.538(4) ?
    C5 H5A . 0.97 ?
    C5 H5B . 0.97 ?
    C6 C9 . 1.534(4) ?
    C6 C7 . 1.548(2) ?
    C6 H6 . 0.98 ?
    C7 C13 . 1.531(2) ?
    C7 H7 . 0.98 ?
    C8 H8A . 0.96 ?
    C8 H8B . 0.96 ?
    C8 H8C . 0.96 ?
    C12 H12A . 0.97 ?
    C12 H12B . 0.97 ?
    C11 C9 . 1.542(5) ?
    C11 H11A . 0.96 ?
    C11 H11B . 0.96 ?
    C11 H11C . 0.96 ?
    C10 C9 . 1.514(6) ?
    C10 H10A . 0.96 ?
    C10 H10B . 0.96 ?
    C10 H10C . 0.96 ?
    C9 H9 . 0.98 ?
    C14 C13 . 1.521(3) ?
    C14 H14A . 0.97 ?
    C14 H14B . 0.97 ?
    C13 H13 . 0.98 ?

loop_
    _geom_angle_atom_site_label_1
    _geom_angle_atom_site_label_2
    _geom_angle_atom_site_label_3
    _geom_angle_site_symmetry_1
    _geom_angle_site_symmetry_3
    _geom_angle
    _geom_angle_publ_flag
    C12 O1 H1O . . 109.5 ?
    C2 C1 C7 . . 110.50(14) ?
    C2 C1 H1 . . 124.7 ?
    C7 C1 H1 . . 124.7 ?
    C14 O2 H2O . . 104.3(18) ?
    C1 C2 C12 . . 128.63(16) ?
    C1 C2 C3 . . 109.56(17) ?
    C12 C2 C3 . . 121.63(16) ?
    C5 C4 C3 . . 113.66(17) ?
    C5 C4 H4A . . 108.8 ?
    C3 C4 H4A . . 108.8 ?
    C5 C4 H4B . . 108.8 ?
    C3 C4 H4B . . 108.8 ?
    H4A C4 H4B . . 107.7 ?
    C8 C3 C2 . . 115.7(3) ?
    C8 C3 C13 . . 115.16(19) ?
    C2 C3 C13 . . 100.61(13) ?
    C8 C3 C4 . . 111.0(2) ?
    C2 C3 C4 . . 107.81(17) ?
    C13 C3 C4 . . 105.5(2) ?
    C4 C5 C6 . . 115.6(2) ?
    C4 C5 H5A . . 108.4 ?
    C6 C5 H5A . . 108.4 ?
    C4 C5 H5B . . 108.4 ?
    C6 C5 H5B . . 108.4 ?
    H5A C5 H5B . . 107.4 ?
    C9 C6 C5 . . 112.6(2) ?
    C9 C6 C7 . . 113.1(2) ?
    C5 C6 C7 . . 108.8(2) ?
    C9 C6 H6 . . 107.4 ?
    C5 C6 H6 . . 107.4 ?
    C7 C6 H6 . . 107.4 ?
    C1 C7 C13 . . 101.15(14) ?
    C1 C7 C6 . . 110.29(13) ?
    C13 C7 C6 . . 108.89(15) ?
    C1 C7 H7 . . 112.0 ?
    C13 C7 H7 . . 112.0 ?
    C6 C7 H7 . . 112.0 ?
    C3 C8 H8A . . 109.5 ?
    C3 C8 H8B . . 109.5 ?
    H8A C8 H8B . . 109.5 ?
    C3 C8 H8C . . 109.5 ?
    H8A C8 H8C . . 109.5 ?
    H8B C8 H8C . . 109.5 ?
    O1 C12 C2 . . 115.62(15) ?
    O1 C12 H12A . . 108.4 ?
    C2 C12 H12A . . 108.4 ?
    O1 C12 H12B . . 108.4 ?
    C2 C12 H12B . . 108.4 ?
    H12A C12 H12B . . 107.4 ?
    C9 C11 H11A . . 109.5 ?
    C9 C11 H11B . . 109.5 ?
    H11A C11 H11B . . 109.5 ?
    C9 C11 H11C . . 109.5 ?
    H11A C11 H11C . . 109.5 ?
    H11B C11 H11C . . 109.5 ?
    C9 C10 H10A . . 109.5 ?
    C9 C10 H10B . . 109.5 ?
    H10A C10 H10B . . 109.5 ?
    C9 C10 H10C . . 109.5 ?
    H10A C10 H10C . . 109.5 ?
    H10B C10 H10C . . 109.5 ?
    C10 C9 C6 . . 112.8(2) ?
    C10 C9 C11 . . 109.0(3) ?
    C6 C9 C11 . . 110.8(4) ?
    C10 C9 H9 . . 108.0 ?
    C6 C9 H9 . . 108.0 ?
    C11 C9 H9 . . 108.0 ?
    O2 C14 C13 . . 111.94(18) ?
    O2 C14 H14A . . 109.2 ?
    C13 C14 H14A . . 109.2 ?
    O2 C14 H14B . . 109.2 ?
    C13 C14 H14B . . 109.2 ?
    H14A C14 H14B . . 107.9 ?
    C14 C13 C7 . . 112.25(13) ?
    C14 C13 C3 . . 114.2(2) ?
    C7 C13 C3 . . 100.55(14) ?
    C14 C13 H13 . . 109.8 ?
    C7 C13 H13 . . 109.8 ?
    C3 C13 H13 . . 109.8 ?

loop_
    _geom_torsion_atom_site_label_1
    _geom_torsion_atom_site_label_2
    _geom_torsion_atom_site_label_3
    _geom_torsion_atom_site_label_4
    _geom_torsion_site_symmetry_1
    _geom_torsion_site_symmetry_2
    _geom_torsion_site_symmetry_3
    _geom_torsion_site_symmetry_4
    _geom_torsion
    _geom_torsion_publ_flag
    C7 C1 C2 C12 . . . . 175.45(17) ?
    C7 C1 C2 C3 . . . . 0.41(18) ?
    C1 C2 C3 C8 . . . . -150.31(19) ?
    C12 C2 C3 C8 . . . . 34.2(3) ?
    C1 C2 C3 C13 . . . . -25.5(2) ?
    C12 C2 C3 C13 . . . . 159.02(18) ?
    C1 C2 C3 C4 . . . . 84.7(2) ?
    C12 C2 C3 C4 . . . . -90.7(3) ?
    C5 C4 C3 C8 . . . . -177.1(3) ?
    C5 C4 C3 C2 . . . . -49.4(3) ?
    C5 C4 C3 C13 . . . . 57.5(3) ?
    C3 C4 C5 C6 . . . . -41.1(3) ?
    C4 C5 C6 C9 . . . . 166.4(2) ?
    C4 C5 C6 C7 . . . . 40.3(3) ?
    C2 C1 C7 C13 . . . . 25.17(16) ?
    C2 C1 C7 C6 . . . . -89.96(19) ?
    C9 C6 C7 C1 . . . . -75.5(2) ?
    C5 C6 C7 C1 . . . . 50.3(2) ?
    C9 C6 C7 C13 . . . . 174.32(18) ?
    C5 C6 C7 C13 . . . . -59.8(2) ?
    C1 C2 C12 O1 . . . . -10.6(3) ?
    C3 C2 C12 O1 . . . . 163.92(17) ?
    C5 C6 C9 C10 . . . . 176.7(3) ?
    C7 C6 C9 C10 . . . . -59.5(3) ?
    C5 C6 C9 C11 . . . . 54.2(3) ?
    C7 C6 C9 C11 . . . . 178.0(3) ?
    O2 C14 C13 C7 . . . . 65.28(19) ?
    O2 C14 C13 C3 . . . . 178.90(13) ?
    C1 C7 C13 C14 . . . . 82.83(17) ?
    C6 C7 C13 C14 . . . . -161.00(16) ?
    C1 C7 C13 C3 . . . . -38.96(16) ?
    C6 C7 C13 C3 . . . . 77.20(18) ?
    C8 C3 C13 C14 . . . . 43.8(3) ?
    C2 C3 C13 C14 . . . . -81.35(19) ?
    C4 C3 C13 C14 . . . . 166.63(17) ?
    C8 C3 C13 C7 . . . . 164.2(2) ?
    C2 C3 C13 C7 . . . . 39.05(19) ?
    C4 C3 C13 C7 . . . . -72.98(18) ?

_shelx_res_file                         
;

TITL FTX1A_0m_a.res in P3(1)21
    FTX1A_0m.res
    created by SHELXL-2016/6 at 08:35:27 on 02-Dec-2021
CELL 1.54178 13.6388 13.6388 13.0174 90.000 90.000 120.000
ZERR 6.00 0.0002 0.0002 0.0002 0.000 0.000 0.000
LATT -1
SYMM -y, x-y, z+1/3
SYMM -x+y, -x, z+2/3
SYMM x-y, -y, -z+2/3
SYMM -x, -x+y, -z+1/3
SYMM y, x, -z
SFAC C H O
UNIT 84 144 12
LIST 6 ! automatically inserted. Change 6 to 4 for CHECKCIF!!
TEMP 22.540
SIZE 0.131 0.173 0.198
ACTA
L.S. 15
FMAP 2
PLAN -4 0 0.00
HTAB
BOND $H
CONF
WGHT    0.055500    0.136600
EXTI    0.004424
FVAR       0.87493
O1    3   -0.277685    0.295544    0.321904    11.00000    0.05455    0.05812 =
         0.05701    0.00458    0.01301    0.02100
AFIX 148
H1O   2   -0.265396    0.319918    0.258467    11.00000   -1.50000
AFIX   0
H2O   2    0.302582    0.645687    0.251814    11.00000    0.07510
C1    1   -0.060434    0.509134    0.306778    11.00000    0.04221    0.05452 =
         0.03574   -0.00101   -0.00223    0.02490
AFIX  43
H1    2   -0.113544    0.510637    0.262988    11.00000   -1.20000
AFIX   0
O2    3    0.247985    0.614665    0.211970    11.00000    0.04998    0.09905 =
         0.04481    0.00723    0.00408    0.03703
C2    1   -0.075079    0.418792    0.357418    11.00000    0.05274    0.06924 =
         0.04182    0.01173    0.00798    0.03522
C4    1    0.018443    0.499787    0.525030    11.00000    0.07618    0.17565 =
         0.03412    0.02005    0.00270    0.05062
AFIX  23
H4A   2   -0.039193    0.439231    0.566404    11.00000   -1.20000
H4B   2    0.089508    0.530981    0.562098    11.00000   -1.20000
AFIX   0
C3    1    0.030191    0.449514    0.421946    11.00000    0.06164    0.11556 =
         0.04788    0.03054    0.00723    0.05163
C5    1   -0.012474    0.591394    0.512088    11.00000    0.07948    0.14884 =
         0.04240   -0.02395    0.00523    0.04282
AFIX  23
H5A   2    0.004112    0.633554    0.575862    11.00000   -1.20000
H5B   2   -0.093475    0.555352    0.500735    11.00000   -1.20000
AFIX   0
C6    1    0.048066    0.675667    0.424137    11.00000    0.04915    0.09282 =
         0.06084   -0.03233   -0.00247    0.01916
AFIX  13
H6    2    0.125757    0.727541    0.446761    11.00000   -1.20000
AFIX   0
C7    1    0.055021    0.609941    0.330054    11.00000    0.04233    0.06578 =
         0.03719   -0.00398   -0.00115    0.02329
AFIX  13
H7    2    0.088001    0.659089    0.270043    11.00000   -1.20000
AFIX   0
C8    1    0.055282    0.354143    0.440439    11.00000    0.09986    0.16367 =
         0.12316    0.08621    0.02708    0.09026
AFIX 137
H8A   2    0.050206    0.316526    0.376668    11.00000   -1.50000
H8B   2    0.001272    0.300940    0.488226    11.00000   -1.50000
H8C   2    0.130209    0.384750    0.468097    11.00000   -1.50000
AFIX   0
C12   1   -0.178336    0.304004    0.362882    11.00000    0.07134    0.06231 =
         0.07657    0.02304    0.01828    0.03762
AFIX  23
H12A  2   -0.162835    0.251000    0.326786    11.00000   -1.20000
H12B  2   -0.192142    0.280755    0.434313    11.00000   -1.20000
AFIX   0
C11   1   -0.015286    0.807500    0.496147    11.00000    0.16735    0.16052 =
         0.20770   -0.07745    0.04448    0.08521
AFIX 137
H11A  2    0.059339    0.862511    0.518728    11.00000   -1.50000
H11B  2   -0.053050    0.752700    0.549517    11.00000   -1.50000
H11C  2   -0.057523    0.844667    0.480633    11.00000   -1.50000
AFIX   0
C10   1    0.056665    0.835066    0.316714    11.00000    0.13513    0.08332 =
         0.20202   -0.00161    0.03944    0.05905
AFIX 137
H10A  2    0.053352    0.797650    0.253264    11.00000   -1.50000
H10B  2    0.134254    0.881805    0.337036    11.00000   -1.50000
H10C  2    0.022546    0.881297    0.307597    11.00000   -1.50000
AFIX   0
C9    1   -0.006654    0.747473    0.399092    11.00000    0.06056    0.07929 =
         0.13800   -0.04208    0.00837    0.02438
AFIX  13
H9    2   -0.083582    0.696624    0.374053    11.00000   -1.20000
AFIX   0
C14   1    0.165820    0.518013    0.267184    11.00000    0.05582    0.09072 =
         0.05451    0.01258    0.00719    0.04543
AFIX  23
H14A  2    0.199572    0.473680    0.289588    11.00000   -1.20000
H14B  2    0.103170    0.471085    0.221864    11.00000   -1.20000
AFIX   0
C13   1    0.121256    0.551022    0.360283    11.00000    0.04784    0.09632 =
         0.03847    0.00779   -0.00199    0.03819
AFIX  13
H13   2    0.184272    0.600366    0.405549    11.00000   -1.20000
REM #####
AFIX   0
HKLF 4 1 1 0 0 0 1 0 0 0 1


REM  FTX1A_0m_a.res in P3(1)21
REM R1 =  0.0353 for    2920 Fo > 4sig(Fo)  and  0.0366 for all    3033 data
REM    155 parameters refined using      0 restraints

END

WGHT      0.0555      0.1366

REM Instructions for potential hydrogen bonds
EQIV $1 -x, -x+y, -z+1/3
HTAB O1 O2_$1
EQIV $2 x-y+1, -y+1, -z+2/3
HTAB O2 O1_$2

REM Highest difference peak  0.121,  deepest hole -0.084,  1-sigma level  0.024
Q1    1   0.0763  0.4954  0.3941  11.00000  0.05    0.12
Q2    1  -0.0714  0.7867  0.4496  11.00000  0.05    0.11
Q3    1   0.0791  0.5719  0.3442  11.00000  0.05    0.11
Q4    1  -0.0962  0.4623  0.3576  11.00000  0.05    0.11
;
_shelx_res_checksum                     42255

_shelx_hkl_file                         
;
   1   0   0 4235.68  118.29
  -1   1   0 5319.27  121.49
   0  -1   0 3929.71  113.09
   1  -1   0 4500.15  119.29
  -1   0   0 5011.50  120.69
  -1   0   0 4543.25  112.79
   1   1   0 1945.91   55.89
  -2   1   0 1973.00   66.79
   1  -2   0 1948.41   65.19
  -1   2   0 2039.20   54.39
   2  -1   0 1983.50   65.39
   2   0   0 5345.07  147.89
  -2   2   0 5497.65  150.28
   2   0   0 5206.88  136.19
   2  -2   0 5499.05  150.18
  -2   0   0 5620.74  151.08
   0   2   0 4848.92  135.49
   1   2   0 5063.29  142.29
  -3   1   0 5670.43  162.78
   2  -3   0 5352.26  158.38
   3  -1   0 5771.02  160.48
   2   1   0 5219.88  138.99
  -3   2   0 5175.78  157.98
   3  -2   0 5657.43  157.38
  -1   3   0 5461.95  138.09
  -1   3   0 5087.29  129.49
   3   0   0  550.64   24.40
   3   0   0  515.45   32.90
  -3   3   0  541.05   14.30
  -3   3   0  579.44   17.90
  -3   3   0  576.14   36.30
   0   3   0  546.15   25.30
   0   3   0  527.75   18.00
  -3   0   0  569.74   36.60
   3  -3   0  561.34   35.50
  -4   1   0 2241.88   93.49
   1   3   0 2185.48   71.89
   1   3   0 2072.49   59.49
   3  -4   0 2347.36   91.19
   4  -1   0 2374.86   70.59
  -3   4   0 2424.86   59.29
  -3   4   0 2252.67   93.19
   4  -1   0 2327.67   90.19
  -3   4   0 2325.57   56.29
  -4   2   0  421.76   34.20
   2   2   0  432.16   23.30
   2  -4   0  445.66   33.60
  -2  -2   0  454.55   32.60
   4  -2   0  512.25   34.80
   3   1   0 2304.77   73.29
  -4   3   0 2485.65   97.09
  -3  -1   0 2421.66   95.09
  -1   4   0 2332.47   62.39
   4  -3   0 2364.66   92.59
   4   0   0  915.41   37.70
   4   0   0  875.71   50.89
  -4   4   0 1034.30   27.40
  -4   4   0  916.31   55.39
   0   4   0  888.61   28.40
   4  -4   0  940.11   54.69
   0   4   0  896.91   38.70
  -4   0   0  921.11   56.29
   1   4   0  110.19    7.30
   4  -5   0   94.29   17.60
  -5   1   0  114.29   28.30
   1   4   0  113.69   12.50
   5  -1   0  111.99   11.90
  -4   5   0  132.79    7.30
  -4   5   0  120.69    5.20
   5  -1   0  122.49   19.10
  -5   2   0  239.18   28.80
   2   3   0  200.28   10.00
   3  -5   0  197.28   25.60
   2   3   0  195.18   16.50
   5  -2   0  213.88   16.40
  -3   5   0  221.98   10.30
   5  -2   0  226.78   25.60
  -2  -3   0  212.68   24.50
  -3   5   0  226.08    8.50
   3   2   0  205.18   16.70
  -5   3   0  213.98   27.80
   3   2   0  202.88    9.80
   2  -5   0  239.48   26.90
  -2   5   0  215.28   10.50
  -3  -2   0  228.88   26.80
   5  -3   0  223.58   25.70
   4   1   0  123.29   12.90
  -5   4   0  132.09   20.70
   5  -4   0  106.29   17.90
  -1   5   0  121.99   12.60
  -1   5   0  121.29    7.80
  -4  -1   0  101.89   18.40
   5   0   0  251.37   19.10
   5   0   0  228.08   26.90
  -5   5   0  246.28   31.20
   0   5   0  231.78   18.70
   0   5   0  243.28   12.00
  -5   0   0  211.68   29.50
   5  -5   0  251.97   29.50
   5  -6   0  212.68   28.90
   1   5   0  184.68   10.70
   1   5   0  195.58   18.70
   6  -1   0  198.68   26.30
  -5   6   0  219.58   10.70
   6  -1   0  200.58   17.60
   2   4   0  174.28   10.00
   2   4   0  185.18   17.70
   4  -6   0  188.98   26.00
   6  -2   0  173.18   16.20
   6  -2   0  199.18   25.70
  -4   6   0  177.38    7.90
  -4   6   0  212.58   10.50
  -6   3   0 1181.28   76.69
   3  -6   0 1095.99   68.29
   3   3   0 1054.19   33.50
   3   3   0 1095.89   48.40
   6  -3   0 1061.09   66.89
  -3   6   0 1118.69   31.80
  -3   6   0 1169.58   34.60
   4   2   0  168.48    9.30
   4   2   0  187.78   17.30
   2  -6   0  172.68   25.40
  -2   6   0  198.08   10.60
   6  -4   0  162.88   24.80
   5   1   0  200.68   17.60
  -6   5   0  187.78   30.60
   6  -5   0  270.77   31.40
  -1   6   0  197.68   11.10
   6   0   0   62.99   10.00
   0   6   0   69.99   11.00
   6  -6   0   96.89   25.20
   0   6   0   52.99    5.60
   6  -7   0  142.89    5.60
   1   6   0  139.89   16.60
   6  -7   0  138.19   34.40
   1   6   0  144.29    9.60
  -7   1   0  142.59    5.60
   7  -1   0  134.09   23.60
   7  -1   0  132.79   15.70
  -1  -6   0  140.19    6.60
   2   5   0  127.89    8.80
   2   5   0  133.99   16.10
   5  -7   0  121.19   29.50
   5  -7   0  152.38    5.80
   7  -2   0  133.29   15.50
  -2  -5   0  136.09    6.50
   7  -2   0  143.49   24.90
  -5   7   0  134.19    6.70
  -5   7   0  157.08    9.50
   3   4   0   73.79   11.60
   4  -7   0   86.89   24.00
   3   4   0   68.29    5.90
   7  -3   0   46.50   15.00
   7  -3   0   60.39    9.60
  -4   7   0   62.39    5.90
   4   3   0   58.79   10.10
   4   3   0   60.49    5.40
   3  -7   0  111.39   21.10
  -3   7   0   68.89    6.30
   7  -4   0   35.30   13.50
  -3   7   0   62.69    5.20
   2  -7   0  147.09   28.10
   5   2   0  146.79   16.60
   5   2   0  131.09    8.40
   2  -7   0  134.19    5.80
  -2   7   0  146.79    9.70
   7  -5   0  156.38   26.50
  -5  -2   0  131.49    6.20
   1  -7   0  118.19   32.50
   6   1   0  126.49    8.50
   1  -7   0  138.19    6.10
   6   1   0  133.59   15.70
  -6  -1   0  151.68    6.30
  -1   7   0  155.98   16.80
   7  -6   0  144.29    5.60
  -1   7   0  154.68   10.10
   7  -6   0  144.59   27.20
   7   0   0   50.49   12.20
   0  -7   0   69.39    4.50
   0   7   0   75.79   16.10
   7  -7   0   71.79    3.70
  -7   0   0   70.79    4.30
   7  -7   0   83.99   28.40
   0   7   0   75.69    7.10
   1   7   0   46.40    6.00
   1   7   0   58.19   15.00
   7  -8   0   51.79    3.30
  -8   1   0   53.59    3.80
   7  -8   0   40.30   22.00
  -1  -7   0   57.79    4.40
   8  -1   0   49.80   12.80
   2   6   0   48.80    5.60
  -8   2   0   53.59    3.30
   6  -8   0   46.80    3.10
   2   6   0   29.80    9.10
   6  -8   0   39.20   24.20
   8  -2   0   42.20   10.60
  -2  -6   0   52.09    4.50
   8  -2   0   36.10   16.50
  -8   3   0   36.10    2.50
   5  -8   0   61.69   23.20
   3   5   0   33.70   11.50
   5  -8   0   39.30    2.90
   3   5   0   35.10    4.80
  -5   8   0   39.30    5.00
   8  -3   0   23.00   10.70
  -3  -5   0   38.60    4.10
   8  -3   0   35.60   10.20
   4  -8   0  380.06   11.60
   4  -8   0  359.26   44.60
   4   4   0  359.56   28.80
  -8   4   0  362.06   10.60
   4   4   0  351.96   15.90
   8  -4   0  341.17   27.50
  -4   8   0  350.96   15.00
   8  -4   0  314.57   43.80
  -4   8   0  375.26   17.20
  -4  -4   0  368.76   12.50
   8  -4   0  353.06   10.80
  -8   5   0   36.60    2.20
   5   3   0   28.30    4.80
   3  -8   0   58.69   24.40
   3  -8   0   40.20    3.10
   5   3   0   37.30   10.10
  -3   8   0   34.90    4.30
   8  -5   0   33.20    2.40
   8  -5   0   44.60   16.80
  -3   8   0   39.40    4.90
  -5  -3   0   38.40    4.10
   2  -8   0   60.99   23.90
   2  -8   0   51.39    3.70
   6   2   0   60.19   14.00
  -2   8   0   53.79    5.80
   8  -6   0   41.50   19.70
   8  -6   0   51.69    3.10
  -6  -2   0   48.10    4.30
  -8   7   0   56.89    2.90
   7   1   0   46.60   10.90
   1  -8   0   26.50   25.40
   1  -8   0   48.30    3.80
  -7  -1   0   56.29    4.50
   8  -7   0   50.59    3.20
  -1   8   0   51.69    7.40
   0  -8   0    4.60    1.80
   8   0   0   22.50    7.60
   0  -8   0    3.40    1.40
   0  -8   0    3.90    1.20
  -8   0   0    4.30    1.30
   8  -8   0    3.80    0.90
  -8   0   0    3.00    2.00
   0   8   0    9.40    3.40
   8  -8   0    6.30    1.20
   8  -8   0   26.30   20.70
  -8   0   0    4.70    1.00
   8  -8   0    4.00    1.20
   8  -9   0  139.49    7.30
  -9   1   0  128.69    8.40
   1   8   0  158.48   20.20
   8  -9   0  140.99    5.30
  -9   1   0  137.69    5.20
   8  -9   0  142.19    5.40
   1   8   0  139.09   10.20
  -9   1   0  143.59    5.20
  -1  -8   0  138.29    5.60
   9  -1   0  142.49    5.30
  -1  -8   0  154.88    6.50
  -8   9   0  126.59    6.60
   9  -1   0  124.19   22.30
  -1  -8   0  136.79    7.00
   7  -9   0   35.70   35.10
   2   7   0   27.90    4.50
  -9   2   0   37.20    2.20
   7  -9   0   38.80    2.40
  -9   2   0   38.80    3.50
  -9   2   0   37.60    2.30
   2   7   0   36.50   10.30
   7  -9   0   38.40    2.90
   7  -9   0   36.50    2.40
   9  -2   0   33.70    2.20
  -2  -7   0   35.80    2.90
  -2  -7   0   35.20    2.50
   9  -2   0   20.90   10.00
  -2  -7   0   37.50    4.10
   6  -9   0  145.19    6.20
  -9   3   0  143.79    5.40
   6  -9   0  161.98    6.60
   6  -9   0  147.99    6.30
   3   6   0  139.39    9.80
   3   6   0  145.99   19.30
  -9   3   0  142.79    6.10
   6  -9   0  130.19   36.70
   9  -3   0  146.39    7.60
   9  -3   0  143.89   18.50
  -3  -6   0  148.29    7.50
   4   5   0  144.29    9.60
  -9   4   0  144.89    5.90
   5  -9   0  140.29   38.30
   4   5   0  153.68   18.90
   5  -9   0  157.38    6.60
   9  -4   0  162.38   19.00
   9  -4   0  148.39    5.90
  -5   9   0  147.39    9.20
  -5   9   0  174.48   11.50
  -4  -5   0  159.98    7.60
  -9   5   0  150.68    5.80
   4  -9   0  150.78    6.50
   4  -9   0  134.49   35.50
   5   4   0  173.68   20.70
   9  -5   0  147.59   19.40
  -4   9   0  156.28    9.80
   9  -5   0   94.99   36.40
   9  -5   0  154.28    6.00
  -4   9   0  154.68   10.80
  -5  -4   0  149.19    7.70
   3  -9   0  164.48   41.90
   3  -9   0  140.19    6.40
   6   3   0  123.49   17.50
  -9   6   0  148.09    5.40
  -3   9   0  146.09   10.40
   9  -6   0  143.79    5.80
  -3   9   0  150.88   10.90
  -6  -3   0  135.79    7.40
  -9   7   0   37.70    2.30
   2  -9   0   37.90    2.70
  -9   7   0   38.10    2.30
   2  -9   0   39.40    3.60
   2  -9   0   33.90    2.50
   7   2   0   48.50   13.60
   9  -7   0   38.20    2.20
  -2   9   0   47.20    5.80
  -2   9   0   43.00    5.40
  -7  -2   0   35.00    3.00
  -7  -2   0   34.40    2.40
   9  -7   0   39.00    2.70
   9  -7   0   36.80    2.40
  -7  -2   0   38.30    4.50
  -9   8   0  129.49    6.60
   1  -9   0  147.79    6.90
  -9   8   0  144.19    5.20
   8   1   0  100.39   18.70
   1  -9   0  137.69    5.60
  -9   8   0  143.89    4.20
   8   1   0  135.69    5.20
   1  -9   0  147.09    5.60
   9  -8   0  142.19    5.40
  -8  -1   0  141.89    5.60
  -1   9   0  143.89   11.40
   9  -8   0  140.29    6.00
  -1   9   0  137.79   10.30
  -8  -1   0  150.98    7.60
  -8  -1   0  145.09    5.40
   0  -9   0  165.28    6.40
   0  -9   0  173.38    6.50
   9   0   0  174.48    6.20
   0  -9   0  183.08    8.10
  -9   9   0  184.18    5.20
  -9   9   0  174.88    6.00
   9  -9   0  173.38    6.40
   9  -9   0  172.88    6.00
   0   9   0  173.78   13.70
  -9   0   0  184.18    6.30
  -9   0   0  169.08    8.50
   9  -9   0  175.78    7.00
  -9   0   0  179.78    6.50
   0   9   0  191.08   12.40
   9 -10   0   36.60    2.60
 -10   1   0   39.60    2.60
   1   9   0   41.70    5.70
 -10   1   0   39.60    4.80
   9 -10   0   40.90    3.10
 -10   1   0   36.10    3.20
   1   9   0   37.60    2.00
   1   9   0   39.30    6.40
   9 -10   0   38.50    2.40
  -9  10   0   35.40    1.60
  -9  10   0   38.90    2.30
  10  -1   0   41.30    2.50
  -1  -9   0   38.90    2.70
  -1  -9   0   42.70    4.30
  -1  -9   0   41.80    3.20
   8 -10   0   45.30    2.60
   2   8   0   43.30   12.60
 -10   2   0   45.40    2.60
 -10   2   0   45.80    3.10
 -10   2   0   48.40    4.50
   2   8   0   42.70    5.80
   2   8   0   47.00    2.10
   8 -10   0   41.60    3.20
   8 -10   0   44.10    2.80
  -8  10   0   41.30    2.50
  10  -2   0   41.90    2.60
  -2  -8   0   43.30    2.90
  -2  -8   0   43.90    3.30
  -2  -8   0   47.80    4.70
   7 -10   0    7.50    1.30
 -10   3   0    9.10    1.30
   7 -10   0    9.30    1.80
 -10   3   0    6.60    2.10
   7 -10   0    6.90    1.20
   3   7   0    6.60    3.30
   3   7   0    6.00    3.60
 -10   3   0    8.20    1.50
  -3  -7   0    8.50    2.60
  -3  -7   0   10.60    2.00
  10  -3   0    7.30    1.00
  -3  -7   0    9.70    1.60
  10  -3   0    8.10    1.20
   4   6   0   38.10   12.40
 -10   4   0   38.40    2.30
   6 -10   0   37.30    2.50
   6 -10   0   39.40    2.60
   4   6   0   35.50    1.50
 -10   4   0   34.50    2.20
   6 -10   0   40.00    3.20
  10  -4   0   37.70    2.40
  -4  -6   0   43.90    4.90
  -4  -6   0   34.70    2.50
  10  -4   0   35.60    2.00
  -4  -6   0   40.90    3.20
 -10   5   0   51.39    3.60
   5 -10   0   55.39    3.10
   5 -10   0   52.29    3.80
   5   5   0   69.29   17.60
   5 -10   0   50.39    3.00
 -10   5   0   52.99    2.80
 -10   5   0   54.99    2.50
  10  -5   0   52.69    3.20
  10  -5   0   52.69    2.90
  -5  -5   0   54.29    3.70
  10  -5   0   19.00   23.30
  -5  10   0   58.79    7.00
  -5  -5   0   51.49    3.00
  -5  -5   0   55.99    5.30
  10  -5   0   54.69    2.50
   4 -10   0   37.10    2.60
   6   4   0   35.50    2.30
   4 -10   0   36.80    2.60
 -10   6   0   37.40    2.00
 -10   6   0   40.00    2.90
   6   4   0   28.80   11.20
   4 -10   0   43.20    3.50
 -10   6   0   40.30    2.30
  -4  10   0   49.90    6.20
  10  -6   0   29.10   12.50
  -6  -4   0   39.00    2.60
  -6  -4   0   37.70    3.40
  10  -6   0   38.50    2.50
  -6  -4   0   42.60    5.00
  10  -6   0   35.40    2.70
  -4  10   0   42.90    5.90
   7   3   0    7.50    0.90
   3 -10   0    7.80    1.40
   7   3   0   10.10    9.20
 -10   7   0    8.10    1.40
   3 -10   0    8.10    1.50
 -10   7   0    6.80    1.10
   3 -10   0    7.60    1.80
   7   3   0   10.70    1.40
 -10   7   0    8.70    1.00
  -7  -3   0    8.90    2.00
  -3  10   0    8.00    0.60
  10  -7   0   -4.50   11.30
  10  -7   0    7.60    1.30
  -3  10   0    9.70    3.40
  -7  -3   0    9.10    1.40
  10  -7   0    6.90    1.10
  -3  10   0   13.20    3.90
  10  -7   0    7.30    1.50
  -7  -3   0    6.60    2.80
   2 -10   0   47.40    3.00
 -10   8   0   46.40    2.60
   8   2   0   23.40   15.70
   8   2   0   45.70    2.60
 -10   8   0   45.90    2.00
   2 -10   0   52.99    4.10
   2 -10   0   40.80    2.80
  10  -8   0   49.80    2.90
  -8  -2   0   46.70    5.30
  10  -8   0   44.30    2.40
  -2  10   0   52.09   10.60
  -2  10   0   42.20    6.00
  -8  -2   0   46.00    3.60
  10  -8   0   44.70    3.10
  -8  -2   0   46.50    2.90
   9   1   0   40.90    1.70
   1 -10   0   38.70    2.70
 -10   9   0   47.30    1.80
   1 -10   0   47.00    4.10
 -10   9   0   37.10    2.40
   9   1   0   41.20    2.50
   1 -10   0   41.10    3.00
  -1  10   0   40.40    6.70
  10  -9   0   39.10    2.70
  -1  10   0   39.70    5.90
  -9  -1   0   42.20    2.80
  10  -9   0   39.90    2.30
  10  -9   0   32.40    2.80
  -9  -1   0   44.90    5.40
  -9  -1   0   39.30    3.60
   0 -10   0    5.40    1.70
   0 -10   0    3.60    1.30
  10   0   0    5.60    1.10
   0 -10   0    6.10    2.00
 -10   0   0    5.60    2.90
  10 -10   0    5.40    1.30
 -10   0   0    4.60    1.30
  10 -10   0    3.20    1.10
 -10   0   0    4.40    3.40
   0  10   0    2.90    2.40
   0  10   0    2.80    2.50
  10 -11   0    4.90    1.00
 -11   1   0    4.70    1.90
   1  10   0    3.60    0.80
 -11   1   0    5.80    2.90
  10 -11   0    3.90    1.40
  10 -11   0    5.40    1.10
 -11   1   0    3.70    1.20
   1  10   0    9.40    3.40
  -1 -10   0    2.90    1.10
  11  -1   0    4.50    1.00
  -1 -10   0    6.50    1.70
 -10  11   0    3.70    0.60
  -1 -10   0    4.80    2.00
 -10  11   0    6.10    1.10
   9 -11   0   38.20    2.70
 -11   2   0   35.10    2.60
 -11   2   0   40.60    4.90
   2   9   0   40.60    2.10
   2   9   0   45.30    7.10
 -11   2   0   37.40    3.30
   9 -11   0   36.80    2.40
   9 -11   0   40.30    3.20
   2   9   0   36.10    6.20
  -2  -9   0   41.70    3.30
  11  -2   0   40.80    2.50
  -2  -9   0   38.00    2.80
  -2  -9   0   41.40    4.20
  -9  11   0   40.10    2.40
 -11   3   0   23.40    2.60
   8 -11   0   22.50    2.00
 -11   3   0   20.10    1.90
 -11   3   0   22.60    3.70
   8 -11   0   21.10    2.40
   8 -11   0   25.20    2.20
   3   8   0   22.70    1.50
  -8  11   0   22.20    1.80
  -3  -8   0   21.70    3.60
  -8  11   0   20.60    1.00
  11  -3   0   21.20    1.90
  -3  -8   0   25.00    2.30
  -3  -8   0   26.60    2.90
   4   7   0   46.70   12.40
 -11   4   0   50.19    2.80
 -11   4   0   42.00    4.20
   4   7   0   44.80    1.70
   7 -11   0   45.40    3.00
   7 -11   0   47.40    2.90
 -11   4   0   45.60    3.00
   7 -11   0   48.70    3.60
  11  -4   0   57.69    3.20
  11  -4   0   48.30    2.80
  -4  -7   0   46.80    3.10
  -4  -7   0   55.49    5.20
  -4  -7   0   45.40    3.60
 -11   5   0   12.10    2.50
   6 -11   0   15.80    2.50
   5   6   0    8.70    7.60
 -11   5   0   13.40    1.70
   6 -11   0   15.60    2.00
   5   6   0   15.10    0.90
   6 -11   0   17.40    2.10
 -11   5   0   13.50    1.70
  11  -5   0   15.60    1.30
  11  -5   0   13.80    1.70
  -5  -6   0   19.40    2.60
  -5  -6   0   16.20    2.10
  -5  -6   0   17.70    3.70
   5 -11   0   18.80    2.00
   5 -11   0   17.10    2.00
 -11   6   0   14.60    1.60
   6   5   0   18.60    9.90
 -11   6   0   13.10    2.20
   5 -11   0   15.70    2.60
 -11   6   0   12.90    1.60
  -6  -5   0   14.10    3.40
  -6  -5   0   14.70    2.00
  11  -6   0   15.80    1.70
  -5  11   0   17.20    1.10
  -6  -5   0   15.00    2.40
  11  -6   0   14.70    1.30
 -11   7   0   45.40    2.30
   4 -11   0   49.10    3.10
 -11   7   0   52.69    3.50
   4 -11   0   46.20    3.00
 -11   7   0   49.99    2.70
   7   4   0   47.10    2.10
   7   4   0   32.40   13.40
   4 -11   0   48.20    3.80
  11  -7   0   49.00    2.90
  -7  -4   0   48.40    3.90
  11  -7   0   44.30    2.30
  -7  -4   0   44.90    3.10
  11  -7   0   46.20    3.10
  -4  11   0   46.90    7.40
  -7  -4   0   50.89    5.60
  -4  11   0   45.40    2.00
   8   3   0   24.00    1.50
 -11   8   0   22.70    1.80
 -11   8   0   25.20    1.60
   3 -11   0   20.70    2.20
   3 -11   0   23.30    2.90
   8   3   0   19.90    1.80
   3 -11   0   23.30    2.30
  -3  11   0   13.90    4.30
  11  -8   0   21.50    1.60
  -8  -3   0   20.90    2.20
  11  -8   0   22.80    2.00
  11  -8   0   19.30    2.30
  -8  -3   0   28.50    4.50
  -8  -3   0   20.90    2.80
  -3  11   0   19.90    1.00
   2 -11   0   37.10    3.70
   2 -11   0   38.50    2.90
   9   2   0   21.40    6.10
   2 -11   0   39.80    2.80
 -11   9   0   46.50    1.90
 -11   9   0   41.10    2.50
   9   2   0   33.80    2.90
  -9  -2   0   41.50    5.40
  11  -9   0   36.20    2.90
  -9  -2   0   40.00    2.80
  11  -9   0   37.80    2.60
  11  -9   0   38.90    2.20
  -2  11   0   57.59    7.70
  -9  -2   0   37.40    3.80
  10   1   0    5.10    1.00
   1 -11   0    4.40    1.40
 -11  10   0    5.90    1.10
   1 -11   0    3.90    1.60
  10   1   0    5.30    0.70
   1 -11   0    2.10    1.10
  11 -10   0    4.50    0.90
  -1  11   0   11.20    4.30
 -10  -1   0    2.10    2.70
 -10  -1   0    2.70    1.20
 -10  -1   0    6.90    2.10
  -1  11   0    4.20    0.50
  11 -10   0    6.40    1.30
  11   0   0    3.90    0.60
  11   0   0    3.90    0.90
 -11  11   0    2.40    0.70
   0 -11   0    3.60    1.60
   0 -11   0    4.30    1.20
   0 -11   0    5.80    1.50
  11 -11   0    2.90    0.90
 -11   0   0    3.90    2.60
  11 -11   0    3.60    0.90
 -11   0   0    3.00    1.20
  11 -11   0    2.90    1.30
   0  11   0    3.60    0.50
 -11   0   0    4.80    2.00
 -12   1   0    9.10    2.70
 -12   1   0    8.30    2.00
 -12   1   0    8.00    1.70
   1  11   0    6.40    0.60
  11 -12   0    6.30    1.20
 -11  12   0   10.60    1.70
  -1 -11   0    7.90    1.60
  -1 -11   0    7.70    1.50
  -1 -11   0    5.10    1.80
  10 -12   0   11.90    1.70
  10 -12   0   15.00    1.50
  10 -12   0   12.00    1.90
 -12   2   0   13.30    1.90
   2  10   0   11.20    1.10
 -12   2   0   13.20    2.10
 -12   2   0    7.80    2.80
  12  -2   0   15.40    1.60
  -2 -10   0   11.90    2.60
  -2 -10   0   14.10    2.00
  -2 -10   0   12.40    1.80
 -10  12   0   13.70    1.50
 -10  12   0   11.90    0.90
 -12   3   0    3.30    1.10
   3   9   0    6.10    1.00
 -12   3   0    4.10    2.70
   9 -12   0    5.40    1.10
 -12   3   0    4.40    1.70
   9 -12   0    5.60    1.50
   9 -12   0    6.50    1.40
  -3  -9   0    8.10    2.30
  -9  12   0    5.80    0.60
  12  -3   0    4.90    1.00
  -9  12   0    6.10    1.00
  -3  -9   0    4.20    1.20
  -3  -9   0    6.70    1.70
   8 -12   0   26.60    2.20
   8 -12   0   22.80    1.90
 -12   4   0   26.20    2.70
 -12   4   0   22.10    3.60
   8 -12   0   23.00    2.40
   4   8   0   21.30    1.00
   4   8   0   20.60    5.50
   4   8   0   22.70    1.50
 -12   4   0   23.20    2.00
  -4  -8   0   29.20    3.10
  12  -4   0   22.70    1.90
  -8  12   0   20.90    1.00
  -4  -8   0   19.70    3.20
  -8  12   0   20.00    1.70
  -4  -8   0   26.20    2.40
   5   7   0   27.00    1.30
 -12   5   0   26.40    2.20
   7 -12   0   27.60    2.30
 -12   5   0   25.80    2.50
   7 -12   0   28.30    2.30
  -5  -7   0   31.50    3.20
  12  -5   0   25.20    2.10
  -5  -7   0   28.40    4.30
  -5  -7   0   29.90    2.60
   6   6   0   33.20    1.40
   6 -12   0   32.50    2.60
 -12   6   0   31.10    3.80
   6   6   0    6.40   21.60
 -12   6   0   31.20    2.30
 -12   6   0   29.90    2.40
   6 -12   0   33.80    2.50
  12  -6   0   32.50    2.30
  -6  12   0   28.10    1.50
  -6  -6   0   35.30    2.70
  -6  -6   0   34.90    3.50
 -12   7   0   26.40    2.10
   5 -12   0   30.90    4.60
   5 -12   0   28.30    2.40
   7   5   0   27.90    1.40
   5 -12   0   29.00    2.50
 -12   7   0   26.60    2.10
  -5  12   0   28.00    1.50
  12  -7   0   27.70    2.10
  -7  -5   0   37.20    7.10
  -7  -5   0   23.60    2.50
  12  -7   0   26.60    1.60
  -7  -5   0   34.00    3.50
   4 -12   0   21.80    2.80
   8   4   0   12.50    4.20
   8   4   0   22.50    1.50
   4 -12   0   21.30    2.20
 -12   8   0   25.70    1.80
   4 -12   0   21.90    2.20
 -12   8   0   23.30    1.90
  -4  12   0   22.20    1.30
  -8  -4   0   24.10    2.80
  -8  -4   0   23.30    4.10
  12  -8   0   22.30    2.00
  12  -8   0   23.10    1.50
  -8  -4   0   22.80    2.30
   9   3   0    6.80    0.90
   3 -12   0    5.80    1.40
 -12   9   0    6.50    1.20
   3 -12   0    5.80    1.70
   3 -12   0    6.50    1.50
  -9  -3   0    4.00    2.90
  12  -9   0    5.70    1.20
  12  -9   0    4.70    0.80
  -3  12   0    6.30    0.60
  -3  12   0    7.10    0.90
  -9  -3   0    7.80    2.20
  -9  -3   0    7.60    1.60
  10   2   0   13.10    0.70
   2 -12   0   10.20    2.10
  10   2   0   13.00    1.20
   2 -12   0   11.90    1.70
   2 -12   0   12.40    1.80
 -12  10   0   10.80    1.50
  12 -10   0   12.70    1.70
 -10  -2   0   13.10    2.40
 -10  -2   0   11.90    1.70
  12 -10   0   12.70    1.20
  -2  12   0   11.50    0.80
 -10  -2   0   10.40    3.20
  -2  12   0   13.10    0.80
   1 -12   0    5.40    1.40
   1 -12   0    8.80    1.50
 -12  11   0    7.50    1.20
  11   1   0    5.70    0.70
  11   1   0    5.90    1.50
   1 -12   0    7.30    1.80
  -1  12   0    8.20    0.70
 -11  -1   0    8.80    2.10
 -11  -1   0    5.20    2.70
 -11  -1   0    6.50    1.40
  12 -11   0    8.10    1.40
  12 -11   0    7.90    1.00
 -12  12   0    7.10    1.10
  12   0   0    8.40    1.10
  12   0   0    6.70    0.90
   0 -12   0    5.40    1.20
   0 -12   0    6.50    1.40
  12   0   0    7.60    0.80
   0 -12   0    7.70    3.00
  12 -12   0    8.10    1.40
 -12   0   0    8.40    1.80
 -12   0   0   -0.90    2.30
   0  12   0    7.70    0.60
   0  12   0    7.70    0.70
  12 -12   0    8.90    0.90
 -12   0   0    5.80    1.40
 -13   1   0   18.30    2.00
   1  12   0   16.20    0.90
   1  12   0   16.00    0.90
 -13   1   0   14.30    1.80
  12 -13   0   16.30    1.60
  13  -1   0   15.10    2.30
  13  -1   0   17.40    1.00
 -12  13   0   17.30    1.30
  -1 -12   0   14.50    2.30
  -1 -12   0   17.10    1.90
  -1 -12   0   14.40    1.70
  13  -1   0   15.90    1.20
  11 -13   0    9.20    1.40
   2  11   0   11.80    0.70
   2  11   0   11.20    0.70
 -13   2   0    9.80    1.60
  11 -13   0    9.60    1.00
 -13   2   0   10.10    1.70
  13  -2   0   12.00    0.90
  -2 -11   0    8.90    1.70
  -2 -11   0    8.90    1.60
  13  -2   0   10.60    1.30
  -2 -11   0   10.10    1.50
 -11  13   0   11.20    1.00
 -11  13   0   10.40    1.20
 -13   3   0   31.30    2.80
   3  10   0   30.10    1.40
  10 -13   0   29.90    1.90
 -13   3   0   29.00    2.70
   3  10   0   29.20    1.20
  10 -13   0   29.40    2.60
   3  10   0   29.20    1.60
 -10  13   0   30.00    1.40
  -3 -10   0   30.10    3.40
  -3 -10   0   30.10    2.70
  -3 -10   0   31.80    2.90
  13  -3   0   28.90    2.10
 -10  13   0   31.50    1.90
 -13   4   0   19.00    2.00
   9 -13   0   22.00    2.50
   4   9   0   18.80    0.90
   9 -13   0   18.70    1.60
   9 -13   0   20.20    2.00
  -9  13   0   14.50    1.30
  -4  -9   0   16.20    2.80
  13  -4   0   18.50    1.90
  -4  -9   0   15.90    2.10
  -4  -9   0   13.90    1.90
  -9  13   0   17.10    1.30
  -9  13   0   16.60    0.90
   8 -13   0   66.99    3.20
   8 -13   0   66.79    3.70
   5   8   0   65.89    2.60
   5   8   0   68.79    2.80
 -13   5   0   68.49    3.40
 -13   5   0   66.29    3.50
   8 -13   0   59.59    3.90
  -8  13   0   66.69    2.20
  -8  13   0   66.69    3.00
  -5  -8   0   69.29    5.10
  -5  -8   0   66.29    3.70
  -5  -8   0   73.79    4.10
  13  -5   0   72.99    3.40
   6   7   0   34.10    1.90
   7 -13   0   34.60    2.90
   7 -13   0   32.20    2.30
   7 -13   0   34.90    2.70
 -13   6   0   35.30    2.40
 -13   6   0   34.90    2.50
   6   7   0   32.80    1.40
  -6  -7   0   37.50    2.80
  -6  -7   0   40.40    4.20
  -7  13   0   33.40    1.40
  -7  13   0   32.20    2.00
  13  -6   0   35.40    2.40
  -6  -7   0   36.40    3.20
   7   6   0   33.50    1.50
   6 -13   0   31.10    3.00
 -13   7   0   31.90    2.30
 -13   7   0   37.60    2.50
   6 -13   0   33.00    2.70
   6 -13   0   37.50    2.50
  -7  -6   0   41.80    3.40
  13  -7   0   35.10    2.40
  -7  -6   0   38.40    2.80
  -6  13   0   33.10    1.60
  -7  -6   0   32.50    4.30
   5 -13   0   64.79    4.20
   5 -13   0   72.19    3.50
   5 -13   0   69.59    3.80
 -13   8   0   70.99    3.40
   8   5   0   68.49    2.40
  -8  -5   0   74.69    4.20
  13  -8   0   69.09    3.50
  -5  13   0   66.49    2.50
  -8  -5   0   69.19    5.50
  -8  -5   0   72.19    3.90
   4 -13   0   19.10    2.10
   9   4   0   18.50    1.10
   4 -13   0   17.50    2.00
   4 -13   0   16.90    2.50
   9   4   0   15.40    1.20
 -13   9   0   20.10    1.80
  -9  -4   0   19.40    2.50
  13  -9   0   17.50    1.70
  -9  -4   0   18.10    3.40
  -9  -4   0   17.10    2.10
   3 -13   0   27.20    2.80
 -13  10   0   28.60    1.30
   3 -13   0   28.70    2.80
   3 -13   0   32.00    2.40
  10   3   0   29.80    1.50
 -13  10   0   30.90    2.10
  10   3   0   29.40    1.60
  10   3   0   29.60    1.10
  -3  13   0   31.30    1.60
 -10  -3   0   32.50    3.40
 -10  -3   0   26.40    3.60
 -10  -3   0   33.10    3.10
  -3  13   0   30.60    1.20
  13 -10   0   29.70    2.20
  -3  13   0   29.50    1.30
   2 -13   0    9.80    1.40
   2 -13   0    9.40    1.70
  11   2   0   11.40    1.10
 -13  11   0   11.70    0.90
   2 -13   0   10.90    1.70
 -13  11   0   10.20    1.30
  13 -11   0   12.20    1.60
  -2  13   0   11.60    0.80
 -11  -2   0   10.70    1.80
  -2  13   0   11.90    1.00
  -2  13   0   10.60    0.70
 -11  -2   0   11.00    1.70
 -11  -2   0    5.80    2.30
  12   1   0   15.50    1.00
 -13  12   0   16.60    1.40
   1 -13   0   15.00    1.90
  12   1   0   15.80    1.10
 -13  12   0   14.50    1.00
   1 -13   0   15.00    2.00
   1 -13   0   16.50    1.70
  -1  13   0   15.60    0.90
 -12  -1   0   15.10    1.70
  -1  13   0   15.10    0.80
  13 -12   0   16.50    1.60
 -12  -1   0   15.30    2.00
  -1  13   0   16.10    1.10
  13   0   0    6.40    0.80
   0 -13   0    6.60    1.30
   0 -13   0    5.10    1.10
 -13  13   0    4.70    0.60
  13   0   0    4.70    0.60
 -13  13   0    6.20    0.80
   0 -13   0    4.50    1.40
  13 -13   0    6.10    1.10
   0  13   0    6.30    0.60
   0  13   0    6.40    0.80
 -13   0   0    5.90    1.30
   0  13   0    4.60    0.70
  13 -14   0    1.50    0.60
   1  13   0    1.60    0.30
   1  13   0    1.50    0.30
 -14   1   0    2.40    1.00
   1  13   0    1.50    0.40
 -13  14   0    1.80    0.50
  -1 -13   0    2.10    0.80
  -1 -13   0    1.60    0.60
  14  -1   0    1.90    0.40
  14  -1   0    1.20    0.40
 -13  14   0    1.80    0.40
   2  12   0    0.40    0.20
 -14   2   0    0.40    0.80
  12 -14   0    0.50    0.90
   2  12   0    1.10    0.30
  14  -2   0    0.90    0.30
 -12  14   0    0.40    0.50
  -2 -12   0    1.00    0.80
  14  -2   0    0.60    0.50
  14  -2   0    0.60    0.40
 -12  14   0    1.00    0.40
  -2 -12   0    0.90    0.90
 -14   3   0   12.00    1.60
  11 -14   0   11.90    1.50
   3  11   0   14.40    0.80
 -11  14   0   12.80    1.00
 -11  14   0   12.60    1.10
  -3 -11   0    9.30    1.50
  14  -3   0   13.30    0.90
  -3 -11   0   14.10    1.60
  14  -3   0   10.00    1.10
 -11  14   0   12.00    0.80
  -3 -11   0    9.10    1.80
   4  10   0   21.20    1.00
   4  10   0   20.30    1.30
  10 -14   0   22.20    1.90
 -14   4   0   22.20    2.10
  10 -14   0   20.10    1.30
  -4 -10   0   23.30    2.10
  14  -4   0   21.70    1.30
 -10  14   0   21.10    2.30
  14  -4   0   21.50    1.60
  -4 -10   0   22.00    2.10
 -10  14   0   20.00    1.40
 -10  14   0   20.60    1.10
  -4 -10   0   18.90    2.60
   5   9   0   10.70    1.00
   9 -14   0   11.20    1.50
   9 -14   0    9.70    1.20
 -14   5   0   11.10    1.60
   5   9   0   10.90    0.70
  -5  -9   0    9.60    1.50
  -9  14   0   11.50    1.10
  14  -5   0   10.80    1.40
  -9  14   0   10.90    0.70
  -5  -9   0   11.20    2.10
  -9  14   0   11.20    0.80
  -5  -9   0   10.30    1.60
   6   8   0   13.20    0.90
 -14   6   0   16.10    1.80
   6   8   0   15.60    1.20
   8 -14   0   17.10    1.80
   8 -14   0   15.80    1.50
   8 -14   0   13.30    2.20
   6   8   0   17.40    0.90
  -6  -8   0   12.80    1.70
  -6  -8   0   15.80    2.00
  14  -6   0   14.10    1.50
  -8  14   0   17.30    1.40
  -6  -8   0   12.20    2.20
  -8  14   0   15.60    0.90
 -14   7   0    6.30    1.20
   7 -14   0    7.20    1.10
   7   7   0    8.20    0.70
   7   7   0    6.30    0.90
   7   7   0    7.80    0.60
   7 -14   0    6.70    1.30
  -7  14   0    8.00    1.10
  14  -7   0    5.00    1.00
  -7  -7   0    8.30    1.70
  -7  14   0    7.10    0.60
  -7  -7   0    2.80    1.60
  -7  -7   0    6.60    1.40
   6 -14   0   18.40    1.60
 -14   8   0   17.00    1.70
   6 -14   0   17.80    1.90
   8   6   0   15.60    0.80
   6 -14   0   13.30    2.00
   8   6   0   16.80    1.00
   8   6   0   14.90    1.20
  -8  -6   0   13.90    2.50
  -6  14   0   16.50    1.00
  14  -8   0   15.40    1.50
  -8  -6   0   18.80    2.10
  -6  14   0   15.50    0.90
  -8  -6   0   13.30    1.80
   9   5   0   10.90    0.70
   5 -14   0   10.10    1.50
   9   5   0   11.20    0.80
   5 -14   0    9.00    1.80
   5 -14   0   11.10    1.40
 -14   9   0   11.20    1.50
  -5  14   0   11.30    0.80
  -9  -5   0   13.20    1.80
  -5  14   0    9.80    0.90
  -9  -5   0   10.60    1.70
  -9  -5   0    9.90    2.40
  14  -9   0   10.10    1.40
  -5  14   0   11.70    0.80
  10   4   0   20.40    1.10
   4 -14   0   21.40    2.00
   4 -14   0   23.40    1.80
  10   4   0   20.20    0.90
 -14  10   0   18.70    1.60
   4 -14   0   20.00    2.20
 -10  -4   0   23.20    2.20
 -10  -4   0   16.90    2.90
  -4  14   0   21.50    1.10
 -10  -4   0   22.70    2.30
  14 -10   0   21.60    1.70
  -4  14   0   20.20    1.20
  -4  14   0   19.30    1.00
 -14  11   0   11.70    1.30
  11   3   0   11.60    0.90
   3 -14   0   12.70    1.40
  11   3   0   12.80    0.90
 -14  11   0   12.80    0.80
   3 -14   0   12.70    1.70
 -11  -3   0   12.40    1.50
 -11  -3   0   11.70    1.70
  -3  14   0   13.60    1.00
  14 -11   0   12.60    1.30
  -3  14   0   14.10    0.80
 -14  12   0    0.50    0.50
  12   2   0    0.60    0.30
  12   2   0    0.50    0.40
   2 -14   0    0.30    0.60
   2 -14   0    0.60    0.70
 -14  12   0    0.80    0.40
  -2  14   0    0.80    0.20
 -12  -2   0    0.20    0.80
  -2  14   0    1.00    0.40
  -2  14   0    0.50    0.30
  14 -12   0    0.60    0.50
  13   1   0    1.90    0.50
  13   1   0    2.00    0.40
 -14  13   0    2.10    0.40
 -14  13   0    1.90    0.50
   1 -14   0    2.30    0.80
 -14  13   0    2.90    0.60
   1 -14   0   -0.20    0.50
  -1  14   0    1.50    0.40
  -1  14   0    1.70    0.30
 -13  -1   0    2.60    1.00
  -1  14   0    2.10    0.40
  14 -13   0    1.30    0.60
   0 -14   0   14.30    1.40
  14   0   0   13.40    0.70
 -14  14   0   12.00    0.70
 -14  14   0   14.10    0.90
   0  14   0   14.60    0.90
  14 -14   0   13.90    1.10
 -14   0   0   16.30    1.50
   0  14   0   14.40    0.70
   0  14   0   14.00    0.60
 -15   1   0    5.00    0.80
  14 -15   0    4.30    0.60
   1  14   0    5.60    0.50
 -14  15   0    4.40    0.40
  15  -1   0    4.80    0.40
  -1 -14   0    4.40    0.70
   2  13   0    3.80    0.50
  13 -15   0    4.10    0.70
   2  13   0    3.70    0.30
   2  13   0    4.30    0.40
 -15   2   0    3.40    0.90
  15  -2   0    4.40    0.50
  15  -2   0    3.60    0.40
  -2 -13   0    5.40    0.90
 -13  15   0    4.20    0.50
   3  12   0    1.00    0.40
 -15   3   0    1.10    0.80
   3  12   0    1.40    0.30
   3  12   0    0.90    0.30
  12 -15   0    1.00    0.60
  -3 -12   0    1.10    0.80
  15  -3   0    1.20    0.30
 -12  15   0    0.80    0.40
  15  -3   0    1.80    0.50
  15  -3   0    1.50    0.40
 -15   4   0    1.70    0.80
  11 -15   0    1.90    0.70
  11 -15   0    2.20    0.50
   4  11   0    0.70    0.30
  -4 -11   0    1.80    0.70
  -4 -11   0    1.80    0.80
  15  -4   0    1.50    0.40
 -11  15   0    1.80    0.40
 -11  15   0    0.60    0.30
  15  -4   0    1.60    0.30
 -15   5   0    2.50    1.10
  10 -15   0    3.40    1.10
   5  10   0    3.40    0.40
   5  10   0    2.90    0.50
 -15   5   0    1.60    0.70
  15  -5   0    2.70    0.40
 -10  15   0    2.80    0.40
  -5 -10   0    2.30    1.00
  -5 -10   0    2.60    0.80
  15  -5   0    1.70    0.60
 -10  15   0    2.80    0.50
   6   9   0    1.10    0.40
   6   9   0    0.90    0.30
 -15   6   0    1.10    0.80
   9 -15   0    0.60    0.70
  -9  15   0    0.50    0.50
  -6  -9   0    2.30    0.90
  -6  -9   0    1.20    1.10
  15  -6   0    1.00    0.30
  15  -6   0    0.30    0.50
  -9  15   0    1.00    0.30
  -9  15   0    1.00    0.40
   7   8   0    3.20    0.60
 -15   7   0    2.80    0.90
   8 -15   0    2.50    0.90
   7   8   0    3.30    0.40
   8 -15   0    2.30    0.60
  15  -7   0    2.60    0.70
  -8  15   0    2.70    0.50
  -8  15   0    2.80    0.50
  15  -7   0    2.70    0.40
  -7  -8   0    4.30    1.20
  -8  15   0    3.20    0.50
   7 -15   0    2.70    0.60
   8   7   0    2.80    0.40
   8   7   0    3.50    0.40
   7 -15   0    2.70    0.80
 -15   8   0    2.40    0.80
   8   7   0    2.50    0.60
  15  -8   0    3.40    1.10
  -8  -7   0    2.30    0.90
  -7  15   0    3.00    0.50
  -7  15   0    2.90    0.40
   9   6   0    1.40    0.40
   9   6   0    1.30    0.30
   6 -15   0    1.10    0.50
   9   6   0    0.80    0.50
 -15   9   0    0.40    0.70
   6 -15   0   -0.60    0.60
  -6  15   0    0.90    0.30
  15  -9   0    1.40    0.70
  -9  -6   0    1.00    0.90
  -9  -6   0    2.30    1.00
  -6  15   0    1.40    0.40
  10   5   0    2.30    0.40
   5 -15   0    3.50    1.00
  10   5   0    3.00    0.30
  10   5   0    3.30    0.70
   5 -15   0    2.00    0.60
 -15  10   0    2.80    0.80
 -10  -5   0    0.50    0.80
  15 -10   0    2.40    0.60
 -10  -5   0    3.60    1.20
  -5  15   0    2.10    0.40
  -5  15   0    3.10    0.40
  11   4   0    1.00    0.30
   4 -15   0    1.30    0.70
  11   4   0    1.40    0.50
 -15  11   0    1.90    0.60
  15 -11   0    0.80    0.50
  -4  15   0    1.90    0.40
 -11  -4   0    1.20    0.90
  -4  15   0    1.40    0.30
   3 -15   0    1.20    1.00
  12   3   0    1.40    0.30
 -15  12   0    2.20    0.60
 -12  -3   0    1.10    0.90
  -3  15   0    1.50    0.40
  15 -12   0    1.60    0.50
  -3  15   0    2.10    0.50
 -15  13   0    3.60    0.60
  13   2   0    3.10    0.50
  13   2   0    3.10    0.40
   2 -15   0    4.30    0.90
  -2  15   0    4.40    0.50
  15 -13   0    4.30    0.40
 -13  -2   0    4.20    0.90
  15 -13   0    2.60    0.60
  -2  15   0    3.90    0.40
  -2  15   0    3.50    0.40
  14   1   0    5.00    0.40
  14   1   0    5.40    0.60
 -15  14   0    5.50    0.50
   1 -15   0    6.10    0.90
  -1  15   0    4.30    0.40
  -1  15   0    4.80    0.40
  -1  15   0    4.90    0.40
 -14  -1   0    5.20    0.80
  15   0   0    7.40    0.40
   0 -15   0    7.20    0.80
  15   0   0    7.60    0.60
 -16   3   0    1.20    0.50
   3  13   0    0.40    0.20
  13 -16   0   -0.20    0.40
   3  13   0    0.30    0.20
  16  -3   0    0.40    0.30
  -3 -13   0    0.70    0.50
  16  -3   0    0.60    0.40
 -13  16   0    0.70    0.30
 -16   4   0    2.50    0.70
  12 -16   0    2.80    0.60
   4  12   0    2.00    0.30
  -4 -12   0    2.60    0.80
  16  -4   0    3.00    0.40
  16  -4   0    2.20    0.40
  16  -4   0    2.60    0.30
 -12  16   0    2.70    0.60
  11 -16   0    2.90    0.60
   5  11   0    2.80    0.30
 -16   5   0    4.20    0.90
   5  11   0    2.90    0.50
  16  -5   0    3.10    0.40
  -5 -11   0    1.80    0.70
  16  -5   0    2.70    0.30
 -11  16   0    2.30    0.40
  16  -5   0    2.30    0.40
 -16   6   0    3.60    0.80
  10 -16   0    3.60    0.80
   6  10   0    5.20    0.40
   6  10   0    3.80    0.50
  16  -6   0    4.40    0.50
 -10  16   0    4.70    0.40
 -10  16   0    5.00    0.50
  -6 -10   0    3.40    0.80
   7   9   0    0.50    0.20
   9 -16   0    0.50    0.50
   7   9   0    0.00    0.30
 -16   7   0    0.60    0.40
 -16   7   0    0.50    0.70
  -7  -9   0    0.70    0.70
  -9  16   0    0.50    0.20
  -9  16   0    0.60    0.30
  16  -7   0    0.60    0.30
  -9  16   0    0.80    0.40
 -16   8   0    8.40    0.90
   8   8   0    9.00    0.50
   8 -16   0    8.70    1.20
   8   8   0    8.50    0.80
 -16   8   0   11.00    1.20
  -8  -8   0   10.10    1.30
  -8  16   0    9.10    0.70
  -8  16   0    8.40    0.50
  -8  16   0    8.00    0.70
  16  -8   0    8.80    0.70
 -16   9   0    0.90    0.50
   7 -16   0    1.10    0.60
   9   7   0    0.80    0.40
   9   7   0    0.40    0.20
   9   7   0   -0.10    0.20
 -16   9   0   -0.20    0.40
 -16   9   0   -0.20    0.90
  -7  16   0    0.40    0.20
  16  -9   0   -0.80    0.40
  -7  16   0    0.60    0.30
  -9  -7   0    0.70    0.70
  -7  16   0    0.90    0.30
  10   6   0    4.90    0.60
 -16  10   0    3.80    0.70
   6 -16   0    3.60    0.80
  10   6   0    4.40    0.40
 -16  10   0    4.90    0.70
  10   6   0    3.80    0.30
 -10  -6   0    4.10    0.90
  -6  16   0    4.90    0.50
  -6  16   0    3.70    0.50
  16 -10   0    4.80    0.60
  -6  16   0    3.60    0.40
  11   5   0    2.30    0.30
 -16  11   0    3.30    0.60
   5 -16   0    2.40    0.70
  11   5   0    2.30    0.50
  -5  16   0    2.20    0.30
  -5  16   0    2.40    0.40
 -11  -5   0    3.50    0.90
  16 -11   0    2.10    0.40
  12   4   0    2.10    0.30
 -16  12   0    4.10    1.00
   4 -16   0    0.90    0.70
  12   4   0    2.50    0.60
  -4  16   0    3.00    0.60
 -12  -4   0    2.40    0.70
  16 -12   0    2.20    0.40
   3 -16   0    0.50    0.40
  13   3   0    0.30    0.20
  13   3   0    0.50    0.30
 -16  13   0    0.50    0.40
  -3  16   0    0.50    0.20
 -13  -3   0    0.60    0.50
  -3  16   0    0.40    0.20
 -17   6   0    0.20    0.30
   6  11   0   -0.40    0.20
  -6 -11   0    0.20    0.50
 -11  17   0    0.10    0.20
  10 -17   0    1.80    0.70
   7  10   0    2.90    0.30
 -17   7   0    2.60    0.40
   7  10   0    2.50    0.30
  17  -7   0    2.80    0.50
  -7 -10   0    2.40    0.80
 -10  17   0    2.30    0.30
  17  -7   0    2.30    0.40
   8   9   0    0.20    0.20
   9 -17   0    0.30    0.40
  17  -8   0    0.20    0.20
  -8  -9   0    1.00    0.50
  -9  17   0    0.60    0.20
   8 -17   0    0.50    0.40
  -9  -8   0    0.30    0.50
  17  -9   0    0.20    0.20
  -8  17   0    0.40    0.20
 -17  10   0    2.40    0.40
   7 -17   0    3.00    0.60
 -10  -7   0    1.70    0.70
  -7  17   0    2.20    0.30
  17 -10   0    2.20    0.30
   6 -17   0   -0.80    0.30
 -17  11   0    0.10    0.30
  17 -11   0    0.30    0.20
  -6  17   0   -0.10    0.30
 -11  -6   0   -0.30    0.40
   0   0  -1    1.10    0.80
   0   0  -1    0.70    0.30
   0   0   1    0.60    0.80
   0   0   1    0.40    0.20
   1  -1  -1  608.44   19.20
  -1   0  -1  606.24   26.80
   0   1  -1  645.74   17.80
   1  -1  -1  645.94   15.80
   1  -1  -1  615.74   19.50
   0  -1   1  605.34   19.20
  -1   1   1  615.74   18.70
  -1   1   1  650.03   16.00
  -1   1   1  611.64   20.10
   1   0   1  622.94   26.50
   0  -1  -1  423.46   16.30
   1   0  -1  424.46   11.60
  -1   1  -1  412.06   11.80
  -1   1  -1  432.76   22.80
  -1   0   1  427.56   11.70
   0   1   1  425.06   17.20
  -1   0   1  425.06   18.30
   2  -1  -1  602.64   27.00
  -1   2  -1  660.73   17.80
  -1  -1  -1  666.73   30.20
   2  -1  -1  646.34   16.40
   2  -1  -1  684.53   19.40
   1  -2   1  565.74   32.30
  -2   1   1  691.53   29.50
   1   1   1  624.14   28.60
   1   1   1  660.23   26.50
   3  -2  -1 4603.64  133.19
  -2  -1  -1 3999.70  169.08
   1  -3   1 4826.52  148.79
   2   1   1 4731.03  127.39
  -3   2   1 4714.63  137.49
   2   1   1 4777.72  137.69
  -2   0  -1 1461.75   57.89
   0   2  -1 1464.05   43.30
   2  -2  -1 1415.66   49.80
  -2   2   1 1669.43   36.70
  -2   2   1 1394.96   50.29
   2   0   1 1439.96   56.09
   2   0   1 1484.85   48.20
   1  -2  -1  657.73   26.90
   1   1  -1  671.33   21.60
  -2   1  -1  694.73   35.30
  -2   1  -1  616.64   19.80
   2  -1   1  626.44   33.30
  -1   2   1  668.23   24.00
   2   0  -1   81.79    5.00
  -2   2  -1   80.89   11.90
  -2   2  -1   85.59    4.60
  -2   0   1  100.69   11.10
   0   2   1   78.89    7.90
  -2   0   1   85.79    5.60
   3  -1  -1   50.19    4.70
   3  -1  -1   42.20    8.20
  -2   3  -1   51.79    3.40
  -2   3  -1   58.69    3.40
  -1  -2  -1   48.00    8.60
   1   2   1   53.69    7.50
   2  -3   1   45.30   12.30
  -3   1   1   51.69    9.20
  -2  -2  -1  916.41   49.40
   4  -2  -1  864.11   21.80
  -2   4  -1  870.71   24.80
   4  -2  -1  853.71   45.10
  -2   4  -1  843.92   25.20
   2   2   1  897.41   38.90
  -4   2   1  826.92   48.10
   2  -4   1  947.61   53.99
  -2   5  -1  495.85   17.30
  -3  -2  -1  527.15   42.10
  -2   5  -1  521.35   17.90
   5  -3  -1  505.95   37.70
  -5   3   1  541.15   42.80
   2  -5   1  524.15   43.70
   3   2   1  523.75   30.50
  -3  -1  -1   48.60   15.50
  -1   4  -1   35.10    3.20
   4  -3  -1   29.70    9.30
  -4   3   1   36.00    2.90
   3   1   1   25.50    6.40
   3   1   1   22.50    7.00
  -4   3   1   25.90    9.00
   0   3  -1 3975.50  111.69
  -3   0  -1 4327.87  138.99
   0   3  -1 3937.71  102.09
   3  -3  -1 4311.07  127.69
  -3   3   1 4093.29  102.89
   3   0   1 4393.96  118.89
   3   0   1 4345.27  134.99
  -3   3   1 4182.78  128.19
  -3   1  -1 4649.63  144.59
   1   2  -1 3884.81  115.89
   2  -3  -1 4710.63  130.49
  -2   3   1 4315.37  110.79
   3  -1   1 4961.80  165.68
  -2   3   1 4516.35  117.09
  -3   2  -1   57.59    3.00
   2   1  -1   50.79    5.50
  -3   2  -1   54.29   13.90
  -1   3   1   47.80    4.30
  -2  -1   1   49.60    9.10
  -3   3  -1    0.60    0.40
  -3   3  -1   -2.30    2.90
   0   3   1    1.60    1.10
  -3   0   1    2.20    2.70
   0   3   1   -0.60    0.80
  -3   4  -1  363.36   35.00
  -1  -3  -1  471.15   32.80
   4  -1  -1  511.75   20.60
  -3   4  -1  489.45   14.90
   4  -1  -1  455.45   32.20
   1   3   1  484.15   18.10
  -4   1   1  474.55   36.00
   3  -4   1  493.35   38.70
   1   3   1  470.65   26.50
  -3   5  -1  695.13   21.00
   5  -2  -1  627.54   42.60
  -2  -3  -1  583.24   43.70
  -3   5  -1  649.54   19.80
   5  -2  -1  672.13   17.30
   5  -2  -1  617.14   26.80
  -5   2   1  584.34   45.50
   2   3   1  599.54   22.50
   2   3   1  606.54   33.50
   3  -5   1  596.24   46.80
  -3   6  -1  745.93   23.60
   6  -3  -1  714.03   50.69
  -3   6  -1  763.82   24.40
   3   3   1  716.23   39.60
   3   3   1  683.33   25.80
  -6   3   1  753.92   57.39
   3  -6   1  748.83   57.79
  -3   7  -1  239.88   11.90
  -3   7  -1  268.97   12.70
   7  -4  -1  263.87   33.00
   3  -7   1  257.57   37.00
   4   3   1  237.58   13.50
   4   3   1  250.37   23.70
  -2   6  -1   44.50    4.50
  -2   6  -1   45.10    4.40
   6  -4  -1   45.60   12.90
   4   2   1   48.10    8.80
   2  -6   1   45.80   18.20
  -6   4   1   49.70   15.30
  -4  -1  -1   39.20   14.60
   5  -4  -1   48.50   13.40
  -1   5  -1   36.40    3.70
   4   1   1   40.20    7.70
   4   1   1   37.50   13.20
  -5   4   1   42.50   16.30
  -4   0  -1  186.38   24.30
   0   4  -1  164.48   14.30
   4  -4  -1  169.98   20.40
   0   4  -1  185.08    8.60
   4   0   1  189.78   22.40
  -4   4   1  187.58   21.50
  -4   4   1  201.68    8.90
   4   0   1  184.58   16.40
   3  -4  -1   38.80   11.00
   1   3  -1   30.10    2.80
  -4   1  -1   29.00    8.90
   1   3  -1   31.80    5.60
  -3   4   1   31.40    3.40
   4  -1   1   22.90    8.60
   4  -1   1   35.90    6.20
   2   2  -1  822.92   32.50
   2  -4  -1  866.31   44.50
  -4   2  -1  867.21   53.39
  -2   4   1  795.32   33.00
  -2   4   1  850.21   26.90
   4  -2   1  891.51   51.59
  -2  -2   1  914.51   48.60
  -4   3  -1  415.26   36.40
   3   1  -1  495.25   22.00
  -3  -1   1  518.65   37.40
   4  -3   1  508.55   38.60
  -1   4   1  458.25   17.90
  -1   4   1  481.95   25.50
  -4   4  -1   57.09    3.40
   4   0  -1   50.59    6.30
  -4   4  -1   62.29   18.60
   0   4   1   60.99    9.20
   0   4   1   47.10    4.90
  -4   0   1   42.80   12.50
   4  -4   1   37.80   11.50
   5  -1  -1   64.89    7.60
  -4   5  -1   66.49    4.20
  -1  -4  -1   43.50   13.30
   5  -1  -1   47.60   13.20
   4  -5   1   81.29   22.20
   1   4   1   53.19    9.30
   1   4   1   61.99    6.00
  -5   1   1   89.89   15.90
   6  -2  -1 1678.23   42.50
  -4   6  -1 1693.13   45.10
   6  -2  -1 1652.23   55.99
   6  -2  -1 1744.73   84.39
  -2  -4  -1 1600.54   87.79
  -6   2   1 1681.23   95.29
   2   4   1 1683.13   67.69
   4  -6   1 1637.54   91.59
   2   4   1 1574.54   49.00
   7  -3  -1  225.28   31.70
   7  -3  -1  246.98   18.10
  -4   7  -1  288.77   13.20
  -4   7  -1  254.57   11.70
   3   4   1  262.07   24.40
   3   4   1  239.58   13.50
   4  -7   1  244.38   37.00
   8  -4  -1  139.89   25.60
  -4  -4  -1  155.08    7.10
  -4   8  -1  146.29    9.20
   4  -8   1  143.39    6.10
   4   4   1  128.49    9.80
  -8   4   1  146.99    5.20
   4   4   1  148.39   19.00
   4  -8   1  164.78   30.60
  -4   9  -1  141.69    9.90
   9  -5  -1   89.89   26.50
   9  -5  -1  118.19   16.10
  -5  -4  -1  131.39    7.00
  -9   5   1  131.69    5.10
   5   4   1  110.09   17.40
   5   4   1  123.29    9.90
   4  -9   1  139.99    6.20
   8  -5  -1   20.50   13.90
  -3   8  -1    9.30    2.80
  -3   8  -1   10.50    2.70
  -5  -3  -1   11.50    2.60
   5   3   1   14.40    7.50
   5   3   1    7.40    3.10
  -8   5   1   10.00    1.20
   3  -8   1   10.50    2.00
   7  -5  -1  139.49   23.50
  -2   7  -1  126.69    8.80
  -5  -2  -1  147.69    7.10
  -2   7  -1  143.99    8.90
   5   2   1  118.39    9.10
   5   2   1  127.59   16.90
   2  -7   1  144.79   33.10
  -7   5   1  136.59    4.70
   2  -7   1  130.79    5.80
   6  -5  -1  171.38   24.70
  -1   6  -1  192.08   10.10
   5   1   1  189.38   19.70
   1  -6   1  232.28   34.80
  -6   5   1  177.28   27.30
   0   5  -1  372.06   14.20
   0   5  -1  316.67   21.70
   5  -5  -1  357.56   33.10
  -5   5   1  313.87   33.40
   5   0   1  362.36   35.40
   5   0   1  343.67   24.80
   1   4  -1   39.80    7.00
  -5   1  -1   18.30   10.20
   1   4  -1   39.00    3.70
   4  -5  -1   35.50   13.30
  -4   5   1   40.30    2.30
   5  -1   1   42.90    8.20
  -4   5   1   36.90    3.90
   5  -1   1   43.30   13.50
   3  -5  -1  521.15   37.40
   2   3  -1  501.45   16.40
  -5   2  -1  483.75   44.20
   2   3  -1  461.15   25.10
   5  -2   1  475.05   40.00
  -2  -3   1  460.15   53.39
  -3   5   1  556.24   19.30
  -5   3  -1  603.44   48.70
   2  -5  -1  633.04   42.50
   3   2  -1  624.64   28.90
  -2   5   1  610.84   22.40
  -2   5   1  586.54   29.80
  -3  -2   1  711.73   59.89
   5  -3   1  615.74   46.80
   4   1  -1   70.89    8.20
  -5   4  -1   81.19   27.00
  -1   5   1   65.29    9.80
  -4  -1   1   58.99   14.50
  -1   5   1   67.39    6.20
   5  -4   1   81.59   20.80
   5   0  -1  642.44   29.50
  -5   5  -1  678.13   55.89
  -5   5  -1  698.83   19.40
  -5   0   1  650.73   53.19
   5  -5   1  738.93   55.89
   0   5   1  647.44   36.20
   6  -1  -1  223.48   15.80
   6  -1  -1  240.08   28.10
  -5   6  -1  227.48    9.30
   1   5   1  217.68   21.10
   1   5   1  219.88   12.80
   5  -6   1  252.97   35.60
  -2  -5  -1  618.04   17.90
   7  -2  -1  622.84   18.80
   7  -2  -1  640.84   52.19
  -5   7  -1  622.84   20.40
   7  -2  -1  592.84   29.70
  -7   2   1  616.04   16.30
   5  -7   1  624.84   59.69
   5  -7   1  622.74   17.20
   2   5   1  581.54   24.30
   2   5   1  598.84   38.70
  -3  -5  -1  415.66   13.40
   8  -3  -1  399.76   24.70
  -5   8  -1  390.76   16.10
   8  -3  -1  386.76   42.90
   3   5   1  391.96   19.10
   5  -8   1  400.56   47.70
  -8   3   1  413.26   11.70
   5  -8   1  417.86   12.70
   3   5   1  417.26   33.10
  -4  -5  -1  114.29    6.40
  -5   9  -1  123.79    8.70
   9  -4  -1  145.09   35.10
   4   5   1  109.89   17.90
   4   5   1  108.59    9.40
   5  -9   1  116.19    5.60
   5  -9   1   57.79   24.50
  -9   4   1  114.69    4.80
  -5  -5  -1   30.60    2.40
  -5  10  -1   24.50    1.40
  -5  -5  -1   31.70    4.30
  10  -5  -1   27.80    2.00
  -5  -5  -1   28.40    2.90
   5 -10   1   27.80    2.30
   5 -10   1   25.90    2.80
   5 -10   1   29.60    2.30
   5   5   1   25.20    5.80
   5   5   1   15.60    7.00
 -10   5   1   26.20    2.50
 -10   5   1   27.00    1.70
 -10   5   1   25.50    1.90
  11  -6  -1   63.19    3.20
  -6  -5  -1   65.19    4.00
  -6  -5  -1   61.69    3.60
  -6  -5  -1   61.09    5.30
  -5  11  -1   60.39    2.40
 -11   6   1   64.59    4.10
 -11   6   1   66.49    3.20
   5 -11   1   65.29    3.50
   5 -11   1   69.19    4.50
   5 -11   1   63.89    3.50
 -11   6   1   65.69    2.90
   6   5   1   74.79   19.10
  -6  -4  -1   16.30    2.30
  10  -6  -1   17.50    1.70
  -4  10  -1   19.20    1.30
  -6  -4  -1   21.40    2.10
  10  -6  -1   17.50    1.40
  -6  -4  -1   17.30    3.40
 -10   6   1   17.90    1.40
 -10   6   1   17.20    1.60
   6   4   1   15.70   10.20
   4 -10   1   20.90    2.10
   4 -10   1   16.10    2.60
   4 -10   1   16.70    1.80
 -10   6   1   19.50    2.00
   6   4   1   18.00    1.70
  -6  -3  -1  203.98    7.20
  -3   9  -1  234.48   13.20
  -3   9  -1  215.38   13.20
   9  -6  -1  213.78   38.90
  -6  -3  -1  203.28    6.90
  -6  -3  -1  215.88    9.20
   9  -6  -1  197.68    9.20
   6   3   1  207.38   12.90
  -9   6   1  210.68    6.10
  -9   6   1  204.98    6.70
   3  -9   1  215.68    8.40
  -9   6   1  213.28    6.90
   6   3   1  181.68   23.50
   8  -6  -1  186.28   34.50
  -2   8  -1  209.08   12.40
  -6  -2  -1  206.88    8.50
   8  -6  -1  196.18    6.80
  -2   8  -1  208.68   11.70
   2  -8   1  175.08   45.90
   6   2   1  183.78   21.80
   2  -8   1  184.98    7.60
  -8   6   1  198.78    6.40
   6   2   1  180.28   11.90
   6   2   1  181.48    8.10
  -6  -1  -1   49.70    4.10
  -1   7  -1   54.19    5.70
   7  -6  -1   50.89   17.40
  -1   7  -1   51.59    5.30
   1  -7   1   53.69    3.80
   6   1   1   59.99   14.60
   1  -7   1   26.10   13.10
  -7   6   1   49.20    2.50
   6  -6  -1  821.42   59.09
   0   6  -1  847.62   41.20
   0   6  -1  867.41   27.80
  -6   6   1  813.02   64.89
   6   0   1  884.81   63.19
   6   0   1  846.02   45.50
   1   5  -1  198.48   17.40
   5  -6  -1  166.58   25.80
   1   5  -1  195.78    9.90
   6  -1   1  210.08   28.80
   6  -1   1  200.38   19.60
  -5   6   1  221.08   11.00
   2   4  -1   46.70    4.00
   2   4  -1   44.60    7.80
   4  -6  -1   64.79   16.50
   6  -2   1   59.89    9.80
  -4   6   1   47.40    3.30
   6  -2   1   55.89   17.30
  -4   6   1   39.90    4.50
   3   3  -1  686.73   21.80
   3  -6  -1  757.52   51.79
   3   3  -1  681.13   34.00
   6  -3   1  652.43   53.39
  -3   6   1  791.82   26.30
   2  -6  -1 1607.84   83.59
   6  -4   1 1627.44   89.69
  -2   6   1 1665.23   48.90
  -2   6   1 1609.44   61.89
   5   1  -1  215.48   16.70
  -1   6   1  211.18   12.40
  -1   6   1  211.18   19.50
   6  -5   1  222.38   30.40
   6   0  -1  402.36   23.50
   0   6   1  398.76   29.60
   0   6   1  421.26   19.10
   6  -6   1  359.06   43.80
  -6   7  -1   50.19    3.60
   7  -1  -1   51.89    8.60
  -1  -6  -1   57.69    4.10
  -7   1   1   54.89    3.10
   6  -7   1   57.89   23.00
   1   6   1   47.60   12.30
   6  -7   1   48.80    3.20
   1   6   1   51.49    6.30
   8  -2  -1   95.19    5.90
  -6   8  -1   92.19    5.70
  -2  -6  -1   99.39    5.50
   8  -2  -1   72.99   11.40
   2   6   1   93.89    8.40
   6  -8   1   92.39    4.60
  -8   2   1   92.79    4.30
   2   6   1  103.19   16.20
  -3  -6  -1   57.89    3.50
  -3  -6  -1   54.49    3.10
  -3  -6  -1   56.19    4.70
   6  -9   1   62.79    4.40
   6  -9   1   57.99    3.70
  -9   3   1   55.29    2.50
  -9   3   1   58.89    3.60
  -9   3   1   57.99    2.80
   3   6   1   53.69    6.70
   3   6   1   45.70   13.50
   6  -9   1   65.19    3.40
  -4  -6  -1    4.70    1.60
  10  -4  -1    5.40    1.00
  -4  -6  -1    5.50    2.10
  -4  -6  -1    5.40    1.20
   4   6   1    3.10    3.20
   6 -10   1    6.50    1.30
   6 -10   1    6.00    1.30
 -10   4   1    6.30    1.10
   4   6   1   -2.20    6.30
   6 -10   1    4.10    1.50
 -10   4   1    4.80    1.50
 -10   4   1    3.50    0.90
  -5  -6  -1   56.59    4.90
  -5  -6  -1   55.29    3.40
  -6  11  -1   52.49    2.20
  -5  -6  -1   59.79    3.70
  11  -5  -1   52.59    2.90
 -11   5   1   56.99    4.10
   6 -11   1   53.19    3.20
   5   6   1   57.69   17.80
 -11   5   1   58.29    3.00
   6 -11   1   60.59    3.30
 -11   5   1   54.89    2.80
   6 -11   1   57.49    4.10
  -6  12  -1    1.80    0.40
  -6  12  -1    2.50    0.50
  12  -6  -1    2.50    0.80
  -6  -6  -1    1.00    1.00
  -6  -6  -1    4.40    1.70
 -12   6   1    1.70    1.10
 -12   6   1    1.10    2.00
 -12   6   1    2.50    0.90
   6 -12   1    3.00    1.10
   6 -12   1    1.40    1.30
   6   6   1   -3.80   10.00
   6 -12   1    2.70    1.00
   6   6   1    3.00    0.50
  13  -7  -1   -0.10    0.50
  -6  13  -1   -0.10    0.30
  -6  13  -1   -0.50    0.30
  -7  -6  -1   -0.40    1.50
  -7  -6  -1   -0.90    0.80
  -7  -6  -1    0.30    1.30
 -13   7   1    0.40    0.70
   6 -13   1    0.70    0.90
   6 -13   1   -0.10    0.70
   6 -13   1    1.20    1.00
 -13   7   1   -0.10    1.00
   7   6   1   -0.30    0.20
  12  -7  -1    8.60    1.30
  -7  -5  -1    5.70    1.40
  -7  -5  -1    7.90    1.90
  -7  -5  -1    5.70    3.20
  -5  12  -1    7.90    0.90
 -12   7   1    6.20    1.20
   5 -12   1    8.60    1.60
   7   5   1   19.70   12.70
   5 -12   1    7.60    1.60
   5 -12   1    7.00    1.80
 -12   7   1    7.20    1.30
  -4  11  -1    3.30    0.50
  11  -7  -1    2.20    0.80
  -7  -4  -1    3.30    1.70
  -7  -4  -1    4.10    2.50
  -4  11  -1   11.40    3.40
  -4  11  -1    2.80    0.60
  -7  -4  -1    2.50    1.00
 -11   7   1    3.10    0.90
 -11   7   1    0.40    1.10
   4 -11   1    2.50    1.50
 -11   7   1    2.20    0.70
   4 -11   1    2.90    1.10
   4 -11   1    2.10    1.10
   7   4   1    2.40    0.90
   7   4   1   20.50   10.50
  -3  10  -1   64.89    2.10
  -3  10  -1   67.89    7.30
  -7  -3  -1   66.99    4.00
  10  -7  -1   64.19    3.30
  -7  -3  -1   63.79    5.50
  -7  -3  -1   66.59    3.50
  -3  10  -1   57.59    3.00
   7   3   1   69.49   17.80
 -10   7   1   64.69    3.50
   3 -10   1   68.39    3.60
   3 -10   1   69.29    4.60
   3 -10   1   69.19    3.60
 -10   7   1   72.09    3.30
   7   3   1   65.99    2.60
 -10   7   1   69.19    2.60
   7   3   1   69.99    3.40
   9  -7  -1   17.00    1.60
  -2   9  -1   18.30    4.20
  -2   9  -1   16.80    4.10
   9  -7  -1   37.60   23.00
  -7  -2  -1   18.30    2.30
  -7  -2  -1   14.90    3.20
  -7  -2  -1   17.30    1.70
   9  -7  -1   14.40    1.80
  -9   7   1   14.90    1.50
  -9   7   1   14.80    1.10
   7   2   1   11.00    8.30
   2  -9   1   15.00    2.50
   2  -9   1   17.60    2.00
  -9   7   1   16.10    1.50
   2  -9   1   13.80    2.00
   7   2   1   13.10    1.50
  -7  -1  -1  117.29    6.30
  -1   8  -1  111.19    9.30
   8  -7  -1  110.79    4.80
  -1   8  -1  116.59    8.60
   8  -7  -1  175.88   29.00
   7   1   1   99.89    8.60
  -8   7   1  108.39    4.30
   1  -8   1  128.89   41.00
   7   1   1  115.29    5.00
   7   1   1  114.79   16.60
   1  -8   1  115.89    5.80
   0   7  -1   48.60    5.10
  -7   0  -1   46.70    4.10
   7  -7  -1   42.50    2.80
   7  -7  -1   72.99   22.00
   7   0   1   36.80   11.70
  -7   7   1   41.00    2.50
   7   0   1   38.30    2.70
   0  -7   1   45.30    3.90
  -7   1  -1   51.79    3.60
   6  -7  -1   68.79   24.30
   1   6  -1   51.69    5.00
   6  -7  -1   49.90    2.90
   1   6  -1   59.39   10.40
   7  -1   1   61.89   18.40
  -1  -6   1   52.19    4.30
  -6   7   1   48.20    2.50
  -6   7   1   55.69    5.40
   7  -1   1   60.19   10.60
   2   5  -1  129.79    7.80
   2   5  -1  121.19   14.50
   5  -7  -1  157.98   25.20
  -2  -5   1  136.29    6.40
   7  -2   1  176.08   27.00
  -5   7   1  125.39    5.70
  -5   7   1  134.69    9.00
   7  -2   1  122.59   16.20
   3   4  -1  269.27   21.70
   3   4  -1  251.07   11.00
   4  -7  -1  301.47   35.10
   7  -3   1  250.67   23.70
   7  -3   1  246.28   34.90
  -4   7   1  267.67   13.80
  -4   7   1  262.57   10.70
   4   3  -1  241.68   10.20
   3  -7  -1  283.47   34.00
   4   3  -1  270.67   21.00
   7  -4   1  275.47   37.50
  -3   7   1  258.87   13.90
   2  -7  -1  595.74   53.49
   5   2  -1  631.04   33.20
   2  -7  -1  664.53   17.80
   7  -5   1  628.34   17.30
  -2   7   1  582.44   35.40
  -2   7   1  638.64   25.10
  -5  -2   1  609.84   17.50
   7  -5   1  632.54   56.99
   1  -7  -1   54.39   21.60
   6   1  -1   47.70    8.70
   1  -7  -1   54.09    3.60
   7  -6   1   60.39    3.30
  -1   7   1   42.50   15.20
  -6  -1   1   51.59    3.40
   7  -6   1   59.29   19.70
  -1   7   1   47.00    5.70
   7   0  -1    5.00    4.30
   0  -7  -1    4.80    1.70
   7  -7   1  -13.50   12.60
   0   7   1    4.90    2.40
  -7   0   1    4.70    1.40
   0   7   1    2.40    4.50
   7  -7   1    4.40    1.20
   8  -1  -1   67.59    5.60
   8  -1  -1   65.39   12.20
  -1  -7  -1   62.59    4.40
  -8   1   1   60.59    3.80
   7  -8   1   65.19    3.80
   7  -8   1   87.09   32.40
   1   7   1   71.89   18.40
   1   7   1   64.29    7.40
  -2  -7  -1   34.70    2.80
  -2  -7  -1   37.00    3.70
  -2  -7  -1   29.50    2.30
   2   7   1   41.00   12.40
  -9   2   1   32.60    2.10
   2   7   1   32.10    5.40
   7  -9   1   33.60    2.30
   7  -9   1   35.80    2.90
  -9   2   1   31.70    3.10
   7  -9   1   31.70    2.30
  -9   2   1   33.50    2.00
  -7  10  -1   30.50    2.00
  -3  -7  -1   37.20    3.00
  -3  -7  -1   33.90    2.50
  10  -3  -1   36.60    2.30
  -3  -7  -1   40.70    4.10
   7 -10   1   35.90    3.10
 -10   3   1   30.50    3.20
   7 -10   1   33.80    2.50
   7 -10   1   36.90    2.50
   3   7   1   32.80    5.50
 -10   3   1   35.80    2.30
 -10   3   1   34.60    2.30
   3   7   1   24.60   14.90
  -4  -7  -1   68.09    3.80
  -4  -7  -1   72.79    4.00
  -4  -7  -1   74.09    5.30
  -7  11  -1   69.39    2.30
  11  -4  -1   73.39    3.50
  -7  11  -1   72.39    3.20
   4   7   1   81.69   21.30
   4   7   1   65.99    2.30
 -11   4   1   70.69    4.70
   7 -11   1   74.59    4.50
 -11   4   1   62.99    3.30
   7 -11   1   65.99    3.70
 -11   4   1   71.79    3.50
   7 -11   1   72.39    3.60
   4   7   1   78.69   11.30
  12  -5  -1    7.20    1.10
  -7  12  -1    8.90    1.20
  -5  -7  -1    6.50    2.80
  -5  -7  -1    9.00    1.60
  -5  -7  -1    6.40    1.70
  -7  12  -1    4.80    0.60
 -12   5   1    5.60    1.50
   7 -12   1    6.60    1.70
 -12   5   1    7.30    1.30
   5   7   1    4.40    0.50
   5   7   1    8.00   10.70
   7 -12   1    5.40    1.30
   7 -12   1    7.10    1.20
  -6  -7  -1   14.00    2.00
  -6  -7  -1   13.90    2.00
  13  -6  -1   13.60    1.50
  -6  -7  -1    8.40    2.30
  -7  13  -1   13.90    0.90
   7 -13   1   18.20    2.00
   6   7   1   13.90    0.80
   7 -13   1   13.50    1.80
   7 -13   1   13.90    2.30
 -13   6   1   11.10    2.70
 -13   6   1   16.90    1.90
 -13   6   1   13.30    1.80
  -7  14  -1    1.20    0.30
  14  -7  -1    1.30    0.30
  14  -7  -1    2.60    0.70
  -7  -7  -1    0.80    1.00
  -7  -7  -1    0.90    0.90
  -7  14  -1    1.40    0.50
   7 -14   1    0.20    0.60
 -14   7   1    1.90    1.10
 -14   7   1    0.60    0.70
   7   7   1    1.10    0.30
   7   7   1    1.50    0.50
   7 -14   1    0.90    0.60
   7 -14   1    0.40    1.00
  -7  15  -1    4.10    0.60
  -8  -7  -1    3.90    1.10
  -7  15  -1    4.20    0.50
  -7  15  -1    4.50    0.60
  15  -8  -1    4.90    0.80
   8   7   1    4.50    0.50
   8   7   1    5.50    0.50
   7 -15   1    4.00    1.00
   7 -15   1    4.30    0.90
 -15   8   1    4.00    1.00
   7 -15   1    6.60    1.40
  -6  14  -1    0.40    0.40
  -8  -6  -1    1.20    0.90
  -6  14  -1    0.60    0.30
  -6  14  -1    1.10    0.40
  -8  -6  -1   -0.20    0.90
  14  -8  -1    0.50    0.50
   6 -14   1    1.50    1.10
   6 -14   1    0.90    0.80
   6 -14   1    0.80    0.80
 -14   8   1    0.60    0.70
   8   6   1    1.00    0.30
  -8  -5  -1   28.70    2.70
  -5  13  -1   26.90    1.30
  13  -8  -1   27.50    2.00
  -8  -5  -1   29.10    2.60
  -5  13  -1   25.90    1.50
  -8  -5  -1   23.80    3.40
  -5  13  -1   28.00    1.30
   5 -13   1   29.40    3.10
   8   5   1   28.50    1.30
 -13   8   1   29.10    2.10
   5 -13   1   27.70    2.40
 -13   8   1   25.30    2.10
   5 -13   1   27.60    2.40
  -8  -4  -1   44.80    3.10
  -8  -4  -1   43.00    4.70
  12  -8  -1   46.10    2.80
  -8  -4  -1   39.60    3.40
  -4  12  -1   42.20    2.00
  -4  12  -1   40.90    1.50
 -12   8   1   51.59    3.60
   4 -12   1   45.20    3.00
 -12   8   1   45.30    2.70
 -12   8   1   38.40    2.30
   4 -12   1   44.40    3.00
   4 -12   1   44.90    3.80
  -3  11  -1   72.69    2.40
  -3  11  -1   82.89    9.80
  -8  -3  -1   81.39    4.60
  11  -8  -1   78.29    3.80
  11  -8  -1   75.89    2.90
  -3  11  -1   79.89    2.90
  -8  -3  -1   80.79    6.10
  -8  -3  -1   76.29    5.20
 -11   8   1   74.69    3.00
   3 -11   1   78.39    4.10
   8   3   1   75.59    2.90
 -11   8   1   73.69    4.00
   3 -11   1   76.39    5.10
   8   3   1   79.49    3.70
 -11   8   1   79.79    4.10
   8   3   1   51.39   16.00
   3 -11   1   81.59    4.90
  -8  -2  -1  118.39    7.10
  -8  -2  -1  106.99    4.70
  10  -8  -1  104.09    4.50
  10  -8  -1  108.59    4.00
  -2  10  -1  114.69   10.40
  -2  10  -1  102.59    3.10
  -8  -2  -1  110.09    5.10
   2 -10   1  111.19    4.80
 -10   8   1  109.09    3.60
   8   2   1  108.89    4.60
 -10   8   1  108.89    4.60
 -10   8   1  112.19    4.50
   2 -10   1  111.49    4.80
   2 -10   1  119.59    6.30
   8   2   1   93.29   21.10
  -8  -1  -1   73.89    6.00
  -8  -1  -1   66.49    3.40
  -1   9  -1   66.19    7.50
   9  -8  -1   63.89    3.70
   9  -8  -1   67.69    3.40
  -8  -1  -1   70.49    3.90
   9  -8  -1   65.89    2.90
  -1   9  -1   72.39    7.00
   1  -9   1   67.89    3.80
   8   1   1   68.59    2.80
  -9   8   1   69.69    3.30
  -9   8   1   66.39    3.20
   8   1   1   57.99   15.30
   8   1   1   69.29    3.50
   1  -9   1   95.19    5.80
   1  -9   1   68.39    4.80
   8  -8  -1   40.70    2.90
  -8   0  -1   45.60    2.60
   0   8  -1   45.90    6.30
   8  -8  -1   37.00   25.30
  -8   0  -1   44.70    2.90
   0   8  -1   45.30    5.40
   8  -8  -1   45.50    2.60
  -8   0  -1   49.99    4.50
   8   0   1   43.80    2.90
   0  -8   1   46.40    4.20
  -8   8   1   45.30    2.50
   8   0   1   53.39   15.40
   8   0   1   45.50    2.60
   7  -8  -1  109.99    4.90
   1   7  -1  118.59    8.20
   7  -8  -1   79.29   25.10
  -8   1  -1  109.59    5.70
  -7   8   1  107.59    4.20
  -1  -7   1  107.29    6.10
   8  -1   1  103.29   16.00
   8  -1   1  111.39    4.80
   2   6  -1  194.98   10.50
  -8   2  -1  198.38    7.70
   6  -8  -1  226.58   46.10
   2   6  -1  201.88   20.30
   6  -8  -1  205.48    7.30
   8  -2   1  227.68   34.10
  -2  -6   1  201.88    8.60
  -6   8   1  222.38   12.60
   8  -2   1  198.18    7.90
   8  -2   1  187.38   21.10
  -6   8   1  199.78    6.60
   5  -8  -1   11.30    1.80
   3   5  -1   13.50    6.70
  -8   3  -1   11.00    1.80
   5  -8  -1   12.60   10.90
   3   5  -1   10.20    2.50
   8  -3   1   14.00   18.50
   8  -3   1   10.00    5.90
  -5   8   1   11.50    1.30
  -3  -5   1   10.80    2.50
  -5   8   1   11.30    2.20
  -5   8   1   12.50    4.20
   4  -8  -1  188.68   30.60
   4   4  -1  137.29   15.80
  -8   4  -1  156.88    6.20
   4  -8  -1  153.48    6.20
  -4   8   1  150.18    8.50
   8  -4   1  135.49   18.40
  -4  -4   1  142.09    6.90
  -4   8   1  150.48   10.60
   8  -4   1  150.88   34.80
   8  -4   1  153.48    6.40
   5   3  -1  398.96   27.50
   3  -8  -1  422.06   13.00
   3  -8  -1  457.45   48.40
  -3   8   1  453.25   20.40
  -5  -3   1  417.46   13.60
   8  -5   1  371.26   48.00
   8  -5   1  426.26   12.70
   2  -8  -1   91.19    4.70
   2  -8  -1  116.19   32.20
   6   2  -1   94.89   12.60
   8  -6   1   95.29    4.50
  -6  -2   1   88.69    5.20
   8  -6   1  110.49   30.60
  -2   8   1  105.69   10.00
   1  -8  -1   61.79    4.00
   1  -8  -1   62.29   22.90
   7   1  -1   63.79   11.30
  -1   8   1   64.79    7.40
   8  -7   1   59.79   25.10
  -1   8   1   72.09   13.50
   8  -7   1   59.99    3.60
  -7  -1   1   60.79    4.30
   0  -8  -1   10.90    2.40
   0  -8  -1    7.50    1.30
   0  -8  -1    8.80    1.60
  -8   0   1    7.70    2.00
  -8   0   1    8.70    1.30
  -8   0   1    8.00    1.20
   8  -8   1    7.50    1.30
   0   8   1   20.60    9.60
   8  -8   1    9.20    1.30
   8  -8   1    6.80    1.50
   0   8   1   12.60    4.10
  -8   9  -1    7.20    1.10
  -1  -8  -1    6.40    2.10
  -1  -8  -1    5.30    1.50
   9  -1  -1   16.20    5.20
  -1  -8  -1    4.20    1.10
   1   8   1    3.10    2.50
   8  -9   1    4.80    1.30
   8  -9   1    5.90    1.20
  -9   1   1    6.20    1.20
  -9   1   1    4.60    0.90
   8  -9   1    5.80    1.20
  -9   1   1    4.90    1.90
  -8  10  -1   14.80    1.40
  -2  -8  -1   13.10    1.80
  -2  -8  -1   16.10    2.80
  10  -2  -1   15.70    1.50
  -2  -8  -1   15.20    2.10
   2   8   1   12.20    5.50
   8 -10   1   16.20    1.70
 -10   2   1   14.10    1.50
   8 -10   1   15.60    1.70
 -10   2   1   17.20    3.00
 -10   2   1   15.70    2.00
   8 -10   1   13.30    2.20
   2   8   1   12.30    4.20
  11  -3  -1   94.99    4.10
  -8  11  -1   99.89    3.90
  -3  -8  -1   97.39    4.90
  -3  -8  -1   88.29    5.60
  -3  -8  -1   93.49    5.80
  -8  11  -1   96.29    2.90
   8 -11   1   93.79    4.60
   3   8   1  113.59   18.80
   8 -11   1   94.09    5.10
 -11   3   1   98.39    4.80
 -11   3   1   92.19    5.90
   8 -11   1   99.89    5.30
 -11   3   1   98.59    5.20
   3   8   1   83.69    8.70
   3   8   1   93.89    3.50
  -4  -8  -1    4.40    1.50
  -8  12  -1    3.00    0.80
  12  -4  -1    2.90    0.90
  -8  12  -1    5.30    0.90
  -8  12  -1    4.80    0.50
  -4  -8  -1    4.80    1.30
  -4  -8  -1    5.20    1.90
   8 -12   1    4.00    1.30
 -12   4   1    4.90    1.20
   8 -12   1    5.10    1.20
   8 -12   1    3.80    1.10
 -12   4   1    4.90    2.40
   4   8   1   13.70   10.10
   4   8   1    5.00    0.80
 -12   4   1    2.50    1.50
  -5  -8  -1   20.80    2.20
  13  -5  -1   18.80    1.70
  -5  -8  -1   24.40    2.50
  -5  -8  -1   18.10    2.80
  -8  13  -1   21.10    1.00
 -13   5   1   16.90    3.30
   8 -13   1   22.80    2.00
 -13   5   1   21.40    2.30
 -13   5   1   20.60    2.00
   8 -13   1   22.80    2.10
   5   8   1   19.00    1.40
   8 -13   1   20.80    2.40
  -8  14  -1   10.20    0.80
  -6  -8  -1   10.20    1.50
  14  -6  -1    8.50    1.20
  -8  14  -1    9.60    0.70
  -8  14  -1   10.00    0.90
  -6  -8  -1    5.00    1.80
  -6  -8  -1    8.90    1.50
   6   8   1    8.60    0.90
 -14   6   1    8.00    1.30
   8 -14   1    7.20    1.20
   8 -14   1    8.90    1.40
 -14   6   1    9.80    1.50
   8 -14   1    7.20    1.60
  -8  15  -1    0.70    0.40
  -7  -8  -1    1.40    0.90
  -8  15  -1    0.40    0.30
  -8  15  -1    0.60    0.30
  15  -7  -1    0.10    0.60
   7   8   1    0.80    0.40
   8 -15   1    1.00    0.80
   8 -15   1   -0.50    1.40
 -15   7   1    0.50    0.70
   7   8   1    0.50    0.30
  -8  16  -1    0.20    0.20
  -8  -8  -1    0.50    0.60
  16  -8  -1   -0.30    0.30
  -8  16  -1   -0.30    0.30
  -8  16  -1   -0.20    0.20
   8 -16   1    0.50    0.50
 -16   8   1    1.10    0.70
   8   8   1   -0.10    0.30
   8   8   1    0.10    0.20
  -9  -8  -1    0.40    0.40
  -9  -8  -1    0.40    0.20
  -8  17  -1    0.50    0.20
  17  -9  -1    0.60    0.30
   8 -17   1    1.10    0.40
  -7  16  -1    2.40    0.40
  -7  16  -1    2.40    0.50
  -7  16  -1    2.70    0.40
  16  -9  -1    2.20    0.40
  -9  -7  -1    2.60    0.80
   7 -16   1    2.20    0.70
   9   7   1    2.40    0.30
 -16   9   1    2.40    0.70
  15  -9  -1    5.10    0.80
  -6  15  -1    6.30    0.60
  -6  15  -1    6.10    0.70
  -9  -6  -1    4.40    1.10
  -6  15  -1    5.90    0.60
   9   6   1    5.60    0.50
   9   6   1    5.50    0.70
 -15   9   1    5.80    1.00
   6 -15   1    4.90    1.10
   6 -15   1    4.80    1.20
  -9  -5  -1   10.30    1.40
  14  -9  -1   12.40    1.30
  -9  -5  -1   14.80    1.90
  -5  14  -1   12.20    0.80
  -5  14  -1   12.40    0.80
  -5  14  -1   13.50    1.00
   5 -14   1   11.90    1.70
 -14   9   1   10.00    1.40
   5 -14   1   12.60    2.00
   9   5   1   11.60    0.80
   5 -14   1   17.50    1.80
  -9  -4  -1    4.80    1.40
  -4  13  -1    5.80    0.70
  -9  -4  -1    5.80    2.60
  -4  13  -1    7.60    1.20
  13  -9  -1    6.50    1.30
  -9  -4  -1    3.80    2.00
 -13   9   1    6.80    1.00
 -13   9   1    4.70    1.10
   4 -13   1    5.60    1.30
   4 -13   1    7.60    1.50
   4 -13   1    5.00    1.70
  -3  12  -1    2.70    0.50
  -9  -3  -1    3.40    1.20
  -3  12  -1    2.20    0.50
  -9  -3  -1    4.50    1.70
  12  -9  -1    2.90    0.90
  -9  -3  -1    1.30    2.10
  -3  12  -1    3.00    0.50
 -12   9   1    3.60    0.90
   3 -12   1    2.50    1.20
 -12   9   1    2.60    0.80
   9   3   1    1.40    0.80
   3 -12   1    1.70    1.00
   9   3   1    1.90    0.60
   3 -12   1    5.10    1.80
  -9  -2  -1  173.18    6.50
  -2  11  -1  170.58    4.80
  -2  11  -1  185.08   14.40
  -9  -2  -1  161.68    8.40
  11  -9  -1  168.58    6.30
  -9  -2  -1  172.08    6.70
 -11   9   1  171.78    5.20
 -11   9   1  178.88    6.50
   2 -11   1  174.68    6.70
   2 -11   1  169.98    6.50
   9   2   1  181.08    5.90
   9   2   1  169.18    6.20
   2 -11   1  173.88    8.10
 -11   9   1  163.58    6.10
  -9  -1  -1   48.20    3.00
  10  -9  -1   58.49    4.80
  -9  -1  -1   49.30    3.70
  10  -9  -1   50.39    3.00
  -1  10  -1   51.69    7.50
  -1  10  -1   47.50    2.10
  -9  -1  -1   50.99    5.20
  10  -9  -1   49.90    2.40
  -1  10  -1   48.20    1.70
  -1  10  -1   42.90    2.20
   1 -10   1   50.79    3.40
   1 -10   1   53.69    4.60
 -10   9   1   45.60    2.00
   1 -10   1   50.59    3.20
 -10   9   1   51.39    2.90
   9   1   1    4.80   30.70
   9   1   1   47.90    2.80
 -10   9   1   50.59    2.80
   0   9  -1   19.10    4.20
   0   9  -1   19.20    4.90
  -9   0  -1   18.90    2.40
   9  -9  -1   18.80    1.80
   9  -9  -1   18.60    1.60
  -9   0  -1   19.70    3.50
  -9   0  -1   20.20    2.00
  -9   9   1   22.10    2.00
  -9   9   1   20.10    1.20
   9   0   1   19.20    1.70
   0  -9   1   26.10    3.80
  -9   9   1   19.40    1.70
   0  -9   1   16.00    2.00
   9   0   1    6.40   11.60
   9   0   1   21.30    1.80
   0  -9   1   23.60    2.60
   1   8  -1   63.79    2.70
   8  -9  -1   69.79    3.90
  -9   1  -1   65.09    3.30
   1   8  -1   66.49    6.30
   1   8  -1   68.09    7.90
   8  -9  -1   71.39    3.40
  -9   1  -1   72.69    3.90
  -9   1  -1   70.69    5.20
  -1  -8   1   64.79    3.80
  -1  -8   1   75.59    5.40
  -8   9   1   65.99    3.20
   9  -1   1   66.39    3.80
   9  -1   1   62.59    2.80
  -8   9   1   65.29    2.50
   9  -1   1   68.29    3.30
   9  -1   1   92.09   15.60
  -9   2  -1   18.00    2.00
  -9   2  -1   14.20    1.50
   7  -9  -1   12.30    1.40
   7  -9  -1   13.50    2.00
   7  -9  -1   40.30   28.10
   7  -9  -1   17.40    1.70
   2   7  -1   17.70    3.70
  -9   2  -1   20.40    3.00
   9  -2   1   17.20    1.60
   9  -2   1   16.80    9.60
   9  -2   1   17.60    1.40
  -2  -7   1   16.20    1.70
  -7   9   1   15.20    1.10
  -2  -7   1   15.30    2.20
   9  -2   1   15.40    1.90
  -7   9   1   15.30    1.50
  -2  -7   1   16.50    3.20
  -9   3  -1  207.78    6.80
   3   6  -1  217.68   10.50
  -9   3  -1  209.48    8.10
   3   6  -1  200.58   21.20
   6  -9  -1  203.38    7.70
   6  -9  -1  200.88    7.00
   6  -9  -1  194.18   42.20
  -6   9   1  228.68   13.50
   9  -3   1  193.48   23.40
  -3  -6   1  211.28    9.30
   9  -3   1  204.18    6.90
   9  -3   1  207.98    7.60
  -6   9   1  204.38    6.70
   5  -9  -1  127.79   38.20
   5  -9  -1  136.19    5.90
   4   5  -1  126.99   16.30
  -9   4  -1  144.49    6.00
   9  -4   1  129.29   18.10
  -5   9   1  147.99    6.10
  -5   9   1  136.09   10.30
  -4  -5   1  147.39    7.60
  -5   9   1  133.59    8.20
   9  -4   1  143.39    5.80
  -9   5  -1  115.19    5.20
   4  -9  -1  125.19   35.70
   4  -9  -1  120.19    5.50
   5   4  -1   97.09   13.40
   9  -5   1  110.09    5.10
  -4   9   1  121.39    4.50
  -4   9   1  121.19    9.90
  -5  -4   1  112.49    6.60
  -4   9   1  129.09    8.70
   3  -9  -1   53.19    3.80
   3  -9  -1   54.39    3.10
   3  -9  -1   55.39    3.10
   6   3  -1   49.00   11.60
  -9   6  -1   74.09    3.40
   3  -9  -1  113.59   34.20
   9  -6   1   61.79    3.60
   9  -6   1   58.59    3.00
  -3   9   1   62.89    6.30
   9  -6   1   62.99    3.00
  -3   9   1   60.69    7.00
  -6  -3   1   59.19    5.10
   7   2  -1   28.40    9.20
   2  -9  -1   30.80    2.30
   2  -9  -1   34.10    2.50
  -9   7  -1   35.20    2.10
   2  -9  -1   31.40    3.00
   2  -9  -1  -17.20   41.70
  -7  -2   1   36.20    2.80
  -7  -2   1   34.20    2.30
  -7  -2   1   31.90    4.10
   9  -7   1   37.90    2.20
   9  -7   1   31.80    2.60
   9  -7   1   39.40    2.40
  -2   9   1   41.30    5.80
   1  -9  -1    6.90    1.30
   1  -9  -1    6.00    1.90
   8   1  -1    6.10    0.80
   8   1  -1    6.60    1.10
  -9   8  -1    7.00    1.20
   1  -9  -1    3.90    1.30
  -1   9   1    5.40    2.80
   9  -8   1    5.40    1.10
  -8  -1   1    6.00    1.20
   9  -8   1    5.40    1.10
  -8  -1   1    6.10    1.50
  -8  -1   1    2.30    2.00
   0  -9  -1    2.30    0.80
   0  -9  -1   -0.10    1.20
   9   0  -1    0.30    3.10
  -9   9  -1    0.40    0.50
  -9   9  -1    0.80    0.40
   9   0  -1    0.50    0.60
   0  -9  -1    1.80    1.10
   9  -9   1    2.20    1.00
   9  -9   1    0.50    0.70
  -9   0   1    1.00    1.20
   9  -9   1   -0.10    0.50
   0   9   1   -0.40    1.70
  -9   0   1   -0.70    2.10
  -9   0   1    1.50    0.80
  -1  -9  -1   68.69    3.80
  -9  10  -1   66.39    2.40
  -1  -9  -1   73.79    5.00
  -1  -9  -1   71.39    3.80
  -9  10  -1   72.19    3.20
  10  -1  -1   71.09    3.20
 -10   1   1   70.39    5.70
   9 -10   1   70.29    3.60
   9 -10   1   70.39    3.40
   9 -10   1   70.29    4.20
 -10   1   1   70.19    3.90
   1   9   1   59.29    7.70
 -10   1   1   70.29    3.50
   1   9   1   54.19   14.90
  11  -2  -1  126.39    4.90
  -2  -9  -1  127.09    6.70
  -2  -9  -1  135.49    5.50
  -9  11  -1  126.69    4.70
  -2  -9  -1  135.49    5.40
   9 -11   1  132.49    6.20
 -11   2   1  128.99    7.40
 -11   2   1  122.89    5.30
   2   9   1  123.39    4.20
   2   9   1  122.49   10.40
 -11   2   1  134.99    5.30
   9 -11   1  122.39    5.00
   9 -11   1  128.39    5.30
  -3  -9  -1   33.90    2.70
  -3  -9  -1   39.50    3.00
  -9  12  -1   38.40    1.70
  -9  12  -1   37.00    1.40
  -3  -9  -1   37.60    3.80
  12  -3  -1   36.90    2.40
  -9  12  -1   38.60    2.20
   9 -12   1   38.20    2.70
 -12   3   1   39.80    4.90
 -12   3   1   37.90    3.20
   3   9   1   36.70    1.90
   9 -12   1   37.50    3.10
   9 -12   1   38.40    2.50
 -12   3   1   39.10    2.70
  -9  13  -1   87.89    2.70
  -4  -9  -1   92.69    4.40
  -4  -9  -1   90.09    4.10
  -4  -9  -1   87.09    5.10
  -9  13  -1   88.29    3.00
  -9  13  -1   87.49    3.30
  -9  13  -1   95.69    3.40
  13  -4  -1   92.99    4.40
   4   9   1   88.59    3.20
   9 -13   1   95.89    4.40
 -13   4   1   90.19    4.60
   4   9   1   90.39    2.70
   9 -13   1   94.39    3.90
   9 -13   1   96.19    4.90
 -13   4   1   82.39    5.90
 -13   4   1   94.79    4.30
  -5  -9  -1   16.20    2.40
  -5  -9  -1   19.10    1.80
  -9  14  -1   17.70    0.90
  -9  14  -1   16.30    1.00
  -5  -9  -1   17.70    1.90
  -9  14  -1   18.00    1.10
  14  -5  -1   15.00    1.40
 -14   5   1   13.70    1.80
   5   9   1   16.20    1.20
   9 -14   1   14.90    2.00
   9 -14   1   18.30    1.80
   9 -14   1   18.20    1.60
 -14   5   1   15.40    1.80
  15  -6  -1    2.70    0.50
  -6  -9  -1    3.00    1.00
  -9  15  -1    3.10    0.50
  15  -6  -1    2.00    0.30
  -9  15  -1    3.70    0.40
 -15   6   1    2.50    1.00
   9 -15   1    2.80    0.90
   9 -15   1    3.20    0.60
   6   9   1    2.00    0.50
   6   9   1    2.50    0.40
  16  -7  -1    0.90    0.30
  -7  -9  -1    1.10    0.70
  -9  16  -1    0.70    0.30
  -9  16  -1    1.10    0.30
  -9  16  -1    0.60    0.20
   7   9   1    0.70    0.30
 -16   7   1    0.00    0.60
 -16   7   1    0.40    0.40
   9 -16   1    1.20    0.60
  17  -8  -1    0.90    0.30
  -9  17  -1    0.50    0.20
  -8  -9  -1    0.60    0.50
  17  -8  -1    0.40    0.20
   8   9   1    1.00    0.20
   9 -17   1    0.50    0.40
 -10  -7  -1    2.30    0.40
  17 -10  -1    2.10    0.30
  -7  17  -1    2.00    0.30
 -10  -7  -1    1.60    0.60
   7 -17   1    1.60    0.50
 -17  10   1    2.30    0.40
  16 -10  -1    0.10    0.30
  -6  16  -1    0.20    0.20
  -6  16  -1    0.20    0.20
  -6  16  -1    0.00    0.20
 -10  -6  -1    0.70    0.60
  10   6   1   -0.30    0.20
  10   6   1    0.10    0.30
 -16  10   1    1.20    1.00
   6 -16   1   -0.10    0.40
  10   6   1   -0.10    0.10
  -5  15  -1    4.10    0.50
  -5  15  -1    4.90    0.60
 -10  -5  -1    4.80    1.20
  -5  15  -1    4.50    0.50
  15 -10  -1    5.60    0.80
  10   5   1    3.50    1.00
   5 -15   1    4.80    0.80
   5 -15   1    3.60    1.30
   5 -15   1    2.90    1.00
  10   5   1    4.70    0.50
 -15  10   1    4.30    0.90
  10   5   1    5.20    0.40
 -10  -4  -1    9.80    1.50
  -4  14  -1   12.00    0.90
 -10  -4  -1   11.20    1.70
  -4  14  -1   11.60    0.70
  -4  14  -1   12.10    0.80
  14 -10  -1    9.70    1.30
   4 -14   1    9.40    1.80
 -14  10   1    8.60    1.20
   4 -14   1   11.80    1.50
   4 -14   1    9.80    1.60
  10   4   1   10.50    0.80
  10   4   1   11.90    0.60
 -10  -3  -1   10.70    1.70
  -3  13  -1   11.30    0.80
  -3  13  -1   11.30    0.80
  13 -10  -1   12.80    1.40
 -10  -3  -1   11.30    1.70
  -3  13  -1   11.10    1.00
  -3  13  -1   12.00    0.70
   3 -13   1   12.50    1.70
   3 -13   1   12.10    2.30
   3 -13   1   11.70    1.70
 -13  10   1   11.50    1.50
  -2  12  -1   14.40    0.90
  12 -10  -1   14.70    1.70
 -10  -2  -1   14.40    2.00
  -2  12  -1   14.50    0.80
 -10  -2  -1   15.40    2.20
  -2  12  -1   15.20    1.20
 -10  -2  -1   10.10    2.80
   2 -12   1   13.80    1.90
   2 -12   1   12.40    2.30
  10   2   1   12.50    1.10
  10   2   1   11.50    1.60
 -12  10   1   15.30    1.60
   2 -12   1   15.70    2.10
  11 -10  -1  212.18    7.40
  -1  11  -1  215.38    5.70
 -10  -1  -1  196.58    9.20
  -1  11  -1  212.18   16.80
  11 -10  -1  207.08    6.20
 -10  -1  -1  211.88    7.50
 -10  -1  -1  221.48    7.60
 -11  10   1  212.58    7.10
   1 -11   1  214.18    7.70
   1 -11   1  215.68    9.20
   1 -11   1  212.78    7.60
 -11  10   1  219.08    6.00
  10   1   1  214.78    7.30
   0  10  -1  413.36   10.00
 -10   0  -1  369.46   11.30
  10 -10  -1  365.96   11.30
   0  10  -1  372.66   22.20
 -10   0  -1  388.36   14.40
 -10   0  -1  351.76   13.30
   0  10  -1  355.36   10.10
  10 -10  -1  359.46   10.50
 -10  10   1  371.16    9.70
   0 -10   1  364.56   11.40
  10   0   1  381.46   12.80
 -10  10   1  372.16   11.10
   0 -10   1  373.16   11.80
   0 -10   1  362.56   13.30
   1   9  -1   50.59    2.30
   9 -10  -1   48.30    2.50
   9 -10  -1   47.80    2.90
   1   9  -1   51.39    7.40
 -10   1  -1   50.49    3.50
   9 -10  -1   44.80    3.10
 -10   1  -1   44.60    4.90
 -10   1  -1   44.00    2.90
  10  -1   1   49.30    2.30
  -1  -9   1   53.29    4.80
  -1  -9   1   51.99    3.20
  -9  10   1   49.20    2.80
  -1  -9   1   46.30    3.40
  -9  10   1   49.80    1.90
  10  -1   1   47.80    2.90
   8 -10  -1  112.09    4.70
   8 -10  -1  110.09    4.30
 -10   2  -1  106.89    6.40
   2   8  -1  105.59   10.70
   2   8  -1  109.29    3.90
 -10   2  -1  106.29    4.50
 -10   2  -1  115.29    4.70
   2   8  -1  112.09    8.30
   8 -10  -1  105.39    5.10
  -2  -8   1  113.89    6.80
  -8  10   1  114.19    3.50
  10  -2   1   95.19    5.90
  10  -2   1  109.89    4.60
  10  -2   1  104.49    3.90
  -2  -8   1  107.59    4.70
  -2  -8   1  104.29    4.90
   3   7  -1   64.69    2.70
   7 -10  -1   65.39    3.50
   7 -10  -1   66.29    3.90
 -10   3  -1   65.49    5.30
   3   7  -1   65.99    2.20
 -10   3  -1   71.79    3.40
 -10   3  -1   63.59    3.20
   7 -10  -1   65.19    3.10
  -3  -7   1   67.49    4.00
  -3  -7   1   68.49    3.60
  10  -3   1   61.59   18.70
  10  -3   1   63.59    3.30
  10  -3   1   60.99    3.70
  10  -3   1   68.29    3.00
  -3  -7   1   75.19    5.90
   6 -10  -1   22.00    2.30
   6 -10  -1   18.30    1.80
 -10   4  -1   20.00    2.00
   4   6  -1   17.30    1.00
 -10   4  -1   21.70    2.90
 -10   4  -1   15.90    1.60
   6 -10  -1   18.60    1.80
   4   6  -1   24.90   10.50
  10  -4   1   17.10    1.50
  10  -4   1   16.10    2.00
  -4  -6   1   16.10    2.30
  10  -4   1   19.20    1.70
  -6  10   1   20.10    1.10
  10  -4   1    8.90   10.00
  -4  -6   1   20.20    2.00
  -4  -6   1   19.70    3.90
  -6  10   1   18.90    4.60
 -10   5  -1   24.50    1.80
   5 -10  -1   29.90    2.70
   5 -10  -1   32.60    2.40
   5   5  -1   21.70    7.90
   5   5  -1   31.40    1.90
   5   5  -1   23.10    1.50
   5 -10  -1   30.30    2.20
 -10   5  -1   30.80    3.10
 -10   5  -1   29.20    2.00
  10  -5   1   20.40   12.20
  -5  -5   1   28.50    2.30
  10  -5   1   28.70    1.90
  -5  10   1   29.20    1.30
  -5  10   1   23.70    5.30
  10  -5   1   26.50    2.00
  -5  -5   1   22.00    3.80
  10  -5   1   25.90    2.40
  -5  -5   1   27.80    3.00
   4 -10  -1    6.60    1.80
   6   4  -1    4.50    0.80
   6   4  -1   11.10    8.10
 -10   6  -1    6.50    1.10
   4 -10  -1    5.20    1.30
   4 -10  -1    5.60    1.20
  10  -6   1    3.80    1.10
  -6  -4   1    4.80    2.50
  10  -6   1    6.40    1.50
  -4  10   1    3.80    2.50
  10  -6   1    6.00    9.90
  -6  -4   1    6.40    1.30
  -6  -4   1    8.10    2.00
  10  -6   1    4.50    1.00
 -10   7  -1   35.40    2.20
   7   3  -1   36.50    1.90
   7   3  -1   35.80    2.30
   3 -10  -1   35.50    2.50
   3 -10  -1   40.20    3.30
   3 -10  -1   38.30    2.60
   7   3  -1   22.20   11.50
  -3  10   1   34.30    5.70
  10  -7   1   34.70    2.20
  -7  -3   1   38.20    2.60
  10  -7   1   35.10    2.80
  -7  -3   1   39.00    3.40
  -7  -3   1   29.00    4.20
  10  -7   1   38.50    2.50
  -3  10   1   39.70    5.70
   8   2  -1   16.60    1.50
   2 -10  -1   16.70    2.10
 -10   8  -1   14.10    1.40
   2 -10  -1   13.10    1.80
   2 -10  -1   15.60    2.70
   8   2  -1   13.50    4.40
  -2  10   1   17.10    5.10
  -8  -2   1   12.20    2.20
  -8  -2   1   14.10    1.90
  10  -8   1   13.80    2.30
  10  -8   1   15.50    1.90
  10  -8   1   16.20    1.60
  -2  10   1   14.00    4.30
  -8  -2   1   19.00    4.00
 -10   9  -1   65.39    3.10
   1 -10  -1   73.49    3.80
   1 -10  -1   69.19    3.60
   1 -10  -1   70.09    4.70
   9   1  -1   60.89    7.90
   9   1  -1   67.19    3.10
   9   1  -1   67.59    2.50
  -1  10   1   76.39    8.70
  -9  -1   1   72.79    3.60
  -9  -1   1   65.59    4.10
  10  -9   1   68.09    3.60
  -9  -1   1   71.89    6.30
  10  -9   1   68.29    3.30
  -1  10   1   67.79    7.90
  10  -9   1   69.99    4.20
   0 -10  -1    9.30    1.70
   0 -10  -1    9.00    2.10
  10   0  -1   10.80    1.40
   0 -10  -1   10.60    1.80
 -10  10  -1    9.90    0.80
  10   0  -1   11.10    1.00
   0  10   1    6.10    2.90
 -10   0   1   13.60    2.30
  10 -10   1   10.60    1.50
 -10   0   1   10.70    1.70
  10 -10   1   11.10    2.00
  10 -10   1    9.80    1.60
   0  10   1   10.90    3.30
 -10   0   1   12.90    3.30
  11  -1  -1    3.50    0.80
  -1 -10  -1    2.20    1.10
  11  -1  -1    4.00    0.70
  -1 -10  -1    3.00    1.40
  -1 -10  -1    4.20    1.40
 -10  11  -1    3.60    0.50
 -10  11  -1    2.20    0.70
  10 -11   1    3.30    1.10
 -11   1   1    3.60    1.90
 -11   1   1    2.40    1.00
   1  10   1    2.40    3.10
  10 -11   1    2.00    0.80
 -11   1   1    5.50    3.00
  10 -11   1    3.30    1.00
   1  10   1    1.10    2.70
 -10  12  -1    3.60    0.70
  -2 -10  -1    2.80    1.00
  -2 -10  -1    3.90    1.30
  12  -2  -1    3.90    0.70
  -2 -10  -1    2.60    1.40
  12  -2  -1    2.40    0.70
 -10  12  -1    3.70    0.60
 -12   2   1    0.50    2.50
  10 -12   1    4.20    1.00
 -12   2   1    3.60    1.80
  10 -12   1    2.20    1.10
  10 -12   1    3.80    0.90
 -12   2   1    3.70    1.10
  -3 -10  -1   12.60    1.60
  -3 -10  -1   11.70    1.80
  13  -3  -1   11.80    1.00
 -10  13  -1   12.50    1.20
 -10  13  -1   11.50    1.10
 -10  13  -1   12.00    0.90
  -3 -10  -1    8.90    2.30
  13  -3  -1    9.30    1.20
  10 -13   1   10.60    1.80
  10 -13   1    9.70    1.30
 -13   3   1   10.10    1.70
   3  10   1   11.00    0.70
 -13   3   1   12.60    2.10
  10 -13   1   10.90    1.60
 -10  14  -1   41.60    1.60
 -10  14  -1   42.20    1.50
  -4 -10  -1   38.80    2.30
  14  -4  -1   35.00    1.90
  -4 -10  -1   38.20    2.70
  14  -4  -1   39.30    1.80
 -10  14  -1   43.40    1.70
  14  -4  -1   39.50    1.60
 -14   4   1   36.40    2.50
   4  10   1   40.30    1.50
 -14   4   1   41.00    2.70
  10 -14   1   34.00    2.80
  10 -14   1   41.20    2.60
  10 -14   1   37.10    2.00
  -5 -10  -1   15.30    1.70
 -10  15  -1   14.10    0.80
  15  -5  -1   12.20    0.70
 -10  15  -1   13.40    0.90
  15  -5  -1   15.60    1.40
 -15   5   1   15.30    1.70
   5  10   1   14.60    0.80
  10 -15   1   13.10    1.60
 -15   5   1   10.70    1.00
  10 -15   1   11.40    1.00
  -6 -10  -1    0.40    0.60
 -10  16  -1    0.10    0.30
  16  -6  -1    0.40    0.30
 -10  16  -1    0.30    0.20
  10 -16   1    0.40    0.50
 -16   6   1    1.40    0.70
   6  10   1    0.40    0.20
 -10  17  -1    2.60    0.40
  -7 -10  -1    2.90    0.70
  17  -7  -1    1.70    0.30
  17  -7  -1    2.70    0.40
   7  10   1    2.10    0.40
   7  10   1    2.50    0.30
  10 -17   1    2.50    0.70
 -11  -6  -1    1.00    0.20
  -6  17  -1    0.40    0.30
   6 -17   1    0.80    0.50
 -17  11   1    0.90    0.30
  16 -11  -1    1.80    0.40
  -5  16  -1    2.10    0.40
 -11  -5  -1    1.30    0.70
  -5  16  -1    1.80    0.30
 -16  11   1    1.50    0.50
   5 -16   1    2.90    0.70
  11   5   1    2.40    0.30
  -4  15  -1    1.10    0.40
  -4  15  -1    1.90    0.40
 -11  -4  -1    1.70    0.90
  15 -11  -1    1.60    0.50
  -4  15  -1    0.90    0.30
   4 -15   1    1.40    0.60
 -15  11   1    0.90    0.60
  11   4   1    1.30    0.20
  11   4   1    1.70    0.40
   4 -15   1    1.80    0.70
  14 -11  -1   12.50    1.20
  -3  14  -1   13.90    1.00
  -3  14  -1   12.30    0.70
 -11  -3  -1   13.10    1.70
  -3  14  -1   13.50    0.80
  11   3   1   14.20    0.90
  11   3   1   12.00    0.60
   3 -14   1   10.50    1.50
 -14  11   1   11.20    0.80
   3 -14   1   14.90    1.60
   3 -14   1   12.20    1.90
 -14  11   1   13.80    1.40
 -11  -2  -1    2.20    1.00
  13 -11  -1    2.00    0.70
  -2  13  -1    1.80    0.50
  -2  13  -1    1.60    0.40
  -2  13  -1    2.10    0.40
 -11  -2  -1    1.70    1.00
  11   2   1    1.20    0.30
   2 -13   1    2.50    1.00
  11   2   1    1.30    0.50
   2 -13   1    1.30    0.90
   2 -13   1    1.20    2.10
 -13  11   1    0.20    0.50
  -1  12  -1   54.39    2.30
  12 -11  -1   54.19    3.10
 -11  -1  -1   54.59    3.20
  -1  12  -1   56.49    2.40
  -1  12  -1   53.99    1.90
   1 -12   1   55.39    3.40
   1 -12   1   52.59    3.40
   1 -12   1   52.79    4.20
 -12  11   1   52.59    2.90
  11   1   1   51.99    2.30
   0  11  -1    0.50    0.30
 -11   0  -1   -3.60    2.10
 -11   0  -1    1.60    1.10
   0  11  -1    1.20    0.60
   0  11  -1    1.30    0.30
  11 -11  -1    0.40    0.60
  11 -11  -1    1.20    0.70
 -11   0  -1    0.70    1.50
   0 -11   1    1.80    1.60
  11   0   1   -0.10    0.50
 -11  11   1    0.90    0.70
   0 -11   1    0.70    0.90
  11   0   1    0.60    0.40
   0 -11   1    0.20    1.20
  10 -11  -1  206.88    6.40
 -11   1  -1  206.88    7.20
  10 -11  -1  208.98    7.40
 -11   1  -1  206.88    7.40
   1  10  -1  209.68   16.70
 -11   1  -1  207.28   10.20
   1  10  -1  209.28    6.40
   1  10  -1  214.48    5.70
 -10  11   1  214.28    7.20
  -1 -10   1  215.58    7.70
  -1 -10   1  221.58    9.50
  11  -1   1  217.88    7.40
  -1 -10   1  214.28    7.60
   9 -11  -1  169.88    6.80
   9 -11  -1  169.48    6.40
 -11   2  -1  169.18    6.30
   9 -11  -1  172.28    5.70
   2   9  -1  182.08   15.20
   2   9  -1  182.98    6.50
 -11   2  -1  150.28    8.00
 -11   2  -1  174.88    6.40
  -2  -9   1  169.98    6.60
  -2  -9   1  184.38    8.50
  -9  11   1  164.08    6.10
  -2  -9   1  177.58    6.80
  11  -2   1  171.38    6.30
 -11   3  -1   80.19    3.90
 -11   3  -1   70.69    5.50
 -11   3  -1   80.79    3.90
   3   8  -1   67.99    9.00
   3   8  -1   68.99    2.40
   8 -11  -1   76.39    3.40
   8 -11  -1   72.69    4.20
   3   8  -1   76.59    3.10
   8 -11  -1   73.89    4.40
  11  -3   1   71.09    3.00
  11  -3   1   79.99    3.90
  -3  -8   1   84.39    4.70
  -3  -8   1   74.09    6.00
  -3  -8   1   81.89    4.10
   4   7  -1    2.20    0.40
 -11   4  -1    3.60    2.20
   4   7  -1    3.10    1.00
   4   7  -1    3.30    0.80
   4   7  -1    3.70    2.40
   7 -11  -1    1.80    0.80
   4   7  -1    3.60    0.50
 -11   4  -1    2.20    0.80
 -11   4  -1    4.30    1.40
   7 -11  -1    2.00    1.10
   7 -11  -1    3.70    1.10
  11  -4   1    4.30    1.00
  11  -4   1    6.40    1.30
  -4  -7   1    3.50    1.80
  11  -4   1    3.00    0.70
  -4  -7   1    1.10    2.40
  -4  -7   1    1.50    0.90
   6 -11  -1   60.39    3.40
   5   6  -1   62.09    2.60
   5   6  -1   60.49    2.20
   6 -11  -1   62.29    3.20
   5   6  -1   60.09    7.90
 -11   5  -1   59.99    3.10
 -11   5  -1   64.79    3.10
   6 -11  -1   63.09    4.00
  -5  -6   1   69.59    6.30
  -5  -6   1   66.59    4.20
  -5  -6   1   70.49    3.70
  11  -5   1   57.99    3.60
  11  -5   1   62.89    2.90
  11  -5   1   66.09    3.40
 -11   6  -1   58.69    2.80
   5 -11  -1   56.19    3.80
   5 -11  -1   57.19    3.30
   6   5  -1   54.69    2.10
   6   5  -1   55.79    7.90
 -11   6  -1   57.79    3.00
   6   5  -1   52.99    2.40
   6   5  -1   67.99   19.20
   5 -11  -1   59.79    3.20
  -6  -5   1   58.89    3.40
  -6  -5   1   61.09    5.90
  -6  -5   1   63.99    4.30
  -5  11   1   53.39    2.20
  11  -6   1   57.59    3.20
  11  -6   1   53.69    3.50
  -5  11   1   63.39    8.10
  11  -6   1   58.99    2.80
   4 -11  -1   67.79    3.50
   4 -11  -1   73.29    3.80
   7   4  -1   66.49    2.70
   7   4  -1   66.69    8.50
   4 -11  -1   71.59    4.50
 -11   7  -1   73.09    3.40
 -11   7  -1   71.99    3.30
  11  -7   1   67.69    4.00
  -7  -4   1   73.29    3.80
  -4  11   1   80.19    8.60
  -7  -4   1   75.79    6.50
  11  -7   1   69.89    3.60
  -7  -4   1   71.19    4.60
  11  -7   1   66.89    3.10
   3 -11  -1   98.89    4.60
 -11   8  -1   98.39    4.00
   3 -11  -1  100.69    5.40
   3 -11  -1  103.99    5.20
   8   3  -1   86.69    9.50
   8   3  -1   94.09    3.50
  -3  11   1  102.19    9.90
  -8  -3   1   93.39    4.40
  11  -8   1  101.29    5.50
  -8  -3   1  104.79    7.60
  11  -8   1   94.19    3.90
  -3  11   1   90.09    2.80
  11  -8   1   74.59   36.80
  -8  -3   1  102.69    7.60
  11  -8   1   90.59    4.80
  -3  11   1  103.09    9.90
   2 -11  -1  138.09    5.40
 -11   9  -1  130.79    4.90
   9   2  -1  131.09    4.10
   2 -11  -1  125.59    6.40
   2 -11  -1  138.59    5.60
   9   2  -1  120.49   12.00
   9   2  -1  125.69    4.40
  -2  11   1  138.99   12.10
  11  -9   1  126.49    4.90
  -9  -2   1  133.19    5.50
  -9  -2   1  130.89    6.00
  11  -9   1  131.69    5.90
  -2  11   1  143.99   11.50
  -9  -2   1  143.09    8.50
  11  -9   1  134.19    5.40
  10   1  -1    2.80    0.60
  10   1  -1    3.60    0.90
  10   1  -1    3.60    0.60
   1 -11  -1    3.90    1.70
   1 -11  -1    4.20    1.30
 -11  10  -1    4.00    0.80
   1 -11  -1    4.30    1.30
  -1  11   1    3.50    4.00
 -10  -1   1    6.10    3.10
  11 -10   1    2.10    1.20
  -1  11   1    3.80    2.60
  11 -10   1    3.40    0.90
 -10  -1   1    4.00    2.00
  11 -10   1    2.70    1.00
 -10  -1   1    4.70    1.30
   0 -11  -1    2.70    1.10
   0 -11  -1    3.60    1.60
  11   0  -1    1.90    0.50
   0 -11  -1    2.30    1.10
 -11  11  -1    3.10    0.80
  11   0  -1    0.00    0.70
 -11   0   1    1.60    1.90
 -11   0   1    2.80    2.90
   0  11   1   -1.00    2.80
  11 -11   1    2.10    0.80
 -11   0   1    1.30    0.80
  11 -11   1    1.10    1.10
  11 -11   1    0.90    0.80
 -11  12  -1   16.50    1.40
  -1 -11  -1   20.00    2.30
  -1 -11  -1   13.30    2.20
 -11  12  -1   16.80    1.00
  -1 -11  -1   20.00    2.10
  12  -1  -1   17.60    1.50
 -12   1   1   16.40    2.10
 -12   1   1   15.80    3.50
  11 -12   1   16.70    1.60
  11 -12   1   18.30    1.90
  11 -12   1   17.90    2.20
 -12   1   1   16.80    2.50
 -11  13  -1   49.40    2.00
  -2 -11  -1   41.70    2.80
 -11  13  -1   38.10    1.90
  13  -2  -1   40.20    1.80
 -11  13  -1   41.80    1.60
 -11  13  -1   39.00    1.70
  -2 -11  -1   42.30    2.50
  -2 -11  -1   39.00    3.20
   2  11   1   43.30    1.50
 -13   2   1   38.40    2.80
  11 -13   1   38.60    2.10
  11 -13   1   43.90    2.70
  11 -13   1   32.80    2.90
 -13   2   1   45.10    3.20
   2  11   1   39.20    1.50
 -13   2   1   32.20    4.00
 -11  14  -1    8.90    0.80
  -3 -11  -1    7.10    1.30
 -11  14  -1    8.60    0.80
  14  -3  -1    8.50    0.80
 -11  14  -1    8.50    0.70
  14  -3  -1    8.60    0.70
   3  11   1    8.20    0.60
 -14   3   1    7.60    1.40
  11 -14   1    9.50    1.50
  11 -14   1    6.70    1.20
 -14   3   1    6.90    1.30
  -4 -11  -1    3.30    0.90
 -11  15  -1    3.00    0.50
  15  -4  -1    3.60    0.50
   4  11   1    2.80    0.40
  11 -15   1    3.70    0.90
 -15   4   1    4.70    1.10
 -11  16  -1    3.60    0.50
  16  -5  -1    3.40    0.50
  16  -5  -1    3.90    0.70
  -5 -11  -1    3.00    0.70
   5  11   1    3.80    0.50
 -16   5   1    5.10    0.90
   5  11   1    4.10    0.40
  11 -16   1    4.50    0.80
 -11  17  -1    0.50    0.20
  17  -6  -1    1.00    0.30
   6  11   1    0.40    0.20
  11 -17   1    0.30    0.40
   6  11   1    0.80    0.20
 -12  -4  -1    5.70    0.80
  16 -12  -1    4.60    0.40
  -4  16  -1    4.70    0.50
  12   4   1    4.80    0.40
   4 -16   1    5.30    1.20
 -16  12   1    4.40    0.90
  12   4   1    4.80    0.50
  -3  15  -1    0.30    0.30
  15 -12  -1    0.80    0.60
  15 -12  -1    0.30    0.30
  -3  15  -1    0.80    0.30
  -3  15  -1    0.50    0.30
 -12  -3  -1    0.50    0.80
  12   3   1    0.60    0.20
   3 -15   1    0.20    0.60
 -15  12   1    0.70    0.50
   3 -15   1    0.10    0.50
  -2  14  -1    6.10    0.50
  -2  14  -1    6.40    0.60
 -12  -2  -1    6.30    1.30
  14 -12  -1    4.90    0.80
 -14  12   1    6.00    0.60
   2 -14   1    6.60    1.20
   2 -14   1    6.50    1.10
  12   2   1    6.40    0.60
   2 -14   1    4.00    1.10
 -14  12   1    6.10    1.00
  13 -12  -1   26.20    1.90
  -1  13  -1   24.40    1.40
  -1  13  -1   24.50    1.10
 -12  -1  -1   24.30    2.20
  -1  13  -1   24.20    1.20
   1 -13   1   28.10    2.20
 -13  12   1   27.20    1.80
   1 -13   1   26.40    2.20
   1 -13   1   27.10    2.70
  12 -12  -1   13.90    1.70
 -12   0  -1   10.20    1.40
 -12   0  -1   15.80    1.90
   0  12  -1   14.80    0.80
   0  12  -1   15.50    0.90
   0  12  -1   15.50    1.10
  12   0   1   15.40    1.00
 -12  12   1   15.90    1.50
   0 -12   1   13.40    1.90
   0 -12   1   18.50    2.20
   0 -12   1   15.40    2.50
  12   0   1   14.80    1.10
  12   0   1   15.40    1.50
  11 -12  -1   50.39    2.30
 -12   1  -1   50.29    2.90
   1  11  -1   45.60    2.20
  11 -12  -1   53.49    3.10
   1  11  -1   51.29    1.80
 -12   1  -1   50.79    3.20
   1  11  -1   50.89    1.90
  12  -1   1   51.69    2.20
  -1 -11   1   53.79    3.40
  -1 -11   1   53.69    4.40
  12  -1   1   53.09    3.30
 -11  12   1   59.29    2.90
  -1 -11   1   52.79    3.30
   2  10  -1   14.20    0.80
   2  10  -1   13.40    1.20
 -12   2  -1   15.50    1.90
  10 -12  -1   10.70    1.60
 -12   2  -1   14.50    2.00
  10 -12  -1   14.50    1.20
   2  10  -1   13.70    0.80
 -10  12   1   13.60    0.90
  -2 -10   1   12.10    2.00
  -2 -10   1   13.80    2.80
 -10  12   1   15.80    1.60
  12  -2   1   11.20    1.50
  -2 -10   1   14.40    2.00
   9 -12  -1    3.10    1.00
 -12   3  -1    1.50    1.00
   3   9  -1    3.50    0.50
   9 -12  -1    2.90    0.80
   3   9  -1    2.70    0.40
 -12   3  -1    2.50    1.50
   3   9  -1    3.20    0.70
  12  -3   1    1.50    0.80
  -3  -9   1    3.20    1.70
  -9  12   1    2.30    0.70
  -3  -9   1    3.00    2.30
  -9  12   1    2.40    0.40
  -3  -9   1    3.10    1.20
   8 -12  -1   44.70    2.90
   4   8  -1   40.00    1.50
   4   8  -1   62.19    8.70
   4   8  -1   40.70    1.70
 -12   4  -1   42.50    2.80
   8 -12  -1   39.60    3.20
   8 -12  -1   44.70    2.40
 -12   4  -1   42.10    2.80
   4   8  -1   40.60    2.20
  12  -4   1   43.70    2.70
  12  -4   1   45.70    2.10
  -4  -8   1   49.20    3.70
  -4  -8   1   48.70    5.20
  -4  -8   1   38.20    2.90
   5   7  -1    6.70    0.70
 -12   5  -1    5.70    1.20
 -12   5  -1    7.20    1.50
   7 -12  -1    9.60    1.60
   5   7  -1    6.90    1.00
   7 -12  -1    7.10    1.20
   5   7  -1    5.10    3.40
  12  -5   1    5.50    1.10
  -5  -7   1    9.60    3.00
  -5  -7   1    8.10    1.70
  -5  -7   1    9.00    2.10
  12  -5   1    6.30    1.00
 -12   6  -1    1.80    0.80
   6   6  -1    2.50    0.60
   6 -12  -1    2.80    1.00
   6 -12  -1    0.90    1.90
   6   6  -1    2.30    0.50
   6   6  -1    4.10    2.50
   6 -12  -1    3.50    1.00
  -6  -6   1    2.40    1.80
  -6  -6   1    3.70    1.20
  -6  -6   1    5.80    3.30
  12  -6   1    2.40    0.80
  12  -6   1    1.80    0.60
   5 -12  -1    6.50    1.40
   7   5  -1   10.30    3.50
   7   5  -1    5.80    0.70
   5 -12  -1    7.30    2.10
   7   5  -1    6.60    1.00
 -12   7  -1    6.10    1.10
   5 -12  -1    6.60    1.30
  -7  -5   1    3.30    3.10
  -7  -5   1    6.60    1.40
  -5  12   1    6.80    0.80
  12  -7   1    5.60    0.90
  12  -7   1    6.70    1.30
  -7  -5   1    6.80    2.20
  12  -7   1    2.00    1.50
   8   4  -1    5.60    0.70
   8   4  -1    7.10    4.20
   4 -12  -1    5.80    1.40
 -12   8  -1    4.00    0.90
   4 -12  -1    6.00    1.30
   4 -12  -1    2.90    1.40
   8   4  -1    3.80    0.80
  12  -8   1    4.30    1.00
  -4  12   1    5.50    0.80
  12  -8   1    5.50    1.00
  12  -8   1    3.00    1.30
  -8  -4   1    5.00    2.20
  -8  -4   1    3.50    1.30
  -8  -4   1    5.80    3.10
   3 -12  -1   39.30    2.90
 -12   9  -1   37.00    1.50
   3 -12  -1   41.50    2.70
   3 -12  -1   32.60    3.10
 -12   9  -1   37.20    2.30
   9   3  -1   36.80    1.90
   9   3  -1   34.40    1.30
  -9  -3   1   34.30    2.70
  -9  -3   1   39.60    5.30
  -3  12   1   36.50    1.40
  12  -9   1   38.70    2.70
  12  -9   1   41.80    3.00
  12  -9   1   37.40    2.20
  -9  -3   1   41.80    4.00
   2 -12  -1    2.30    1.00
   2 -12  -1    2.90    1.10
 -12  10  -1    3.90    0.90
  10   2  -1    3.80    0.60
 -12  10  -1    3.10    0.60
  10   2  -1    3.40    0.40
   2 -12  -1    2.30    1.30
  10   2  -1    3.60    0.70
 -10  -2   1    2.80    2.10
  -2  12   1    3.30    0.40
  12 -10   1    3.00    0.90
 -10  -2   1    2.80    1.10
  12 -10   1    3.00    0.80
  -2  12   1    2.60    0.50
 -10  -2   1    3.90    3.00
  12 -10   1    3.20    1.30
 -12  11  -1   20.40    2.30
 -12  11  -1   16.00    1.30
   1 -12  -1   18.40    2.00
  11   1  -1   19.10    1.10
   1 -12  -1   16.50    2.40
   1 -12  -1   18.30    2.10
  11   1  -1   19.30    1.60
 -11  -1   1   16.90    3.60
  12 -11   1   21.40    2.40
  12 -11   1   19.90    2.10
 -11  -1   1   18.60    2.20
 -11  -1   1   18.00    2.60
  12   0  -1    1.90    0.50
 -12  12  -1    2.70    0.70
   0 -12  -1    2.50    0.90
 -12  12  -1    1.70    0.50
   0 -12  -1    2.70    1.00
   0 -12  -1   -0.90    1.20
  12   0  -1    1.50    0.50
   0  12   1    1.70    0.30
  12 -12   1    2.50    0.90
 -12   0   1    1.60    2.30
 -12   0   1    2.00    1.10
  12 -12   1    3.20    0.70
 -12   0   1    2.30    1.80
  -1 -12  -1    3.90    1.10
  -1 -12  -1    5.80    1.00
 -12  13  -1    4.70    0.80
 -12  13  -1    4.50    0.60
  13  -1  -1    3.50    0.60
  13  -1  -1    4.50    0.60
  13  -1  -1    4.50    0.80
 -13   1   1    0.60    2.30
  12 -13   1    4.00    0.70
  12 -13   1    3.90    0.90
 -13   1   1    5.50    1.60
   1  12   1    4.30    0.50
   1  12   1    4.70    0.50
 -13   1   1    3.90    1.10
  14  -2  -1    8.10    1.10
 -12  14  -1    8.70    0.80
  14  -2  -1    7.50    0.70
  -2 -12  -1    6.40    1.20
  -2 -12  -1    6.50    0.80
 -12  14  -1    7.80    0.80
  14  -2  -1    9.50    0.80
 -14   2   1    8.20    1.40
  12 -14   1    8.10    1.20
   2  12   1    8.60    0.60
   2  12   1    9.20    0.60
 -12  15  -1   16.00    0.90
  15  -3  -1   17.10    1.00
  15  -3  -1   14.50    0.80
  15  -3  -1   15.20    0.80
  -3 -12  -1   15.90    1.60
 -15   3   1   16.60    1.60
  12 -15   1   16.30    1.50
   3  12   1   16.40    0.80
   3  12   1   15.10    0.60
 -12  16  -1    2.40    0.40
  -4 -12  -1    2.60    0.60
  16  -4  -1    1.40    0.40
  16  -4  -1    2.00    0.40
   4  12   1    1.00    0.50
  12 -16   1    1.50    0.50
   4  12   1    2.00    0.30
 -16   4   1    1.30    0.60
  -3  16  -1    3.30    0.30
 -13  -3  -1    2.30    0.50
  -3  16  -1    3.50    0.40
   3 -16   1    3.60    0.70
  13   3   1    4.20    0.50
  13   3   1    3.20    0.40
 -16  13   1    2.70    0.50
 -13  -2  -1    2.00    0.70
  15 -13  -1    2.50    0.40
  -2  15  -1    2.10    0.40
  -2  15  -1    2.40    0.30
  -2  15  -1    2.30    0.40
  15 -13  -1    1.20    0.70
 -15  13   1    3.20    0.60
   2 -15   1    1.60    0.60
  13   2   1    2.80    0.40
  -1  14  -1   14.20    0.90
  14 -13  -1   13.50    1.10
  -1  14  -1   13.60    0.70
 -13  -1  -1   10.90    1.40
  -1  14  -1   13.40    0.80
  -1  14  -1   13.00    0.80
 -14  13   1   13.50    0.70
 -14  13   1   13.40    1.10
   1 -14   1   11.00    1.90
   1 -14   1   14.90    1.30
   1 -14   1   14.50    1.50
  13   1   1   13.90    0.80
 -13   0  -1    0.60    0.80
   0  13  -1    0.10    0.20
  13 -13  -1   -0.30    0.50
   0  13  -1    0.30    0.30
   0  13  -1    0.40    0.30
   0 -13   1   -0.50    1.00
 -13  13   1    0.70    0.40
   0 -13   1    0.20    0.70
  13   0   1    0.60    0.40
 -13  13   1   -0.60    0.50
  12 -13  -1   26.20    1.90
   1  12  -1   24.00    1.10
 -13   1  -1   26.50    2.20
   1  12  -1   24.00    1.10
   1  12  -1   26.30    1.40
  -1 -12   1   25.80    2.30
  -1 -12   1   26.40    2.20
  -1 -12   1   24.30    2.80
  13  -1   1   24.10    1.70
 -12  13   1   24.30    1.70
  13  -1   1   24.30    1.40
 -13   2  -1    1.60    1.00
  11 -13  -1    2.10    0.60
   2  11  -1    2.20    0.40
   2  11  -1    1.40    0.40
   2  11  -1    1.40    0.50
  11 -13  -1    1.20    0.70
  13  -2   1    1.30    0.40
  13  -2   1    2.20    0.60
  -2 -11   1    2.40    1.30
  -2 -11   1    2.20    1.00
 -11  13   1    1.80    0.70
  10 -13  -1    9.00    1.40
  10 -13  -1   11.00    1.10
   3  10  -1   11.90    0.80
   3  10  -1   11.80    0.80
 -13   3  -1    9.40    1.50
   3  10  -1   12.30    1.10
  -3 -10   1   11.60    1.90
  13  -3   1    9.20    1.40
 -10  13   1   13.30    1.40
  -3 -10   1   11.00    1.80
  -3 -10   1   11.20    2.40
 -10  13   1    8.80    0.80
 -13   4  -1    4.40    1.20
   4   9  -1    5.50    0.60
   9 -13  -1    5.90    1.20
   4   9  -1    5.80    0.70
   9 -13  -1    4.60    0.90
  -9  13   1    4.00    1.20
  -4  -9   1    5.90    1.80
  -4  -9   1    6.90    2.30
  -4  -9   1    4.30    1.20
  -9  13   1    5.90    0.50
  13  -4   1    5.80    1.20
   5   8  -1   28.90    1.20
   5   8  -1   26.60    1.70
   8 -13  -1   24.90    1.80
 -13   5  -1   28.00    2.20
   5   8  -1   25.20    1.40
   8 -13  -1   27.90    2.30
  13  -5   1   24.50    2.10
  -5  -8   1   20.70    3.30
  -5  -8   1   33.40    3.20
  -8  13   1   30.50    2.00
  -8  13   1   24.80    1.10
  -5  -8   1   26.90    2.40
   6   7  -1    0.10    0.30
   6   7  -1    0.20    0.40
 -13   6  -1   -0.30    0.60
   6   7  -1    0.40    0.30
   7 -13  -1    0.50    0.60
   7 -13  -1    0.20    0.70
  -6  -7   1    0.80    2.20
  13  -6   1   -0.70    0.40
  -6  -7   1    1.30    1.60
  -6  -7   1    0.30    0.90
   7   6  -1   15.70    1.20
   6 -13  -1   12.20    1.50
   6 -13  -1   12.00    2.00
 -13   7  -1   14.20    1.70
   6 -13  -1   12.60    1.80
   7   6  -1   14.30    0.80
   7   6  -1   14.10    0.90
  -7  -6   1   15.30    2.10
  -7  -6   1   12.30    2.30
  13  -7   1   12.90    1.40
  -7  -6   1   13.40    3.30
  13  -7   1   13.90    1.80
   8   5  -1   20.20    1.20
   8   5  -1   16.80    1.90
 -13   8  -1   20.80    1.80
   5 -13  -1   23.20    2.20
   5 -13  -1   22.30    1.90
   5 -13  -1   24.40    2.50
   8   5  -1   20.40    1.00
  -8  -5   1   20.60    2.60
  -8  -5   1   18.30    2.20
  13  -8   1   22.50    2.10
  13  -8   1   19.70    1.90
  -8  -5   1   23.30    4.00
   9   4  -1   88.89    3.10
 -13   9  -1   99.99    5.20
   9   4  -1   93.39    3.40
   4 -13  -1  102.59    4.60
   4 -13  -1   91.69    4.40
   4 -13  -1   91.99    4.70
   9   4  -1   89.29    3.00
  13  -9   1   89.09    3.30
  -9  -4   1   98.69    5.00
  13  -9   1   90.69    4.20
  -4  13   1   81.29    3.40
  -9  -4   1   90.19    4.40
  -9  -4   1  101.59    6.90
 -13  10  -1   11.30    0.80
   3 -13  -1   12.90    1.50
  10   3  -1   12.00    1.10
 -13  10  -1   13.90    1.40
   3 -13  -1   10.00    1.60
 -13  10  -1    9.90    1.20
  10   3  -1   10.80    0.70
  10   3  -1   11.00    0.90
 -10  -3   1    8.70    1.60
 -10  -3   1   10.40    3.00
  -3  13   1   11.90    0.70
  -3  13   1   11.50    0.80
  -3  13   1   13.20    1.00
  13 -10   1   11.50    1.70
  13 -10   1   12.80    1.10
 -10  -3   1   11.30    2.20
 -13  11  -1   37.70    1.50
   2 -13  -1   36.20    3.10
   2 -13  -1   40.30    2.30
   2 -13  -1   40.40    2.80
 -13  11  -1   40.70    2.20
  11   2  -1   40.20    1.70
  11   2  -1   43.30    2.00
 -11  -2   1   37.70    4.50
  13 -11   1   40.00    1.80
 -11  -2   1   40.00    2.90
 -11  -2   1   46.10    3.50
  -2  13   1   41.30    1.50
  -2  13   1   41.70    1.90
  13 -11   1   41.80    2.60
  12   1  -1    3.40    0.50
   1 -13  -1    4.20    1.10
   1 -13  -1    4.50    0.90
  12   1  -1    3.40    0.70
 -13  12  -1    3.70    0.60
 -13  12  -1    2.80    0.90
  -1  13   1    5.90    0.70
  -1  13   1    3.70    0.50
  -1  13   1    3.70    0.40
  13 -12   1    4.30    1.00
 -12  -1   1    5.60    1.40
 -12  -1   1    3.90    1.60
 -12  -1   1   -1.30    2.10
 -13  13  -1   18.00    1.20
  13   0  -1   19.10    1.00
 -13  13  -1   19.50    1.30
  13   0  -1   17.10    1.60
  13   0  -1   18.80    1.00
   0 -13  -1   20.40    1.90
  13 -13   1   20.00    1.70
   0  13   1   16.10    1.10
 -13   0   1   20.10    2.00
   0  13   1   18.70    1.10
   0  13   1   18.80    0.90
 -13   0   1   18.60    2.10
  14  -1  -1    2.40    0.40
 -13  14  -1    2.70    0.50
 -13  14  -1    2.30    0.50
  14  -1  -1    2.70    0.50
  -1 -13  -1    7.20    1.10
  14  -1  -1    2.70    0.40
  13 -14   1    2.50    0.70
   1  13   1    2.40    0.30
   1  13   1    2.90    0.40
   1  13   1    2.90    0.50
 -14   1   1    1.30    0.90
 -13  15  -1    5.00    0.50
  15  -2  -1    5.20    0.50
  -2 -13  -1    4.30    0.80
  15  -2  -1    5.90    0.60
 -15   2   1    6.00    1.00
   2  13   1    4.30    0.50
  13 -15   1    5.30    0.80
   2  13   1    5.70    0.40
   2  13   1    6.30    0.40
  -3 -13  -1   -1.00    0.40
 -13  16  -1    0.00    0.20
   3  13   1   -0.10    0.20
   3  13   1    0.20    0.20
 -16   3   1    0.20    0.50
  13 -16   1    0.00    0.40
  -1  15  -1   16.70    0.80
 -14  -1  -1   21.30    1.20
  -1  15  -1   20.50    0.90
  -1  15  -1   20.60    0.80
  14   1   1   20.00    0.80
 -15  14   1   19.50    0.90
   1 -15   1   21.20    1.40
   0  14  -1    0.60    0.20
  14 -14  -1    0.30    0.40
   0  14  -1    0.70    0.30
   0  14  -1    0.60    0.20
   0  14  -1    0.70    0.20
 -14   0  -1    0.60    0.70
 -14  14   1    1.40    0.30
   0 -14   1   -0.40    0.40
   0 -14   1    1.00    0.60
 -14  14   1    0.90    0.50
  14   0   1    0.60    0.30
   1  13  -1   13.50    0.70
   1  13  -1   12.90    0.70
   1  13  -1   13.30    0.70
  13 -14  -1   15.70    1.30
 -14   1  -1   13.60    1.50
   1  13  -1   14.20    1.00
  14  -1   1   12.20    0.80
  -1 -13   1   13.80    1.30
 -13  14   1   12.90    1.00
  -1 -13   1   15.00    1.50
 -13  14   1   13.50    1.40
 -13  14   1   13.10    0.80
  12 -14  -1    5.80    1.00
   2  12  -1    6.60    0.60
   2  12  -1    5.30    0.70
 -14   2  -1    5.60    1.20
   2  12  -1    5.60    0.50
   2  12  -1    4.90    0.50
  14  -2   1    6.90    0.80
  -2 -12   1    8.00    1.20
 -12  14   1    5.00    0.80
  -2 -12   1    5.80    1.30
  14  -2   1    5.30    0.90
  14  -2   1    6.40    0.60
 -12  14   1    6.40    0.80
   3  11  -1   13.80    0.80
 -14   3  -1   13.60    1.70
   3  11  -1   13.00    0.80
  11 -14  -1   14.00    1.50
   3  11  -1   13.00    1.00
  11 -14  -1   15.30    1.20
 -11  14   1   12.90    1.60
  14  -3   1   11.30    1.30
  14  -3   1   13.70    0.90
  -3 -11   1   12.20    1.60
  -3 -11   1   12.20    1.60
 -11  14   1   10.00    1.00
  -3 -11   1   12.10    2.20
 -14   4  -1   10.40    0.90
 -14   4  -1   11.70    1.60
   4  10  -1   12.00    0.80
  10 -14  -1   10.30    1.50
   4  10  -1   10.30    1.00
   4  10  -1    8.80    0.90
  14  -4   1    9.40    1.20
  -4 -10   1   10.80    1.60
 -10  14   1   11.30    0.80
  -4 -10   1   11.90    1.80
 -10  14   1   12.70    1.20
  -4 -10   1    8.90    2.00
   9 -14  -1   12.40    1.60
 -14   5  -1   10.70    1.50
   5   9  -1   12.20    1.10
   5   9  -1   11.50    0.80
  -5  -9   1   11.20    1.70
  -5  -9   1   10.50    1.70
  -9  14   1    9.80    1.20
  -5  -9   1   10.20    2.10
  -9  14   1   12.10    0.70
  14  -5   1   11.30    1.40
   6   8  -1    0.70    0.30
   8 -14  -1    0.50    0.60
   8 -14  -1   -0.10    0.50
   6   8  -1    1.30    0.40
   6   8  -1    1.60    0.60
 -14   6  -1    0.80    0.80
  -6  -8   1    0.70    0.70
  14  -6   1    1.50    0.70
  -6  -8   1    3.00    1.50
  -6  -8   1    1.30    2.10
  -8  14   1    0.60    0.30
  -8  14   1    0.30    0.50
   7   7  -1    0.80    0.40
 -14   7  -1    1.20    0.70
   7 -14  -1    0.70    0.50
   7 -14  -1    1.20    0.80
   7   7  -1    0.90    0.30
   7   7  -1    1.10    0.30
  -7  14   1    1.20    0.50
  -7  14   1    1.20    0.30
  -7  -7   1    0.60    0.90
  -7  -7   1    2.80    1.60
  14  -7   1    1.70    0.70
   8   6  -1    8.40    0.60
   8   6  -1    9.70    0.80
   6 -14  -1    7.50    1.00
 -14   8  -1    8.10    1.20
   8   6  -1    8.60    1.10
   6 -14  -1    8.80    1.40
  14  -8   1    7.00    1.20
  -6  14   1    9.10    0.70
  -8  -6   1   10.30    1.80
  -8  -6   1    8.60    1.60
  -8  -6   1   10.60    2.80
 -14   9  -1   14.70    1.40
   9   5  -1   15.70    1.00
   9   5  -1   19.90    1.40
   9   5  -1   18.20    0.90
   5 -14  -1   20.60    2.00
   5 -14  -1   15.90    1.40
  -5  14   1   18.40    1.00
  14  -9   1   17.10    1.70
  -9  -5   1   14.20    2.10
  -5  14   1   17.30    1.10
  -9  -5   1   15.80    2.90
  -9  -5   1   16.60    2.00
   4 -14  -1   37.90    2.60
  10   4  -1   37.50    1.60
 -14  10  -1   33.30    1.60
 -14  10  -1   41.00    2.10
  10   4  -1   37.30    1.30
   4 -14  -1   40.90    2.00
  -4  14   1   39.20    1.50
  -4  14   1   39.90    1.70
 -10  -4   1   41.40    3.10
  14 -10   1   40.90    2.40
 -10  -4   1   38.60    2.70
  -4  14   1   36.60    1.50
 -10  -4   1   38.80    4.00
 -14  11  -1    8.60    0.90
   3 -14  -1    8.00    1.30
  11   3  -1    8.40    0.90
  11   3  -1    8.40    0.70
   3 -14  -1    7.20    0.90
 -14  11  -1    9.30    1.20
  14 -11   1    8.20    1.30
 -11  -3   1    5.00    2.20
 -11  -3   1    8.50    1.50
  -3  14   1    7.40    0.60
 -11  -3   1    7.60    1.60
  -3  14   1    9.10    1.20
  12   2  -1    8.80    0.70
 -14  12  -1   11.30    0.70
  12   2  -1    7.80    0.80
   2 -14  -1    7.40    1.20
  -2  14   1    8.40    0.80
  14 -12   1    8.30    1.20
  -2  14   1    8.30    0.70
 -12  -2   1    6.40    1.30
 -12  -2   1    7.50    1.40
  -2  14   1    8.60    0.50
   1 -14  -1    3.90    0.90
  13   1  -1    3.00    0.50
 -14  13  -1    3.20    0.70
  13   1  -1    2.20    0.40
 -14  13  -1    2.50    0.40
  14 -13   1    3.00    0.70
 -13  -1   1    3.50    1.00
  -1  14   1    2.50    0.50
  -1  14   1    2.80    0.40
  -1  14   1    2.50    0.40
   0 -14  -1    2.80    0.80
 -14  14  -1    3.10    0.40
  14   0  -1    2.60    0.50
  14   0  -1    2.20    0.40
 -14  14  -1    2.70    0.50
 -14   0   1    3.90    0.90
   0  14   1    2.70    0.40
   0  14   1    2.80    0.40
  14 -14   1    4.30    0.80
   0  14   1    3.50    0.30
  -1 -14  -1    8.80    0.90
  15  -1  -1   10.50    0.70
  15  -1  -1    8.10    0.50
 -14  15  -1    9.20    0.60
 -15   1   1   10.50    1.10
  14 -15   1    8.40    0.80
   1  14   1   10.10    0.60
  15   0   1    9.60    0.70
  15   0   1    9.60    0.50
 -15   1  -1   19.30    1.50
   1  14  -1   21.50    0.90
 -15   1  -1   21.80    1.10
  15  -1   1   20.20    0.80
 -14  15   1   19.40    0.80
   2  13  -1    2.20    0.40
 -15   2  -1    3.80    1.10
  13 -15  -1    1.90    0.50
   2  13  -1    2.40    0.30
   2  13  -1    2.60    0.30
  15  -2   1    2.70    0.40
 -13  15   1    2.60    0.40
  15  -2   1    2.70    0.50
  -2 -13   1    2.50    0.70
   3  12  -1    0.50    0.20
  12 -15  -1    0.20    0.50
   3  12  -1    0.30    0.30
 -15   3  -1    0.00    0.60
   3  12  -1    0.30    0.20
  15  -3   1    0.60    0.30
  -3 -12   1    0.00    0.60
  15  -3   1    0.60    0.30
  -3 -12   1    0.00    0.70
  15  -3   1    0.40    0.30
 -12  15   1    0.80    0.40
  11 -15  -1    1.10    0.60
 -15   4  -1    2.10    0.80
   4  11  -1    0.00    0.40
   4  11  -1    2.20    0.50
   4  11  -1    1.30    0.30
  -4 -11   1    1.40    0.70
  15  -4   1    0.20    0.50
  -4 -11   1    0.70    1.20
  -4 -11   1    1.20    0.80
 -11  15   1    1.70    0.40
  15  -4   1    1.50    0.40
 -15   5  -1    4.70    1.00
   5  10  -1    4.20    0.60
   5  10  -1    5.20    0.50
  10 -15  -1    7.10    1.50
  15  -5   1    4.30    0.60
  -5 -10   1    4.20    1.60
 -10  15   1    4.00    0.50
  -5 -10   1    4.70    1.40
  15  -5   1    4.80    0.80
  -5 -10   1    4.50    1.20
 -15   6  -1    5.20    1.60
   6   9  -1    5.00    0.70
   6   9  -1    6.00    0.60
   9 -15  -1    4.80    1.00
 -15   6  -1    5.60    0.70
  15  -6   1    4.60    0.80
  -6  -9   1    4.60    1.10
  -6  -9   1    6.10    1.20
  -9  15   1    5.60    0.50
  -9  15   1    6.60    0.80
  -9  15   1    4.90    0.60
   7   8  -1    4.00    0.50
   7   8  -1    4.60    0.50
   8 -15  -1    4.70    1.00
   7   8  -1    3.70    0.70
 -15   7  -1    6.00    1.70
  15  -7   1    4.30    0.90
  -8  15   1    3.90    0.50
  -8  15   1    4.90    0.60
  -7  -8   1    5.00    1.20
  -7  -8   1    1.40    1.60
  -7  -8   1    3.70    1.20
 -15   8  -1    0.90    0.80
   8   7  -1    0.30    0.20
   7 -15  -1    1.10    0.70
   8   7  -1    0.50    0.30
   8   7  -1    0.90    0.40
  -7  15   1    1.40    0.40
  -8  -7   1    1.30    0.90
  -8  -7   1    1.10    1.10
  15  -8   1    0.50    0.60
  -7  15   1    0.80    0.30
   9   6  -1    3.10    0.50
   9   6  -1    2.40    0.60
   9   6  -1    2.90    0.40
 -15   9  -1    2.50    0.70
  15  -9   1    2.20    0.70
  -9  -6   1    2.90    1.50
  -9  -6   1    4.20    1.10
  -9  -6   1    2.80    1.30
  -6  15   1    2.50    0.40
  -6  15   1    2.60    0.40
  10   5  -1   12.60    0.80
 -15  10  -1   15.40    1.20
  10   5  -1   12.80    0.60
  10   5  -1   10.60    1.00
  10   5  -1   13.40    1.10
   5 -15  -1   12.40    1.50
 -10  -5   1    8.30    2.00
  15 -10   1    9.40    1.50
  -5  15   1   13.10    0.70
 -10  -5   1   13.90    1.70
  -5  15   1   15.20    0.80
 -10  -5   1   12.20    1.50
   4 -15  -1    3.60    0.90
 -15  11  -1    3.00    0.70
  11   4  -1    4.40    0.50
 -15  11  -1    5.00    0.80
  11   4  -1    2.60    0.50
 -11  -4   1    3.00    1.00
  -4  15   1    2.90    0.40
  -4  15   1    3.20    0.40
  15 -11   1    3.40    0.80
 -11  -4   1    3.20    1.00
   3 -15  -1   17.10    1.50
 -15  12  -1   18.30    1.20
  12   3  -1   16.10    0.90
  12   3  -1   15.60    1.10
  -3  15   1   17.30    0.80
 -12  -3   1   15.10    1.60
  -3  15   1   13.90    0.80
  15 -12   1   14.90    1.30
   2 -15  -1    7.10    1.00
 -15  13  -1    5.50    0.70
  13   2  -1    4.90    0.70
  13   2  -1    5.80    0.50
  -2  15   1    5.60    0.50
  -2  15   1    5.10    0.50
 -13  -2   1    4.10    0.90
  15 -13   1    6.20    0.80
  14   1  -1    8.80    0.50
 -15  14  -1    9.50    0.70
  14   1  -1    9.20    0.70
   1 -15  -1   10.50    1.00
  -1  15   1    8.10    0.60
  15 -14   1    9.10    0.80
  -1  15   1    9.10    0.50
  -1  15   1    9.90    0.50
 -14  -1   1    8.30    1.00
  15   0  -1    9.10    0.50
   3  13  -1    3.10    0.30
 -16   3  -1    3.80    0.60
   3  13  -1    3.10    0.40
  -3 -13   1    3.10    0.60
  16  -3   1    3.80    0.50
   4  12  -1    6.30    0.50
 -16   4  -1    6.10    1.20
  12 -16  -1    5.20    0.60
   4  12  -1    5.60    0.60
 -12  16   1    6.00    0.70
  -4 -12   1    4.10    1.10
  16  -4   1    4.70    0.40
  11 -16  -1    1.70    0.70
 -16   5  -1    3.10    0.70
   5  11  -1    2.60    0.40
   5  11  -1    2.00    0.30
  16  -5   1    2.00    0.30
  16  -5   1    2.20    0.40
  16  -5   1    1.90    0.30
 -11  16   1    2.20    0.40
  -5 -11   1    1.90    0.70
   6  10  -1   -0.10    0.20
  10 -16  -1   -0.10    0.30
   6  10  -1   -0.80    0.40
  10 -16  -1    0.00    0.50
 -16   6  -1   -0.20    0.60
   6  10  -1    0.30    0.30
  16  -6   1   -0.20    0.20
 -10  16   1   -0.60    0.20
  -6 -10   1    0.20    0.50
 -10  16   1    0.20    0.30
  16  -6   1    0.50    0.30
   7   9  -1    2.50    0.60
 -16   7  -1    3.20    0.40
   7   9  -1    2.60    0.30
 -16   7  -1    3.40    0.70
   7   9  -1    2.60    0.40
   9 -16  -1    2.60    0.70
  16  -7   1    2.30    0.60
  -9  16   1    2.50    0.40
  -7  -9   1    2.80    0.80
  -9  16   1    2.40    0.40
  -9  16   1    3.00    0.40
  16  -7   1    2.00    0.40
  -7  -9   1    3.90    0.90
   8   8  -1    0.10    0.40
 -16   8  -1   -0.10    0.50
 -16   8  -1    0.00    0.40
   8   8  -1    0.00    0.20
   8 -16  -1    0.00    0.50
   8   8  -1    0.20    0.30
 -16   8  -1    0.20    0.60
  16  -8   1    0.10    0.50
  -8  -8   1   -1.30    0.70
  -8  -8   1    0.10    0.60
  -8  16   1    0.10    0.20
  -8  16   1    0.00    0.30
   9   7  -1    1.40    0.50
 -16   9  -1    0.30    0.40
   9   7  -1    0.70    0.20
   9   7  -1    0.90    0.20
   9   7  -1    0.40    0.20
 -16   9  -1    0.90    0.50
   7 -16  -1    1.40    0.70
  -9  -7   1    1.40    0.70
  -7  16   1    0.90    0.30
  -9  -7   1   -0.60    0.60
  -7  16   1    1.40    0.30
  16  -9   1    0.80    0.70
 -16  10  -1    1.00    0.50
   6 -16  -1   -0.10    0.50
  10   6  -1    0.70    0.40
  10   6  -1    0.60    0.20
  10   6  -1    0.70    0.20
  -6  16   1    0.50    0.30
  -6  16   1    0.60    0.20
 -10  -6   1    0.70    0.70
  16 -10   1    0.10    0.50
  11   5  -1    3.90    0.60
  11   5  -1    3.30    0.40
   5 -16  -1    4.10    0.70
 -16  11  -1    3.60    0.60
  -5  16   1    3.70    0.40
  16 -11   1    3.40    0.60
  -5  16   1    3.90    0.40
   4 -16  -1    2.90    0.60
 -16  12  -1    1.90    0.90
  12   4  -1    2.20    0.50
  12   4  -1    1.80    0.30
  -4  16   1    2.30    0.50
  16 -12   1    2.70    0.50
  -4  16   1    2.30    0.40
 -12  -4   1    0.40    0.90
   3 -16  -1    0.50    0.40
 -16  13  -1   -0.30    0.30
  13   3  -1    0.60    0.20
  13   3  -1   -0.20    0.30
  -3  16   1    0.30    0.20
  -3  16   1    0.00    0.20
 -13  -3   1   -0.20    0.50
   6  11  -1    0.90    0.20
 -17   6  -1    0.70    0.40
  -6 -11   1    0.20    0.60
 -11  17   1    0.80    0.20
   7  10  -1    2.70    0.40
 -17   7  -1    3.80    0.50
  17  -7   1    2.10    0.30
 -10  17   1    3.80    0.40
  -7 -10   1    1.50    0.60
  17  -7   1    1.80    0.60
   9 -17  -1   -0.40    0.40
   8   9  -1    0.20    0.20
   9 -17  -1    1.00    0.40
  17  -8   1    0.50    0.20
  -8  -9   1    0.90    0.60
  -9  17   1    0.80    0.20
   8 -17  -1    0.90    0.40
   8 -17  -1    0.40    0.40
  -8  17   1    0.30    0.20
  -9  -8   1    1.40    0.60
  17  -9   1    0.60    0.20
 -17  10  -1    2.40    0.40
   7 -17  -1    3.20    0.60
 -10  -7   1    2.20    0.80
  17 -10   1    1.90    0.30
 -17  11  -1    0.90    0.30
 -11  -6   1    1.00    0.70
  17 -11   1    0.80    0.20
  -6  17   1    0.80    0.20
   0   0  -2    0.10    0.40
   1  -1  -2 9999.00  236.78
  -1   0  -2 9670.33  249.28
   1   0   2 9363.06  247.18
   0  -1  -2 4310.17  107.09
  -1   1  -2 3899.71  120.19
   0   1   2 4087.59  104.99
   0   1   2 4061.69  109.29
   1  -1   2 4118.59  121.69
   2  -1  -2 2270.17   57.59
  -1   2  -2 2167.98   58.89
  -1  -1  -2 2306.17   75.89
   1   1   2 2467.25   75.29
   1   1   2 2355.46   72.59
   1  -2   2 2393.16   86.19
  -2   1   2 2496.55   71.09
   3  -2  -2 1846.72   61.69
   3  -2  -2 1851.21   45.50
  -1   3  -2 1743.83   48.30
  -2  -1  -2 1860.41   74.19
   3  -2  -2 1717.63   49.90
   2   1   2 1835.02   70.39
   1  -3   2 2095.49   84.19
  -3   2   2 1919.11   66.19
   2   1   2 1908.21   64.99
   2  -2  -2 6989.10  172.68
  -2   0  -2 7437.66  199.58
  -2   2   2 6750.02  171.68
   2   0   2 7050.89  194.78
   2   0   2 6704.43  183.38
  -2   2   2 7023.00  174.98
  -2   1  -2 2240.98   56.79
   1   1  -2 2187.98   56.59
  -2   1  -2 2360.56   83.29
  -1   2   2 2175.48   58.89
   2  -1   2 2295.67   82.29
  -1   2   2 2285.07   65.59
   2   0  -2 1257.77   33.00
  -2   2  -2 1129.29   77.39
  -2   2  -2 1220.28   33.60
   0  -2  -2 1285.77   44.00
   2  -2   2 1341.77   59.79
  -2   0   2 1291.87   49.30
   0   2   2 1241.88   36.30
   0   2   2 1272.07   45.30
  -1  -2  -2  150.88   15.70
  -2   3  -2  168.18    7.50
   3  -1  -2  170.98    6.40
   2  -3   2  152.88   20.00
  -3   1   2  161.58   16.30
   1   2   2  168.78   14.90
   4  -2  -2  232.48    7.40
   4  -2  -2  210.48   19.10
  -2   4  -2  225.48    9.80
  -2  -2  -2  240.18   24.40
  -4   2   2  236.68   23.00
   2  -4   2  227.78   27.50
  -2   5  -2 1764.42   49.40
   5  -3  -2 1856.51   76.09
  -3  -2  -2 1784.82   87.29
  -5   3   2 1835.22   83.19
   2  -5   2 1859.11   94.69
   3   2   2 1753.62   70.19
   4  -3  -2  821.12   40.70
  -1   4  -2  779.32   24.90
  -3  -1  -2  785.12   50.29
  -4   3   2  773.52   42.60
   3   1   2  850.51   47.70
  -4   3   2  850.41   24.00
   1  -4   2  848.12   56.79
   0   3  -2  192.68    8.70
  -3   0  -2  216.88   23.60
   3  -3  -2  182.58   14.90
   3   0   2  186.88   16.20
   3   0   2  192.08   21.20
  -3   3   2  203.68   17.00
  -3   3   2  186.68    6.40
  -3   3   2  184.48    8.80
   1   2  -2 1888.61   48.40
  -3   1  -2 1965.10   81.49
   2  -3  -2 1924.91   58.89
  -2   3   2 1812.52   56.19
  -2   3   2 1561.34   49.20
   3  -1   2 1949.30   78.39
   2   1  -2  165.08    7.30
  -3   2  -2  186.78   21.80
  -3   2  -2  169.38    7.20
  -1   3   2  152.38    8.90
  -1   3   2  149.09   12.60
   3  -2   2  155.18   20.30
  -3   3  -2 1309.77   33.90
   3   0  -2 1298.57   33.10
  -3   3  -2 1153.18   63.69
   0  -3  -2 1250.27   49.40
   0   3   2 1149.29   46.90
  -3   0   2 1164.18   55.89
   0   3   2 1216.58   37.30
   3  -3   2 1249.28   65.29
  -3   4  -2  179.98   25.60
   4  -1  -2  246.18    8.80
  -1  -3  -2  253.97   23.30
  -3   4  -2  249.08   10.00
   1   3   2  234.58   19.60
   1   3   2  224.58   12.20
   3  -4   2  252.47   29.20
  -4   1   2  247.68   24.10
   5  -2  -2  247.38    8.50
  -2  -3  -2  253.97   27.50
   5  -2  -2  261.87   24.80
  -3   5  -2  262.97   11.30
   2   3   2  249.18   13.50
   2   3   2  251.07   22.10
  -5   2   2  255.57   28.30
   3  -5   2  271.97   33.20
   6  -3  -2  286.07   14.20
   6  -3  -2  288.77   29.00
  -3   6  -2  252.37   12.10
   3   3   2  265.67   24.40
   3   3   2  259.97   14.60
   3  -6   2  286.57   36.60
   7  -4  -2    2.50    8.60
  -3   7  -2    8.00    2.70
   7  -4  -2    9.20    3.70
   3  -7   2    6.60    3.00
  -7   4   2    9.70    1.40
   4   3   2    9.00    5.80
   4   3   2    8.90    3.30
   3  -7   2   33.00   14.10
   6  -4  -2  195.48   23.60
  -2   6  -2  188.18   10.30
  -6   4   2  197.18   27.40
   2  -6   2  174.88   29.30
   4   2   2  186.88   20.60
   5  -4  -2  268.07   24.40
  -1   5  -2  264.37   12.30
  -4  -1  -2  310.87   33.60
  -1   5  -2  296.67   11.50
   4   1   2  265.77   22.90
  -5   4   2  290.17   11.40
  -5   4   2  235.58   25.90
   4   1   2  273.37   28.20
   1  -5   2  314.97   37.60
  -4   0  -2  420.16   38.60
   0   4  -2  396.56   15.50
   0   4  -2  426.36   13.80
   4  -4  -2  416.16   28.20
  -4   4   2  410.86   29.90
  -4   4   2  409.96   15.40
   4   0   2  415.06   27.60
   4   0   2  405.56   35.20
  -4   1  -2  741.23   52.89
   1   3  -2  700.43   24.00
   3  -4  -2  814.12   38.90
  -3   4   2  780.72   25.60
   4  -1   2  791.82   50.59
   4  -1   2  846.92   40.10
  -3   4   2  808.42   30.90
   2  -4  -2  252.47   19.70
  -4   2  -2  228.68   27.80
   2   2  -2  226.98   12.90
  -2   4   2  212.38   11.20
   4  -2   2  214.38   25.50
  -2   4   2  215.88   15.70
  -4   3  -2  241.68   29.00
   3   1  -2  231.38   11.60
  -4   3  -2  224.88    9.10
   4  -3   2  243.58   28.80
  -1   4   2  218.38   11.90
  -3  -1   2  247.18   25.20
   4   0  -2   14.00    2.60
  -4   4  -2   14.20    2.00
   4   0  -2   15.60    2.00
   0  -4  -2    7.50    5.20
  -4   4  -2   14.60    8.30
   0   4   2   12.50    3.30
   0   4   2   12.80    5.40
   4  -4   2   19.80    8.10
  -4   0   2   17.40    8.50
   5  -1  -2  267.07   10.10
  -4   5  -2  261.37   11.00
  -1  -4  -2  237.08   26.30
   1   4   2  250.77   13.90
  -5   1   2  262.47   29.80
   4  -5   2  227.38   29.90
   1   4   2  261.07   22.50
   6  -2  -2   93.09    4.80
  -4   6  -2   95.89    6.50
   6  -2  -2   82.79   20.10
  -2  -4  -2   96.69   25.30
   4  -6   2  102.59   26.50
   2   4   2   84.49   13.40
  -6   2   2  106.69   25.30
   2   4   2   81.49    7.90
   7  -3  -2  303.77   34.00
  -4   7  -2  323.37   14.60
   4  -7   2  335.17   10.40
   3   4   2  322.07   28.80
   4  -7   2  355.66   44.60
  -7   3   2  329.67    9.40
   3   4   2  314.77   17.30
   8  -4  -2  172.88   27.80
  -4   8  -2  166.88   10.70
   4  -8   2  167.48   46.30
   4  -8   2  173.08    6.80
   4   4   2  178.08   22.80
  -8   4   2  171.98    5.80
   4   4   2  146.39   11.80
   4   4   2  170.48    6.50
  -4   9  -2  293.87   15.70
  -5  -4  -2  285.87   10.50
  -5  -4  -2  279.87    8.80
   9  -5  -2  246.98   41.90
   5   4   2  269.87    9.30
   4  -9   2  287.37   10.10
  -9   5   2  279.57    8.50
   5   4   2  292.47    8.90
  -9   5   2  280.57    7.80
   5   4   2  264.77   16.70
   5   4   2  277.57   30.20
  -9   5   2  288.87    8.90
  -5  -3  -2  111.09    6.40
   8  -5  -2  107.19   28.40
  -3   8  -2  116.49    9.00
   8  -5  -2   95.29   11.60
   3  -8   2  122.09   32.10
   3  -8   2  112.29    5.40
  -8   5   2  112.49    4.40
   5   3   2  102.19   17.00
   5   3   2   94.89    9.40
   7  -5  -2  166.08   23.80
  -2   7  -2  158.48   10.30
  -7   5   2  153.18    5.40
   2  -7   2  146.19    6.30
   2  -7   2  165.18   32.30
   5   2   2  163.78   20.00
   5   2   2  155.08    6.00
   6  -5  -2  464.95   39.00
  -1   6  -2  508.75   20.20
  -1   6  -2  557.84   18.70
   5   1   2  470.95   42.80
   1  -6   2  515.75   54.89
  -6   5   2  563.24   18.70
   5   1   2  473.85   34.20
  -6   5   2  438.16   42.80
   0   5  -2  670.23   24.00
   5  -5  -2  655.83   43.00
   0   5  -2  724.33   21.80
  -5   5   2  728.73   23.50
  -5   5   2  691.93   47.40
   5   0   2  662.03   39.60
   1   4  -2  265.87    9.90
   4  -5  -2  237.68   23.80
  -5   1  -2  240.28   33.10
   5  -1   2  285.07   31.50
  -4   5   2  273.57   14.40
   5  -1   2  263.87   22.90
   3  -5  -2 1849.42   73.69
   2   3  -2 1774.12   57.79
  -5   2  -2 1911.41   98.69
  -3   5   2 1638.44   50.89
   5  -2   2 1821.12   89.59
  -3   5   2 1820.42   60.89
   2  -5  -2  259.27   24.20
  -5   3  -2  207.58   29.70
   3   2  -2  248.28   14.70
  -3  -2   2  243.48   27.70
  -2   5   2  230.68   18.50
   5  -3   2  277.67   31.40
   4   1  -2  257.17   14.00
  -5   4  -2  268.37   10.30
  -5   4  -2  255.47   32.70
   5  -4   2  259.27   32.30
  -1   5   2  247.78   20.50
  -1   5   2  240.48   13.50
  -4  -1   2  274.17   39.80
  -5   5  -2  563.24   18.50
   0  -5  -2  527.85   40.50
   5   0  -2  578.84   19.00
   5   0  -2  545.75   20.90
   0   5   2  559.34   23.40
   0   5   2  556.54   34.60
   5  -5   2  599.54   63.39
  -5   0   2  617.34   51.89
  -1  -5  -2 1570.14   85.29
   6  -1  -2 1647.14   43.70
  -5   6  -2 1631.24   44.70
   1   5   2 1523.05   68.19
   1   5   2 1634.84   50.99
   5  -6   2 1608.94   97.69
   7  -2  -2   53.39    3.90
  -5   7  -2   52.49    4.80
   2   5   2   57.59   14.70
   5  -7   2   52.09    3.30
   5  -7   2   39.20   16.80
   2   5   2   53.89    6.60
  -7   2   2   46.80    2.40
  -3  -5  -2  305.57   10.50
  -5   8  -2  302.07   14.30
   8  -3  -2  261.27   34.40
   3   5   2  309.17   30.00
   5  -8   2  301.87   43.20
   3   5   2  288.37   17.10
   5  -8   2  305.27   10.10
   3   5   2  299.07    9.80
  -8   3   2  305.77    9.10
  -4  -5  -2  147.19    6.30
   9  -4  -2  139.69   36.00
  -4  -5  -2  127.19    6.40
  -5   9  -2  136.89    9.90
  -4  -5  -2  132.79    5.10
   5  -9   2  128.49    6.00
   4   5   2  130.39    5.60
  -9   4   2  130.09    4.20
   4   5   2  134.89   20.80
   4   5   2  128.79   11.30
  -9   4   2  135.09    4.90
   4   5   2  139.99    5.40
  -5  10  -2   50.99    6.80
  -5  -5  -2   42.50    4.20
  10  -5  -2   46.40    2.60
  -5  -5  -2   48.20    3.20
  -5  -5  -2   46.90    2.90
 -10   5   2   49.70    2.70
 -10   5   2   48.60    2.20
   5 -10   2   50.89    3.80
   5   5   2   47.60    7.50
   5   5   2   35.90   14.40
 -10   5   2   42.30    3.00
   5   5   2   42.90    3.40
   5 -10   2   47.90    2.90
   5 -10   2   46.50    2.90
  -6  -5  -2   30.20    3.90
  11  -6  -2   39.40    2.40
  -6  -5  -2   38.10    2.90
  -6  -5  -2   37.10    2.80
  -5  11  -2   39.10    1.80
  -5  11  -2   40.50    1.60
 -11   6   2   35.60    2.10
 -11   6   2   37.40    2.40
   6   5   2   38.10   13.30
   5 -11   2   40.10    2.80
   5 -11   2   40.80    3.70
   5 -11   2   39.10    2.70
 -11   6   2   36.50    3.10
  -6  -4  -2   96.29    4.40
  -4  10  -2   92.29    3.60
  -6  -4  -2   95.49    4.30
  10  -6  -2   95.89    4.00
  -4  10  -2   97.29    3.30
  -6  -4  -2   93.19    5.70
  -4  10  -2   99.49    9.30
  -4  10  -2   90.69    2.80
 -10   6   2   98.29    4.00
   6   4   2   87.79    9.80
   6   4   2   90.79    4.10
   6   4   2   55.49   15.30
 -10   6   2   92.69    3.40
   6   4   2   90.89    4.70
   4 -10   2   94.79    4.30
   4 -10   2   96.19    5.40
   4 -10   2   93.09    4.30
   9  -6  -2   21.60   22.90
  -6  -3  -2   45.20    2.70
  -6  -3  -2   44.80    4.30
  -3   9  -2   51.59    6.40
  -6  -3  -2   48.80    3.10
   3  -9   2   44.50    3.70
   6   3   2   43.10    2.60
  -9   6   2   42.80    2.60
   6   3   2   32.50    6.50
   6   3   2   41.40    3.00
  -9   6   2   46.80    2.00
   6   3   2   62.69   16.60
  -9   6   2   45.10    2.50
  -2   8  -2  145.49   10.50
  -6  -2  -2  132.79    6.60
   8  -6  -2  153.88   33.70
   2  -8   2  143.39    6.40
   6   2   2  126.49   10.90
  -8   6   2  138.19    5.10
   6   2   2  136.29   20.00
   2  -8   2  146.49   38.50
   6   2   2  136.79    5.80
  -1   7  -2   27.80    4.20
  -6  -1  -2   24.30    3.90
  -1   7  -2   32.40    3.80
   7  -6  -2   18.70   13.60
   6   1   2   19.00    7.70
   6   1   2   25.00    2.20
   1  -7   2   29.50    3.20
  -7   6   2   25.90    1.90
   1  -7   2   26.30   16.20
   0   6  -2   39.10    3.90
   0   6  -2   41.70    5.00
   6  -6  -2   34.30   13.10
  -6   6   2   44.20    2.50
   6   0   2   58.69   15.70
  -6   6   2   38.00    4.30
   6   0   2   32.80   12.00
   5  -6  -2  494.75   38.60
   1   5  -2  505.95   16.70
   6  -1   2  478.85   46.50
  -5   6   2  486.85   19.40
   6  -1   2  514.45   35.70
   4  -6  -2  184.68   22.30
   2   4  -2  195.28   15.70
   2   4  -2  222.18    9.70
  -4   6   2  187.88   11.20
   6  -2   2  196.88   21.20
   6  -2   2  192.18   29.70
   3   3  -2  284.57   18.40
   3  -6  -2  287.77   29.00
  -3   6   2  282.17   14.60
  -3   6   2  275.97   20.50
   6  -3   2  286.67   35.40
   4   2  -2   92.59    9.30
   2  -6  -2   98.89   17.70
  -2   6   2   96.69   12.40
   6  -4   2   79.69   22.00
  -2   6   2   86.59    8.00
   5   1  -2 1571.84   51.99
   6  -5   2 1610.84   97.39
  -1   6   2 1679.23   51.99
  -1   6   2 1774.62   69.59
  -6   6  -2   65.09    4.60
   6   0  -2   61.49    5.20
   6   0  -2   72.09    6.50
   0   6   2   69.39    7.70
  -6   0   2   67.09    3.70
   6  -6   2   75.39   23.50
   0   6   2   68.39   12.00
   6  -6   2   64.09    3.50
  -6   7  -2  523.45   18.30
  -1  -6  -2  507.75   15.20
   7  -1  -2  538.15   18.70
   6  -7   2  571.14   59.69
   6  -7   2  503.25   15.00
   1   6   2  514.55   37.80
   1   6   2  517.75   23.90
   1   6   2  497.45   14.80
  -7   1   2  524.55   14.40
   8  -2  -2   34.90    3.90
  -2  -6  -2   39.00    3.40
  -6   8  -2   47.10    4.60
   2   6   2   41.00    6.00
  -8   2   2   43.40    2.70
   2   6   2   42.80   13.40
   6  -8   2   61.69   25.90
   6  -8   2   43.60    3.10
  -6   9  -2  142.99    9.00
  -3  -6  -2  119.29    6.10
  -3  -6  -2  123.59    4.90
  -3  -6  -2  126.69    5.00
   3   6   2  125.19    5.40
  -9   3   2  125.99    5.30
   3   6   2  120.89   10.80
   3   6   2  137.29   20.40
   6  -9   2  131.09    5.00
  -9   3   2  127.79    4.70
   6  -9   2  126.99    5.00
  -9   3   2  120.29    4.10
   6  -9   2  132.09    6.00
  -6  10  -2   38.10    1.40
  10  -4  -2   39.70    2.30
  -6  10  -2   35.80    3.00
  -4  -6  -2   38.90    3.80
  -6  10  -2   35.40    1.70
  -4  -6  -2   33.50    2.60
  -6  10  -2   39.10    2.10
  -4  -6  -2   40.00    2.90
 -10   4   2   35.40    2.00
   4   6   2   30.30    6.70
 -10   4   2   37.90    2.30
   6 -10   2   36.60    2.60
   6 -10   2   35.90    2.60
 -10   4   2   34.40    2.90
   6 -10   2   35.00    3.20
   4   6   2   42.50   16.10
  -5  -6  -2   25.00    2.30
  11  -5  -2   23.10    1.80
  -6  11  -2   20.60    1.30
  -5  -6  -2   21.50    2.50
  -5  -6  -2   22.60    3.30
  -6  11  -2   20.50    1.00
   6 -11   2   20.90    2.70
   6 -11   2   23.70    2.10
   5   6   2   11.40    4.70
   6 -11   2   22.20    2.20
   5   6   2    4.90    8.00
 -11   5   2   18.70    2.70
 -11   5   2   21.10    1.70
 -11   5   2   23.00    1.90
  12  -6  -2    1.50    0.60
  -6  -6  -2    0.80    1.20
  -6  -6  -2    0.60    2.00
  -6  -6  -2    0.50    0.90
  -6  12  -2    1.50    0.40
  -6  12  -2    1.00    0.40
   6 -12   2    2.50    1.20
 -12   6   2   -1.60    1.40
 -12   6   2    0.30    0.90
   6   6   2   -4.70    9.10
 -12   6   2    0.60    0.70
   6 -12   2    1.20    1.00
   6 -12   2    1.40    0.80
  -6  13  -2    8.20    0.80
  -6  13  -2    7.50    0.80
  -7  -6  -2    8.20    1.60
  -6  13  -2    8.00    0.70
  13  -7  -2    8.90    1.30
  -7  -6  -2    7.90    1.40
   6 -13   2    6.00    1.60
   6 -13   2    7.10    1.50
   6 -13   2    8.40    1.60
 -13   7   2    3.70    1.20
 -13   7   2    7.50    1.30
   7   6   2    7.30    0.70
 -13   7   2    8.10    2.10
  -7  -5  -2    6.60    2.20
  12  -7  -2    7.10    1.10
  -5  12  -2    6.90    0.80
  -7  -5  -2    7.90    1.40
  -5  12  -2    7.30    0.90
  -7  -5  -2    5.10    1.50
 -12   7   2    4.80    1.60
 -12   7   2    7.50    1.30
 -12   7   2    6.40    1.20
   5 -12   2    8.80    1.60
   7   5   2  -18.80   11.80
   5 -12   2    7.90    1.60
   5 -12   2    6.30    1.70
  -4  11  -2    6.70    0.60
  11  -7  -2    8.60    1.40
  -4  11  -2    9.50    1.30
  -7  -4  -2    9.20    1.80
  -4  11  -2    7.40    0.70
  -4  11  -2    5.70    3.90
  -4  11  -2    7.90    1.00
  -7  -4  -2    8.60    1.60
  -7  -4  -2    8.00    2.10
 -11   7   2    6.50    1.00
 -11   7   2    5.90    1.50
   4 -11   2    7.10    1.40
   4 -11   2    8.70    1.70
   7   4   2   20.80    9.10
   7   4   2    5.00    1.20
   4 -11   2    8.00    2.10
 -11   7   2    6.70    1.10
  -7  -3  -2   42.20    2.80
  10  -7  -2   42.60    2.50
  -3  10  -2   39.20    2.50
  -7  -3  -2   40.80    4.40
  -3  10  -2   42.20    6.30
  -7  -3  -2   41.80    3.10
  -3  10  -2   42.50    1.50
  -3  10  -2   43.50    2.00
  -3  10  -2   42.90    2.20
   7   3   2   41.40    2.20
   7   3   2   43.40   14.50
 -10   7   2   46.10    2.70
 -10   7   2   43.90    2.80
 -10   7   2   42.30    2.10
   7   3   2   43.40    2.60
   3 -10   2   43.60    3.80
   3 -10   2   40.20    2.70
   3 -10   2   43.40    2.90
   7   3   2   42.80    3.10
   7   3   2   34.00    7.80
  -7  -2  -2    4.80    1.20
   9  -7  -2   -4.10   22.40
  -2   9  -2    0.00    2.30
   9  -7  -2    4.50    1.00
  -2   9  -2    4.50    0.50
  -7  -2  -2    3.00    1.50
  -7  -2  -2    0.20    1.90
  -9   7   2    6.00    1.10
  -9   7   2    3.80    1.00
   7   2   2    0.30    3.00
  -9   7   2    3.40    0.70
   2  -9   2    2.90    2.70
   2  -9   2    1.70    0.90
   7   2   2    8.80    7.10
   7   2   2    4.20    1.00
   7   2   2    3.10    0.80
   2  -9   2    3.30    1.30
   7   2   2    3.60    1.00
  -7  -1  -2   29.60    3.70
   8  -7  -2   13.70   17.80
  -1   8  -2   23.30    5.50
   1  -8   2   24.70    3.20
   7   1   2   24.50    2.20
  -8   7   2   21.40    1.80
   7   1   2   33.30   12.60
   0   7  -2  207.68   13.20
   0   7  -2  230.08   11.20
   7  -7  -2  191.68   29.20
  -7   0  -2  196.68    8.20
   7   0   2  240.38   35.70
   0  -7   2  211.08    8.50
   7   0   2  221.38    7.70
   7   0   2  194.88   23.50
  -7   7   2  213.98    7.10
   1   6  -2   23.40    3.90
   1   6  -2   26.20    3.20
   6  -7  -2   44.10   14.90
  -1  -6   2   27.60    3.50
   7  -1   2   28.50    2.40
  -6   7   2   27.80    4.10
   7  -1   2   35.60   11.50
   7  -1   2   23.40   12.50
   2   5  -2  158.78    7.50
   5  -7  -2  139.99   24.60
  -5   7   2  143.59    5.50
  -2  -5   2  156.68    6.80
   7  -2   2  148.09   19.10
   7  -2   2  151.98    5.90
  -5   7   2  159.48   10.30
   7  -2   2  182.38   28.80
   4  -7  -2   23.90   10.90
   3   4  -2   10.70    3.70
  -4   7   2    6.20    2.20
   7  -3   2   18.40    8.90
   7  -3   2    7.50    1.30
   7  -3   2    7.30    4.90
  -4   7   2    6.50    1.20
   4   3  -2  323.57   20.80
   3  -7  -2  328.37   36.70
   7  -4   2  325.97   10.20
  -3   7   2  336.37   24.90
  -3   7   2  320.87   16.90
   7  -4   2  349.17   42.90
   2  -7  -2   39.60   15.80
   5   2  -2   38.90    6.70
  -2   7   2   48.60   12.00
  -2   7   2   49.90    3.30
  -2   7   2   52.39    6.40
  -5  -2   2   45.50    3.00
   7  -5   2   49.20   20.60
   7  -5   2   49.40    3.00
   6   1  -2  502.75   23.60
   6   1  -2  520.25   20.20
   1  -7  -2  482.45   50.69
   1  -7  -2  533.05   15.10
  -1   7   2  536.05   36.30
  -1   7   2  470.45   23.00
   7  -6   2  531.15   14.90
  -1   7   2  503.05   14.70
   7  -6   2  503.45   54.79
   7   0  -2   32.70    4.10
   0  -7  -2   32.40    2.90
   0   7   2   34.40    5.40
   7  -7   2   42.00   22.40
   7  -7   2   29.10    2.50
  -7   0   2   34.20    2.50
   0   7   2   34.80    2.50
   8  -1  -2   32.00    4.40
  -1  -7  -2   44.50    3.40
   1   7   2   59.29   16.20
   1   7   2   42.70    2.90
   7  -8   2   41.40    3.00
   1   7   2   36.90    5.90
  -8   1   2   41.00    3.00
  -2  -7  -2   25.50    2.20
  -2  -7  -2   26.00    3.00
  -2  -7  -2   25.00    2.30
  -9   2   2   25.90    1.70
  -9   2   2   22.30    2.60
  -9   2   2   22.50    1.80
   2   7   2   29.90   12.40
   7  -9   2   25.30    2.80
   7  -9   2   24.50    2.10
   2   7   2   25.70    6.10
   2   7   2   26.90    2.30
   7  -9   2   20.90    1.90
  -3  -7  -2   13.00    2.40
  -7  10  -2   13.90    1.00
  -7  10  -2   12.90    1.30
  -3  -7  -2   10.20    1.60
  -7  10  -2   13.90    1.60
  -3  -7  -2   12.80    1.90
  -7  10  -2   11.10    0.70
   3   7   2    5.60    3.70
   7 -10   2    9.90    1.60
 -10   3   2   12.10    1.40
 -10   3   2   11.60    1.50
   7 -10   2    8.30    1.70
 -10   3   2    8.10    1.80
   7 -10   2   13.40    1.80
   3   7   2   26.00    9.60
  -7  11  -2   26.50    1.60
  -7  11  -2   30.80    1.30
  -4  -7  -2   33.00    3.60
  -4  -7  -2   29.50    2.70
  11  -4  -2   27.90    2.00
  -4  -7  -2   33.30    2.60
  -7  11  -2   29.30    1.50
 -11   4   2   33.20    2.30
   7 -11   2   32.20    2.50
   4   7   2   23.60    6.10
 -11   4   2   30.00    2.20
   7 -11   2   33.50    3.30
   4   7   2   31.40   13.80
 -11   4   2   26.20    3.20
   7 -11   2   31.50    2.40
  12  -5  -2   18.30    1.70
  -5  -7  -2   24.70    2.30
  -5  -7  -2   19.90    3.00
  -7  12  -2   22.70    1.30
  -5  -7  -2   28.00    2.40
  -7  12  -2   22.60    1.10
   7 -12   2   23.60    2.90
 -12   5   2   20.50    2.10
 -12   5   2   19.20    3.00
   5   7   2   23.00    1.10
 -12   5   2   20.90    1.90
   7 -12   2   28.50    2.40
   5   7   2    3.90   12.50
   7 -12   2   26.10    2.30
  -7  13  -2    0.10    0.40
  -6  -7  -2    0.30    0.90
  -6  -7  -2    0.20    1.00
  -7  13  -2   -0.10    0.30
  -7  13  -2   -0.60    0.50
  13  -6  -2    0.10    0.60
 -13   6   2   -0.70    1.10
   7 -13   2    1.00    0.90
   7 -13   2    0.30    0.70
 -13   6   2    0.10    1.70
 -13   6   2    0.30    0.70
   7 -13   2   -1.80    0.80
  -7  14  -2    3.10    0.50
  -7  -7  -2    4.90    1.20
  14  -7  -2    4.00    0.80
  -7  14  -2    3.40    0.60
  -7  14  -2    4.30    0.60
  -7  14  -2    3.80    0.50
  -7  -7  -2    1.50    0.80
   7   7   2    3.50    0.50
 -14   7   2    2.90    1.00
   7   7   2    3.70    0.70
 -14   7   2    3.30    1.30
   7 -14   2    3.40    1.30
   7 -14   2    5.10    1.10
   7 -14   2    3.90    1.00
  -8  -7  -2    4.00    1.10
  -7  15  -2    2.70    0.50
  -7  15  -2    4.20    0.80
  15  -8  -2    3.70    0.60
  -7  15  -2    3.30    0.50
   7 -15   2    3.90    1.50
   8   7   2    3.40    0.60
   7 -15   2    4.90    1.10
   7 -15   2    3.30    0.80
 -15   8   2    2.10    0.80
   8   7   2    3.50    0.50
  -6  14  -2   44.60    1.90
  -6  14  -2   41.40    1.60
  -6  14  -2   45.60    1.90
  -6  14  -2   42.70    1.70
  14  -8  -2   41.40    2.20
  -8  -6  -2   44.10    2.80
   6 -14   2   44.90    2.80
 -14   8   2   44.80    2.60
   6 -14   2   47.00    2.70
   6 -14   2   45.70    3.40
   8   6   2   40.30    1.60
 -14   8   2   46.00    2.50
  -5  13  -2    5.40    0.70
  -8  -5  -2    3.70    1.20
  -5  13  -2    4.20    0.70
  13  -8  -2    3.70    1.30
  -5  13  -2    3.10    0.50
 -13   8   2    4.50    1.20
 -13   8   2    4.00    1.10
   5 -13   2    5.30    1.60
 -13   8   2    7.50    1.80
   5 -13   2    5.80    1.50
   5 -13   2    4.10    1.20
  -8  -4  -2   16.80    2.10
  -8  -4  -2   18.10    2.20
  -4  12  -2   16.80    1.20
  -4  12  -2   17.10    1.10
  12  -8  -2   18.90    1.60
  -4  12  -2   16.70    0.90
  -8  -4  -2   12.00    2.70
  -4  12  -2   18.30    1.00
   4 -12   2   19.40    2.40
 -12   8   2   17.30    1.60
 -12   8   2   15.70    2.20
 -12   8   2   19.00    1.80
   4 -12   2   21.80    2.30
   4 -12   2   14.10    2.60
  -3  11  -2  245.38    7.50
  -8  -3  -2  268.17    9.00
  -3  11  -2  251.87    6.70
  -3  11  -2  275.17    7.00
  -8  -3  -2  253.67   10.00
  -3  11  -2  240.08    8.00
  -3  11  -2  258.17    6.90
  -3  11  -2  259.97   18.20
 -11   8   2  261.67    8.80
 -11   8   2  260.57    8.00
   3 -11   2  278.27   10.00
   8   3   2  250.37   29.70
   3 -11   2  274.87   10.60
   8   3   2  263.57   10.60
 -11   8   2  252.37    8.40
  -8  -2  -2  201.18    7.10
  -2  10  -2  200.88   14.80
  -8  -2  -2  195.38    8.70
  -2  10  -2  204.58    5.40
  10  -8  -2  205.48    6.90
  -2  10  -2  195.68    6.20
  -2  10  -2  188.38    6.50
  -8  -2  -2  204.18    7.00
  -2  10  -2  199.38    5.40
 -10   8   2  203.58    6.90
   2 -10   2  216.78    7.30
   2 -10   2  209.88    9.00
   2 -10   2  209.08    7.30
   8   2   2  201.88   48.40
 -10   8   2  207.68    7.10
   8   2   2  197.68    6.30
 -10   8   2  198.88    6.00
   8   2   2  201.08    7.00
  -8  -1  -2  295.67    9.10
  -8  -1  -2  284.47   10.80
   9  -8  -2  301.77    9.10
  -1   9  -2  290.47   17.70
  -8  -1  -2  289.17    8.90
  -1   9  -2  284.97    8.20
  -1   9  -2  292.97    7.50
   9  -8  -2  315.27    8.50
  -1   9  -2  268.17    8.40
  -9   8   2  299.57    8.10
   8   1   2  297.67   31.10
   8   1   2  268.97    9.70
   1  -9   2  281.27    9.50
  -9   8   2  290.87    9.10
  -9   8   2  290.97    9.00
   8   1   2  272.47    8.40
   1  -9   2  296.87   11.00
   1  -9   2  288.67    9.30
   8   1   2  288.97    9.10
   0   8  -2   32.60    5.20
   8  -8  -2    0.40   20.80
  -8   0  -2   34.50    4.00
  -8   0  -2   28.80    2.80
   0   8  -2   28.80    1.20
  -8   0  -2   27.00    2.10
   8  -8  -2   30.20    2.10
  -8   8   2   30.20    2.10
   8   0   2   32.10    2.60
   8   0   2   27.50    1.90
   8   0   2   32.70    2.20
   8   0   2   31.10   10.40
  -8   8   2   32.70    1.70
   0  -8   2   34.10    3.90
   7  -8  -2   22.90    2.10
  -8   1  -2   24.80    3.60
   1   7  -2   15.30    4.00
   7  -8  -2   35.30   20.60
   8  -1   2   23.80    2.20
   8  -1   2   11.80    8.80
  -1  -7   2   28.70    3.90
  -7   8   2   26.20    1.90
   6  -8  -2  147.59   30.50
   6  -8  -2  136.29    5.50
  -8   2  -2  139.69    6.40
   2   6  -2  143.29   10.90
   8  -2   2  136.59   19.80
  -6   8   2  142.29    5.40
  -6   8   2  144.69   10.30
   8  -2   2  142.29    5.90
  -2  -6   2  147.39    7.10
   8  -2   2  119.69   33.80
   5  -8  -2  109.09    4.80
   5  -8  -2  133.69   38.50
  -5   8   2  112.89    4.70
   8  -3   2  166.08   38.60
  -3  -5   2  118.59    6.20
  -5   8   2  117.29    9.30
  -5   8   2  107.19    5.90
   8  -3   2   90.79   16.30
   8  -3   2  111.69    5.00
   4  -8  -2  193.78   60.39
   4  -8  -2  166.48    6.30
   4   4  -2  150.78   15.10
  -4  -4   2  182.68    7.60
   8  -4   2  172.18    6.50
  -4   8   2  166.08   11.90
   8  -4   2  155.18   20.90
  -4   8   2  166.88    6.20
   8  -4   2  155.58   35.20
   5   3  -2  303.77   21.20
   3  -8  -2  305.87   39.50
  -3   8   2  313.57   17.30
  -3   8   2  300.27   10.20
   8  -5   2  296.67   41.90
   8  -5   2  308.87   10.10
  -5  -3   2  305.67   10.50
   6   2  -2   44.90    5.40
   2  -8  -2   44.50    3.20
   2  -8  -2   45.70   22.50
   6   2  -2   48.30    9.60
   8  -6   2   42.20   22.90
  -2   8   2   40.60    5.90
  -2   8   2   38.60    2.70
  -6  -2   2   39.00    3.40
   8  -6   2   37.50    2.80
  -2   8   2   30.50    9.30
   1  -8  -2   28.20   21.30
   1  -8  -2   43.70    3.30
   7   1  -2   41.70    5.00
  -1   8   2   45.90    2.90
  -1   8   2   36.60   11.60
   8  -7   2   45.20    3.10
  -1   8   2   42.50    6.20
  -7  -1   2   43.70    3.40
   0  -8  -2    0.20    1.10
   8   0  -2    0.80    2.00
   0  -8  -2    2.00    1.00
   0  -8  -2    3.30    1.10
   0   8   2    1.30    0.80
   8  -8   2    0.40    0.60
   8  -8   2    1.00    0.60
  -8   0   2   -0.60    0.40
   8  -8   2   -0.60    0.70
   0   8   2   -1.10    1.60
  -8   0   2   -0.20    1.20
  -8   0   2    0.50    0.70
   0   8   2   -0.30    4.00
  -8   9  -2   27.30    1.80
  -8   9  -2   29.70    1.40
  -1  -8  -2   26.40    2.30
  -1  -8  -2   30.40    2.40
   9  -1  -2   25.30    1.80
   1   8   2   43.50   13.70
   8  -9   2   30.00    2.20
  -9   1   2   31.40    2.10
   8  -9   2   25.80    2.20
   1   8   2   35.30    5.90
  -9   1   2   28.20    3.10
  -9   1   2   30.60    2.10
   8  -9   2   30.30    2.70
  -8  10  -2    8.90    0.70
  -2  -8  -2   10.40    1.70
  10  -2  -2    9.80    1.30
  -8  10  -2    8.50    0.70
  -2  -8  -2    6.50    1.90
  -2  -8  -2   10.10    1.70
   8 -10   2    8.10    1.40
   2   8   2    4.90    6.80
   2   8   2    8.20    3.80
 -10   2   2   11.20    1.50
 -10   2   2    9.00    2.30
 -10   2   2    9.00    1.40
   8 -10   2    9.90    2.10
   8 -10   2    9.10    1.50
  -8  11  -2    1.60    0.70
  -8  11  -2    1.90    0.60
  -3  -8  -2    3.20    1.00
  -3  -8  -2    2.30    1.60
  11  -3  -2    2.70    0.80
  -8  11  -2    2.30    0.40
   3   8   2    1.10    0.60
   3   8   2   -3.80    2.40
 -11   3   2    2.30    0.80
   8 -11   2    2.00    1.00
   8 -11   2    1.70    0.90
 -11   3   2    0.90    1.10
   3   8   2   -2.70    6.50
   8 -11   2    1.40    0.90
 -11   3   2    2.60    1.90
  -8  12  -2   14.90    1.10
  -4  -8  -2   14.30    1.90
  -4  -8  -2   15.10    2.50
  12  -4  -2   13.20    1.40
  -8  12  -2   12.70    1.20
  -4  -8  -2   13.10    1.80
  -8  12  -2   15.10    0.90
   8 -12   2   15.10    2.50
 -12   4   2   14.30    3.00
   8 -12   2   15.50    2.10
 -12   4   2   14.00    1.80
 -12   4   2   13.30    1.90
   4   8   2   14.70    1.10
   8 -12   2   17.10    1.90
  -8  13  -2   23.60    1.30
  -8  13  -2   25.90    1.30
  -8  13  -2   23.40    1.30
  13  -5  -2   21.50    1.80
  -5  -8  -2   24.00    2.50
  -5  -8  -2   26.60    2.40
   8 -13   2   23.60    2.30
 -13   5   2   19.50    3.30
 -13   5   2   25.10    2.60
   8 -13   2   24.20    2.20
   8 -13   2   23.90    2.60
 -13   5   2   23.90    2.20
  -8  14  -2   18.20    1.10
  -8  14  -2   17.10    0.90
  -6  -8  -2   12.30    1.30
  -8  14  -2   17.60    1.10
  -6  -8  -2   17.40    1.90
  14  -6  -2   16.60    0.90
   8 -14   2   18.20    1.70
   8 -14   2   14.30    2.10
   8 -14   2   16.80    1.80
 -14   6   2   16.30    1.70
   6   8   2   15.40    1.20
 -14   6   2   11.10    2.70
 -14   6   2   16.60    2.00
  15  -7  -2    1.70    0.50
  -7  -8  -2    1.80    1.30
  -8  15  -2    2.10    0.40
  -8  15  -2    1.70    0.40
  -8  15  -2    2.30    0.50
   8 -15   2    1.50    0.80
 -15   7   2    1.50    0.80
   8 -15   2    0.20    1.40
   8 -15   2    1.90    0.70
   7   8   2    1.80    0.50
  16  -8  -2    0.40    0.30
  -8  -8  -2    0.50    0.60
  -8  16  -2    0.80    0.30
  -8  16  -2    0.30    0.30
  -8  16  -2    0.50    0.30
 -16   8   2   -0.10    0.60
   8 -16   2    1.20    0.50
   8   8   2    0.70    0.20
   8 -16   2    0.90    0.50
  17  -9  -2    2.20    0.30
  17  -9  -2    0.80    0.40
   8 -17   2    1.80    0.60
  -7  16  -2    0.00    0.20
  -9  -7  -2   -0.10    0.50
  16  -9  -2    0.00    0.30
  -7  16  -2    0.30    0.30
  -7  16  -2    0.10    0.20
   9   7   2    0.10    0.30
   9   7   2    0.30    0.20
   7 -16   2    0.40    0.40
   7 -16   2   -0.20    0.50
 -16   9   2   -0.60    0.50
  -6  15  -2    0.60    0.30
  -6  15  -2    0.20    0.30
  15  -9  -2   -0.10    0.40
  -6  15  -2    0.40    0.40
  -6  15  -2    0.40    0.30
  -9  -6  -2    0.40    0.70
   9   6   2    0.20    0.30
   9   6   2    0.60    0.20
   6 -15   2    0.40    0.70
   6 -15   2    0.90    0.70
   9   6   2    0.00    0.20
 -15   9   2    0.50    0.70
  -5  14  -2   16.20    0.90
  -5  14  -2   15.20    1.00
  -5  14  -2   15.40    0.90
  -9  -5  -2   13.60    1.80
  14  -9  -2   13.20    1.30
   5 -14   2   16.80    2.50
   5 -14   2   12.10    1.70
 -14   9   2   15.60    1.60
   5 -14   2   14.60    1.80
   9   5   2   15.50    0.90
  -4  13  -2    3.90    0.60
  13  -9  -2    3.20    0.90
  -4  13  -2    3.10    0.40
  -4  13  -2    2.90    0.50
  -4  13  -2    5.20    0.90
  -9  -4  -2    2.00    1.20
  -9  -4  -2    2.80    1.00
   4 -13   2    2.60    1.40
 -13   9   2    2.60    0.90
 -13   9   2    1.30    0.90
   4 -13   2    2.90    1.30
   4 -13   2    3.60    1.30
  -3  12  -2   24.50    1.10
  -9  -3  -2   26.40    2.50
  12  -9  -2   24.70    2.00
  -3  12  -2   24.90    1.20
  -9  -3  -2   22.80    2.30
  -3  12  -2   25.80    1.20
  -3  12  -2   26.10    1.50
   9   3   2   25.40    2.10
 -12   9   2   23.90    1.70
 -12   9   2   26.60    2.60
 -12   9   2   27.60    2.10
   3 -12   2   27.20    2.60
   3 -12   2   27.70    2.50
   3 -12   2   27.70    3.30
  11  -9  -2  251.67    8.10
  -2  11  -2  257.77    6.70
  -2  11  -2  245.68    6.60
  -9  -2  -2  241.48    9.60
  -2  11  -2  252.87    6.60
  -9  -2  -2  238.08    7.90
  -2  11  -2  242.78    8.40
  -2  11  -2  255.97    7.20
  -2  11  -2  230.48    8.50
  -2  11  -2  279.17   24.80
  -9  -2  -2  250.57    8.50
 -11   9   2  262.27    8.30
   2 -11   2  256.57    8.60
   9   2   2  200.08   36.40
   2 -11   2  255.57    8.50
   2 -11   2  243.98   12.10
 -11   9   2  248.98    8.40
   9   2   2  256.27    8.40
 -11   9   2  256.17    7.10
  -1  10  -2  162.48    5.60
  -1  10  -2  163.58    4.60
  -1  10  -2  173.18    5.40
  -1  10  -2  167.48    4.60
  -1  10  -2  152.98   13.50
  -9  -1  -2  151.78    7.60
  10  -9  -2  169.68    6.10
  -9  -1  -2  167.78    6.10
  -9  -1  -2  170.08    6.30
 -10   9   2  169.98    6.10
   9   1   2  170.88    6.30
   1 -10   2  167.18    6.40
   1 -10   2  177.88    8.20
   9   1   2  165.98    5.50
   9   1   2  153.78   24.80
 -10   9   2  170.88    6.10
 -10   9   2  168.08    5.10
   1 -10   2  175.78    6.60
   0   9  -2   69.19    3.20
   0   9  -2   73.79    3.00
  -9   0  -2   77.19    3.90
  -9   0  -2   76.09    3.80
   0   9  -2   75.29    2.40
   9  -9  -2   73.19    2.90
   9  -9  -2   78.19    3.70
   0   9  -2   68.09    8.80
  -9   9   2   76.49    3.60
   0  -9   2   75.89    3.80
   0  -9   2   82.29    5.60
   9   0   2  100.89   19.10
   0  -9   2   80.09    4.20
  -9   9   2   79.29    3.70
   9   0   2   71.09    3.20
  -9   9   2   77.49    2.90
   9   0   2   71.39    4.20
   9   0   2   80.29    3.80
   8  -9  -2  287.97    8.30
   1   8  -2  272.97    8.20
   1   8  -2  339.47   10.30
   1   8  -2  276.37   17.70
   8  -9  -2  308.07   10.90
   8  -9  -2  279.67    8.90
  -9   1  -2  275.07   10.60
  -9   1  -2  286.97    8.90
   9  -1   2  293.87    9.20
  -8   9   2  285.77    8.00
  -1  -8   2  286.47   11.30
   9  -1   2  244.98   29.70
   9  -1   2  295.17   10.00
  -1  -8   2  266.37    9.50
   9  -1   2  294.97    8.70
  -1  -8   2  291.07    9.30
   7  -9  -2    3.30    1.10
   2   7  -2    2.70    0.70
  -9   2  -2    4.40    1.40
   2   7  -2    1.30    1.70
  -9   2  -2    4.80    1.00
  -9   2  -2    1.50    2.00
   7  -9  -2    3.70    0.80
   7  -9  -2    4.00    0.90
  -7   9   2    2.80    0.60
   9  -2   2    4.00    1.00
  -2  -7   2    4.40    1.10
  -7   9   2    3.10    0.80
  -2  -7   2    1.70    1.50
   9  -2   2    4.50    1.10
   9  -2   2    4.00    0.90
   9  -2   2    3.00    6.60
   6  -9  -2   44.40    2.70
   6  -9  -2   42.10    2.90
   6  -9  -2   77.09   30.20
  -9   3  -2   41.90    2.30
   3   6  -2   43.20    6.30
  -6   9   2   49.80    6.20
   9  -3   2   44.10    2.60
   9  -3   2   44.70    3.10
   9  -3   2   48.00   14.60
  -3  -6   2   46.90    4.70
  -6   9   2   41.20    2.60
   9  -3   2   44.80    2.40
   5  -9  -2  285.37    9.50
   4   5  -2  281.37   16.60
   5  -9  -2  267.07   42.30
   5  -9  -2  286.17    8.90
   9  -4   2  276.47    8.50
  -5   9   2  284.17    9.10
   9  -4   2  282.07    8.90
   9  -4   2  283.87    9.70
  -4  -5   2  291.27   11.10
  -5   9   2  316.17   17.10
   9  -4   2  277.27   30.90
   4  -9  -2  141.89    5.90
   4  -9  -2  126.49    5.10
   4  -9  -2  129.19   35.30
   5   4  -2  150.58   15.50
   5   4  -2  134.49   10.80
   9  -5   2  143.39   21.10
  -4   9   2  131.59    5.30
  -4   9   2  140.49    9.20
   9  -5   2  130.89    5.10
  -5  -4   2  131.89    7.00
  -4   9   2  139.39   11.20
   9  -5   2  135.39    4.90
   9  -5   2  136.59    5.90
   6   3  -2  105.39   13.40
   3  -9  -2  129.79    5.70
   6   3  -2  115.79    9.80
   3  -9  -2  122.29    4.70
   3  -9  -2  126.19    5.00
   3  -9  -2  120.69   36.20
   9  -6   2  126.09    5.70
  -3   9   2  129.29    5.10
   9  -6   2  128.89    5.00
  -6  -3   2  134.29    6.90
  -3   9   2  131.79   11.20
   9  -6   2  121.89    4.70
   2  -9  -2   24.30    2.00
   2  -9  -2   23.30    2.60
   7   2  -2   25.50    5.50
  -9   7  -2   22.40    1.60
   2  -9  -2   25.10    2.10
   2  -9  -2   66.59   37.70
   9  -7   2   24.80    2.00
  -7  -2   2   26.30    2.30
  -7  -2   2   24.80    2.00
  -2   9   2   24.60    6.20
   9  -7   2   26.00    2.10
  -7  -2   2   23.90    3.90
  -2   9   2   20.60    2.10
   8   1  -2   29.00    1.40
   8   1  -2   29.30    5.80
   1  -9  -2   33.00    2.30
  -9   8  -2   29.40    1.80
   1  -9  -2   29.00    2.40
   9  -8   2   30.40    2.20
  -8  -1   2   27.90    2.10
  -8  -1   2   28.30    3.70
  -1   9   2   30.30    2.50
  -1   9   2   24.70    5.80
  -8  -1   2   27.20    2.40
   9  -8   2   29.70    2.70
   9  -8   2   31.70    2.20
  -1   9   2   36.10   12.80
  -9   9  -2    2.20    0.40
   9   0  -2    2.60    0.50
  -9   9  -2    2.40    0.70
   0  -9  -2    1.90    1.00
   0  -9  -2    1.50    1.10
   0  -9  -2    2.20    1.10
   9  -9   2    1.90    1.00
  -9   0   2    1.20    1.80
   0   9   2    0.90    1.70
   9  -9   2    1.70    0.80
  -9   0   2    1.50    0.70
   9  -9   2    1.70    0.80
  -9   0   2    0.40    1.10
   0   9   2    0.50    5.40
  -1  -9  -2   84.29    4.90
  -9  10  -2   82.89    3.40
  -1  -9  -2   83.89    3.90
  10  -1  -2   86.89    3.00
  -9  10  -2   89.89    2.90
  10  -1  -2   80.59    3.50
   9 -10   2   84.09    3.90
   9 -10   2   85.79    4.90
   1   9   2   87.99   10.30
   1   9   2  114.49   25.10
 -10   1   2   87.79    4.10
   9 -10   2   84.09    4.10
 -10   1   2   88.49    5.90
 -10   1   2   88.89    4.00
  11  -2  -2    1.80    0.80
  -9  11  -2    2.30    0.70
  -2  -9  -2    2.90    1.20
  -2  -9  -2    1.60    1.30
  -9  11  -2    2.80    0.50
  -2  -9  -2    3.10    1.10
   9 -11   2    1.80    0.80
   9 -11   2    1.60    1.00
 -11   2   2    2.10    1.40
 -11   2   2    1.90    0.80
   2   9   2   -0.70    2.50
 -11   2   2    3.30    2.50
   9 -11   2    3.60    1.00
  -9  12  -2   49.40    2.20
  -9  12  -2   49.20    2.00
  -3  -9  -2   47.60    2.90
  -3  -9  -2   43.80    3.70
  -9  12  -2   46.00    1.70
  12  -3  -2   47.30    2.50
  -3  -9  -2   50.29    3.20
 -12   3   2   42.00    4.90
   3   9   2   42.80    7.40
 -12   3   2   48.30    3.30
 -12   3   2   51.49    3.00
   9 -12   2   50.69    3.70
   9 -12   2   50.09    2.90
   9 -12   2   49.99    3.10
  13  -4  -2   29.00    1.40
  -9  13  -2   27.10    1.20
  13  -4  -2   33.50    2.60
  -9  13  -2   29.70    1.50
  -9  13  -2   29.50    1.40
  -4  -9  -2   30.50    2.10
  13  -4  -2   25.90    1.70
  -4  -9  -2   28.10    2.70
  -9  13  -2   28.30    1.90
   9 -13   2   27.90    2.50
   9 -13   2   29.90    2.90
 -13   4   2   24.80    3.80
   9 -13   2   30.10    2.70
 -13   4   2   29.60    2.40
  -9  14  -2   34.50    1.50
  -5  -9  -2   36.50    2.50
  -9  14  -2   36.30    1.60
  -9  14  -2   34.60    1.30
  14  -5  -2   34.60    1.70
  14  -5  -2   35.50    1.40
   9 -14   2   34.30    2.80
 -14   5   2   34.20    4.30
   9 -14   2   32.40    2.20
   9 -14   2   34.10    2.40
 -14   5   2   32.20    2.40
 -14   5   2   34.60    2.90
  15  -6  -2    7.70    0.60
  -9  15  -2    8.10    1.10
  -9  15  -2    7.80    0.60
  15  -6  -2    6.80    0.80
  -6  -9  -2    7.40    1.30
  -9  15  -2    7.30    0.80
 -15   6   2    5.40    1.10
   6   9   2    8.60    0.60
   9 -15   2    5.80    1.30
   9 -15   2    6.20    1.20
  -9  16  -2    0.50    0.30
  16  -7  -2    0.80    0.40
  -9  16  -2    0.20    0.20
  -9  16  -2   -0.10    0.20
  -7  -9  -2    0.80    0.60
   9 -16   2    0.50    0.50
   7   9   2    0.50    0.20
 -16   7   2    0.20    0.70
  17  -8  -2    2.10    0.30
  17  -8  -2    2.30    0.40
   9 -17   2    3.00    0.60
   8   9   2    2.20    0.40
   8   9   2    2.40    0.30
  17 -10  -2    0.50    0.30
  17 -10  -2    0.60    0.30
 -10  -7  -2    0.70    0.20
  -7  17  -2    1.10    0.40
   7 -17   2    1.90    0.70
  -6  16  -2    3.10    0.40
 -10  -6  -2    4.20    0.80
  16 -10  -2    2.90    0.40
  -6  16  -2    2.80    0.40
 -16  10   2    2.50    0.70
  10   6   2    3.50    0.30
   6 -16   2    2.90    0.50
   6 -16   2    2.50    0.70
  10   6   2    2.70    0.40
  -5  15  -2    2.80    0.40
 -10  -5  -2    4.10    1.00
  -5  15  -2    3.20    0.60
  -5  15  -2    3.50    0.40
  15 -10  -2    2.70    0.50
  10   5   2    2.50    0.30
 -15  10   2    2.80    0.80
   5 -15   2    2.50    0.80
   5 -15   2    3.70    1.10
  10   5   2    2.60    0.40
 -10  -4  -2    8.00    1.40
  -4  14  -2    7.20    0.90
  -4  14  -2    8.20    0.80
  -4  14  -2    7.40    0.70
  14 -10  -2    6.70    1.00
   4 -14   2    5.80    1.50
   4 -14   2    7.30    1.30
 -14  10   2    6.50    1.10
  10   4   2    6.50    0.70
   4 -14   2    7.60    1.30
  13 -10  -2   15.00    1.50
  -3  13  -2   15.00    0.90
  -3  13  -2   14.70    0.80
  -3  13  -2   15.30    1.10
 -10  -3  -2   12.50    1.80
  -3  13  -2   14.60    0.90
   3 -13   2   20.00    2.20
 -13  10   2   13.10    1.60
   3 -13   2   15.10    2.00
   3 -13   2   15.10    2.60
 -13  10   2   19.10    1.50
  -2  12  -2   31.60    1.40
 -10  -2  -2   32.60    2.50
  -2  12  -2   27.30    1.80
  -2  12  -2   27.50    1.20
 -10  -2  -2   26.20    2.10
  12 -10  -2   30.80    2.20
  -2  12  -2   31.70    1.30
  -2  12  -2   31.90    1.70
   2 -12   2   28.40    3.40
   2 -12   2   33.40    2.60
 -12  10   2   28.30    1.80
   2 -12   2   30.70    2.70
  10   2   2   30.20    2.30
 -12  10   2   31.00    2.30
  -1  11  -2    3.10    0.50
 -10  -1  -2    3.80    1.40
 -10  -1  -2    3.40    1.30
  11 -10  -2    4.80    1.10
  -1  11  -2    4.60    0.80
  -1  11  -2    3.70    0.60
  -1  11  -2   -7.10    5.80
  -1  11  -2    5.40    0.90
  -1  11  -2    6.50    1.00
   1 -11   2    5.70    1.70
  10   1   2    4.10    1.00
 -11  10   2    4.00    0.70
 -11  10   2    6.00    1.20
   1 -11   2    3.80    1.90
 -11  10   2    4.80    1.20
   1 -11   2    4.00    1.10
   0  10  -2    3.00    0.50
  10 -10  -2    1.40    0.70
   0  10  -2    2.20    3.10
   0  10  -2    3.10    0.70
 -10   0  -2    1.10    1.00
   0  10  -2    2.60    0.40
 -10  10   2    2.10    0.80
   0 -10   2    3.80    1.50
   0 -10   2    4.50    2.10
  10   0   2    1.70    0.70
   0 -10   2    2.40    1.00
 -10  10   2    2.10    0.60
 -10   1  -2  164.28    6.20
   1   9  -2  172.78   14.50
   9 -10  -2  167.18    6.30
   9 -10  -2  202.68    5.50
   1   9  -2  168.98    5.60
   1   9  -2  169.08    4.70
 -10   1  -2  165.38    6.00
   1   9  -2  170.98    4.70
   1   9  -2  179.58    5.60
  -1  -9   2  183.38    8.70
  10  -1   2  159.18    6.70
  10  -1   2  173.68    5.70
  10  -1   2  174.68    6.40
  -9  10   2  175.38    5.20
  -9  10   2  170.48    6.10
  -1  -9   2  169.88    6.70
  -1  -9   2  171.98    6.50
  10  -1   2  134.69   26.10
   2   8  -2  211.28    5.50
 -10   2  -2  199.38    6.70
   2   8  -2  188.38    5.50
 -10   2  -2  207.08    7.00
   2   8  -2  200.18   15.50
   2   8  -2  205.18    6.30
   8 -10  -2  203.98    7.10
   2   8  -2  207.58    5.40
   2   8  -2  198.68    6.20
   8 -10  -2  205.08    6.30
  -2  -8   2  214.58    9.70
  10  -2   2  182.08   28.60
  -2  -8   2  208.68    7.30
  10  -2   2  199.68    7.70
  10  -2   2  210.08    7.20
  -2  -8   2  199.38    7.40
  -8  10   2  207.08    6.90
  -8  10   2  204.08    5.90
  10  -2   2  201.48    6.60
 -10   3  -2   38.70    2.50
   3   7  -2   43.20    1.80
   7 -10  -2   46.90    2.80
   7 -10  -2   45.90    3.00
   3   7  -2   30.40    2.50
   7 -10  -2   43.50    2.40
   3   7  -2   44.70    2.20
 -10   3  -2   37.60    2.80
   3   7  -2   44.20    1.60
   3   7  -2   36.90    6.30
  10  -3   2   44.80    2.40
  -7  10   2   42.00    1.90
  10  -3   2   45.70    3.20
  -3  -7   2   38.80    3.40
  -3  -7   2   42.20    2.80
  10  -3   2   53.89   16.70
  10  -3   2   40.50    2.60
  -7  10   2   41.50    2.50
  -3  -7   2   39.30    4.90
 -10   4  -2   92.49    3.90
   4   6  -2   93.29    3.10
   6 -10  -2   90.89    4.20
   4   6  -2   90.59    2.80
   6 -10  -2   98.09    3.90
 -10   4  -2   94.69    3.80
   6 -10  -2   94.79    4.60
   4   6  -2  101.49   10.30
  10  -4   2   95.49    3.90
  -6  10   2   93.89    3.40
  -6  10   2   93.19    4.10
  -4  -6   2   98.99    6.70
  -4  -6   2   98.49    4.40
  -4  -6   2   93.99    4.70
  -6  10   2  108.09    9.90
  10  -4   2  101.19   23.80
  10  -4   2   98.69    5.00
  10  -4   2   98.19    4.30
 -10   5  -2   46.90    2.50
   5 -10  -2   45.10    2.80
   5   5  -2   47.40    1.80
   5   5  -2   39.00    6.90
   5 -10  -2   48.00    2.60
   5 -10  -2   46.90    3.20
  10  -5   2   35.30   16.40
  -5  10   2   47.20    2.70
  -5  -5   2   43.90    3.40
  10  -5   2   50.69    2.90
  -5  10   2   42.00    6.30
  10  -5   2   48.40    2.60
  -5  -5   2   50.09    5.40
  -5  -5   2   50.39    3.00
  10  -5   2   44.80    3.30
   6   4  -2   36.10    1.60
 -10   6  -2   35.30    2.20
   4 -10  -2   37.80    2.40
   6   4  -2   36.20    1.90
   6   4  -2   40.00    6.10
   4 -10  -2   34.40    3.60
   4 -10  -2   34.20    2.50
  10  -6   2   38.50    2.30
  -4  10   2   39.80    6.30
  -4  10   2   39.50    2.50
  -6  -4   2   34.30    2.50
  -6  -4   2   36.90    4.80
  -6  -4   2   36.70    3.20
  10  -6   2   39.40    2.90
  -4  10   2   44.60    5.30
  10  -6   2   37.40    2.50
  10  -6   2   28.70   14.40
   3 -10  -2    8.40    1.90
 -10   7  -2   12.00    1.30
 -10   7  -2   13.20    1.40
   7   3  -2   12.20    0.90
   7   3  -2    8.30    3.60
   3 -10  -2   11.90    1.60
   3 -10  -2   10.10    1.50
   7   3  -2    9.70    1.10
  -3  10   2    8.20    3.50
  -3  10   2   12.10    4.10
  -7  -3   2    9.70    2.00
  -7  -3   2    9.60    3.20
  10  -7   2   11.70    1.70
  10  -7   2   10.00    2.00
  -7  -3   2   12.80    1.80
  10  -7   2   11.90    1.40
 -10   8  -2    9.50    1.20
   2 -10  -2   11.00    1.70
   8   2  -2   11.20    1.30
   8   2  -2    9.50    0.60
   2 -10  -2    9.70    2.00
   8   2  -2   20.00    5.90
   8   2  -2    8.80    0.90
   2 -10  -2    8.70    1.50
  10  -8   2    9.60    1.40
  -8  -2   2    7.40    1.30
  10  -8   2    9.20    1.70
  -2  10   2    2.60    2.30
  -8  -2   2    9.70    2.00
  -8  -2   2    6.30    2.70
  10  -8   2   10.50    1.50
   1 -10  -2   88.69    4.20
 -10   9  -2   83.99    3.50
   1 -10  -2   83.09    4.80
   1 -10  -2   87.19    3.90
   9   1  -2   84.39    2.90
  10  -9   2   85.49    3.90
  -9  -1   2   82.99    4.40
  -1  10   2   81.39    9.50
  -9  -1   2   89.39    4.10
  10  -9   2   86.79    4.20
  10  -9   2   90.39    4.90
  -9  -1   2   86.89    6.40
  10   0  -2  241.78    6.80
 -10  10  -2  238.48    6.60
   0 -10  -2  247.28    7.80
   0 -10  -2  245.58    8.40
   0 -10  -2  233.98    9.10
 -10   0   2  240.48    8.10
   0  10   2  237.18   16.00
  10 -10   2  256.47    8.40
  10 -10   2  233.98    9.20
 -10   0   2  234.78   10.70
 -10   0   2  245.98    8.30
  10 -10   2  242.08    7.90
  -1 -10  -2   27.60    2.90
  11  -1  -2   25.50    1.50
  -1 -10  -2   25.40    2.40
  -1 -10  -2   25.80    2.20
 -10  11  -2   28.40    1.70
 -10  11  -2   27.40    1.30
   1  10   2   25.20    5.30
  10 -11   2   24.00    2.60
  10 -11   2   28.10    2.10
  10 -11   2   28.50    2.30
 -11   1   2   26.20    2.30
 -11   1   2   21.70    2.70
 -11   1   2   20.10    3.70
  -2 -10  -2   10.00    1.60
  12  -2  -2   10.20    1.00
 -10  12  -2    9.50    0.90
  -2 -10  -2   10.70    1.50
 -10  12  -2    9.30    0.80
 -10  12  -2   10.20    1.20
  -2 -10  -2    7.60    1.90
 -12   2   2    7.70    2.00
   2  10   2   13.40    4.80
  10 -12   2    6.90    1.60
 -12   2   2    8.70    1.60
  10 -12   2    7.60    1.30
 -12   2   2    9.10    3.20
  10 -12   2    7.30    1.40
  13  -3  -2    0.60    0.40
  -3 -10  -2    0.90    0.80
 -10  13  -2    0.60    0.30
  13  -3  -2    0.50    0.30
  -3 -10  -2   -0.10    0.70
 -10  13  -2    0.80    0.40
 -10  13  -2    0.80    0.50
 -13   3   2    0.00    0.80
  10 -13   2   -0.10    0.50
  10 -13   2    0.50    0.70
 -13   3   2   -1.00    2.10
 -13   3   2    0.40    1.60
  10 -13   2    0.40    0.70
 -10  14  -2    4.40    0.70
  -4 -10  -2    3.00    1.10
  14  -4  -2    2.80    0.50
 -10  14  -2    3.30    0.50
  14  -4  -2    3.30    0.60
 -10  14  -2    5.90    0.60
  10 -14   2    4.30    1.00
  10 -14   2    2.80    0.80
 -14   4   2   -1.70    2.40
  10 -14   2    2.00    1.10
 -14   4   2    4.10    1.20
 -14   4   2    2.80    1.50
   4  10   2    3.00    0.40
 -10  15  -2   21.20    1.30
  -5 -10  -2   24.60    2.50
 -10  15  -2   22.00    1.10
  15  -5  -2   21.40    1.40
  15  -5  -2   22.30    0.90
   5  10   2   23.90    1.20
  10 -15   2   21.20    1.40
 -15   5   2   15.70    2.10
  10 -15   2   22.00    1.90
  16  -6  -2    7.20    0.70
 -10  16  -2    6.70    0.50
  -6 -10  -2    7.00    0.70
  -6 -10  -2    6.90    0.90
 -10  16  -2    7.10    0.60
  16  -6  -2    7.90    0.70
  10 -16   2    7.20    1.00
   6  10   2    8.10    0.50
 -16   6   2    8.10    1.10
 -10  17  -2    4.10    0.30
  17  -7  -2    3.50    0.50
  17  -7  -2    3.30    0.50
   7  10   2    4.20    0.40
  10 -17   2    4.30    0.70
  -6  17  -2    1.00    0.20
   6 -17   2    0.30    0.40
  16 -11  -2    0.60    0.30
  -5  16  -2    0.50    0.30
 -11  -5  -2    0.70    0.50
  -5  16  -2    0.90    0.30
  11   5   2    0.40    0.30
  11   5   2    0.30    0.30
   5 -16   2    1.40    0.60
 -16  11   2    0.30    0.50
 -11  -4  -2    1.20    0.70
  -4  15  -2    2.10    0.40
  15 -11  -2    2.20    0.40
  -4  15  -2    1.80    0.40
  -4  15  -2    1.90    0.40
   4 -15   2    1.90    0.70
 -15  11   2    2.20    0.70
   4 -15   2    1.20    0.90
   4 -15   2    1.50    0.80
  11   4   2    1.80    0.30
  11   4   2    2.00    0.20
  14 -11  -2   -0.50    0.40
 -11  -3  -2    0.70    0.80
  -3  14  -2    0.20    0.30
  -3  14  -2   -0.20    0.20
 -11  -3  -2   -0.30    0.50
  -3  14  -2    0.70    0.40
 -14  11   2   -0.40    0.30
   3 -14   2    0.50    1.00
   3 -14   2    0.90    0.80
 -14  11   2    0.40    0.60
  11   3   2    0.00    0.20
  11   3   2    0.40    0.30
   3 -14   2    0.20    0.80
  13 -11  -2   11.40    1.20
  -2  13  -2   10.70    0.70
  -2  13  -2   10.30    0.80
 -11  -2  -2   10.00    1.60
  -2  13  -2   11.70    1.00
   2 -13   2    8.70    1.50
   2 -13   2    8.20    1.50
   2 -13   2   12.30    2.80
 -13  11   2    8.50    1.30
  12 -11  -2    6.40    1.30
  -1  12  -2    5.50    0.70
  -1  12  -2    5.10    1.00
  -1  12  -2    3.70    0.70
 -11  -1  -2    3.90    2.10
  -1  12  -2    5.10    1.00
  11   1   2    3.70    1.40
   1 -12   2    5.00    1.50
  11   1   2    4.00    0.70
 -12  11   2    5.00    1.30
   1 -12   2    6.00    1.90
   1 -12   2    4.40    1.70
 -11   0  -2    4.30    1.20
   0  11  -2    8.50    1.10
   0  11  -2    8.60    0.70
 -11   0  -2   10.00    1.60
   0  11  -2    8.10    0.70
  11 -11  -2    7.30    1.30
   0 -11   2    7.50    1.50
   0 -11   2    7.10    2.20
  11   0   2    7.60    1.30
  11   0   2    7.70    0.80
 -11  11   2    6.10    1.20
 -11  11   2    9.50    1.00
   0 -11   2    8.00    1.80
  10 -11  -2    1.90    0.70
 -11   1  -2    3.50    1.20
   1  10  -2    3.40    0.50
 -11   1  -2    1.50    1.30
   1  10  -2    4.00    0.80
   1  10  -2    3.30    0.50
   1  10  -2    5.20    0.80
  11  -1   2    4.10    1.00
  11  -1   2    4.20    0.70
  -1 -10   2    4.30    1.20
  -1 -10   2    4.00    1.60
  -1 -10   2    8.20    2.40
 -10  11   2    4.30    0.60
 -10  11   2    2.20    0.90
   2   9  -2  259.47    6.60
   9 -11  -2  251.57    8.30
   2   9  -2  241.48   18.40
   2   9  -2  253.57    7.40
 -11   2  -2  242.38    7.50
   2   9  -2  223.88    8.50
 -11   2  -2  253.77    8.20
   2   9  -2  247.28    6.50
   9 -11  -2  242.68    7.10
  -2  -9   2  259.47    8.60
  11  -2   2  239.58    7.40
  -2  -9   2  254.87    8.70
  -9  11   2  254.37    6.80
  -2  -9   2  252.07   12.80
  11  -2   2  252.27    8.40
   8 -11  -2  271.47    9.70
   8 -11  -2  260.47    7.70
 -11   3  -2  251.17    7.70
   3   8  -2  266.67    6.80
   3   8  -2  255.17    6.90
   3   8  -2  246.18    7.50
   3   8  -2  244.08   18.10
   3   8  -2  264.57    6.80
 -11   3  -2  258.47   10.10
  -3  -8   2  268.77   11.40
  11  -3   2  261.57    8.70
  11  -3   2  243.78    9.10
  11  -3   2  263.57    8.90
  -8  11   2  265.57    7.20
  -3  -8   2  279.77   10.70
   4   7  -2    8.70    1.10
   4   7  -2    5.90    0.70
   4   7  -2    7.60    0.60
   7 -11  -2    8.40    1.80
 -11   4  -2    7.70    1.30
   7 -11  -2    7.60    1.20
   4   7  -2    6.40    1.00
   7 -11  -2    9.10    1.60
   4   7  -2   12.00    3.70
  -4  -7   2    8.80    1.60
  -4  -7   2    8.00    2.10
  -4  -7   2   13.40    3.70
  11  -4   2    8.00    1.30
  11  -4   2    8.10    1.20
  11  -4   2    5.10    1.50
  -7  11   2    7.70    0.80
   6 -11  -2   39.90    2.70
   5   6  -2   36.40    1.60
 -11   5  -2   39.70    2.40
   6 -11  -2   35.00    2.90
   6 -11  -2   36.70    2.30
   5   6  -2   45.20    7.10
   5   6  -2   33.80    1.90
  11  -5   2   38.50    3.00
  11  -5   2   27.50   14.30
  -6  11   2   41.00    6.40
  -5  -6   2   36.20    2.70
  -5  -6   2   35.50    4.90
  -5  -6   2   40.60    3.70
  11  -5   2   38.80    2.60
  -6  11   2   38.50    1.70
  11  -5   2   37.70    2.30
 -11   6  -2   21.80    1.70
   5 -11  -2   19.20    2.00
   5 -11  -2   20.50    1.80
   6   5  -2   31.30    6.90
   5 -11  -2   16.90    2.20
   6   5  -2   21.00    1.50
   6   5  -2   23.20    1.20
  -5  11   2   22.00    5.60
  -5  11   2   24.50    1.20
  -6  -5   2   20.50    2.70
  -6  -5   2   23.70    4.30
  11  -6   2   13.50   17.90
  11  -6   2   18.60    1.70
  -6  -5   2   20.80    2.10
  11  -6   2   23.90    2.40
  11  -6   2   20.70    1.90
   7   4  -2   30.00    1.40
   7   4  -2   29.60    1.20
   7   4  -2   34.20    7.50
 -11   7  -2   31.40    2.10
   4 -11  -2   30.90    2.10
   4 -11  -2   30.30    2.50
   4 -11  -2   28.40    2.70
   7   4  -2   31.30    1.80
  11  -7   2   28.50    2.10
  -7  -4   2   30.90    2.50
  -4  11   2   34.40    1.50
  -4  11   2   38.00    7.80
  11  -7   2    4.30   15.60
  -7  -4   2   35.00    3.60
  11  -7   2   33.50    2.80
  11  -7   2   33.10    2.40
  -7  -4   2   28.40    4.40
   8   3  -2    1.50    0.30
 -11   8  -2    2.80    0.50
   8   3  -2    1.90    0.50
   8   3  -2    2.50    0.50
   3 -11  -2    1.20    0.80
   8   3  -2    0.80    0.50
   8   3  -2    4.20    3.30
 -11   8  -2    2.60    0.80
   3 -11  -2    0.50    1.00
  -3  11   2    0.80    2.40
  -3  11   2   11.70    3.80
  11  -8   2    0.70    0.90
  11  -8   2    3.20   12.40
  11  -8   2    1.80    0.80
  -8  -3   2    2.60    2.00
  -8  -3   2    0.90    2.80
  11  -8   2    2.00    0.80
   9   2  -2   -3.90    5.10
   9   2  -2    1.80    0.60
   2 -11  -2    2.40    0.90
   9   2  -2    2.20    0.50
   9   2  -2    2.10    0.40
   2 -11  -2    0.20    1.20
 -11   9  -2    2.50    0.70
 -11   9  -2    3.00    0.60
   2 -11  -2    3.00    1.00
  11  -9   2    6.70    1.30
  -2  11   2    0.20    1.80
  -2  11   2   -0.40    3.40
  11  -9   2    2.00    0.90
  -9  -2   2    3.70    3.00
  -9  -2   2    2.80    1.10
  11  -9   2    1.60    0.90
  -9  -2   2    2.70    2.00
 -11  10  -2   27.20    1.80
 -11  10  -2   25.40    1.30
  10   1  -2   26.50    1.50
  10   1  -2   26.30    1.70
   1 -11  -2   26.90    2.40
   1 -11  -2   27.80    2.80
   1 -11  -2   27.60    2.10
  11 -10   2   28.20    2.10
  -1  11   2   28.00    8.20
  -1  11   2   20.60    5.10
  11 -10   2   28.10    2.70
 -10  -1   2   24.90    3.00
 -10  -1   2   26.50    4.50
 -10  -1   2   26.70    2.40
  11 -10   2   26.50    2.20
 -11  11  -2   67.19    2.40
  11   0  -2   66.79    2.50
  11   0  -2   68.19    2.90
 -11  11  -2   69.79    2.90
 -11  11  -2   61.39    2.30
   0 -11  -2   69.59    3.30
   0 -11  -2   70.29    3.80
   0 -11  -2   59.39    4.00
 -11   0   2   69.89    3.80
 -11   0   2   70.79    6.50
   0  11   2   71.49    8.40
  11 -11   2   71.19    3.70
  11 -11   2   70.69    4.20
 -11   0   2   70.59    4.50
  11 -11   2   70.39    3.40
  -1 -11  -2   15.30    2.10
  12  -1  -2   17.70    1.30
  -1 -11  -2   18.00    1.70
  12  -1  -2   22.70    1.70
 -11  12  -2   22.60    1.10
   1  11   2   20.60    5.10
  11 -12   2   16.30    2.10
 -12   1   2   15.50    3.60
 -12   1   2   15.00    2.00
 -12   1   2   16.90    3.20
  11 -12   2   13.00    1.80
  11 -12   2   19.90    2.90
 -11  13  -2   11.50    1.10
  13  -2  -2    8.60    0.90
  -2 -11  -2    8.50    1.40
 -11  13  -2    8.50    0.70
  13  -2  -2    9.20    0.80
 -11  13  -2   10.50    0.90
  -2 -11  -2    8.10    1.00
  11 -13   2    9.80    1.60
 -13   2   2    9.40    1.50
  11 -13   2    8.30    1.40
  11 -13   2    7.90    1.20
 -13   2   2    7.70    2.90
 -13   2   2    8.70    2.00
  14  -3  -2    8.20    0.70
 -11  14  -2    8.60    0.80
 -11  14  -2    9.10    0.80
  14  -3  -2    8.60    0.80
  -3 -11  -2    8.20    1.30
 -11  14  -2    8.00    0.70
  11 -14   2    7.80    1.30
 -14   3   2    3.40    2.60
 -14   3   2    8.20    1.40
   3  11   2    8.70    0.60
 -14   3   2   10.10    1.70
   3  11   2    7.60    0.50
  11 -14   2   11.10    2.50
  11 -14   2    9.80    1.10
 -11  15  -2    1.90    0.50
  15  -4  -2    1.40    0.40
  15  -4  -2    2.20    0.30
  15  -4  -2    1.90    0.50
  -4 -11  -2    2.50    0.80
 -11  15  -2    1.50    0.40
  11 -15   2    1.60    0.50
   4  11   2    1.80    0.30
  11 -15   2    1.80    0.70
 -15   4   2    2.10    0.90
 -11  16  -2    4.40    0.50
  16  -5  -2    4.10    0.50
  16  -5  -2    3.30    0.50
  -5 -11  -2    3.80    1.00
 -16   5   2    4.60    0.90
  11 -16   2    5.30    0.80
   5  11   2    5.00    0.40
   6  11   2    4.50    0.40
  16 -12  -2   -0.10    0.20
  -4  16  -2    0.60    0.20
 -12  -4  -2    1.00    0.50
  -4  16  -2    0.30    0.20
  12   4   2    0.60    0.30
   4 -16   2    1.30    0.50
  -3  15  -2    9.00    0.60
 -12  -3  -2   10.30    1.20
  -3  15  -2    8.20    0.70
  15 -12  -2    9.10    0.80
  -3  15  -2    8.70    0.70
   3 -15   2    7.70    1.00
   3 -15   2    8.20    1.10
  12   3   2    8.30    0.60
 -15  12   2    7.80    1.00
  -2  14  -2    0.50    0.30
  14 -12  -2   -0.50    0.40
 -12  -2  -2    0.80    1.40
  -2  14  -2    0.20    0.20
  14 -12  -2    0.30    0.30
 -12  -2  -2   -0.20    0.50
   2 -14   2    0.30    0.80
 -14  12   2   -0.10    0.30
   2 -14   2    0.40    1.00
   2 -14   2    0.60    0.70
 -14  12   2   -0.30    0.70
  12   2   2    0.50    0.30
  -1  13  -2    0.80    0.40
  -1  13  -2    1.30    0.30
  13 -12  -2    1.60    0.60
 -12  -1  -2    1.70    1.00
  -1  13  -2    1.00    0.30
   1 -13   2    0.20    1.10
   1 -13   2    1.30    0.90
 -13  12   2    1.00    0.60
   1 -13   2    3.00    1.10
   0  12  -2    0.20    0.50
   0  12  -2    0.80    0.30
 -12   0  -2    1.30    0.90
   0  12  -2    0.20    0.30
  12 -12  -2    0.00    0.50
   0  12  -2    0.70    0.40
   0 -12   2    1.60    1.40
 -12  12   2    0.60    0.60
   0 -12   2   -0.50    1.00
   0 -12   2    0.60    0.80
  12   0   2    0.90    0.50
  12   0   2   -0.30    0.50
  11 -12  -2    4.10    1.40
   1  11  -2    2.90    0.70
  12  -1   2    5.10    0.70
  -1 -11   2    3.30    1.90
 -11  12   2    5.50    1.60
  -1 -11   2    3.70    1.50
  -1 -11   2    7.40    2.20
   2  10  -2   31.20    1.30
 -12   2  -2   32.30    2.50
   2  10  -2   27.50    1.70
  10 -12  -2   31.20    2.30
   2  10  -2   29.90    1.30
  -2 -10   2   30.30    2.60
  -2 -10   2   35.20    4.20
  12  -2   2   33.10    2.40
  -2 -10   2   31.60    3.00
 -10  12   2   32.00    2.30
   9 -12  -2   25.70    2.10
   3   9  -2   24.30    1.60
   3   9  -2   24.60    1.20
   3   9  -2   24.50    1.60
 -12   3  -2   26.40    2.20
   3   9  -2   25.10    1.20
  -3  -9   2   23.90    2.90
  -9  12   2   24.90    2.00
  12  -3   2   25.10    2.20
  -3  -9   2   22.80    2.30
  12  -3   2   24.00    1.50
  -3  -9   2   21.50    3.50
 -12   4  -2   17.00    1.90
   4   8  -2   16.60    1.30
   8 -12  -2   19.30    1.40
   4   8  -2   15.80    0.90
   4   8  -2   16.90    0.90
   4   8  -2   17.80    1.50
   4   8  -2   18.10    1.00
   8 -12  -2   18.20    1.90
  -4  -8   2   20.10    2.70
  -4  -8   2   17.50    3.60
  12  -4   2   17.30    1.40
  -4  -8   2   16.00    2.10
  12  -4   2   19.00    1.90
   5   7  -2    7.20    1.10
   5   7  -2    7.20    0.70
   5   7  -2    8.70    1.10
   7 -12  -2    8.00    1.10
   5   7  -2    4.80    4.50
 -12   5  -2    7.00    1.30
   5   7  -2    7.50    0.70
   7 -12  -2    7.40    1.40
  -5  -7   2    9.40    1.70
  12  -5   2    5.30    1.50
  12  -5   2    7.70    1.10
  -5  -7   2    7.90    2.10
  -5  -7   2    6.40    3.10
  12  -5   2    7.40    1.20
   6 -12  -2    1.90    1.00
   6   6  -2    2.70    0.60
   6   6  -2    1.90    0.40
   6   6  -2    1.50    0.60
   6   6  -2   -0.40    3.40
   6   6  -2    1.60    0.30
 -12   6  -2    0.90    0.70
   6 -12  -2    0.70    0.60
  -6  -6   2    1.10    1.90
  -6  -6   2    1.30    1.00
  12  -6   2    2.20    1.10
  12  -6   2    0.90    0.70
  12  -6   2    2.20    0.70
  -6  -6   2    2.20    2.90
 -12   7  -2   25.60    1.90
   7   5  -2   23.20    1.50
   7   5  -2   24.40    1.30
   5 -12  -2   21.10    1.80
   5 -12  -2   19.70    2.60
   7   5  -2   29.00    6.60
   7   5  -2   22.80    1.10
   5 -12  -2   25.60    2.20
  12  -7   2   24.60    2.10
  -5  12   2   28.20    6.70
  12  -7   2   22.30    2.40
  -7  -5   2   22.60    2.90
  -7  -5   2   19.80    4.00
  -7  -5   2   26.10    2.40
  12  -7   2   22.80    1.80
 -12   8  -2   15.30    1.50
   4 -12  -2   16.00    1.50
   8   4  -2   14.20    1.00
   4 -12  -2   15.50    2.20
   8   4  -2   15.00    1.30
   4 -12  -2   16.30    2.10
   8   4  -2   14.90    0.80
  12  -8   2   13.70    1.80
  -4  12   2    8.10    3.50
  -8  -4   2   12.10    3.80
  12  -8   2   13.40    2.00
  -4  12   2   13.40    1.00
  -8  -4   2   18.10    2.10
  -8  -4   2   14.00    2.60
  12  -8   2   15.20    1.50
   9   3  -2   46.40    1.70
   9   3  -2   50.69    2.30
   9   3  -2   49.40    2.00
   3 -12  -2   47.40    2.60
   3 -12  -2   49.50    3.50
   3 -12  -2   55.09    3.30
 -12   9  -2   46.30    1.80
 -12   9  -2   47.70    2.50
  -3  12   2   55.29    7.70
  12  -9   2   45.50    3.40
  12  -9   2   52.49    3.10
  -9  -3   2   54.09    4.30
  -9  -3   2   52.79    6.30
  -9  -3   2   51.09    3.20
  -3  12   2   46.20    1.60
  12  -9   2   50.19    2.70
 -12  10  -2    8.50    0.80
 -12  10  -2   12.00    1.30
  10   2  -2    7.40    0.70
  10   2  -2    9.90    1.20
  10   2  -2    7.90    0.80
  10   2  -2    8.30    0.80
   2 -12  -2    7.80    1.60
   2 -12  -2    6.70    1.20
  12 -10   2    6.00    1.40
 -10  -2   2    7.30    1.50
  12 -10   2    8.60    1.50
 -10  -2   2    8.60    3.50
  -2  12   2    7.60    0.60
 -10  -2   2    9.40    2.40
  12 -10   2    8.10    1.20
  -2  12   2    6.80    4.10
   1 -12  -2   20.20    2.50
 -12  11  -2   18.20    1.10
 -12  11  -2   20.20    1.50
  11   1  -2   20.50    1.20
   1 -12  -2   15.90    1.60
  11   1  -2   16.60    1.10
 -11  -1   2   20.90    3.00
  12 -11   2   19.60    2.20
 -11  -1   2   13.00    2.10
  -1  12   2   17.30    4.80
  -1  12   2   17.70    0.90
  12 -11   2   17.40    2.00
 -11  -1   2   19.70    3.90
  12   0  -2   19.80    1.10
  12   0  -2   17.90    1.40
 -12  12  -2   18.30    1.10
   0 -12  -2   23.00    2.10
   0 -12  -2   17.50    1.40
  12   0  -2   18.90    1.20
  12 -12   2   17.60    1.80
 -12   0   2   17.30    2.10
  12 -12   2   19.30    1.60
   0  12   2   19.60    0.90
 -12   0   2   20.30    2.50
  12 -12   2   18.10    2.00
 -12   0   2   26.00    5.90
 -12  13  -2   35.80    1.50
  13  -1  -2   35.00    1.50
  13  -1  -2   35.40    1.60
 -12  13  -2   34.40    1.70
  -1 -12  -2   33.40    2.40
  13  -1  -2   35.70    1.80
 -13   1   2   34.90    4.40
  12 -13   2   37.50    2.40
 -13   1   2   35.30    2.60
  12 -13   2   34.80    2.90
 -13   1   2   35.30    3.20
   1  12   2   34.60    1.30
  12 -13   2   32.00    1.80
 -12  14  -2    3.60    0.50
  -2 -12  -2    1.70    0.80
  14  -2  -2    3.20    0.50
  14  -2  -2    3.00    0.90
 -12  14  -2    4.70    0.70
 -14   2   2    3.70    1.10
  12 -14   2    2.00    0.50
   2  12   2    3.60    0.40
 -14   2   2    3.00    1.40
  12 -14   2    3.40    0.90
  15  -3  -2    1.60    0.40
  15  -3  -2    1.40    0.30
 -12  15  -2    1.00    0.40
  15  -3  -2    1.00    0.40
  -3 -12  -2    1.80    0.70
  12 -15   2    2.40    0.70
 -15   3   2    1.80    0.90
   3  12   2    1.70    0.20
   3  12   2    1.10    0.30
  16  -4  -2    8.40    0.60
  -4 -12  -2    7.10    0.80
 -12  16  -2    7.40    0.50
  16  -4  -2    7.30    0.60
   4  12   2    7.70    0.60
 -16   4   2    6.50    0.90
   4  12   2    7.70    0.40
  12 -16   2    7.10    0.90
  -3  16  -2    0.10    0.20
 -13  -3  -2    0.00    0.40
  -3  16  -2    0.20    0.20
 -16  13   2    0.70    0.40
   3 -16   2    0.50    0.40
  -2  15  -2    0.00    0.20
  -2  15  -2    0.00    0.20
 -13  -2  -2   -0.30    0.50
  -2  15  -2    0.50    0.20
   2 -15   2    0.40    0.40
  13   2   2    0.20    0.20
   2 -15   2    0.40    0.60
 -15  13   2    0.40    0.40
 -13  -1  -2    1.30    0.60
  -1  14  -2    1.30    0.30
 -13  -1  -2    1.40    0.80
  -1  14  -2    1.00    0.30
  -1  14  -2    1.60    0.40
  14 -13  -2    0.60    0.60
  14 -13  -2    1.50    0.30
   1 -14   2    1.20    0.70
 -14  13   2    1.30    0.40
   1 -14   2    1.70    1.00
   1 -14   2    0.80    0.70
  13   1   2    1.00    0.30
 -14  13   2    2.00    0.60
   0  13  -2   24.80    1.10
   0  13  -2   25.10    1.10
 -13   0  -2   27.50    2.30
  13 -13  -2   24.20    1.60
   0  13  -2   25.80    1.40
   0 -13   2   21.50    2.40
   0 -13   2   26.70    2.10
   0 -13   2   28.20    2.10
 -13  13   2   27.70    2.50
   1  12  -2    1.10    0.30
  12 -13  -2    1.10    0.60
   1  12  -2    1.30    0.50
   1  12  -2    1.00    0.30
 -13   1  -2    1.60    1.00
   1  12  -2    0.30    0.50
  -1 -12   2    0.80    1.00
  -1 -12   2    1.70    1.30
  13  -1   2    0.10    0.50
 -12  13   2    1.30    0.70
  -1 -12   2    1.70    0.80
  11 -13  -2   11.10    1.20
   2  11  -2   10.50    0.70
  11 -13  -2    7.90    1.30
   2  11  -2   11.30    1.00
 -13   2  -2    9.30    1.50
   2  11  -2   10.80    1.00
   2  11  -2   10.00    0.70
  -2 -11   2    9.80    1.70
  -2 -11   2    7.60    1.40
  13  -2   2    9.00    0.80
  13  -2   2    7.90    1.20
  -2 -11   2    9.80    3.70
 -11  13   2    9.00    1.30
 -13   3  -2   14.50    1.80
   3  10  -2   13.60    0.90
  10 -13  -2   15.90    1.70
   3  10  -2   14.20    1.20
   3  10  -2   13.70    0.80
  13  -3   2   15.70    1.60
  -3 -10   2   15.90    2.20
  -3 -10   2   12.90    1.90
 -10  13   2   12.80    0.80
  -3 -10   2   16.00    3.00
 -10  13   2   15.10    1.50
   4   9  -2    2.30    0.50
 -13   4  -2    2.40    1.60
   4   9  -2    4.10    0.50
   4   9  -2    5.10    0.50
   4   9  -2    2.70    0.90
 -13   4  -2    2.30    0.70
  -4  -9   2    2.80    1.60
  13  -4   2    4.00    1.20
  -4  -9   2    2.40    1.60
  -9  13   2    2.90    0.40
  -4  -9   2    0.40    1.90
   8 -13  -2    5.20    1.10
 -13   5  -2    4.30    1.10
   5   8  -2    4.80    0.80
   5   8  -2    3.80    0.50
   5   8  -2    5.90    0.90
  13  -5   2    5.60    0.80
  13  -5   2    3.40    0.90
  -5  -8   2    3.10    1.10
  -5  -8   2    6.20    1.80
  -5  -8   2    4.80    2.60
   6   7  -2    6.70    0.70
   6   7  -2    9.10    1.20
 -13   6  -2    7.30    1.30
   7 -13  -2    7.50    1.40
   6   7  -2    7.90    0.70
  13  -6   2    7.80    1.10
  13  -6   2    5.90    1.20
  -6  -7   2    6.10    1.40
  -6  -7   2    9.50    3.10
  -6  -7   2    8.50    2.00
 -13   7  -2    0.50    0.70
   6 -13  -2   -0.80    0.60
   7   6  -2   -0.10    0.20
   7   6  -2    0.00    0.60
   7   6  -2    0.20    0.50
   6 -13  -2   -0.90    0.90
   7   6  -2    0.20    0.30
  13  -7   2   -0.10    0.60
  -7  -6   2    1.00    1.70
  13  -7   2    0.30    0.50
  -7  -6   2    2.50    2.70
  -7  -6   2    1.40    1.00
   5 -13  -2   24.20    2.20
   8   5  -2   21.40    1.00
 -13   8  -2   23.00    2.30
   8   5  -2   23.90    1.30
  13  -8   2   20.40    2.40
  -8  -5   2   21.20    2.30
  -8  -5   2   30.00    3.60
  13  -8   2   23.90    2.10
  13  -8   2   21.60    1.70
  -8  -5   2   22.90    4.20
   4 -13  -2   30.90    3.20
   9   4  -2   28.10    1.20
   9   4  -2   27.40    1.80
   9   4  -2   28.80    1.70
   4 -13  -2   27.20    1.70
 -13   9  -2   26.80    1.90
  13  -9   2   30.80    2.50
  13  -9   2   27.70    2.90
  13  -9   2   30.70    1.90
  -9  -4   2   29.80    3.40
  -9  -4   2   26.70    4.30
  -9  -4   2   26.50    3.20
  -4  13   2   28.10    1.40
  10   3  -2    0.20    0.20
 -13  10  -2    0.20    0.30
   3 -13  -2   -0.80    0.60
 -13  10  -2    0.20    0.60
   3 -13  -2    0.90    0.80
  10   3  -2    0.80    0.50
  10   3  -2    0.40    0.30
 -13  10  -2   -0.10    0.50
 -10  -3   2    0.60    0.90
  -3  13   2    0.90    0.40
 -10  -3   2    2.10    1.90
  13 -10   2    1.50    1.30
  -3  13   2    0.60    0.30
  13 -10   2    0.20    0.50
 -10  -3   2    2.60    2.70
  13 -10   2   -0.70    0.40
  11   2  -2   10.00    1.00
 -13  11  -2    9.00    0.80
   2 -13  -2    7.30    1.30
  11   2  -2   10.10    0.80
 -13  11  -2   11.10    1.10
   2 -13  -2    7.30    0.90
  13 -11   2   10.20    1.10
 -11  -2   2   12.20    3.30
  -2  13   2    9.80    0.60
  -2  13   2   10.50    0.90
  13 -11   2    8.40    1.40
 -11  -2   2    9.80    1.70
 -11  -2   2   11.50    2.20
   1 -13  -2   36.10    2.50
  12   1  -2   35.30    1.80
  12   1  -2   34.60    1.50
 -13  12  -2   32.70    1.40
 -13  12  -2   36.30    1.90
  12   1  -2   35.90    1.50
  13 -12   2   36.20    2.30
  -1  13   2   34.80    1.30
  13 -12   2   34.30    1.70
 -12  -1   2   35.00    2.60
 -12  -1   2   36.80    3.30
 -12  -1   2   36.30    4.50
  13   0  -2   13.00    0.90
   0 -13  -2   12.80    1.60
 -13  13  -2   14.80    1.00
 -13  13  -2   13.10    1.10
  13   0  -2   12.00    0.80
  13 -13   2   12.00    0.90
   0  13   2   13.60    0.70
 -13   0   2    8.20    2.50
 -13   0   2   12.40    1.70
   0  13   2   13.70    0.80
  13 -13   2   11.70    1.50
 -13  14  -2    4.40    0.60
  14  -1  -2    4.30    0.70
  14  -1  -2    4.30    0.60
  14  -1  -2    4.80    0.50
  -1 -13  -2    4.90    1.00
 -13  14  -2    5.40    0.60
   1  13   2    5.20    0.60
  13 -14   2    4.80    0.90
   1  13   2    5.00    0.40
 -14   1   2    5.40    1.20
   1  13   2    4.20    0.40
  15  -2  -2    1.20    0.30
  15  -2  -2    1.60    0.50
  15  -2  -2    0.30    0.30
  -2 -13  -2    0.60    0.50
  15  -2  -2    0.90    0.30
 -13  15  -2    0.80    0.40
  13 -15   2    0.50    0.50
   2  13   2    0.60    0.20
 -15   2   2    1.40    0.80
   2  13   2    1.10    0.30
   3  13   2    2.00    0.40
 -16   3   2    2.00    0.70
  13 -16   2    1.70    0.60
   3  13   2    1.50    0.20
 -14  -1  -2    1.20    0.30
  -1  15  -2    1.50    0.30
  -1  15  -2    1.80    0.30
  14   1   2    1.50    0.30
 -15  14   2    2.50    0.50
   1 -15   2    1.10    0.50
   0  14  -2   22.10    1.10
 -14   0  -2   20.90    1.40
   0  14  -2   20.40    0.90
 -14   0  -2   21.10    1.40
   0  14  -2   20.20    0.80
   0  14  -2   19.00    0.80
 -14   0  -2   20.10    0.90
   0 -14   2   20.70    1.50
  14   0   2   21.00    0.90
 -14  14   2   19.70    1.00
 -14  14   2   19.90    1.10
 -14  14   2   19.70    0.80
  13 -14  -2    0.20    0.50
   1  13  -2    1.00    0.40
   1  13  -2    1.30    0.30
 -14   1  -2    0.70    0.70
   1  13  -2    1.10    0.30
   1  13  -2    1.10    0.30
 -13  14   2    1.60    0.40
  -1 -13   2    0.50    0.90
 -13  14   2    0.90    0.50
  -1 -13   2    1.10    0.70
  -1 -13   2    1.80    0.80
  12 -14  -2    0.50    0.50
   2  12  -2    0.50    0.30
 -14   2  -2    0.60    0.70
   2  12  -2    0.20    0.20
   2  12  -2    0.10    0.30
  14  -2   2    0.00    0.50
  14  -2   2   -1.10    0.30
  -2 -12   2    0.10    1.10
  14  -2   2    0.40    0.40
 -12  14   2   -0.50    0.40
  -2 -12   2    0.70    0.90
  -2 -12   2    1.20    0.80
 -14   3  -2    0.10    0.60
 -14   3  -2   -0.60    0.60
  11 -14  -2    0.50    0.50
  11 -14  -2    0.30    0.50
   3  11  -2    0.80    0.40
   3  11  -2    0.70    0.20
   3  11  -2    0.30    0.20
   3  11  -2    0.40    0.40
  14  -3   2    0.30    0.40
  14  -3   2    0.40    0.50
 -11  14   2    0.20    0.50
  -3 -11   2    1.60    1.30
  -3 -11   2    1.10    1.10
  -3 -11   2    1.00    0.70
   4  10  -2    7.00    0.60
  10 -14  -2    7.90    1.20
 -14   4  -2    6.00    1.20
   4  10  -2    6.20    0.80
   4  10  -2    7.00    0.60
  14  -4   2    7.80    1.20
 -10  14   2    6.70    1.00
  -4 -10   2    7.90    1.60
  -4 -10   2    6.40    1.30
  -4 -10   2    5.80    1.90
 -10  14   2    5.80    0.80
   5   9  -2   16.40    0.90
   5   9  -2   14.50    1.20
   9 -14  -2   19.60    1.70
 -14   5  -2   16.40    1.70
 -14   5  -2   14.60    1.10
  14  -5   2   15.90    1.60
  -5  -9   2   16.00    2.10
  -5  -9   2   13.20    1.70
  -9  14   2   16.60    1.40
  -5  -9   2   14.90    2.80
  -9  14   2   14.60    0.80
 -14   6  -2   41.90    1.90
   8 -14  -2   43.70    2.60
 -14   6  -2   45.80    2.60
   6   8  -2   40.80    1.60
   6   8  -2   42.30    2.10
   6   8  -2   43.00    1.60
  -8  14   2   46.50    2.40
  -8  14   2   41.90    1.50
  -6  -8   2   48.40    3.40
  -6  -8   2   45.70    2.90
  -6  -8   2   43.20    4.40
  14  -6   2   46.00    2.70
   7   7  -2    3.70    0.70
   7 -14  -2    2.60    0.90
   7   7  -2    4.50    0.70
   7   7  -2    3.70    0.50
 -14   7  -2    3.00    0.90
   7   7  -2    3.80    0.50
  -7  -7   2    3.90    2.90
  -7  -7   2    4.60    1.70
  -7  -7   2    4.00    1.20
  14  -7   2    3.50    0.90
   6 -14  -2   17.30    1.80
   8   6  -2   16.60    0.90
   8   6  -2   15.50    1.20
   8   6  -2   16.10    1.30
 -14   8  -2   17.80    1.60
   8   6  -2   17.80    1.00
  -8  -6   2   15.60    3.10
  -8  -6   2   14.40    1.90
  -8  -6   2   13.80    2.10
  14  -8   2   16.20    1.60
   5 -14  -2   33.60    2.40
   9   5  -2   35.20    1.50
   9   5  -2   33.60    1.30
 -14   9  -2   33.30    1.70
   9   5  -2   33.50    1.90
 -14   9  -2   34.90    2.00
   9   5  -2   33.40    1.70
  14  -9   2   36.80    2.40
  -9  -5   2   39.70    4.60
  -9  -5   2   33.00    2.60
  -9  -5   2   36.00    3.20
  10   4  -2    2.60    0.60
 -14  10  -2    2.90    0.60
 -14  10  -2    2.80    0.80
   4 -14  -2    3.50    1.00
  10   4  -2    3.00    0.70
  10   4  -2    2.70    0.50
  14 -10   2    1.80    0.70
  14 -10   2    3.90    1.00
 -10  -4   2    3.60    1.20
  -4  14   2    2.80    0.70
 -10  -4   2    4.10    1.70
  -4  14   2    3.50    0.50
 -10  -4   2    4.30    2.30
   3 -14  -2    5.30    1.10
 -14  11  -2   12.10    1.20
  11   3  -2    8.90    1.00
  11   3  -2    8.10    0.70
  -3  14   2    7.70    0.80
 -11  -3   2    7.80    1.80
 -11  -3   2    6.40    1.30
 -11  -3   2    8.30    2.60
  14 -11   2    6.40    1.10
 -14  12  -2    3.80    0.70
  12   2  -2    3.90    0.60
  12   2  -2    3.20    0.50
   2 -14  -2    3.60    1.00
 -14  12  -2    4.00    0.40
 -12  -2   2    1.60    1.00
 -12  -2   2    4.50    1.90
 -12  -2   2    4.10    1.90
  -2  14   2    3.80    0.50
  -2  14   2    3.20    0.40
  14 -12   2    3.90    0.90
   1 -14  -2    5.10    1.00
 -14  13  -2    5.50    0.60
 -14  13  -2    5.90    0.80
  13   1  -2    6.00    0.70
  13   1  -2    4.40    0.50
  13   1  -2    4.40    0.70
 -13  -1   2    4.40    1.10
  -1  14   2    4.90    0.50
  -1  14   2    4.70    0.40
 -13  -1   2    5.10    1.20
  14 -13   2    4.10    0.80
  -1  14   2    5.20    0.60
  14   0  -2    0.00    0.20
  14   0  -2    0.10    0.30
   0 -14  -2    0.20    0.50
 -14  14  -2    0.10    0.20
 -14  14  -2   -0.30    0.60
  14   0  -2   -0.40    0.30
  14 -14   2   -0.30    0.40
 -14   0   2    0.10    0.70
   0  14   2    0.10    0.30
   0  14   2   -0.20    0.10
   0  14   2   -0.20    0.20
  -1 -14  -2    6.00    0.70
  15  -1  -2    5.70    0.40
 -14  15  -2    6.20    0.50
   1  14   2    6.50    0.50
 -15   1   2    7.70    1.00
  14 -15   2    7.10    0.80
 -15   1  -2    1.90    0.40
   1  14  -2    2.10    0.30
   1  14  -2    1.90    0.30
  -1 -14   2    1.40    0.50
 -14  15   2    1.60    0.30
  15  -1   2    1.80    0.30
   2  13  -2    0.30    0.30
 -15   2  -2    0.00    0.50
 -15   2  -2    0.20    0.70
   2  13  -2    0.30    0.20
 -13  15   2    0.20    0.30
  -2 -13   2   -0.30    0.50
  -2 -13   2    0.60    0.60
  15  -2   2    0.40    0.20
   3  12  -2    8.30    0.60
  12 -15  -2    6.30    1.10
   3  12  -2    8.50    0.70
 -15   3  -2   11.00    1.60
 -12  15   2    8.10    0.80
  15  -3   2    8.80    0.90
  15  -3   2    9.10    0.70
 -12  15   2   10.00    0.70
  -3 -12   2    7.30    1.50
  -3 -12   2    9.40    1.20
  -3 -12   2    8.90    1.20
 -15   4  -2    2.00    0.80
  11 -15  -2    2.70    0.70
  11 -15  -2    2.80    0.60
   4  11  -2    2.10    0.50
   4  11  -2    2.20    0.40
  -4 -11   2    1.40    1.10
  -4 -11   2    3.00    1.00
  -4 -11   2    2.80    0.90
  15  -4   2    2.20    0.40
 -11  15   2    0.70    0.50
  15  -4   2    2.30    0.60
   5  10  -2    3.40    0.60
   5  10  -2    2.90    0.60
 -15   5  -2    2.50    0.80
  10 -15  -2    3.00    0.70
   5  10  -2    1.90    0.50
 -10  15   2    3.20    0.60
 -10  15   2    2.70    0.40
  -5 -10   2    5.00    1.40
  15  -5   2    2.70    0.70
  -5 -10   2    2.80    1.90
   6   9  -2    0.50    0.40
 -15   6  -2   -0.70    0.60
   6   9  -2    0.90    0.30
 -15   6  -2    0.30    0.40
  15  -6   2    0.80    0.70
  -9  15   2    0.40    0.20
  -9  15   2    0.70    0.30
  -6  -9   2    1.90    1.20
  -9  15   2    0.50    0.50
  -6  -9   2    2.10    1.40
  -6  -9   2    1.10    0.80
   8 -15  -2    3.00    0.80
   7   8  -2    2.40    0.60
 -15   7  -2    3.90    0.90
   7   8  -2    3.10    0.40
   7   8  -2    3.70    0.50
   7   8  -2    3.40    0.50
 -15   7  -2    3.00    0.60
  -8  15   2    3.50    0.70
  15  -7   2    3.30    0.80
  -7  -8   2    3.40    1.30
  -7  -8   2    3.40    1.10
  -7  -8   2    3.30    1.60
  -8  15   2    3.30    0.40
   8   7  -2    1.40    0.50
   8   7  -2    2.40    0.40
 -15   8  -2    1.30    0.70
   7 -15  -2    1.70    0.70
   8   7  -2    2.30    0.40
 -15   8  -2    2.60    0.80
  -8  -7   2    1.10    1.60
  -8  -7   2    2.50    0.90
  -8  -7   2    3.00    1.30
  -7  15   2    1.20    0.60
  15  -8   2    1.90    0.60
   9   6  -2    5.80    0.60
   9   6  -2    7.70    0.50
 -15   9  -2    6.90    1.10
   6 -15  -2    7.90    1.30
 -15   9  -2    6.70    0.80
   9   6  -2    8.80    1.00
   9   6  -2    7.10    0.70
 -15   9  -2    8.40    0.90
  15  -9   2    6.40    1.10
  -6  15   2    9.90    0.70
  -9  -6   2    5.20    2.10
  -9  -6   2    8.70    1.70
  -9  -6   2    8.00    1.30
  -6  15   2    9.10    0.70
  -6  15   2    8.10    0.80
 -15  10  -2   20.50    1.00
   5 -15  -2   21.00    1.80
  10   5  -2   21.80    1.10
  10   5  -2   22.10    0.80
  -5  15   2   22.50    1.30
 -10  -5   2   23.80    2.30
  15 -10   2   19.10    1.80
 -10  -5   2   18.60    2.60
  -5  15   2   19.40    0.90
   4 -15  -2    1.70    0.70
  11   4  -2    1.10    0.50
  11   4  -2    1.30    0.30
  11   4  -2    1.80    0.50
 -15  11  -2    1.80    0.60
 -11  -4   2    3.00    1.20
  -4  15   2    2.10    0.30
  15 -11   2    1.40    0.60
 -11  -4   2   -1.00    2.30
 -11  -4   2    2.10    0.90
  12   3  -2    1.00    0.30
  12   3  -2    1.40    0.50
   3 -15  -2    1.10    0.60
 -15  12  -2    1.50    0.60
  12   3  -2    2.40    0.70
  15 -12   2    1.90    0.70
 -12  -3   2    1.50    1.10
 -12  -3   2    1.90    0.80
  -3  15   2    1.50    0.30
   2 -15  -2    1.80    0.60
 -15  13  -2    0.70    0.40
  13   2  -2    0.90    0.30
  13   2  -2    1.00    0.40
 -13  -2   2    1.10    0.70
  -2  15   2    0.70    0.20
  15 -13   2    0.70    0.50
 -15  14  -2    6.30    0.50
  14   1  -2    6.30    0.60
   1 -15  -2    5.50    0.60
  14   1  -2    4.90    0.40
 -14  -1   2    5.70    0.90
  15 -14   2    5.30    0.60
  -1  15   2    5.90    0.40
 -16   3  -2    0.60    0.40
   3  13  -2    0.30    0.20
   3  13  -2    0.30    0.20
  -3 -13   2    0.30    0.60
  16  -3   2    0.00    0.30
 -13  16   2    0.20    0.20
 -16   4  -2    1.10    0.50
   4  12  -2    0.80    0.20
   4  12  -2    0.50    0.20
  16  -4   2    0.70    0.20
  -4 -12   2    0.70    0.50
 -12  16   2    0.80    0.30
 -16   5  -2   -0.10    0.50
   5  11  -2    0.60    0.20
  11 -16  -2    1.30    0.40
  16  -5   2    0.80    0.20
  -5 -11   2    0.70    0.50
 -11  16   2    0.50    0.30
  16  -5   2    0.60    0.30
  -5 -11   2    0.60    0.60
  16  -5   2    0.80    0.20
   6  10  -2    3.10    0.40
   6  10  -2    3.60    0.50
  10 -16  -2    3.60    0.60
  10 -16  -2    3.60    0.70
   6  10  -2    3.00    0.40
 -16   6  -2    3.70    0.70
  16  -6   2    3.10    0.30
  -6 -10   2    3.00    0.80
  16  -6   2    3.30    0.60
 -10  16   2    3.20    0.40
 -16   7  -2    1.30    0.50
 -16   7  -2    0.40    0.30
   9 -16  -2   -0.80    0.40
   7   9  -2    0.10    0.20
  -7  -9   2    0.50    0.60
  -7  -9   2    0.60    0.70
  16  -7   2    0.20    0.30
  16  -7   2    0.10    0.60
  -9  16   2    0.00    0.20
  -9  16   2    0.30    0.30
   8   8  -2    0.90    0.20
   8   8  -2    0.10    0.20
   8   8  -2    1.10    0.40
 -16   8  -2    1.00    0.50
   8 -16  -2    0.00    0.50
 -16   8  -2    1.20    0.50
  -8  -8   2    1.00    0.80
  -8  16   2    0.40    0.30
  -8  16   2    0.80    0.30
  -8  16   2    0.60    0.20
  16  -8   2    0.20    0.40
  -8  -8   2    0.90    0.70
   7 -16  -2    0.30    0.50
   9   7  -2    0.60    0.20
 -16   9  -2    0.30    0.30
 -16   9  -2    0.70    0.40
   9   7  -2    0.30    0.20
   9   7  -2    0.70    0.40
  -9  -7   2   -0.10    0.60
  16  -9   2    0.80    0.50
  -9  -7   2   -0.10    0.80
  -7  16   2    0.50    0.30
  -7  16   2    0.40    0.30
  -7  16   2    0.30    0.20
  10   6  -2    7.10    0.50
   6 -16  -2    5.70    0.80
  10   6  -2    7.60    0.70
 -16  10  -2    8.70    0.80
  16 -10   2    6.50    0.80
 -10  -6   2    6.00    1.00
 -10  -6   2    7.10    0.90
  -6  16   2    7.00    0.50
   5 -16  -2    4.40    0.70
 -16  11  -2    5.00    0.60
  11   5  -2    4.90    0.40
  11   5  -2    5.00    0.60
  16 -11   2    4.00    0.60
  -5  16   2    4.90    0.40
 -11  -5   2    7.10    1.10
  12   4  -2    7.00    0.70
  12   4  -2    7.60    0.50
 -16  12  -2    7.10    0.70
   4 -16  -2    7.30    0.80
  -4  16   2    7.40    0.50
 -12  -4   2    9.30    1.10
  16 -12   2    8.60    0.80
  13   3  -2    2.20    0.40
  13   3  -2    2.00    0.30
 -16  13  -2    1.20    0.40
 -13  -3   2    1.80    0.60
  -3  16   2    1.50    0.30
  -3  16   2    2.10    0.30
   7  10  -2    0.40    0.20
  -7 -10   2    0.60    0.50
 -10  17   2    0.40    0.20
  17  -8   2    0.80    0.40
  -8  -9   2    1.40    0.50
   8 -17  -2    2.90    0.60
  -9  -8   2    2.70    0.70
  17  -9   2    2.10    0.40
   7 -17  -2    3.90    0.70
  17 -10   2    3.20    0.40
 -10  -7   2    3.90    0.70
   6 -17  -2    2.80    0.50
 -11  -6   2    3.00    0.70
   0   0  -3 4020.20  100.19
   0   0   3 4123.59  116.49
  -1   0  -3    6.60    1.70
  -1   0  -3   14.60    4.60
   0   1  -3    7.50    1.60
   1  -1  -3   10.00    1.60
  -1   1   3   11.10    3.10
   1   0   3    9.40    4.40
   1   0   3    8.20    3.80
   0  -1   3    7.20    4.10
   1   0  -3 2216.68   55.89
  -1   1  -3 2189.68   56.49
  -1   1  -3 2310.07   81.19
   0  -1  -3 2054.19   55.49
   0  -1  -3 2159.38   64.59
   1  -1   3 2282.97   80.99
   0   1   3 2110.49   63.29
   0   1   3 2141.89   67.99
  -1   2  -3  265.47   10.90
  -1  -1  -3  270.37   20.80
   2  -1  -3  266.77    9.90
   1   1   3  270.77   19.40
  -2   1   3  277.07   11.10
  -2   1   3  255.07   15.50
   1   1   3  265.57   19.20
   1  -2   3  268.67   25.60
  -1   3  -3  272.27   11.70
  -2  -1  -3  284.07   25.60
   3  -2  -3  282.27    9.80
  -3   2   3  266.97   10.90
   2   1   3  268.97   21.30
   1  -3   3  302.57   30.10
   2   1   3  295.77   24.40
  -3   2   3  286.47   18.50
  -2   0  -3  205.18   21.10
   2  -2  -3  232.68    8.60
   0   2  -3  242.88   10.30
   0  -2   3  250.87   25.80
   2   0   3  214.98   17.80
  -2   2   3  232.18   12.70
  -2   2   3  226.38   10.40
   2   0   3  231.48   21.60
   1   1  -3  256.47   10.50
  -2   1  -3  245.98   24.20
  -2   1  -3  279.87   10.90
   2  -1   3  269.77   38.50
  -1   2   3  269.97   16.70
   2   0  -3  471.85   15.40
  -2   2  -3  459.45   35.50
  -2   2  -3  431.46   15.70
   0  -2  -3  459.65   22.90
   0   2   3  456.15   25.50
  -2   0   3  472.05   26.80
   2  -2   3  482.55   35.80
  -2   0   3  448.56   14.40
   3  -1  -3  654.73   19.40
  -2   3  -3  629.64   20.90
  -1  -2  -3  633.34   35.90
  -3   1   3  652.23   34.80
   2  -3   3  645.24   46.50
   1   2   3  620.04   33.60
   4  -2  -3  374.46   12.10
  -2   4  -3  359.46   14.60
  -2  -2  -3  361.86   30.80
   2  -4   3  394.56   38.00
  -4   2   3  372.16   28.00
   2   2   3  349.96   26.40
   5  -3  -3  131.69   15.60
  -2   5  -3  127.39    8.30
  -3  -2  -3  154.78   42.20
  -5   3   3  134.39    6.40
   2  -5   3  149.09   32.50
  -5   3   3  117.79   18.00
   3   2   3  153.28   18.20
   4  -3  -3 1661.93   57.79
  -3  -1  -3 1631.44   81.39
  -1   4  -3 1610.44   46.60
   1  -4   3 1742.73   89.09
  -4   3   3 1680.43   63.89
   3   1   3 1609.44   66.69
  -4   3   3 1672.43   45.10
   3   1   3 1735.13   76.49
   0   3  -3 1087.99   32.70
  -3   0  -3 1115.39   62.29
   3   0   3 1118.59   49.80
  -3   3   3 1041.10   32.80
  -3   3   3 1148.79   36.00
   3   0   3 1151.28   59.49
  -3   1  -3  269.37   28.40
   1   2  -3  293.57   11.80
  -2   3   3  277.67   16.90
  -2   3   3  263.37   12.70
   3  -1   3  278.77   27.60
   2   1  -3  633.54   20.10
  -3   2  -3  603.34   20.00
  -3   2  -3  641.64   45.30
   1  -3  -3  635.04   23.90
   3  -2   3  638.34   45.20
  -1   3   3  633.14   30.60
  -1   3   3  583.14   22.40
  -3   3  -3  899.91   58.69
   0  -3  -3  886.91   40.30
  -3   3  -3  886.01   27.10
   3   0  -3  921.81   26.40
   0   3   3  824.12   30.00
  -3   0   3  916.91   48.20
   3  -3   3  938.01   58.99
   4  -1  -3  216.38    9.00
  -1  -3  -3  207.88   21.10
  -3   4  -3  209.28   10.20
   1   3   3  217.38   20.10
   3  -4   3  231.98   30.20
  -4   1   3  217.48   22.70
   1   3   3  200.78   12.30
   5  -2  -3   31.70    2.70
  -3   5  -3   34.10    3.80
  -2  -3  -3   35.60   10.90
   2   3   3   29.10    4.70
   3  -5   3   22.30   12.10
  -5   2   3   27.30    9.90
  -3   6  -3  105.39    7.90
   3   3   3  111.99   16.50
   3   3   3   96.89    9.00
   3  -6   3  125.39   32.50
  -6   3   3  103.89   24.20
  -3   7  -3   40.20    4.90
   7  -4  -3   52.19   15.70
   3  -7   3   34.40    3.00
   4   3   3   44.10    2.80
   3  -7   3   44.10   22.10
   4   3   3   38.10   13.30
  -7   4   3   14.90   14.20
   6  -4  -3  832.02   47.20
  -2   6  -3  868.91   29.40
  -6   4   3  770.12   53.69
   4   2   3  827.02   49.00
   2  -6   3  908.01   72.19
   5  -4  -3  418.06   30.40
  -1   5  -3  416.46   17.60
  -4  -1  -3  412.06   41.90
   1  -5   3  497.95   48.60
   4   1   3  442.26   32.60
  -5   4   3  444.06   32.40
   4   1   3  444.06   38.40
  -5   4   3  440.76   16.00
   0   4  -3    3.40    1.30
   4  -4  -3   10.20    3.30
  -4   4   3    2.70    1.50
   4   0   3    3.80    2.60
   4   0   3    0.90    4.90
  -4   1  -3 1718.13   88.89
   1   3  -3 1625.44   47.40
   4  -1   3 1755.82   69.29
  -3   4   3 1738.33   55.59
  -3   4   3 1675.53   49.00
   4  -1   3 1722.63   83.79
   2   2  -3  375.46   14.60
   2  -4  -3  361.06   19.10
  -4   2  -3  357.76   36.80
   2  -4  -3  363.66   17.10
   4  -2   3  361.46   34.70
  -2   4   3  356.66   22.10
  -2   4   3  336.07   16.00
   1  -4  -3  224.38   16.90
  -4   3  -3  209.78   36.10
  -4   3  -3  221.88   10.10
   3   1  -3  230.28   10.30
   4  -3   3  227.28   28.90
  -1   4   3  217.98   18.60
  -3  -1   3  222.38   24.60
  -1   4   3  224.18   12.80
  -4   4  -3  390.56   15.10
   4   0  -3  394.86   14.50
  -4   4  -3  415.46   42.80
   0  -4  -3  347.07   26.90
   0   4   3  366.46   26.60
  -4   0   3  405.06   35.30
   0   4   3  374.36   18.20
   4  -4   3  386.26   39.80
  -4   5  -3  230.88   11.20
   5  -1  -3  216.28    9.70
  -1  -4  -3  209.68   25.30
   4  -5   3  242.18   33.20
  -5   1   3  210.78   26.90
   1   4   3  235.88   22.70
   1   4   3  236.38   14.20
  -2  -4  -3  346.17   39.90
   6  -2  -3  416.56   14.00
  -4   6  -3  396.86   16.90
  -6   2   3  426.56   41.60
   2   4   3  445.66   21.30
   4  -6   3  423.36   46.80
   2   4   3  425.66   32.80
  -4   7  -3  805.72   28.60
   3   4   3  810.22   32.90
  -7   3   3  808.42   21.00
   4  -7   3  809.62   73.89
   4  -7   3  801.52   22.00
   3   4   3  830.82   22.20
  -4  -4  -3  148.79    6.40
  -4   8  -3  153.28   10.70
   4  -8   3  102.19   36.70
   4   4   3  159.78   21.90
   4   4   3  142.99   12.50
   4  -8   3  145.89    6.30
  -8   4   3  159.18    5.60
   4   4   3  159.98    6.40
  -4   9  -3    8.10    0.70
  -4   9  -3    9.20    1.30
  -4   9  -3    8.40    0.90
  -5  -4  -3    8.10    2.00
  -4   9  -3   13.30    3.40
  -5  -4  -3    9.60    1.40
  -9   5   3    8.80    1.60
   5   4   3   11.20    1.50
   5   4   3    8.90    3.80
   5   4   3    8.00    1.70
  -9   5   3    6.60    0.90
   4  -9   3   10.30    2.10
   5   4   3   14.40    6.60
  -9   5   3   10.00    1.30
   5   4   3   10.20    1.30
  -3   8  -3   15.60    4.00
   8  -5  -3   -3.20   11.50
  -5  -3  -3    7.80    2.10
   3  -8   3   14.90    2.40
   3  -8   3   27.90   23.90
  -8   5   3   10.60    1.30
   5   3   3    8.70    3.60
   5   3   3   12.60    7.30
   5   3   3   13.50    1.90
   7  -5  -3   52.89   13.60
  -2   7  -3   56.99    6.20
   5   2   3   51.59   16.30
   5   2   3   53.19    3.80
  -7   5   3   50.59    2.80
  -7   5   3   48.50   22.60
   2  -7   3   45.30    3.50
  -1   6  -3  736.53   27.10
   6  -5  -3  680.43   43.20
   5   1   3  690.73   54.49
   1  -6   3  748.03   67.59
  -6   5   3  814.02   20.20
  -6   5   3  653.03   48.10
   5   1   3  732.43   19.90
  -6   5   3  759.12   24.30
   5   1   3  705.73   46.00
   0   5  -3 2895.41   78.59
   5  -5  -3 2866.81   96.59
   5   0   3 2856.81  106.59
  -5   5   3 2986.60   77.19
   5   0   3 2899.41  126.49
   4  -5  -3  444.46   26.00
   1   4  -3  405.36   17.40
  -4   5   3  416.86   17.90
   5  -1   3  444.16   32.60
   5  -1   3  436.46   41.70
   2   3  -3  132.49    8.50
   3  -5  -3  136.89   14.00
   5  -2   3  118.09   16.10
  -3   5   3  139.09    9.60
  -3   5   3  131.39   12.80
   5  -2   3  164.48   24.20
   3   2  -3   27.00    3.50
   2  -5  -3   50.19    8.60
   2  -5  -3   32.10    8.70
  -2   5   3   32.50    9.30
   5  -3   3   37.20   13.70
  -2   5   3   24.70    5.30
  -3  -2   3   35.70   13.60
   1  -5  -3  236.18   21.40
   4   1  -3  229.88   11.10
  -5   4  -3  236.38   10.70
   5  -4   3  227.28   33.20
  -1   5   3  230.78   14.00
  -1   5   3  215.38   20.20
  -4  -1   3  229.68   28.60
   5   0  -3   -0.40    0.70
  -5   5  -3    3.60    1.20
  -5   0   3   -3.30   10.80
   5  -5   3   -0.50    7.80
   0   5   3    0.50    2.10
  -1  -5  -3   88.49   22.70
  -5   6  -3   97.59    7.10
   6  -1  -3   92.79    6.20
   5  -6   3  103.79   29.50
   1   5   3  110.39    5.90
   1   5   3  108.09    9.90
   1   5   3   99.29   15.70
  -5   7  -3  114.19    8.30
   7  -2  -3  114.09    6.40
   5  -7   3  125.79   35.00
   2   5   3  127.79   18.60
   5  -7   3  119.99    5.20
   2   5   3  109.59   10.50
  -5   8  -3   43.30    5.20
  -3  -5  -3   35.20    3.10
   5  -8   3   41.50    3.10
   3   5   3   25.40    9.50
   3   5   3   53.39    3.30
   3   5   3   45.50    6.40
  -8   3   3   44.80    2.50
   5  -8   3   82.99   25.60
  -4  -5  -3   70.49    3.70
  -5   9  -3   69.79    3.40
  -4  -5  -3   72.49    3.50
  -4  -5  -3   72.19    4.30
  -5   9  -3   68.49    2.20
  -5   9  -3   91.99    8.10
   4   5   3   71.79    3.50
  -9   4   3   68.09    2.70
   4   5   3   74.49    8.90
   4   5   3   66.69    4.00
   5  -9   3   73.09    4.40
  -9   4   3   66.79    3.20
  -9   4   3   70.59    3.70
   4   5   3   76.99   21.80
   5  -9   3   78.49    4.50
  -5  10  -3   42.50    1.60
  -5  -5  -3   39.10    3.60
  -5  10  -3   45.10    2.00
  -5  10  -3   48.90    6.50
  -5  10  -3   44.80    2.40
  10  -5  -3   41.60    2.50
  -5  -5  -3   42.70    2.80
  -5  10  -3   49.00    2.80
  -5  -5  -3   37.90    2.70
 -10   5   3   42.50    2.80
   5   5   3   41.70    3.10
   5   5   3   42.80    2.70
 -10   5   3   43.10    2.10
   5   5   3   34.60    7.80
   5 -10   3   40.60    2.80
   5 -10   3   45.10    3.70
   5 -10   3   46.40    2.90
   5   5   3   26.80   10.90
 -10   5   3   44.60    2.60
  11  -6  -3   23.30    1.80
  -6  -5  -3   20.50    2.10
  -6  -5  -3   21.80    2.90
  -5  11  -3   23.50    1.40
  -5  11  -3   19.30    1.60
  -5  11  -3   22.40    1.20
  -5  11  -3   23.50    1.40
   5 -11   3   22.40    2.10
   5 -11   3   20.90    3.10
   6   5   3   17.60    6.40
 -11   6   3   22.00    2.40
   6   5   3   24.50    3.00
 -11   6   3   19.40    2.80
   5 -11   3   25.80    2.50
   6   5   3    6.60   11.10
  -6  -4  -3    3.10    1.10
  -4  10  -3    5.10    2.60
  10  -6  -3    1.70    0.60
  -4  10  -3    3.70    0.90
  -4  10  -3    3.10    0.60
  -4  10  -3    2.20    0.50
  -4  10  -3    2.70    0.50
  -6  -4  -3    1.30    1.20
  -4  10  -3    4.00    0.70
  -6  -4  -3    0.20    1.60
   4 -10   3    1.70    1.00
 -10   6   3    1.30    0.70
   6   4   3    5.80    7.30
 -10   6   3    2.70    0.60
   6   4   3    2.50    0.80
   4 -10   3    3.10    1.60
   6   4   3    8.90    2.50
   4 -10   3    3.90    0.90
   6   4   3    3.30    1.10
   6   4   3    3.90    1.00
 -10   6   3    3.60    1.10
  -6  -3  -3  120.49    4.80
  -3   9  -3  117.49    3.50
  -6  -3  -3  114.99    4.60
  -3   9  -3  127.39    3.90
  -3   9  -3  120.59   10.50
  -3   9  -3  123.29    4.60
  -3   9  -3  120.39    3.50
  -6  -3  -3  117.59    5.90
   6   3   3   96.09   10.60
   3  -9   3  122.89    5.00
  -9   6   3  121.59    4.60
   6   3   3  121.19    4.50
   6   3   3  113.89    4.90
   3  -9   3  111.39    5.10
  -9   6   3  129.09    5.40
   6   3   3  104.59   19.20
   6   3   3  122.79    5.60
  -9   6   3  130.79    4.40
   3  -9   3  111.19    7.30
   8  -6  -3   18.70   17.20
  -2   8  -3   37.50    5.30
  -6  -2  -3   32.30    3.70
   6   2   3   39.20    2.90
   2  -8   3   37.80    3.50
   6   2   3   42.40   13.70
  -8   6   3   40.80    2.50
   7  -6  -3  121.29   22.80
  -1   7  -3  187.58   12.20
  -7   6   3  114.59   28.90
   6   1   3  166.78    6.50
   6   1   3  171.88   22.50
   1  -7   3  214.18   40.80
  -7   6   3  155.58    5.80
   0   6  -3   49.20    5.80
   6  -6  -3   69.39   13.20
   6   0   3   45.70    2.90
   6   0   3   62.19   16.00
  -6   6   3   43.00    4.70
   6   0   3   68.59   20.60
   5  -6  -3  664.83   39.10
   1   5  -3  729.23   27.10
  -5   6   3  715.73   19.40
  -5   6   3  775.22   26.90
   6  -1   3  741.93   19.70
   6  -1   3  683.03   59.39
   6  -1   3  714.43   45.90
   2   4  -3  853.21   29.60
   4  -6  -3  826.12   43.60
  -4   6   3  846.32   30.40
   6  -2   3  846.72   65.69
   6  -2   3  865.61   50.49
   3  -6  -3  116.39   14.30
   3   3  -3  108.59    8.00
  -3   6   3  108.49    9.20
  -3   6   3  111.49   13.20
   6  -3   3  107.59   26.70
   4   2  -3  419.36   17.70
   2  -6  -3  431.16   30.60
   2  -6  -3  406.06   33.40
   6  -4   3  456.25   47.80
  -2   6   3  461.85   30.60
  -2   6   3  419.66   20.60
   1  -6  -3   95.29   18.60
   5   1  -3  106.49    7.60
  -1   6   3  104.89    9.80
  -1   6   3  108.29    5.20
  -1   6   3  106.29   15.50
   6  -5   3  111.39   30.30
   0  -6  -3  939.11   62.79
   6   0  -3  982.20   31.00
  -6   6  -3  928.51   30.00
   6  -6   3  942.51   79.19
   0   6   3  964.50   37.10
   6  -6   3  950.10   25.50
  -6   0   3  938.11   24.30
   0   6   3 1025.50   56.09
   0   6   3 1009.20   25.80
  -6   7  -3   85.19    6.70
   7  -1  -3   82.89    6.30
   1   6   3   87.09    4.40
  -7   1   3   85.29    3.60
   6  -7   3   59.59   21.80
   1   6   3   87.29   15.80
   6  -7   3   81.59    4.20
   1   6   3   83.09    9.20
  -6   8  -3   60.49    6.10
   2   6   3   40.30   11.80
  -8   2   3   58.49    3.00
   2   6   3   55.29    7.90
   6  -8   3   57.39    3.60
   2   6   3   57.19    3.60
  -3  -6  -3   34.00    2.40
  -6   9  -3   32.40    1.30
  -3  -6  -3   29.70    3.10
  -3  -6  -3   33.50    2.40
   3   6   3   35.70   13.50
   3   6   3   31.70    2.60
   6  -9   3   31.40    2.30
  -9   3   3   31.70    1.70
   3   6   3   36.10    7.90
   6  -9   3   29.20    2.30
  -9   3   3   31.60    2.00
  -6  10  -3   11.20    1.10
  -4  -6  -3    9.40    1.60
  -4  -6  -3    9.80    1.60
  -6  10  -3    9.60    1.30
  -6  10  -3   11.00    0.70
  -4  -6  -3    8.40    2.10
  -6  10  -3   10.00    0.90
 -10   4   3   10.30    1.40
 -10   4   3    9.40    1.70
   6 -10   3   11.40    1.70
   4   6   3   -0.90    4.90
 -10   4   3    9.30    1.10
   6 -10   3   10.40    2.00
   6 -10   3    9.60    1.70
   4   6   3    7.90    4.20
   4   6   3    9.50    1.70
  -6  11  -3    8.30    0.80
  -6  11  -3    8.60    0.70
  -5  -6  -3    6.80    1.80
  -5  -6  -3    7.10    1.50
  11  -5  -3    8.80    1.20
  -6  11  -3    7.60    1.20
   6 -11   3    7.30    1.50
 -11   5   3    6.70    1.70
   6 -11   3    7.80    1.50
   5   6   3    9.20    9.50
   5   6   3    6.10    3.90
 -11   5   3    6.10    1.50
   6 -11   3    8.20    2.10
  -6  12  -3   36.80    1.50
  -6  -6  -3   37.70    2.80
  -6  12  -3   37.90    1.70
  -6  12  -3   35.50    1.80
  12  -6  -3   39.00    2.20
  -6  -6  -3   34.20    2.30
  12  -6  -3   35.20    1.50
  -6  12  -3   36.70    2.20
 -12   6   3   31.90    3.20
   6 -12   3   40.00    2.90
 -12   6   3   35.80    2.20
 -12   6   3   40.20    2.50
   6 -12   3   41.70    3.80
   6 -12   3   38.10    2.80
  -6  13  -3   10.60    1.00
  -7  -6  -3   11.20    1.60
  -6  13  -3    9.10    0.90
  13  -7  -3   12.30    1.40
  -6  13  -3    9.70    0.80
   6 -13   3   10.40    2.10
   6 -13   3    9.10    1.60
   7   6   3   10.10    0.70
 -13   7   3    7.90    1.40
   6 -13   3    9.10    1.60
 -13   7   3    6.70    1.90
 -13   7   3    9.10    1.50
  -5  12  -3   69.39    2.40
  -5  12  -3   62.19    2.90
  12  -7  -3   63.69    3.00
  -5  12  -3   67.09    2.60
  -7  -5  -3   60.09    2.90
  -5  12  -3   66.69    2.30
  -7  -5  -3   67.29    3.70
   5 -12   3   66.69    3.70
 -12   7   3   70.79    3.50
 -12   7   3   67.89    4.20
   5 -12   3   64.99    3.60
 -12   7   3   63.59    2.90
   5 -12   3   71.59    4.90
  -4  11  -3   24.80    5.80
  -7  -4  -3   16.00    2.10
  -4  11  -3   17.30    0.90
  11  -7  -3   15.50    1.50
  -4  11  -3   15.40    1.60
  -4  11  -3   12.10    1.30
  -7  -4  -3   16.00    1.90
  -4  11  -3   15.70    1.00
 -11   7   3   15.50    1.70
   7   4   3   14.60    2.20
   7   4   3   17.10    1.90
 -11   7   3   13.70    1.30
   7   4   3    4.10    5.30
   4 -11   3   17.50    2.90
   7   4   3    9.60   11.30
  -7  -3  -3   21.00    2.20
  -3  10  -3   30.90    6.80
  -3  10  -3   21.30    1.60
  -3  10  -3   19.70    1.70
  -7  -3  -3   28.00    2.30
  -3  10  -3   21.30    1.20
  -3  10  -3   22.20    1.10
  -3  10  -3   23.10    1.10
  10  -7  -3   20.10    1.70
  -3  10  -3   24.00    1.40
 -10   7   3   21.80    1.50
 -10   7   3   21.30    1.90
 -10   7   3   22.40    2.10
   3 -10   3   24.60    2.10
   7   3   3   25.90    2.00
   7   3   3   11.90    5.30
   7   3   3   21.70    1.70
   7   3   3   20.50    2.10
   7   3   3   10.70    9.90
   3 -10   3   21.00    3.20
   3 -10   3   24.60    2.40
  -2   9  -3   80.99    2.70
  -2   9  -3   88.59    2.70
  -2   9  -3   89.49    3.40
   9  -7  -3   80.99    3.60
  -2   9  -3   96.29    9.50
  -7  -2  -3   79.59    3.80
  -7  -2  -3   88.79    3.90
  -2   9  -3   88.19    3.10
  -2   9  -3   80.39    3.50
  -2   9  -3   81.59    2.60
   7   2   3   73.09    9.20
   7   2   3   86.59    4.00
   2  -9   3   86.29    4.20
   7   2   3   99.49   23.90
  -9   7   3   87.29    3.20
  -9   7   3   86.59    4.10
   2  -9   3   85.29    4.00
   7   2   3   88.49    3.70
   2  -9   3   87.99    5.30
   7   2   3  102.59    5.40
  -9   7   3   85.09    3.80
  -1   8  -3  192.88   13.70
  -1   8  -3  209.08    5.50
   7   1   3  205.58    7.00
  -8   7   3  211.08    7.30
   7   1   3  217.08   27.50
   7   1   3  210.48    6.70
   7   1   3  210.18    7.90
  -8   7   3  207.18    6.20
   1  -8   3  206.78    8.60
   7  -7  -3  -17.70   13.20
   0   7  -3   17.20    4.30
   7   0   3   12.50    1.90
  -7   7   3   12.40    1.50
   7   0   3   25.70   19.00
   0  -7   3   13.10    2.60
   7   0   3   23.40   10.30
  -7   7   3   14.20    3.50
   6  -7  -3  129.99   24.90
   1   6  -3  177.58   12.20
  -1  -6   3  173.08    8.20
   7  -1   3  179.68    6.80
   7  -1   3  180.18   30.40
  -6   7   3  188.58   11.50
  -6   7   3  170.48    6.40
   7  -1   3  191.68   26.30
   5  -7  -3   61.59   15.50
   2   5  -3   43.70    5.70
  -5   7   3   49.60    3.00
   7  -2   3   39.50   12.30
  -5   7   3   52.99    6.10
   7  -2   3   70.39   22.00
  -2  -5   3   48.90    3.80
   7  -2   3   52.89    3.10
   4  -7  -3   62.59   15.10
   3   4  -3   39.00    5.70
   7  -3   3   43.00   13.20
   7  -3   3   86.19   24.10
  -4   7   3   40.00    5.50
   7  -3   3   37.40    3.80
  -4   7   3   40.00    2.80
   4   3  -3  826.42   29.70
   3  -7  -3  795.62   51.39
   7  -4   3  795.42   69.39
   7  -4   3  883.51   23.20
  -3   7   3  832.12   22.60
  -3   7   3  861.71   44.40
  -3   7   3  836.02   32.60
   2  -7  -3  145.49   27.10
   5   2  -3  116.19    8.90
   2  -7  -3  126.49   24.40
  -2   7   3  120.89   10.70
  -2   7   3  109.49   20.10
   7  -5   3  121.39    5.20
  -5  -2   3  123.19    4.90
   7  -5   3  189.58   41.20
   6   1  -3   88.89    7.40
   1  -7  -3   89.69   24.70
   7  -6   3   88.89    4.30
   7  -6   3  109.79   34.70
  -1   7   3   85.29    9.80
  -6  -1   3   87.09    3.90
  -1   7   3   92.29   14.80
  -1   7   3   84.09    4.30
   7   0  -3  276.07   13.90
   0  -7  -3  264.37    9.10
   0   7   3  274.87   17.90
   0   7   3  281.67    9.50
   7  -7   3  274.47    9.40
  -7   0   3  278.37    8.80
   0   7   3  295.97   29.00
   7  -7   3  304.47   48.60
   8  -1  -3   35.90    5.20
  -7   8  -3   46.20    6.50
  -1  -7  -3   42.50    3.20
  -1  -7  -3   45.60    2.70
   1   7   3   52.29   16.30
   7  -8   3   48.50    3.40
   1   7   3   45.00    3.10
  -8   1   3   50.39    3.00
   1   7   3   46.50    7.20
  -2  -7  -3  115.59    4.80
  -2  -7  -3  111.89    5.50
  -2  -7  -3  120.99    4.60
  -7   9  -3  115.09    3.40
  -7   9  -3  109.59    4.40
  -9   2   3  120.29    4.30
   2   7   3  119.89    5.40
  -9   2   3  114.19    5.20
   2   7   3  121.29   19.60
   2   7   3  118.39   11.80
   7  -9   3  123.79    5.90
  -7  10  -3   43.50    2.50
  -3  -7  -3   37.70    3.40
  -7  10  -3   38.50    1.90
  -7  10  -3   41.00    1.90
  -3  -7  -3   38.90    2.60
  -7  10  -3   44.10    1.80
  -7  10  -3   43.10    1.60
  -3  -7  -3   43.80    2.80
   3   7   3   40.20    3.00
   7 -10   3   42.40    2.80
   3   7   3   37.20    8.30
   7 -10   3   43.80    3.60
 -10   3   3   41.80    2.50
   7 -10   3   41.90    2.70
 -10   3   3   40.90    2.20
 -10   3   3   39.10    3.20
   3   7   3   37.10   11.60
  -4  -7  -3   27.60    2.50
  -7  11  -3   26.70    1.50
  -7  11  -3   31.20    1.90
  -4  -7  -3   24.90    2.20
  -7  11  -3   26.60    1.20
  -7  11  -3   28.50    1.40
  11  -4  -3   28.80    1.90
  -7  11  -3   23.30    1.40
  -7  11  -3   21.50    1.90
   4   7   3   23.60    9.40
   4   7   3   21.70    5.50
 -11   4   3   16.90    2.50
 -11   4   3   24.10    1.90
   7 -11   3   28.90    4.20
   7 -11   3   25.60    3.00
 -11   4   3   29.00    2.60
  -5  -7  -3   68.79    3.70
  -7  12  -3   69.09    2.30
  -7  12  -3   66.09    2.60
  -7  12  -3   68.99    2.40
  -7  12  -3   67.99    2.50
  -7  12  -3   68.99    2.50
  -7  12  -3   62.29    3.10
  12  -5  -3   67.99    2.30
  -5  -7  -3   65.39    3.00
 -12   5   3   62.89    4.60
 -12   5   3   69.99    3.50
   7 -12   3   68.69    3.70
   7 -12   3   71.39    3.70
 -12   5   3   63.99    3.20
   7 -12   3   67.19    4.60
   5   7   3   79.19   14.30
  -7  13  -3   12.90    1.10
  -7  13  -3   11.40    0.90
  13  -6  -3   10.90    0.80
  -6  -7  -3   14.40    1.90
  -7  13  -3   11.80    1.00
  -7  13  -3   14.40    1.00
 -13   6   3   13.20    1.70
 -13   6   3   13.40    2.70
 -13   6   3    9.70    1.60
   7 -13   3   11.90    2.10
   7 -13   3   13.00    1.80
   7 -13   3   13.40    1.90
  -7  14  -3    3.40    0.60
  -7  14  -3    2.10    0.50
  -7  -7  -3    3.70    1.00
  14  -7  -3    3.40    0.70
  -7  14  -3    3.30    0.60
  -7  14  -3    2.40    0.40
 -14   7   3    3.50    1.90
 -14   7   3    1.30    0.80
   7 -14   3    2.00    0.90
   7   7   3    3.60    0.60
   7 -14   3    4.50    1.40
   7 -14   3    2.40    0.90
 -14   7   3    1.80    1.20
  -7  15  -3    0.30    0.30
  -7  15  -3    0.10    0.30
  -7  15  -3    0.30    0.30
  15  -8  -3    0.40    0.40
  -8  -7  -3    1.00    0.70
   8   7   3   -0.10    0.30
   7 -15   3    0.50    0.90
 -15   8   3    0.30    0.70
   7 -15   3   -1.00    0.80
   7 -15   3    0.90    0.70
  -6  14  -3    1.00    0.40
  -8  -6  -3    1.40    0.80
  -6  14  -3    0.40    0.30
  -6  14  -3    0.80    0.40
  14  -8  -3    0.30    0.40
  -6  14  -3    0.50    0.40
 -14   8   3    1.80    1.80
   6 -14   3    1.90    1.00
   6 -14   3    0.80    0.90
 -14   8   3    0.50    0.70
 -14   8   3    1.60    1.10
   6 -14   3   -0.20    0.60
   8   6   3    0.90    0.30
  -5  13  -3    2.90    0.70
  13  -8  -3    4.90    0.90
  -5  13  -3    3.30    0.70
  -5  13  -3    2.40    0.60
 -13   8   3    1.50    0.90
   5 -13   3    3.90    1.30
   5 -13   3    3.70    1.50
 -13   8   3    2.50    1.40
  -4  12  -3    8.60    0.90
  -8  -4  -3    8.20    1.50
  -4  12  -3    9.00    1.10
  12  -8  -3    8.10    1.10
  -4  12  -3    7.40    0.60
  -4  12  -3    9.40    0.80
  -4  12  -3    8.30    0.80
   4 -12   3   10.90    1.80
   4 -12   3   11.30    2.40
   8   4   3    5.30    1.20
 -12   8   3    7.40    1.30
 -12   8   3    5.70    1.60
   4 -12   3    7.20    1.60
 -12   8   3    7.00    1.10
  -3  11  -3    0.90    0.40
  -3  11  -3   -0.20    0.60
  -3  11  -3    0.40    0.40
  -3  11  -3    0.30    0.40
  -3  11  -3    1.00    3.90
  -8  -3  -3    1.00    1.10
  11  -8  -3    1.20    0.70
   3 -11   3    0.90    1.10
   3 -11   3    2.00    1.40
   8   3   3    0.90    0.70
   3 -11   3    0.60    0.80
 -11   8   3    0.80    0.60
   8   3   3  -12.80   10.60
 -11   8   3   -0.20    0.50
  -2  10  -3   42.90    2.00
  10  -8  -3   45.40    2.60
  -8  -2  -3   43.80    2.70
  -2  10  -3   43.40    2.20
  -2  10  -3   41.80    1.70
  -2  10  -3   50.09    7.60
  -2  10  -3   44.60    1.70
  -2  10  -3   42.50    2.40
  -8  -2  -3   44.40    2.90
  -2  10  -3   42.80    1.60
   8   2   3   46.20    2.50
   8   2   3   43.90    3.30
   8   2   3   46.10   16.30
 -10   8   3   42.50    2.80
   2 -10   3   48.30    3.30
   2 -10   3   43.10    4.20
 -10   8   3   43.60    2.70
   8   2   3   45.90    2.80
   2 -10   3   42.40    2.80
   8   2   3   37.50    8.10
 -10   8   3   44.00    2.10
  -1   9  -3  409.76   10.50
  -1   9  -3  409.76   11.60
  -1   9  -3  407.56   11.40
  -8  -1  -3  426.06   12.20
   9  -8  -3  419.46   12.00
  -8  -1  -3  419.96   11.80
   9  -8  -3  402.06   11.40
  -1   9  -3  408.86   10.50
  -1   9  -3  422.76   10.40
   8   1   3  423.06   13.40
   8   1   3  427.26   11.80
  -9   8   3  425.56   12.20
  -9   8   3  430.96   12.50
   8   1   3  415.46   12.30
   1  -9   3  442.66   14.40
  -9   8   3  418.46   11.20
   1  -9   3  404.66   12.40
   1  -9   3  424.16   12.40
   8   1   3  373.66   39.20
   0   8  -3  803.72   20.90
   0   8  -3  831.52   20.00
  -8   0  -3  840.42   21.50
   0   8  -3  804.12   20.70
   8  -8  -3  841.22   21.50
   0   8  -3  822.92   34.00
   0   8  -3  836.72   19.90
  -8   8   3  745.63   23.60
   8   0   3  822.22   22.90
   8   0   3  804.32   57.09
   0  -8   3  858.41   22.20
   0  -8   3  838.82   22.10
   1   7  -3  207.38    5.40
   1   7  -3  202.48   14.30
   8  -1   3  203.68    7.00
  -7   8   3  216.78    7.40
   8  -1   3  208.78    7.90
   8  -1   3  200.08   26.30
  -7   8   3  208.58   12.80
   8  -1   3  206.48    6.70
  -1  -7   3  206.88    9.00
   6  -8  -3   14.80   18.80
   2   6  -3   40.50    5.60
   8  -2   3   43.00    3.00
  -6   8   3   37.30    2.70
  -2  -6   3   36.10    4.00
  -6   8   3   39.40    5.40
   8  -2   3   36.90   14.30
   5  -8  -3   24.10   15.30
   3   5  -3   12.00    3.10
  -3  -5   3    8.50    2.30
  -5   8   3   13.60    3.80
  -5   8   3   10.30    1.70
   8  -3   3    4.10    5.30
   8  -3   3   10.60    1.80
   4  -8  -3  165.38   31.70
   4   4  -3  147.39   11.20
   8  -4   3  159.58    6.40
   8  -4   3  157.18   22.80
   8  -4   3  134.29   37.60
  -4   8   3  161.28    6.20
  -4   8   3  153.98   11.70
  -4  -4   3  152.78    6.70
   3  -8  -3   25.10   17.40
   5   3  -3   40.10    5.60
   3  -8  -3   44.90    2.90
  -3   8   3   57.19   10.90
  -5  -3   3   40.30    3.20
  -3   8   3   42.10    6.30
  -3   8   3   45.10    3.00
   8  -5   3   45.20    3.00
   2  -8  -3   27.20   26.60
   6   2  -3   53.19    6.40
   2  -8  -3   54.79    3.30
  -6  -2   3   51.39    3.50
  -2   8   3   52.99    3.30
  -2   8   3   50.49    7.20
  -2   8   3   68.29   13.00
   8  -6   3   56.59    3.50
   1  -8  -3   38.30   24.10
   1  -8  -3   41.90    3.10
   1  -8  -3   45.90    2.80
   7   1  -3   47.00    5.50
  -1   8   3   51.29    3.20
  -1   8   3   33.20   10.10
  -7  -1   3   44.50    3.20
  -1   8   3   43.30    6.80
   8  -7   3   46.70    3.20
   0  -8  -3   89.49    4.30
   8   0  -3   83.19    2.90
  -8   8  -3   85.09    3.80
   8   0  -3   82.99    7.70
   0  -8  -3   92.99   35.10
   0  -8  -3   85.19    3.60
   0  -8  -3   87.99    4.60
   0   8   3   81.99    9.80
  -8   0   3   86.89    3.70
   8  -8   3   88.79    4.00
   8  -8   3   86.89    3.90
   8  -8   3   90.39    4.80
   0   8   3   89.59   16.40
  -8   0   3   94.69    4.80
  -8   0   3   89.69    3.50
   0   8   3   89.99    4.50
  -1  -8  -3  452.95   12.90
  -8   9  -3  480.05   14.50
  -8   9  -3  437.06   11.20
  -1  -8  -3  427.36   13.50
  -8   9  -3  401.56   11.30
   9  -1  -3  433.56   11.30
  -1  -8  -3  439.26   12.20
  -9   1   3  422.66   12.40
  -9   1   3  440.76   12.00
   8  -9   3  438.26   12.60
   1   8   3  433.06   24.30
  -9   1   3  446.66   13.80
   1   8   3  474.35   41.20
   8  -9   3  446.56   14.20
   8  -9   3  436.56   12.80
  -8  10  -3    6.40    0.60
  -8  10  -3    4.40    0.70
  -2  -8  -3    6.50    1.80
  -8  10  -3    6.70    0.80
  -2  -8  -3    5.00    1.20
  -2  -8  -3    6.10    1.40
  -8  10  -3    6.30    1.10
   8 -10   3    5.30    1.20
 -10   2   3    8.50    1.40
   2   8   3   -5.70    6.80
 -10   2   3    3.60    1.70
   2   8   3    7.00    1.50
 -10   2   3    5.30    1.10
   2   8   3    0.90    2.60
   8 -10   3    4.20    1.50
   8 -10   3    5.70    1.40
  -8  11  -3   35.50    1.60
  -3  -8  -3   36.30    2.40
  -8  11  -3   35.10    2.00
  -8  11  -3   36.60    1.70
  -3  -8  -3   37.50    2.70
  -8  11  -3   35.80    1.80
 -11   3   3   36.10    2.50
   8 -11   3   40.40    2.70
   3   8   3   33.20    7.30
   3   8   3   50.99   15.20
   8 -11   3   37.70    2.70
   8 -11   3   34.80    3.30
 -11   3   3   37.60    2.50
 -11   3   3   31.00    3.50
  -8  12  -3   30.30    1.50
  -8  12  -3   26.20    1.40
  12  -4  -3   29.20    1.30
  12  -4  -3   28.50    1.60
  -8  12  -3   27.90    1.20
  -8  12  -3   27.00    1.50
  -8  12  -3   28.30    1.50
  -4  -8  -3   29.80    2.50
  -4  -8  -3   26.30    2.00
   8 -12   3   28.40    3.00
   8 -12   3   26.80    2.40
   4   8   3   19.40    6.20
 -12   4   3   23.80    3.40
   8 -12   3   28.30    2.30
 -12   4   3   28.00    2.20
 -12   4   3   23.10    2.30
  13  -5  -3   52.99    2.30
  -8  13  -3   51.39    1.90
  -5  -8  -3   57.39    4.40
  -8  13  -3   51.49    2.00
  13  -5  -3   52.69    1.90
  -8  13  -3   59.99    2.40
   8 -13   3   51.19    3.90
 -13   5   3   44.20    4.00
 -13   5   3   53.09    4.70
   8 -13   3   51.79    3.60
   5   8   3   48.80    2.10
 -13   5   3   47.60    3.40
   8 -13   3   56.89    3.40
  -8  14  -3   17.40    0.90
  -8  14  -3   17.80    1.10
  14  -6  -3   18.20    1.30
  -8  14  -3   16.00    1.10
  -8  14  -3   18.40    1.10
  -6  -8  -3   17.60    1.90
  14  -6  -3   14.90    1.10
   6   8   3   16.30    1.50
 -14   6   3   15.40    2.80
   8 -14   3   18.70    1.70
   8 -14   3   20.20    1.80
   8 -14   3   16.10    2.30
 -14   6   3   17.00    2.00
 -14   6   3   18.00    1.80
  -8  15  -3   13.70    0.70
  -8  15  -3   14.40    1.20
  15  -7  -3   14.70    1.00
  -7  -8  -3   14.00    1.70
   8 -15   3   14.00    1.60
 -15   7   3   12.50    1.60
   8 -15   3   14.40    2.60
   8 -15   3   15.60    2.20
 -15   7   3   13.80    1.50
  -8  -8  -3    1.30    0.70
  16  -8  -3    1.50    0.40
  -8  16  -3    1.40    0.30
  -8  -8  -3    1.20    0.30
  -8  16  -3    1.70    0.30
  -8  16  -3    1.10    0.30
   8 -16   3    2.10    0.70
 -16   8   3    0.80    0.70
   8   8   3    1.70    0.30
  17  -9  -3    1.30    0.30
  -8  17  -3    1.00    0.30
   8 -17   3    2.20    0.50
  -9  -7  -3    0.40    0.50
  -7  16  -3    0.80    0.20
  -7  16  -3    1.20    0.40
  16  -9  -3    1.10    0.40
  -7  16  -3    0.80    0.30
 -16   9   3    0.70    0.60
   7 -16   3    0.80    0.50
  15  -9  -3    2.90    0.60
  -6  15  -3    3.50    0.50
  -6  15  -3    2.60    0.50
  -9  -6  -3    3.10    0.90
  -6  15  -3    2.00    0.50
  -6  15  -3    2.60    0.40
   6 -15   3    2.90    0.90
 -15   9   3    3.40    1.20
   6 -15   3    1.80    1.40
   9   6   3    2.40    0.40
   9   6   3    2.50    0.50
  14  -9  -3   -0.10    0.40
  -5  14  -3    0.20    0.30
  -5  14  -3    0.40    0.30
  -5  14  -3    0.60    0.30
  -9  -5  -3    0.00    0.70
  -5  14  -3    0.70    0.30
   5 -14   3    1.20    0.90
 -14   9   3   -0.30    0.90
   5 -14   3   -1.10    0.90
   5 -14   3    0.80    0.80
   9   5   3    0.40    0.30
 -14   9   3    0.20    0.60
  -4  13  -3   10.60    0.80
  -4  13  -3    9.20    0.60
  -9  -4  -3   11.10    1.70
  -4  13  -3    9.10    0.90
  -9  -4  -3    9.50    1.00
  -4  13  -3    9.00    0.80
  13  -9  -3    7.80    1.10
 -13   9   3    9.10    1.30
   4 -13   3    7.10    2.00
   4 -13   3   11.40    1.80
   4 -13   3    8.60    1.60
  12  -9  -3   16.20    1.50
  -3  12  -3   18.40    1.10
  -9  -3  -3   18.90    2.20
  -3  12  -3   18.80    1.30
  -3  12  -3   16.40    0.90
  -3  12  -3   17.20    1.00
 -12   9   3   16.70    2.10
   3 -12   3   15.10    2.00
   3 -12   3   21.00    2.30
   3 -12   3   16.60    2.90
   9   3   3   17.20    1.80
 -12   9   3   17.20    1.50
 -12   9   3   17.30    1.80
  -2  11  -3   12.20    1.10
  -2  11  -3    9.60    0.70
  -2  11  -3    9.70    4.30
  -2  11  -3   12.00    1.30
  -2  11  -3    8.60    0.80
  -2  11  -3    8.40    0.80
  -9  -2  -3   10.00    1.70
  11  -9  -3    9.30    1.30
  -2  11  -3    8.70    0.90
   2 -11   3    9.90    2.40
 -11   9   3    8.80    1.10
   9   2   3    9.40    1.50
   2 -11   3    7.60    1.50
   9   2   3    8.70    1.10
   9   2   3  -11.60   16.50
 -11   9   3    6.90    1.20
   2 -11   3   10.90    1.90
  10  -9  -3   56.79    3.00
  -1  10  -3   61.69    2.10
  10  -9  -3   58.89    2.70
  -1  10  -3   59.29    3.00
  -1  10  -3   55.99    2.00
  -9  -1  -3   47.00    2.90
  -1  10  -3   56.89    2.80
  -1  10  -3   58.39    2.70
  -9  -1  -3   59.79    3.50
  -1  10  -3   66.89    8.90
 -10   9   3   59.89    3.40
   9   1   3   30.90   15.10
   9   1   3   60.69    2.90
   1 -10   3   61.79    3.80
   9   1   3   58.29    3.80
   1 -10   3   60.79    5.00
   1 -10   3   64.29    3.50
   0   9  -3    7.80    1.10
   9  -9  -3    8.60    1.40
   0   9  -3    3.90    4.00
   0   9  -3    8.60    0.70
  -9   0  -3    9.20    1.50
   0   9  -3   11.20    0.80
   0   9  -3    7.40    1.20
   9   0   3    9.10    1.70
   9   0   3    8.20    1.30
  -9   9   3    8.60    1.50
   0  -9   3    6.10    1.80
   9   0   3    4.50    7.80
   0  -9   3   10.50    2.70
   9   0   3    7.80    1.40
  -9   9   3    8.70    1.10
   0  -9   3    8.90    1.60
   1   8  -3  426.16   11.40
   1   8  -3  429.96   23.20
   1   8  -3  408.56   11.40
   8  -9  -3  419.76   12.00
   1   8  -3  427.46   10.40
   1   8  -3  406.76   10.60
   1   8  -3  410.96   10.40
  -9   1  -3  425.46   12.00
  -1  -8   3  434.76   14.80
   9  -1   3  409.96   13.30
   9  -1   3  412.06   11.80
  -8   9   3  435.16   12.60
  -1  -8   3  402.96   12.40
   9  -1   3  376.06   38.50
  -8   9   3  409.06   11.20
  -1  -8   3  408.96   12.20
   9  -1   3  412.26   12.30
   2   7  -3   83.09    3.30
   2   7  -3   86.59    2.80
   2   7  -3   92.49    9.80
   2   7  -3   85.29    2.60
   2   7  -3   88.19    2.60
   2   7  -3   74.19    3.70
   9  -2   3   83.69    3.70
  -2  -7   3   98.59    6.40
   9  -2   3   93.99    4.10
   9  -2   3   98.89   18.40
  -2  -7   3   75.09    4.30
  -7   9   3   84.19    4.10
  -7   9   3   90.29    8.60
   9  -2   3   92.09    4.80
  -2  -7   3   88.09    4.00
   3   6  -3  114.29    4.10
   3   6  -3  120.09   10.80
   3   6  -3  116.29    3.60
   3   6  -3  125.99    4.30
   3   6  -3  108.89    3.50
   6  -9  -3  120.19    4.80
  -9   3  -3  115.49    4.50
  -6   9   3  120.79    5.20
  -6   9   3  137.59   10.90
  -3  -6   3  121.09    6.90
   9  -3   3  144.59    8.20
   9  -3   3  113.89    5.20
   9  -3   3  127.59    5.10
   9  -3   3  126.09   22.50
   4   5  -3    8.10    1.00
   4   5  -3    8.60    0.70
   4   5  -3   10.00    0.60
   5  -9  -3    9.30    1.40
   9  -4   3   10.50    1.40
  -5   9   3    9.70    1.70
   9  -4   3   10.70    1.90
  -5   9   3    6.40    2.40
  -4  -5   3    8.60    2.50
   9  -4   3    2.50    6.80
   9  -4   3   10.00    1.20
   4  -9  -3   69.19    3.40
   5   4  -3   66.49    2.10
   5   4  -3   71.39    8.20
   5   4  -3   66.79    2.80
   5   4  -3   67.89    2.40
   9  -5   3   69.69    3.40
   9  -5   3   69.69    3.30
   9  -5   3   68.19   18.40
  -5  -4   3   75.19    5.20
   9  -5   3   76.19    4.20
  -4   9   3   79.09    8.90
  -4   9   3   72.99    3.80
   3  -9  -3   34.30    2.70
   6   3  -3   31.50    1.20
   6   3  -3   34.90    5.60
   6   3  -3   34.10    1.80
   3  -9  -3   31.50    2.30
   6   3  -3   33.70    1.50
   3  -9  -3   34.20    2.10
   9  -6   3   35.30    2.40
   9  -6   3   34.40    2.30
   9  -6   3   36.50    3.10
  -6  -3   3   32.40    2.20
  -6  -3   3   36.70    2.50
  -3   9   3   37.40    2.70
  -6  -3   3   40.80    5.60
  -3   9   3   20.60    4.80
   7   2  -3  117.69    3.30
  -9   7  -3  112.39    3.40
   7   2  -3  117.89    3.70
   7   2  -3  111.19    9.80
  -9   7  -3  120.59    4.30
   7   2  -3  125.79    4.20
   2  -9  -3  122.09    4.40
   2  -9  -3  113.79    5.20
   2  -9  -3  116.89    4.80
  -2   9   3  127.49   19.30
  -7  -2   3  123.99    6.30
  -2   9   3  124.29   11.90
   9  -7   3  117.39    4.70
  -7  -2   3  110.69    4.60
  -2   9   3  118.39    5.30
   9  -7   3  119.99    5.70
  -7  -2   3  117.19    4.70
   9  -7   3  115.69    4.80
  -9   8  -3  419.06   11.80
   8   1  -3  444.16   11.30
  -9   8  -3  426.66   11.00
  -9   8  -3  429.06   11.00
   1  -9  -3  426.96   13.30
   8   1  -3  402.86   20.30
   1  -9  -3  433.26   12.00
   1  -9  -3  448.76   12.80
   9  -8   3  447.56   12.60
  -1   9   3  429.66   24.00
  -8  -1   3  441.16   12.50
  -1   9   3  443.46   38.60
  -8  -1   3  439.76   12.20
  -1   9   3  432.66   14.20
  -8  -1   3  437.36   14.30
   9  -8   3  442.46   12.80
   9  -8   3  453.35   14.10
  -9   9  -3  224.38    6.90
  -9   9  -3  241.78    6.30
   0  -9  -3  225.78    8.40
   0  -9  -3  228.98    7.90
   9   0  -3  230.38    6.60
   0  -9  -3  236.98    7.30
  -9   9  -3  227.88    6.40
  -9   0   3  239.38    7.50
  -9   0   3  231.88    9.40
   9  -9   3  236.98    7.80
   0   9   3  236.48    8.30
   9  -9   3  242.18    8.00
  -9   0   3  234.68    7.70
   0   9   3  227.98   28.20
   0   9   3  258.17   17.80
   9  -9   3  234.78    9.10
  10  -1  -3   53.29    2.30
  -9  10  -3   50.89    2.40
  -1  -9  -3   53.59    2.80
  -9  10  -3   55.09    2.10
  -1  -9  -3   58.49    4.60
  -1  -9  -3   52.19    3.70
   1   9   3   79.89   22.40
 -10   1   3   54.19    4.10
 -10   1   3   51.99    4.70
   9 -10   3   53.79    3.30
   1   9   3   51.49    8.10
 -10   1   3   56.39    3.00
   9 -10   3   52.49    3.90
   9 -10   3   56.49    3.90
  11  -2  -3    4.90    0.80
  -2  -9  -3    5.70    1.10
  -9  11  -3    5.30    0.60
  -9  11  -3    4.90    0.70
  -9  11  -3    4.60    0.70
  -9  11  -3    5.20    0.90
  -2  -9  -3    3.30    1.20
   9 -11   3    4.60    1.20
 -11   2   3    4.80    1.10
 -11   2   3    4.50    2.20
   9 -11   3    4.40    1.40
   2   9   3    1.80    9.50
 -11   2   3    4.00    1.40
   9 -11   3    5.40    1.20
  -9  12  -3   15.50    0.90
  -9  12  -3   17.30    1.30
  -3  -9  -3   18.80    2.00
  12  -3  -3   16.10    1.00
  -9  12  -3   16.80    1.10
  -9  12  -3   15.70    1.10
  -3  -9  -3   14.40    1.50
  12  -3  -3   16.30    1.30
 -12   3   3   13.80    2.00
 -12   3   3   17.60    3.30
   3   9   3    9.30    5.40
 -12   3   3   15.60    1.80
   9 -12   3   15.10    1.80
   9 -12   3   13.00    2.30
   9 -12   3   17.20    1.90
  -9  13  -3   41.50    1.80
  13  -4  -3   42.70    1.70
  -9  13  -3   42.00    1.70
  -9  13  -3   40.70    1.80
  -9  13  -3   39.80    1.50
  -4  -9  -3   43.10    2.80
  13  -4  -3   43.50    2.00
 -13   4   3   45.10    4.80
   9 -13   3   45.90    2.70
 -13   4   3   42.80    3.10
   9 -13   3   41.50    2.80
   9 -13   3   42.40    3.30
 -13   4   3   40.20    2.60
  14  -5  -3   12.90    1.10
  14  -5  -3   14.40    0.80
  -9  14  -3   13.90    0.80
  -9  14  -3   14.10    1.00
  -9  14  -3   14.00    1.00
  -5  -9  -3   12.20    1.60
   9 -14   3   16.60    1.70
 -14   5   3   15.40    3.00
   9 -14   3   16.10    2.00
   9 -14   3   13.20    1.50
 -14   5   3   13.20    2.00
 -14   5   3   11.60    1.50
  -9  15  -3    3.70    0.50
  15  -6  -3    6.30    1.20
  -6  -9  -3    4.10    1.00
  -9  15  -3    4.20    0.40
 -15   6   3    3.40    1.20
   9 -15   3    3.50    1.20
   9 -15   3    2.80    0.90
 -15   6   3    2.80    1.30
  -7  -9  -3    9.90    1.00
  -9  16  -3    7.10    0.60
  -7  -9  -3    7.80    0.50
  -9  16  -3    8.30    0.60
  16  -7  -3    9.30    0.80
  16  -7  -3    8.80    0.70
   7   9   3    8.50    0.50
   9 -16   3    6.30    0.90
   9 -16   3    7.30    0.80
 -16   7   3    7.20    1.00
  17  -8  -3    1.10    0.30
  17  -8  -3    0.70    0.30
   9 -17   3    0.40    0.40
  -7  17  -3    0.20    0.20
  -6  16  -3    1.00    0.30
 -10  -6  -3   -0.10    0.40
  -6  16  -3    0.60    0.30
  16 -10  -3    0.40    0.50
   6 -16   3    0.40    0.50
  10   6   3   -0.20    0.30
  10   6   3    0.80    0.20
 -16  10   3    0.90    0.60
   6 -16   3    0.90    0.50
  -5  15  -3    3.50    0.40
 -10  -5  -3    2.80    0.80
  -5  15  -3    3.10    0.40
  -5  15  -3    2.60    0.40
  15 -10  -3    3.10    0.50
  -5  15  -3    2.30    0.50
 -15  10   3    2.20    0.70
   5 -15   3    2.80    0.80
  10   5   3    3.30    0.30
   5 -15   3    2.60    1.00
  10   5   3    3.60    0.40
   5 -15   3    3.60    0.90
  -4  14  -3   -0.10    0.30
  -4  14  -3    0.20    0.30
 -10  -4  -3   -0.20    0.80
  14 -10  -3    0.20    0.30
  -4  14  -3   -0.10    0.30
  -4  14  -3    1.00    0.30
   4 -14   3    1.00    0.90
 -14  10   3    1.20    0.70
   4 -14   3    1.10    0.80
 -14  10   3    0.20    0.60
   4 -14   3    1.10    1.00
  13 -10  -3    8.40    1.10
 -10  -3  -3    9.60    1.10
  -3  13  -3    9.40    0.70
  -3  13  -3    9.10    0.80
  -3  13  -3    9.20    0.90
  -3  13  -3    9.20    0.60
 -10  -3  -3   10.40    1.60
 -13  10   3    8.90    1.40
   3 -13   3    8.10    2.20
   3 -13   3    8.70    1.50
 -13  10   3    9.90    1.20
   3 -13   3    9.30    1.70
  -2  12  -3   22.10    1.40
  -2  12  -3   23.00    1.20
  12 -10  -3   22.80    2.00
 -10  -2  -3   23.50    2.30
  -2  12  -3   20.80    1.10
  -2  12  -3   21.30    1.10
 -12  10   3   23.00    1.50
  10   2   3   21.60    1.90
   2 -12   3   24.20    2.20
 -12  10   3   24.70    2.30
 -12  10   3   23.80    2.00
   2 -12   3   28.70    3.50
   2 -12   3   21.30    2.40
  -1  11  -3   18.50    1.30
  -1  11  -3   21.30    1.50
  -1  11  -3   20.00    1.00
  -1  11  -3   21.40    1.20
  11 -10  -3   19.90    1.80
  -1  11  -3   23.30    1.70
 -10  -1  -3   19.80    2.20
   1 -11   3   19.30    3.20
 -11  10   3   21.60    2.00
  10   1   3   20.60    1.50
   1 -11   3   20.20    2.10
   1 -11   3   24.80    2.70
  10   1   3   23.30    2.00
 -11  10   3   20.50    1.40
   0  10  -3   64.19    2.20
   0  10  -3   93.49   10.00
  10 -10  -3   62.79    3.20
   0  10  -3   63.99    2.20
   0  10  -3   65.49    2.90
   0  10  -3   66.39    3.00
 -10   0  -3   65.89    3.50
  10 -10  -3   63.99    2.90
  10   0   3   17.10   21.80
 -10  10   3   63.59    2.60
 -10  10   3   66.39    3.50
   0 -10   3   65.59    3.70
 -10  10   3   65.29    3.50
  10   0   3   63.29    3.50
  10   0   3   56.59    3.90
   0 -10   3   64.59    4.00
  10   0   3   63.99    3.00
   1   9  -3   59.29    2.70
   1   9  -3   62.69    9.00
   1   9  -3   59.29    2.70
 -10   1  -3   60.69    3.30
   9 -10  -3   57.29    3.10
   1   9  -3   60.49    2.10
  10  -1   3   53.59    2.90
  -1  -9   3   58.99    3.90
  10  -1   3   71.19    5.10
  10  -1   3   61.39   20.00
  -9  10   3   59.29    3.30
  -1  -9   3   61.99    3.40
  -1  -9   3   60.19    5.30
  10  -1   3   58.09    3.80
  -9  10   3   61.79    3.00
   2   8  -3   42.00    1.70
   2   8  -3   40.00    8.20
 -10   2  -3   33.90    1.80
 -10   2  -3   44.20    2.70
   2   8  -3   45.00    1.60
   2   8  -3   44.60    2.30
   2   8  -3   43.60    2.20
   2   8  -3   43.90    1.60
   8 -10  -3   45.70    2.70
  -2  -8   3   43.50    2.90
  10  -2   3   39.90    2.50
  10  -2   3   41.70    3.20
  -8  10   3   43.80    2.80
  -2  -8   3   50.99    5.40
  10  -2   3   37.50   12.90
  -8  10   3   42.10    2.10
  -2  -8   3   45.40    3.60
  10  -2   3   40.50    2.70
   3   7  -3   24.70    1.60
   3   7  -3   21.10    1.10
 -10   3  -3   24.60    2.00
   3   7  -3   25.10    1.60
   7 -10  -3   23.90    2.00
   3   7  -3   25.50    1.20
   3   7  -3   23.50    1.10
   3   7  -3   22.20    5.80
  10  -3   3   25.10    2.50
  10  -3   3   23.00    2.00
  -3  -7   3   22.00    3.90
  10  -3   3    7.70   14.50
  -7  10   3   30.10    6.30
  10  -3   3   23.80    1.80
  -3  -7   3   21.40    2.10
  -7  10   3   20.30    2.00
  -7  10   3   21.70    1.50
  -3  -7   3   22.50    2.80
   4   6  -3    2.30    0.70
 -10   4  -3    3.40    0.90
   4   6  -3    2.70    0.50
   4   6  -3    2.70    0.50
   4   6  -3    2.50    2.30
   4   6  -3    2.90    0.80
   6 -10  -3    3.20    1.00
   6 -10  -3    3.30    0.80
  10  -4   3    3.40    0.90
  10  -4   3    2.40    0.80
  10  -4   3    2.20    1.10
  -6  10   3    2.50    0.90
  -6  10   3    3.00    2.40
  -4  -6   3    3.20    1.00
  10  -4   3   15.10    9.00
  -4  -6   3    2.10    2.30
  -4  -6   3    2.30    1.60
   5   5  -3   43.40    1.80
   5   5  -3   43.20    6.90
   5 -10  -3   45.30    2.80
 -10   5  -3   42.70    2.40
   5   5  -3   45.40    2.20
   5 -10  -3   42.90    2.30
   5   5  -3   43.20    1.60
  -5  -5   3   43.60    5.10
  10  -5   3   42.70    2.80
  -5  10   3   45.70    6.70
  -5  -5   3   44.00    2.80
  -5  10   3   41.00    2.80
  10  -5   3   43.60    2.60
  10  -5   3   46.10    3.40
  10  -5   3   44.30   13.40
  -5  -5   3   44.20    3.40
 -10   6  -3   11.40    1.20
   4 -10  -3   11.80    1.70
   6   4  -3    9.90    1.20
   6   4  -3    9.40    3.90
   6   4  -3    9.60    0.80
   4 -10  -3   10.30    1.40
   6   4  -3   10.70    1.10
   6   4  -3    9.00    0.60
  -4  10   3    8.70    3.70
  -6  -4   3    8.60    1.40
  -6  -4   3    7.60    2.70
  10  -6   3   -5.90    9.10
  10  -6   3   10.00    1.60
  -6  -4   3   11.50    2.10
  10  -6   3   11.00    1.60
  10  -6   3    8.20    1.70
  -4  10   3   10.90    1.80
 -10   7  -3   42.50    1.60
   3 -10  -3   41.40    2.70
   7   3  -3   45.10    1.80
   3 -10  -3   44.00    4.00
   3 -10  -3   43.70    2.40
   7   3  -3   40.70    1.80
   7   3  -3   41.90    2.10
   7   3  -3   39.80    6.50
   7   3  -3   41.00    1.50
 -10   7  -3   41.40    2.20
  10  -7   3   43.80    2.70
  -3  10   3   52.09    7.50
  -7  -3   3   42.20    2.70
  -7  -3   3   44.30    4.90
  10  -7   3   42.90    3.30
  10  -7   3   42.90    2.60
  -3  10   3   42.80    2.90
  -7  -3   3   44.70    3.20
  10  -7   3   35.60   14.70
   8   2  -3    8.80    4.20
   8   2  -3    7.50    0.90
   8   2  -3    6.40    0.60
   2 -10  -3    8.00    1.50
   2 -10  -3    2.40    1.80
 -10   8  -3    5.80    0.90
   8   2  -3    5.50    0.70
 -10   8  -3    6.30    0.70
   2 -10  -3    4.20    1.10
   8   2  -3    7.30    1.10
  -8  -2   3    8.70    1.50
  -8  -2   3    6.30    2.60
  10  -8   3    4.60    1.10
  10  -8   3    5.10    1.20
  10  -8   3    4.90    1.30
  -8  -2   3    8.40    1.80
  -2  10   3    6.70    1.50
 -10   9  -3   49.00    2.00
   1 -10  -3   58.19    4.50
   1 -10  -3   56.89    2.80
 -10   9  -3   54.79    2.00
   9   1  -3   51.19    2.60
 -10   9  -3   53.19    2.50
   9   1  -3   53.39    2.20
  -9  -1   3   48.20    3.70
  10  -9   3   55.49    3.80
  -1  10   3   54.09    8.30
  -9  -1   3   56.19    3.20
  -1  10   3   80.29   20.20
  10  -9   3   54.09    3.90
  -9  -1   3   59.89    5.60
   0 -10  -3   71.59    3.80
  10   0  -3   77.49    2.60
 -10  10  -3   72.59    2.50
  10   0  -3   73.29    2.70
 -10  10  -3   73.79    2.60
   0 -10  -3   72.49    3.20
   0  10   3   74.39    8.90
  10 -10   3   73.39    3.60
  10 -10   3   76.19    3.90
 -10   0   3   77.29    3.80
 -10   0   3   75.29    4.00
   0  10   3   65.99   17.80
  11  -1  -3    5.20    0.70
  -1 -10  -3    5.90    1.30
 -10  11  -3    7.70    1.10
  11  -1  -3    6.20    0.90
 -10  11  -3    8.10    0.80
  -1 -10  -3    7.40    1.20
 -10  11  -3    5.90    0.80
  10 -11   3    6.70    1.30
  10 -11   3    7.60    1.40
 -11   1   3    5.00    1.20
  10 -11   3    7.70    1.90
 -11   1   3    3.00    2.80
 -11   1   3    6.00    1.70
   1  10   3    0.30    2.90
  -2 -10  -3   48.10    3.10
 -10  12  -3   52.39    2.20
  12  -2  -3   49.40    2.20
 -10  12  -3   53.39    2.10
  -2 -10  -3   47.20    2.40
  12  -2  -3   53.39    2.00
 -10  12  -3   51.29    2.00
  10 -12   3   55.19    3.20
 -12   2   3   50.59    5.40
  10 -12   3   47.00    3.70
   2  10   3   45.70    7.20
 -12   2   3   53.69    3.70
 -12   2   3   51.19    3.10
  10 -12   3   53.49    3.00
 -10  13  -3   60.79    2.20
  -3 -10  -3   59.29    3.30
  13  -3  -3   61.69    2.20
 -10  13  -3   58.39    2.20
 -10  13  -3   63.49    2.30
  13  -3  -3   62.19    2.40
 -13   3   3   58.79    3.30
 -13   3   3   60.99    3.80
  10 -13   3   56.49    3.20
  10 -13   3   64.39    4.00
  10 -13   3   60.49    3.10
 -13   3   3   65.19    8.80
  -4 -10  -3   14.70    1.60
  14  -4  -3   13.60    1.10
  14  -4  -3   14.60    0.80
 -10  14  -3   13.90    1.00
  -4 -10  -3   14.00    0.90
 -10  14  -3   13.40    0.90
 -10  14  -3   16.30    0.90
  10 -14   3   14.70    1.60
  10 -14   3   15.10    1.50
 -14   4   3    6.30    2.50
 -14   4   3   14.20    1.70
  10 -14   3   12.70    1.90
 -14   4   3   13.10    2.00
   4  10   3   13.30    0.70
  15  -5  -3    1.00    0.50
  -5 -10  -3    1.20    0.70
  15  -5  -3    1.20    0.40
 -10  15  -3    1.00    0.40
 -10  15  -3    0.80    0.30
  10 -15   3    1.60    0.60
  10 -15   3    0.70    0.60
   5  10   3    1.20    0.30
 -15   5   3    1.60    0.80
 -15   5   3    1.20    1.10
  10 -15   3   -0.60    0.80
 -10  16  -3    6.50    0.50
  -6 -10  -3    6.90    0.80
 -10  16  -3    8.00    0.60
  16  -6  -3    8.80    0.70
  16  -6  -3    8.50    0.70
 -16   6   3    9.60    1.20
  10 -16   3   10.20    1.10
   6  10   3    7.90    0.50
  10 -17   3    2.00    0.60
  -5  16  -3    3.50    0.50
  16 -11  -3    3.80    0.40
  -5  16  -3    4.50    0.50
   5 -16   3    3.80    0.50
 -16  11   3    2.90    0.60
   5 -16   3    4.00    0.70
 -11  -4  -3    0.40    0.60
  -4  15  -3    0.50    0.30
  -4  15  -3    0.20    0.30
  -4  15  -3    0.40    0.30
  15 -11  -3    0.10    0.30
   4 -15   3    0.60    0.80
   4 -15   3    0.60    0.70
  11   4   3    0.30    0.20
   4 -15   3    0.20    0.50
 -15  11   3   -0.50    0.60
  11   4   3    0.50    0.20
  14 -11  -3    0.80    0.40
  -3  14  -3    1.30    0.40
  -3  14  -3    1.10    0.30
 -11  -3  -3    1.50    0.80
  -3  14  -3    0.40    0.40
  -3  14  -3    0.90    0.30
 -11  -3  -3    0.60    0.40
  11   3   3    1.10    0.20
   3 -14   3    2.80    1.20
   3 -14   3    1.00    0.90
   3 -14   3    0.60    0.70
 -14  11   3    0.80    0.70
 -14  11   3   -0.40    0.30
  -2  13  -3    9.40    0.80
  -2  13  -3   10.90    0.90
  -2  13  -3    9.40    0.70
 -11  -2  -3    7.90    1.40
  -2  13  -3   10.60    0.80
  13 -11  -3    8.20    1.00
   2 -13   3   10.70    2.30
  11   2   3   10.50    1.40
 -13  11   3    7.80    1.20
 -13  11   3   12.70    1.20
   2 -13   3    9.20    1.40
   2 -13   3    9.60    1.60
 -11  -1  -3    0.70    0.90
  -1  12  -3    0.60    0.40
  12 -11  -3    1.90    0.70
  -1  12  -3    3.20    0.80
  -1  12  -3    0.80    0.30
  -1  12  -3    1.20    0.30
  -1  12  -3    1.20    0.50
 -12  11   3    0.40    0.60
   1 -12   3    1.80    1.20
 -12  11   3    1.30    0.60
   1 -12   3    1.40    0.80
  11   1   3    0.20    0.50
   1 -12   3   -0.10    1.30
   0  11  -3   25.90    1.50
   0  11  -3   27.90    1.70
  11 -11  -3   26.80    1.70
   0  11  -3   25.50    1.70
  11 -11  -3   26.30    2.00
 -11   0  -3   25.90    2.30
   0  11  -3   27.00    1.20
   0  11  -3   28.20    1.30
 -11  11   3   36.40    2.40
   0 -11   3   24.50    3.60
 -11  11   3   28.20    2.20
  11   0   3   23.80    1.60
 -11  11   3   25.30    1.50
  11   0   3   28.10    2.20
   0 -11   3   29.90    3.00
   0 -11   3   31.60    2.50
 -11   1  -3   22.40    2.10
   1  10  -3   20.40    1.60
  10 -11  -3   22.60    1.70
   1  10  -3   21.90    1.50
   1  10  -3   21.50    1.10
  10 -11  -3   21.30    1.90
   1  10  -3   22.30    1.10
 -10  11   3   21.60    2.00
  -1 -10   3   23.80    2.30
  -1 -10   3   20.90    3.50
  11  -1   3   19.50    1.60
  11  -1   3   18.80    1.90
 -10  11   3   18.30    2.00
  -1 -10   3   18.80    2.50
 -10  11   3   22.10    1.40
   2   9  -3    9.80    1.30
   2   9  -3    9.00    0.70
   2   9  -3    9.50    1.20
 -11   2  -3    9.70    1.60
   2   9  -3   10.40    0.80
   2   9  -3   17.90    6.00
   2   9  -3    8.70    0.80
   9 -11  -3    9.90    1.50
  -2  -9   3    8.30    2.00
  11  -2   3    9.60    1.40
  -2  -9   3   10.60    2.70
  11  -2   3   10.80    1.70
  -2  -9   3    9.30    1.70
  -9  11   3    8.00    1.00
   8 -11  -3   -0.60    0.60
   3   8  -3    1.70    0.60
   3   8  -3    0.70    0.60
   3   8  -3    0.70    0.30
   3   8  -3    0.40    0.30
   3   8  -3    2.00    3.00
 -11   3  -3    0.30    0.80
  -8  11   3    0.40    0.80
  -3  -8   3    0.60    1.70
  11  -3   3    1.30    0.70
  11  -3   3    0.20    0.90
  11  -3   3    0.30    0.60
  -3  -8   3    2.40    2.50
  -8  11   3   -0.20    0.40
  -3  -8   3    0.50    0.80
   7 -11  -3   15.50    2.80
   4   7  -3   14.70    1.00
   4   7  -3   15.40    0.90
   4   7  -3   16.40    2.10
   4   7  -3   29.00    6.40
   4   7  -3   12.30    0.80
   4   7  -3   15.30    1.30
  11  -4   3  -22.60   14.70
  -7  11   3   16.00    4.60
  -4  -7   3   13.40    3.60
  11  -4   3   12.10    2.00
  11  -4   3   17.80    1.80
  -7  11   3   15.70    1.80
  11  -4   3   16.50    2.00
  -4  -7   3   18.50    2.60
   5   6  -3   26.00    1.70
   5   6  -3   23.20    1.20
   5   6  -3   24.50    2.10
   6 -11  -3   23.40    1.60
   6 -11  -3   24.30    2.20
 -11   5  -3   26.20    2.00
   5   6  -3   22.60    1.60
   5   6  -3   36.30    5.80
  -5  -6   3   19.30    2.70
  -6  11   3   16.40    4.40
  -6  11   3   23.30    2.10
  -5  -6   3   17.20    3.70
  -6  11   3   25.60    1.50
  -5  -6   3   24.10    2.40
  11  -5   3   31.30   19.20
  11  -5   3   17.80    2.30
   6   5  -3    8.60    0.80
   5 -11  -3    8.10    1.10
   6   5  -3    7.10    3.60
   5 -11  -3    7.40    1.50
   6   5  -3    8.90    1.20
 -11   6  -3    8.00    1.20
   6   5  -3    7.70    0.60
  -6  -5   3    8.30    1.50
  11  -6   3    7.30    1.90
  -6  -5   3    8.30    2.20
  -5  11   3    5.70    1.30
  -5  11   3    5.80    2.60
  11  -6   3  -18.10   11.60
  -6  -5   3    6.10    3.20
  11  -6   3    7.00    1.70
   4 -11  -3   23.00    2.40
   7   4  -3   21.70    1.30
   7   4  -3   26.00    2.00
 -11   7  -3   26.30    1.90
   7   4  -3   30.10    1.40
   4 -11  -3   23.20    1.70
   7   4  -3   27.30    6.80
   7   4  -3   28.20    1.70
  11  -7   3   23.60    2.60
  11  -7   3   22.60    2.10
  -4  11   3   22.60    5.70
  -4  11   3   24.70    2.30
  -7  -4   3   23.90    4.30
  11  -7   3   18.90   14.10
  11  -7   3   25.30    2.00
   8   3  -3   37.10    2.00
   8   3  -3   38.20    8.20
   3 -11  -3   34.70    2.20
   8   3  -3   38.30    1.70
   3 -11  -3   43.10    2.90
   8   3  -3   36.80    1.40
 -11   8  -3   36.70    2.60
  11  -8   3   36.80    3.10
  -3  11   3   42.50    6.80
  11  -8   3   38.30    2.50
  -8  -3   3   37.70    3.60
  11  -8   3   37.60    2.60
  -8  -3   3   28.40    4.60
  -8  -3   3   37.60    2.70
  11  -8   3   25.80   14.80
   2 -11  -3    4.80    1.20
 -11   9  -3    3.70    0.80
   9   2  -3    5.70    0.60
 -11   9  -3    6.90    0.90
 -11   9  -3    4.70    0.70
   2 -11  -3    4.70    0.90
   9   2  -3    5.70    0.80
   9   2  -3    4.60    0.90
   9   2  -3    6.20    0.80
  -9  -2   3    4.10    2.90
  -2  11   3    7.10    3.80
  11  -9   3    4.80    1.30
  -9  -2   3    6.30    2.10
  -9  -2   3    6.40    1.30
  -2  11   3    4.20    2.80
  11  -9   3    5.40    1.20
  11  -9   3    6.20    1.20
 -11  10  -3    8.60    0.80
  10   1  -3    6.50    1.00
  10   1  -3    7.70    0.90
   1 -11  -3    6.30    1.30
  10   1  -3    6.60    0.80
   1 -11  -3    7.00    1.10
 -11  10  -3    6.90    0.70
  11 -10   3    5.90    1.60
 -10  -1   3    6.40    1.40
  -1  11   3    6.30    3.80
 -10  -1   3   11.60    2.20
 -10  -1   3    3.80    3.00
  11 -10   3    9.10    1.40
  11 -10   3    7.30    1.30
   0 -11  -3    1.90    1.00
 -11  11  -3    2.60    0.50
   0 -11  -3    0.90    0.90
 -11  11  -3    3.20    0.80
  11   0  -3    3.10    0.60
 -11  11  -3    1.70    0.50
  11   0  -3    2.00    0.50
  11   0  -3    1.70    0.60
   0  11   3   -2.70    2.60
  11 -11   3    2.10    0.80
 -11   0   3    3.00    2.80
  11 -11   3    2.90    1.30
  11 -11   3    2.40    1.00
 -11   0   3    1.20    0.90
 -11   0   3    2.00    1.90
  12  -1  -3   30.70    1.80
  -1 -11  -3   30.40    2.40
  12  -1  -3   31.70    1.50
  12  -1  -3   28.80    1.50
 -11  12  -3   26.50    1.30
 -11  12  -3   32.10    1.50
 -11  12  -3   29.70    1.70
 -12   1   3   30.60    2.40
  11 -12   3   28.70    2.30
  11 -12   3   29.60    2.10
 -12   1   3   31.40    4.60
  11 -12   3   31.20    2.80
 -12   1   3   31.90    3.50
   1  11   3   25.50    5.20
  13  -2  -3   15.80    1.00
 -11  13  -3   18.50    1.10
  13  -2  -3   16.70    1.10
  -2 -11  -3   16.40    1.90
 -11  13  -3   15.70    0.90
  13  -2  -3   15.80    1.30
 -11  13  -3   15.80    1.20
  11 -13   3   18.10    1.60
 -13   2   3   14.60    2.20
  11 -13   3   17.30    2.10
 -13   2   3   16.30    3.30
 -13   2   3   18.20    2.00
  11 -13   3   10.80    1.50
  -3 -11  -3    0.80    0.70
 -11  14  -3    0.50    0.30
  14  -3  -3    0.10    0.40
  14  -3  -3    0.10    0.40
 -11  14  -3   -0.20    0.40
 -11  14  -3    0.50    0.40
  11 -14   3    0.80    0.60
  11 -14   3    0.60    0.80
  11 -14   3   -0.40    0.40
   3  11   3   -0.10    0.20
 -14   3   3    0.40    0.80
 -14   3   3    1.70    1.50
  15  -4  -3    3.80    0.50
  15  -4  -3    3.30    0.50
  15  -4  -3    3.60    0.70
 -11  15  -3    3.60    0.50
  15  -4  -3    3.80    0.40
  -4 -11  -3    5.20    0.90
   4  11   3    4.50    0.50
  11 -15   3    4.10    0.70
 -15   4   3    5.30    1.10
  11 -15   3    6.70    1.10
  16  -5  -3    0.70    0.30
  16  -5  -3    0.50    0.60
  -5 -11  -3    0.00    0.40
  11 -16   3    0.70    0.60
   5  11   3    0.70    0.30
 -16   5   3    1.10    0.90
 -12  -4  -3    2.80    0.40
  -4  16  -3    2.20    0.30
  -4  16  -3    2.50    0.30
 -16  12   3    3.60    0.70
   4 -16   3    2.40    0.60
  12   4   3    2.20    0.30
  -3  15  -3    1.40    0.30
  -3  15  -3    1.90    0.40
  -3  15  -3    1.70    0.30
 -12  -3  -3    1.30    0.50
  15 -12  -3    1.40    0.30
   3 -15   3    0.10    0.80
  12   3   3    1.80    0.30
 -15  12   3    1.30    0.60
   3 -15   3    1.80    0.70
   3 -15   3    1.90    0.70
 -12  -2  -3    1.70    0.50
  -2  14  -3    2.30    0.40
  -2  14  -3    2.30    0.30
  14 -12  -3    2.10    0.40
  -2  14  -3    1.80    0.40
  -2  14  -3    2.30    0.50
 -12  -2  -3    1.50    0.70
   2 -14   3    1.40    0.80
 -14  12   3    1.70    0.40
   2 -14   3    3.10    1.30
 -14  12   3    1.60    0.70
  -1  13  -3    6.80    0.60
  -1  13  -3    6.80    0.60
  13 -12  -3    5.70    0.80
  13 -12  -3    5.30    0.60
 -12  -1  -3    5.70    1.10
  -1  13  -3    5.70    0.60
  -1  13  -3    5.50    0.70
   1 -13   3    6.30    1.70
 -13  12   3    5.30    1.10
   1 -13   3    7.10    1.40
  12   1   3    5.80    1.00
   1 -13   3    8.30    1.40
 -12   0  -3    0.30    0.70
   0  12  -3    1.30    0.40
  12 -12  -3   -0.40    0.50
   0  12  -3    1.10    0.30
   0  12  -3    1.10    0.40
  12 -12  -3    0.90    0.40
   0  12  -3    0.90    0.40
   0  12  -3    0.70    0.30
   0 -12   3    0.40    0.70
   0 -12   3    2.00    1.10
  12   0   3    0.90    0.60
 -12  12   3    0.90    0.60
   1  11  -3    1.20    0.50
  11 -12  -3    1.40    0.50
 -12   1  -3    1.00    0.80
   1  11  -3    1.00    0.40
   1  11  -3    1.20    0.40
   1  11  -3    1.10    0.50
  11 -12  -3    0.40    0.70
   1  11  -3    2.30    0.60
  -1 -11   3   -0.10    0.80
  12  -1   3    0.30    0.60
  -1 -11   3    1.00    1.20
 -11  12   3    0.80    0.60
  -1 -11   3    1.10    1.80
   2  10  -3   22.10    1.10
   2  10  -3   21.70    1.60
  10 -12  -3   20.80    1.90
   2  10  -3   24.20    1.20
   2  10  -3   21.90    1.50
 -12   2  -3   21.70    2.10
 -10  12   3   21.40    1.90
  -2 -10   3   23.50    3.70
  12  -2   3   21.90    2.00
  -2 -10   3   25.20    2.90
  -2 -10   3   22.40    2.20
   9 -12  -3   17.70    1.80
   3   9  -3   16.60    1.00
 -12   3  -3   17.20    1.90
   3   9  -3   17.00    1.00
   3   9  -3   17.80    1.40
   3   9  -3   16.90    0.90
 -12   3  -3   15.10    1.10
   3   9  -3   17.90    1.40
  -9  12   3   18.50    1.20
  12  -3   3   17.30    1.80
  12  -3   3   15.60    2.20
  12  -3   3   17.30    1.50
  -3  -9   3   16.50    2.40
  -3  -9   3   13.60    3.10
  -3  -9   3   18.90    2.00
 -12   4  -3    8.60    1.40
 -12   4  -3    8.00    1.00
   4   8  -3    8.50    0.70
   4   8  -3    9.00    0.80
   4   8  -3    7.70    1.10
   8 -12  -3    7.70    1.40
   4   8  -3    9.60    0.80
   4   8  -3    8.40    1.20
  -4  -8   3   10.80    3.30
  12  -4   3    6.90    1.10
  12  -4   3   10.80    1.80
  12  -4   3    8.70    1.40
  -8  12   3    9.90    0.90
  -4  -8   3    9.20    2.10
  -4  -8   3    8.10    1.60
   5   7  -3   66.99    2.30
   7 -12  -3   72.29    3.60
   5   7  -3   66.59    2.80
   5   7  -3   67.19    2.40
   5   7  -3   68.29    3.00
 -12   5  -3   68.09    3.30
  -5  -7   3   67.89    3.70
  -5  -7   3   66.89    4.40
  12  -5   3   62.89    4.00
  -5  -7   3   78.79    6.80
  -7  12   3   65.99    2.40
  12  -5   3   70.09    3.20
  12  -5   3   68.99    3.70
   6 -12  -3   37.70    2.70
   6   6  -3   37.20    2.10
 -12   6  -3   38.50    2.30
   6   6  -3   39.90    2.10
   6   6  -3   37.40    1.50
   6   6  -3   37.50    1.70
  -6  12   3   37.80    6.40
  12  -6   3   38.80    2.70
  -6  12   3   37.20    1.60
  12  -6   3   36.60    3.10
  12  -6   3   37.00    2.30
  -6  -6   3   33.50    5.10
  -6  -6   3   37.10    4.00
  -6  -6   3   41.30    2.90
 -12   7  -3   67.59    3.10
   7   5  -3   68.19    2.40
   7   5  -3   63.89    2.20
   5 -12  -3   63.69    3.50
   7   5  -3   65.29    2.80
   7   5  -3   68.59    3.00
  -5  12   3   69.19    8.60
  -7  -5   3   72.99    4.60
  12  -7   3   66.29    4.10
  12  -7   3   65.39    3.60
  -7  -5   3   69.39    3.70
  12  -7   3   63.09    3.20
  -7  -5   3   64.89    6.50
  -5  12   3   69.09    2.30
   8   4  -3   27.50    1.40
   8   4  -3   25.90    1.70
 -12   8  -3   27.90    1.90
   4 -12  -3   25.50    1.80
   8   4  -3   26.40    1.20
   4 -12  -3   30.50    2.40
  12  -8   3   29.30    2.40
  -8  -4   3   24.00    3.00
  -8  -4   3   27.20    2.50
  12  -8   3   26.70    2.00
  12  -8   3   23.80    2.60
  -4  12   3   35.00    6.00
  -8  -4   3   24.00    4.60
 -12   9  -3   17.00    1.40
 -12   9  -3   15.60    1.30
   9   3  -3   14.60    1.00
   3 -12  -3   15.60    1.90
   9   3  -3   15.20    0.80
 -12   9  -3   16.90    1.00
   9   3  -3   14.00    1.30
   9   3  -3   15.50    1.10
  12  -9   3   16.50    1.60
  -9  -3   3   17.30    2.10
  -9  -3   3   14.60    2.60
  -3  12   3   12.60    0.70
  -3  12   3   15.20    4.50
  -9  -3   3   12.80    3.70
  12  -9   3   16.60    1.80
  12  -9   3   15.60    2.00
   2 -12  -3   53.89    3.20
 -12  10  -3   50.39    1.90
  10   2  -3   51.59    2.70
  10   2  -3   53.89    2.10
  10   2  -3   57.49    2.50
  12 -10   3   50.09    2.80
  12 -10   3   52.29    3.60
  12 -10   3   49.30    3.10
 -10  -2   3   52.19    3.20
  -2  12   3   49.80    7.20
 -10  -2   3   54.79    6.20
 -10  -2   3   52.69    4.20
  11   1  -3   30.60    1.80
 -12  11  -3   32.30    1.90
 -12  11  -3   30.70    1.40
   1 -12  -3   30.70    2.40
  11   1  -3   29.50    1.50
  11   1  -3   27.30    1.50
  12 -11   3   31.20    2.70
 -11  -1   3   25.50    2.40
  12 -11   3   31.20    2.40
 -11  -1   3   30.80    3.60
 -11  -1   3   25.80    4.20
  12 -11   3   28.20    2.10
  -1  12   3   29.60    5.90
  12   0  -3    0.90    0.50
 -12  12  -3    1.00    0.60
 -12  12  -3    0.50    0.40
   0 -12  -3    0.70    0.80
  12   0  -3    0.40    0.30
 -12   0   3    1.20    0.90
  12 -12   3    1.00    0.60
   0  12   3    0.90    3.20
  12 -12   3    0.40    0.50
  12 -12   3    1.10    0.90
 -12   0   3   -0.20    1.80
 -12   0   3    0.20    2.40
 -12  13  -3   29.80    1.50
 -12  13  -3   28.30    1.30
  -1 -12  -3   27.70    2.10
  13  -1  -3   28.50    1.60
  13  -1  -3   27.10    1.40
  13  -1  -3   27.10    1.30
 -13   1   3   27.60    3.90
 -13   1   3   30.80    2.40
   1  12   3   27.60    1.10
  12 -13   3   28.80    2.40
  12 -13   3   30.80    2.20
 -13   1   3   30.60    3.30
  12 -13   3   27.60    1.80
  14  -2  -3    4.10    0.50
  14  -2  -3    4.40    0.60
  -2 -12  -3    4.10    0.90
 -12  14  -3    6.00    0.60
  14  -2  -3    5.00    0.80
 -12  14  -3    4.10    0.60
  12 -14   3    7.50    1.80
   2  12   3    4.60    0.50
  12 -14   3    4.20    0.70
  12 -14   3    4.20    1.40
 -14   2   3    4.80    1.90
 -14   2   3   -1.60    2.10
 -14   2   3    6.40    1.60
   2  12   3    4.60    0.40
  -3 -12  -3    3.70    0.70
  15  -3  -3    3.30    0.50
 -12  15  -3    4.80    0.50
  15  -3  -3    4.00    0.60
  15  -3  -3    3.90    0.50
  12 -15   3    6.70    1.00
 -15   3   3    3.50    1.00
   3  12   3    4.50    0.40
  16  -4  -3    1.40    0.30
  16  -4  -3    0.70    0.30
 -12  16  -3    0.90    0.30
  12 -16   3    2.00    0.50
 -16   4   3    0.80    0.60
   4  12   3    0.80    0.30
   4  12   3    0.80    0.20
  -3  16  -3    2.20    0.30
 -16  13   3    1.80    0.40
  -2  15  -3    4.80    0.40
 -13  -2  -3    5.30    0.60
  -2  15  -3    4.70    0.50
  -2  15  -3    6.00    0.70
  13   2   3    5.00    0.40
   2 -15   3    4.30    0.70
   2 -15   3    5.90    0.90
 -15  13   3    3.80    0.60
 -13  -1  -3   14.40    1.00
  -1  14  -3   13.60    0.80
 -13  -1  -3   12.80    1.60
  -1  14  -3   15.50    1.00
  -1  14  -3   13.70    0.70
  -1  14  -3   14.60    0.80
 -14  13   3   16.00    1.30
   1 -14   3   15.50    1.80
   1 -14   3   16.10    1.50
  13 -13  -3   -0.90    0.50
   0  13  -3    0.10    0.20
   0  13  -3   -0.40    0.30
   0  13  -3    0.30    0.30
 -13   0  -3   -0.30    0.70
 -13   0  -3    1.10    0.60
   0  13  -3    0.10    0.30
   0 -13   3   -0.40    0.80
  13   0   3    0.00    0.60
   0 -13   3   -0.80    0.60
 -13  13   3    0.20    0.80
   0 -13   3    0.00    1.00
   1  12  -3    6.00    0.60
   1  12  -3    6.50    0.80
   1  12  -3    5.40    0.70
   1  12  -3    5.20    0.60
  12 -13  -3    4.70    1.20
   1  12  -3    7.00    0.60
 -13   1  -3    7.10    1.20
  13  -1   3    5.70    1.00
 -12  13   3    6.10    1.00
  -1 -12   3    6.70    1.50
  13  -1   3    7.70    0.70
  -1 -12   3    4.30    1.70
  -1 -12   3    7.70    1.30
   2  11  -3    9.70    0.70
  11 -13  -3   10.60    1.10
 -13   2  -3    9.20    1.40
   2  11  -3    9.20    0.70
  11 -13  -3    8.20    1.10
   2  11  -3    9.90    1.00
   2  11  -3   10.50    1.00
   2  11  -3    8.30    0.70
  -2 -11   3    9.50    1.70
 -11  13   3    8.90    1.30
  13  -2   3   10.10    0.80
  13  -2   3    8.60    1.30
  -2 -11   3    9.00    1.60
  -2 -11   3   11.10    2.30
   3  10  -3   10.20    1.10
   3  10  -3    9.30    0.90
   3  10  -3    8.80    0.70
  10 -13  -3    8.70    1.30
 -13   3  -3    9.00    1.30
   3  10  -3    9.60    1.00
   3  10  -3    9.20    0.70
 -10  13   3    7.60    1.20
  -3 -10   3    9.10    1.90
  -3 -10   3   12.30    2.50
  13  -3   3    9.90    1.40
  -3 -10   3    7.60    1.50
 -13   4  -3    9.10    0.90
   9 -13  -3   12.30    1.60
   4   9  -3    9.40    0.70
   4   9  -3   10.50    0.80
   4   9  -3   12.00    1.10
 -13   4  -3    8.70    1.40
   4   9  -3   10.00    0.70
   4   9  -3    7.20    1.00
  13  -4   3   11.50    1.10
  -4  -9   3   11.20    2.90
  -4  -9   3   11.80    1.80
  -4  -9   3    8.90    1.90
  13  -4   3   10.30    1.60
   5   8  -3    3.10    0.60
   8 -13  -3    2.00    1.20
   5   8  -3    3.00    0.50
   5   8  -3    2.60    0.70
 -13   5  -3    3.10    1.00
 -13   5  -3    1.90    0.60
  13  -5   3    2.20    1.00
  -5  -8   3    3.70    2.00
  13  -5   3    2.50    0.70
  -5  -8   3    3.60    2.50
   7 -13  -3    8.70    1.40
   6   7  -3   10.20    1.40
   6   7  -3   11.10    1.20
   6   7  -3    9.70    0.70
 -13   6  -3    9.30    1.40
 -13   6  -3    9.60    1.60
  13  -6   3    8.30    1.60
  -6  -7   3   12.70    3.60
  13  -6   3    9.30    1.70
  -6  -7   3   10.30    1.70
  -6  -7   3   10.50    2.30
   7   6  -3   12.40    1.30
   7   6  -3   13.70    1.00
   6 -13  -3   12.30    1.70
   7   6  -3   13.40    1.80
   7   6  -3   13.70    1.00
 -13   7  -3   13.90    1.50
  -7  -6   3   13.60    1.90
  13  -7   3   11.30    1.90
  -7  -6   3   14.80    2.40
  13  -7   3   11.00    1.60
  -7  -6   3   17.70    3.80
  13  -7   3   13.00    1.90
   8   5  -3   53.59    1.80
 -13   8  -3   51.69    2.50
   8   5  -3   54.79    2.40
   8   5  -3   53.09    2.70
  -8  -5   3   53.19    4.50
  13  -8   3   57.89    3.50
  13  -8   3   47.40    3.30
  -8  -5   3   66.39    6.50
   4 -13  -3   40.90    2.60
   9   4  -3   38.90    1.50
 -13   9  -3   40.40    1.90
   9   4  -3   42.40    2.10
 -13   9  -3   38.30    2.10
   9   4  -3   40.30    1.70
   9   4  -3   43.30    2.20
  13  -9   3   42.80    2.30
  -9  -4   3   42.40    3.90
  -9  -4   3   41.70    2.80
  -4  13   3   45.50    7.30
  13  -9   3   38.40    3.00
  13  -9   3   39.90    2.70
  -4  13   3   38.70    1.70
  -9  -4   3   50.19    5.80
   3 -13  -3   62.79    3.30
 -13  10  -3   62.89    2.00
 -13  10  -3   56.49    2.20
  10   3  -3   63.29    2.60
  10   3  -3   54.49    2.60
  10   3  -3   61.99    1.90
  10   3  -3   59.69    2.20
 -13  10  -3   63.09    2.60
  -3  13   3   62.69    2.30
  -3  13   3   61.49    7.80
  13 -10   3   66.09    2.90
 -10  -3   3   56.39    3.30
  13 -10   3   53.49    3.40
  13 -10   3   60.19    3.30
 -10  -3   3   64.09    4.30
 -10  -3   3   65.09    6.10
  11   2  -3   17.80    1.10
  11   2  -3   15.00    1.30
  11   2  -3   15.10    1.00
 -13  11  -3   19.30    1.50
 -13  11  -3   16.80    0.90
   2 -13  -3   17.90    1.80
 -11  -2   3   17.70    3.70
 -11  -2   3   18.60    2.70
  13 -11   3   19.00    1.50
 -11  -2   3   14.00    1.80
  13 -11   3   17.50    1.80
  -2  13   3   16.70    0.80
  13 -11   3   16.70    2.00
  12   1  -3   26.80    1.30
 -13  12  -3   26.60    1.20
  12   1  -3   26.70    1.30
  12   1  -3   27.30    1.60
 -13  12  -3   26.70    1.60
   1 -13  -3   28.50    2.10
 -12  -1   3   30.60    3.30
  -1  13   3   27.80    1.10
 -12  -1   3   24.30    3.70
  13 -12   3   26.80    2.00
  13 -12   3   25.80    1.60
  13 -12   3   26.00    3.40
 -12  -1   3   26.30    2.20
 -13  13  -3   36.30    1.60
  13   0  -3   31.60    1.40
  13   0  -3   34.50    1.50
  13   0  -3   32.50    1.70
 -13  13  -3   33.40    1.30
   0 -13  -3   29.70    2.20
  13   0  -3   32.80    1.80
 -13   0   3   37.00    2.40
 -13   0   3   30.10    4.00
  13 -13   3   37.20    2.20
  13 -13   3   32.50    1.60
   0  13   3   34.10    1.20
 -13  14  -3    1.00    0.30
  14  -1  -3    1.30    0.40
 -13  14  -3    1.20    0.40
  14  -1  -3    0.20    0.30
  -1 -13  -3    1.40    0.60
  14  -1  -3    1.00    0.40
  14  -1  -3    1.30    0.40
   1  13   3    1.40    0.20
  13 -14   3   -0.20    0.80
 -14   1   3    0.30    0.80
   1  13   3    1.60    0.30
 -14   1   3    2.40    1.20
  -2 -13  -3   -0.40    0.40
  15  -2  -3    0.30    0.30
  15  -2  -3   -0.70    0.20
  15  -2  -3    0.20    0.20
  15  -2  -3   -0.40    0.40
 -13  15  -3    0.40    0.20
   2  13   3    0.00    0.20
  13 -15   3    0.90    0.40
 -15   2   3   -0.50    0.60
   2  13   3    0.30    0.10
  13 -16   3    2.80    0.50
 -16   3   3    3.60    0.70
  -1  15  -3    6.30    0.60
  -1  15  -3    5.60    0.50
  14   1   3    6.80    0.40
   1 -15   3    8.00    0.80
   0  14  -3   49.40    1.50
   0  14  -3   48.90    1.40
   0  14  -3   51.09    1.70
 -14   0  -3   46.80    1.50
 -14   0  -3   49.40    1.70
  14   0   3   49.50    1.60
 -14  14   3   45.30    1.50
 -14  14   3   47.30    1.60
 -14  14   3   51.89    1.90
   0 -14   3   50.09    2.30
   0 -14   3   52.49    2.60
 -14   1  -3   13.80    1.20
 -14   1  -3   16.10    1.20
   1  13  -3   14.50    0.70
 -14   1  -3   14.30    0.70
   1  13  -3   14.30    1.00
   1  13  -3   14.50    0.70
 -13  14   3   13.80    1.20
  -1 -13   3   15.30    1.60
  -1 -13   3   12.20    1.80
  -1 -13   3   15.70    1.50
 -14   2  -3    1.40    0.70
   2  12  -3    2.20    0.40
 -14   2  -3    2.40    0.50
  12 -14  -3    3.20    0.70
   2  12  -3    1.70    0.50
   2  12  -3    1.90    0.40
  -2 -12   3    1.60    0.80
  14  -2   3    1.70    0.40
  -2 -12   3    2.60    1.30
 -12  14   3    2.10    0.70
  14  -2   3    1.70    0.60
   3  11  -3    1.20    0.30
   3  11  -3    1.20    0.40
  11 -14  -3    1.00    0.60
   3  11  -3    1.20    0.40
 -14   3  -3    1.10    0.70
   3  11  -3    0.80    0.30
  11 -14  -3    0.90    0.50
  14  -3   3    1.20    0.30
 -11  14   3    1.40    0.60
  -3 -11   3    1.10    0.70
  14  -3   3    1.40    0.60
  -3 -11   3    2.80    1.20
  -3 -11   3    2.30    1.40
  10 -14  -3    0.50    0.50
  10 -14  -3    0.80    0.60
   4  10  -3   -0.10    0.30
   4  10  -3   -0.20    0.40
   4  10  -3   -0.20    0.30
   4  10  -3   -0.10    0.20
 -14   4  -3    0.70    1.10
  -4 -10   3    1.30    1.30
 -10  14   3    0.40    0.50
  -4 -10   3    0.20    0.70
  -4 -10   3    2.30    1.70
 -10  14   3   -0.50    0.30
  14  -4   3    0.80    0.60
 -14   5  -3    0.00    0.70
 -14   5  -3    0.20    0.40
   5   9  -3    0.80    0.40
   5   9  -3    0.40    0.30
   5   9  -3    0.20    0.30
   5   9  -3    0.60    0.40
   9 -14  -3    1.10    0.70
  14  -5   3    0.70    0.60
  -5  -9   3    1.30    1.70
  -5  -9   3    0.30    0.80
  -9  14   3    0.20    0.50
  -5  -9   3    1.70    1.30
 -14   6  -3    0.70    0.70
   6   8  -3    1.00    0.40
   6   8  -3    1.20    0.30
   6   8  -3    0.50    0.50
 -14   6  -3    0.60    0.50
   6   8  -3    0.70    0.30
   8 -14  -3   -0.50    0.50
   6   8  -3    2.00    0.70
  -6  -8   3    1.50    1.40
  14  -6   3    1.20    0.60
  -6  -8   3    1.20    0.70
  -6  -8   3    0.10    1.80
   7   7  -3    3.40    0.50
   7   7  -3    2.60    0.40
 -14   7  -3    2.30    0.70
   7   7  -3    2.80    0.40
   7   7  -3    4.10    0.80
   7 -14  -3    3.90    1.00
   7   7  -3    2.80    0.70
 -14   7  -3    3.40    0.80
  14  -7   3    2.20    0.60
  -7  -7   3    3.30    1.10
  -7  -7   3    5.40    2.50
  14  -7   3    2.20    0.80
  -7  -7   3    3.10    1.60
   8   6  -3   16.80    1.20
   8   6  -3   17.40    1.40
   8   6  -3   19.00    0.90
 -14   8  -3   16.90    1.90
 -14   8  -3   21.00    1.50
 -14   8  -3   18.20    1.40
   8   6  -3   16.60    1.00
   6 -14  -3   17.30    1.70
   8   6  -3   18.00    1.00
  -8  -6   3   16.90    1.90
  14  -8   3   16.30    1.20
  -8  -6   3   19.50    2.50
  -8  -6   3   17.30    3.50
  14  -8   3   20.50    1.80
 -14   9  -3   13.40    1.10
   9   5  -3   12.60    1.10
   9   5  -3   14.40    1.30
   5 -14  -3   15.90    1.60
   9   5  -3   14.90    1.00
   9   5  -3   12.70    0.90
   9   5  -3   13.80    0.70
 -14   9  -3   15.20    1.30
  14  -9   3   14.90    1.60
  -9  -5   3   10.10    1.60
  14  -9   3   14.60    1.20
  -9  -5   3   13.00    2.10
  -9  -5   3   11.50    3.10
  10   4  -3   14.00    1.10
 -14  10  -3   16.10    1.00
  10   4  -3   14.40    0.90
  10   4  -3   12.30    0.60
   4 -14  -3   13.50    1.50
 -14  10  -3   14.80    1.30
  10   4  -3   13.70    1.20
 -10  -4   3   11.20    1.60
  14 -10   3   11.90    1.10
  -4  14   3   12.50    0.80
 -10  -4   3   11.40    2.10
 -10  -4   3   10.20    2.90
  14 -10   3   13.40    1.50
 -14  11  -3    0.80    0.60
   3 -14  -3    0.30    0.60
  11   3  -3    0.30    0.30
  11   3  -3   -0.20    0.40
  11   3  -3   -0.10    0.40
 -11  -3   3    1.20    0.80
  14 -11   3   -0.20    0.50
 -11  -3   3    0.80    2.00
  -3  14   3    0.00    0.30
  14 -11   3   -0.10    0.40
 -11  -3   3    0.60    1.50
  12   2  -3    2.80    0.70
 -14  12  -3    5.00    1.20
  12   2  -3    4.90    0.80
   2 -14  -3    4.80    1.00
 -12  -2   3    3.40    1.00
  14 -12   3    4.20    0.70
 -12  -2   3    6.80    1.60
 -12  -2   3    1.80    2.00
  -2  14   3    4.20    0.50
  13   1  -3    1.70    0.40
 -14  13  -3    0.90    0.50
 -14  13  -3    1.10    0.30
   1 -14  -3    2.00    0.70
  13   1  -3    1.30    0.40
  13   1  -3    1.40    0.30
  -1  14   3    1.40    0.30
  14 -13   3    1.00    0.70
 -13  -1   3    1.20    1.00
 -13  -1   3    3.00    1.20
 -13  -1   3   -4.80    2.80
  14   0  -3    2.50    0.40
 -14  14  -3    3.60    0.40
  14   0  -3    2.50    0.50
 -14  14  -3    2.10    0.40
  14   0  -3    3.10    0.50
   0 -14  -3    2.40    0.60
 -14   0   3    4.70    0.90
   0  14   3    2.60    0.30
  14 -14   3    3.10    0.70
   0  14   3    3.20    0.40
  15  -1  -3    2.40    0.30
  14 -15   3    3.70    0.60
 -15   1   3    2.10    0.70
 -15   1  -3    7.70    0.70
   1  14  -3    7.70    0.50
  15  -1   3    6.80    0.50
  -1 -14   3    6.60    0.80
 -15   2  -3    5.80    0.80
   2  13  -3    4.50    0.40
   2  13  -3    5.80    0.60
  -2 -13   3    5.80    0.90
  -2 -13   3    6.10    0.80
 -13  15   3    4.30    0.40
  15  -2   3    4.80    0.50
 -15   3  -3    2.90    0.60
   3  12  -3    2.20    0.30
   3  12  -3    1.80    0.40
  15  -3   3    1.80    0.80
 -12  15   3    1.80    0.50
  -3 -12   3    1.50    0.80
  -3 -12   3    1.10    1.10
  -3 -12   3    1.70    0.70
   4  11  -3    0.50    0.30
   4  11  -3    0.40    0.20
 -15   4  -3    0.70    0.60
   4  11  -3   -0.20    0.30
  11 -15  -3   -0.80    0.50
  -4 -11   3    0.40    0.90
  -4 -11   3    0.10    1.00
  -4 -11   3    0.50    0.60
  15  -4   3    0.70    0.30
  15  -4   3    0.20    0.40
 -11  15   3    1.20    0.50
   5  10  -3    3.30    0.60
   5  10  -3    3.00    0.40
  10 -15  -3    2.10    0.60
 -15   5  -3    4.70    0.80
  10 -15  -3    3.60    0.70
   5  10  -3    3.40    0.50
  15  -5   3    3.00    0.70
  -5 -10   3    4.00    1.20
  -5 -10   3    3.80    1.00
  -5 -10   3    1.90    1.50
 -10  15   3    3.50    0.60
   6   9  -3    3.30    0.50
   6   9  -3    2.70    0.50
   6   9  -3    3.00    0.50
   6   9  -3    3.20    0.60
   9 -15  -3    3.00    0.70
 -15   6  -3    5.70    1.40
 -15   6  -3    3.10    0.50
  15  -6   3    1.50    0.70
  -6  -9   3    3.70    1.80
  -6  -9   3    1.60    0.80
  -9  15   3    2.80    0.40
  -6  -9   3    0.80    1.50
  -9  15   3    3.20    0.40
  -9  15   3    3.20    0.80
   7   8  -3    0.50    0.30
 -15   7  -3    0.70    0.40
   7   8  -3    0.60    0.30
 -15   7  -3    1.10    0.70
   7   8  -3    0.20    0.30
   8 -15  -3    0.10    0.50
  -8  15   3    0.50    0.20
  -8  15   3    1.50    0.60
  15  -7   3    0.80    0.80
  -7  -8   3    0.70    1.10
  -7  -8   3   -1.80    1.40
  -7  -8   3    1.70    1.30
   8   7  -3   14.60    0.70
   8   7  -3   13.20    0.80
 -15   8  -3   15.30    1.10
   8   7  -3   13.80    0.80
   8   7  -3   14.30    1.60
   7 -15  -3   14.20    1.30
 -15   8  -3   14.90    1.20
  -8  -7   3   14.80    2.60
  -7  15   3   13.10    0.70
  15  -8   3   16.00    1.70
  -7  15   3   14.50    1.20
  -8  -7   3   13.40    1.80
  -8  -7   3   11.30    2.00
 -15   9  -3    4.70    0.70
   6 -15  -3    2.90    0.70
   9   6  -3    4.00    0.50
   9   6  -3    4.00    0.40
 -15   9  -3    4.30    0.60
  -9  -6   3    3.40    1.00
  -9  -6   3    5.00    2.10
  -6  15   3    3.80    0.40
  15  -9   3    1.80    1.00
   5 -15  -3    1.60    0.70
 -15  10  -3    1.10    0.30
 -15  10  -3    0.90    0.60
  10   5  -3    1.30    0.30
  10   5  -3    1.00    0.40
  10   5  -3    0.70    0.30
 -10  -5   3    1.60    1.70
  -5  15   3    0.60    0.20
  15 -10   3    0.90    0.60
 -10  -5   3   -0.10    0.70
 -10  -5   3    1.30    1.30
  -5  15   3    0.80    0.30
 -15  11  -3    3.70    0.60
  11   4  -3    4.10    0.50
  11   4  -3    5.40    0.60
   4 -15  -3    2.80    0.70
  11   4  -3    3.20    0.60
  15 -11   3    2.20    0.70
 -11  -4   3    4.80    1.10
 -11  -4   3    1.30    1.60
  -4  15   3    4.90    0.50
 -11  -4   3    4.10    1.30
 -15  12  -3    3.60    0.60
  12   3  -3    3.90    0.50
  12   3  -3    4.00    0.60
   3 -15  -3    3.70    0.70
  12   3  -3    4.10    0.50
 -12  -3   3    3.60    0.90
  15 -12   3    3.00    0.70
 -12  -3   3    3.60    1.10
  -3  15   3    4.10    0.40
  13   2  -3    0.30    0.20
 -15  13  -3    1.00    0.50
   2 -15  -3    0.60    0.30
  13   2  -3   -0.10    0.30
   2 -15  -3    0.10    0.40
  15 -13   3    0.20    0.40
 -13  -2   3    0.00    0.60
  -2  15   3    0.10    0.30
  14   1  -3    3.10    0.30
 -15  14  -3    3.40    0.50
  15 -14   3    2.90    0.80
  -1  15   3    2.90    0.30
 -14  -1   3    3.10    0.70
 -16   3  -3    2.10    0.40
   3  13  -3    2.10    0.30
   3  13  -3    1.80    0.30
   4  12  -3    2.60    0.30
 -16   4  -3    2.80    0.50
   4  12  -3    2.60    0.40
  -4 -12   3    1.90    0.50
  16  -4   3    2.30    0.30
 -12  16   3    2.50    0.30
 -16   5  -3    3.30    0.90
   5  11  -3    4.50    0.40
  16  -5   3    4.10    0.30
  16  -5   3    2.80    0.70
  -5 -11   3    4.60    0.80
  -5 -11   3    3.70    0.70
 -16   6  -3    1.00    0.50
  10 -16  -3    1.20    0.40
   6  10  -3    1.30    0.40
   6  10  -3    0.90    0.20
   6  10  -3    0.70    0.20
  16  -6   3    1.20    0.20
  -6 -10   3    1.90    0.60
  -6 -10   3    0.50    0.80
  16  -6   3    0.90    0.20
 -10  16   3    1.50    0.30
  16  -6   3    1.40    0.50
 -16   7  -3    0.80    0.50
   7   9  -3    1.10    0.30
   9 -16  -3    0.10    0.50
   9 -16  -3    1.40    0.50
   7   9  -3    1.40    0.30
  16  -7   3    0.30    0.30
  -7  -9   3    0.90    0.80
  -9  16   3    1.40    0.30
  16  -7   3    1.30    0.60
  -9  16   3    0.90    0.30
  -7  -9   3    0.90    0.60
   8   8  -3    1.40    0.40
   8   8  -3    0.80    0.40
 -16   8  -3    1.20    0.40
   8 -16  -3    1.40    0.60
 -16   8  -3    1.30    0.30
   8 -16  -3    1.00    0.50
  -8  -8   3    1.60    0.70
  16  -8   3    2.10    0.60
  -8  16   3    1.00    0.20
  -8  16   3    1.50    0.30
  -8  -8   3    2.10    0.90
   9   7  -3    8.50    0.50
   9   7  -3    8.30    0.40
   7 -16  -3    7.80    0.80
   9   7  -3    7.60    0.70
 -16   9  -3    8.80    0.60
  -7  16   3    7.10    0.50
  -9  -7   3    7.60    1.10
  -9  -7   3    8.30    1.10
  16  -9   3    8.00    0.90
  -7  16   3    7.60    0.50
 -16  10  -3    7.70    0.70
  10   6  -3    7.20    0.50
  10   6  -3    8.60    0.70
   6 -16  -3    7.10    0.80
 -10  -6   3    7.50    1.00
 -10  -6   3    8.70    1.20
  16 -10   3    6.50    0.80
 -16  11  -3    0.90    0.40
  11   5  -3    0.50    0.20
   5 -16  -3    0.60    0.60
  -5  16   3    1.30    0.30
 -11  -5   3    1.10    0.60
  16 -11   3    1.20    0.50
 -11  -5   3   -0.20    0.70
   4 -16  -3    0.70    0.40
  12   4  -3    1.10    0.20
  12   4  -3    0.70    0.30
 -16  12  -3    1.30    0.40
  -4  16   3    1.10    0.20
  16 -12   3    1.10    0.40
 -12  -4   3    0.80    0.60
  13   3  -3    3.50    0.40
 -16  13  -3    2.90    0.30
  13   3  -3    3.40    0.30
  -3  16   3    3.20    0.30
 -13  -3   3    2.80    0.60
  -3  16   3    2.40    0.30
  -8  -9   3    1.80    0.70
   8 -17  -3    0.60    0.30
  -9  -8   3    1.20    0.60
  17  -9   3    0.60    0.30
   7 -17  -3    2.10    0.50
   0   0  -4   -0.10    0.50
   0   0   4   -0.20    1.70
   0   0   4   -0.70    1.90
  -1   0  -4    0.20    0.50
   0   1  -4   -0.60    0.60
  -1   0  -4   -0.50    2.70
   1  -1  -4    0.00    0.50
   0  -1   4    2.70    3.00
   1   0   4    1.30    3.40
  -1   1   4    0.50    1.20
   1   0   4   -0.50    1.50
   1   0  -4  154.38    8.10
  -1   1  -4  144.69    8.10
   0  -1  -4  158.48   13.00
   0   1   4  151.38   11.90
  -1   0   4  141.19   11.30
  -1   0   4  142.59   15.40
   1  -1   4  167.58   30.20
   0   1   4  152.18   14.30
   2  -1  -4 3346.47   83.59
  -1  -1  -4 3271.87  107.29
  -1   2  -4 3196.28   84.99
  -2   1   4 3223.28   97.29
   1   1   4 3236.48  104.49
  -2   1   4 3250.17   84.39
  -2   1   4 3393.66   94.09
  -2   1   4 3408.26   89.09
   1   1   4 3277.87  102.89
   1  -2   4 3472.85  124.79
  -1   3  -4 2078.99   56.69
  -2  -1  -4 1973.20   85.69
   3  -2  -4 2044.50   53.49
   1  -3   4 2119.19   98.49
  -3   2   4 2069.39   54.09
   2   1   4 2045.10   80.89
   2   1   4 2038.60   77.69
  -2   0  -4 1792.22   79.09
   0   2  -4 1770.42   50.39
   2  -2  -4 1838.02   48.50
  -2   2   4 1766.12   51.19
   0  -2   4 2003.70   86.99
  -2   2   4 1846.22   57.49
   2   0   4 1792.42   68.99
   2   0   4 1893.71   76.69
   1   1  -4 3691.93   94.19
  -2   1  -4 3076.59   86.09
  -2   1  -4 3398.16  123.49
   2  -1   4 3265.57  120.59
  -1   2   4 3484.85  100.99
  -2   2  -4  247.48   28.40
  -2   2  -4  271.27   12.20
   0  -2  -4  266.47   16.90
   2   0  -4  289.47   11.80
   2  -2   4  244.68   27.50
   0   2   4  274.67   20.90
  -2   0   4  271.87   14.10
  -1  -2  -4  207.28   20.40
   3  -1  -4  229.38   10.10
  -2   3  -4  218.38   11.10
   1   2   4  225.18   18.50
   2  -3   4  208.18   27.40
  -3   1   4  242.18   19.20
   1   2   4  224.38   20.40
  -2  -2  -4  151.48   20.70
   4  -2  -4  127.39    6.70
  -2   4  -4  121.69    8.30
   2   2   4  142.89   17.50
  -4   2   4  127.69    6.40
   2  -4   4  124.19   22.00
  -4   2   4  147.09   16.00
   2   2   4  119.19   15.80
  -3  -2  -4  426.76   43.70
  -2   5  -4  415.76   18.00
   5  -3  -4  412.06   13.10
   3   2   4  388.66   32.40
   2  -5   4  438.76   46.80
  -5   3   4  416.66   14.30
  -5   3   4  368.76   30.30
  -1   4  -4 2841.82   78.49
  -3  -1  -4 2852.71  121.39
   3   1   4 2905.61  104.89
   1  -4   4 3027.80  133.39
  -4   3   4 3031.30   76.79
   3   1   4 2995.00  113.89
  -3   0  -4 2010.80   94.09
   0   3  -4 2011.30   55.79
  -3   3   4 2033.60   59.89
   0  -3   4 1861.41   96.09
  -3   3   4 2063.69   56.19
   3   0   4 2080.19   88.89
   3   0   4 1874.61   76.49
  -3   1  -4 1925.11   91.19
   1   2  -4 2046.10   55.29
  -2   3   4 1903.21   56.79
  -2   3   4 2069.59   66.09
   3  -1   4 2131.79   78.69
   3  -1   4 1909.11   88.29
  -3   2  -4  207.28   10.50
   2   1  -4  226.58   10.70
  -3   2  -4  209.68   27.10
  -1   3   4  208.08   17.80
   3  -2   4  199.88   25.50
  -1   3   4  209.08   12.30
   0  -3  -4 1362.66   52.29
  -3   3  -4 1278.77   39.40
   3   0  -4 1506.05   42.40
  -3   3  -4 1151.68   77.09
   3  -3   4 1353.26   77.99
   0   3   4 1345.57   46.50
  -3   0   4 1349.27   62.59
   0   3   4 1357.66   57.29
  -3   4  -4   29.80    4.00
  -1  -3  -4   34.30   10.90
   4  -1  -4   31.00    3.30
  -4   1   4   37.20   10.10
   3  -4   4   24.90    9.80
   1   3   4   24.80    8.00
  -3   5  -4   67.49    6.10
   5  -2  -4   63.99    4.60
  -2  -3  -4   71.29   18.70
   3  -5   4   64.29   22.80
  -5   2   4   57.89   14.80
   2   3   4   51.69   13.00
  -3   6  -4  422.76   18.80
   6  -3  -4  426.86   12.90
  -6   3   4  375.46   38.30
   3   3   4  429.36   35.40
   3  -6   4  452.15   51.79
   3   3   4  413.46   12.50
  -3   7  -4   22.00    4.80
   4   3   4   41.70   13.40
   4   3   4   21.40    5.60
  -7   4   4   28.50    2.00
   4   3   4   28.00    2.40
   3  -7   4   41.50   17.40
   3  -7   4   24.40    2.60
  -2   6  -4  774.12   28.80
   4   2   4  777.72   49.80
   2  -6   4  807.72   71.79
  -6   4   4  715.33   47.50
  -6   4   4  798.82   24.00
   4   2   4  756.82   20.80
  -1   5  -4  324.67   16.10
   1  -5   4  355.86   43.80
  -5   4   4  333.27   23.10
   4   1   4  351.06   30.60
  -5   4   4  335.47   14.10
   4   1   4  336.97   36.30
  -4   0  -4 1384.66   84.69
   0   4  -4 1302.47   41.90
   4   0   4 1356.36   64.59
  -4   4   4 1381.06   41.80
   0  -4   4 1599.34  134.09
   4   0   4 1409.36   76.39
   1   3  -4 2887.61   77.29
  -4   1  -4 2662.93  124.29
   4  -1   4 2900.11  104.79
   4  -1   4 2993.30  122.19
  -3   4   4 3026.70   87.59
  -3   4   4 2827.22   78.69
  -4   2  -4  130.79   23.80
   2   2  -4  128.99    8.30
  -2   4   4  123.29    9.40
   4  -2   4  139.19   21.30
  -2   4   4  125.69   13.50
  -4   3  -4   13.70    9.60
   3   1  -4   31.10    3.80
  -4   3  -4   27.60    3.60
  -3  -1   4   33.40   10.50
  -1   4   4   33.60    9.20
   4  -3   4   44.20   13.90
  -1   4   4   27.90    4.60
   4   0  -4  323.87   13.80
   0  -4  -4  301.67   24.90
  -4   4  -4  303.57   14.20
   4  -4   4  326.27   39.00
   0   4   4  334.57   17.80
  -4   0   4  337.57   32.60
   0   4   4  309.47   25.70
  -4   5  -4  267.37   13.40
   5  -1  -4  263.67   11.80
  -1  -4  -4  268.47   29.60
   1   4   4  261.97   16.30
   1   4   4  284.37   26.10
  -5   1   4  250.57   30.50
   4  -5   4  268.97   36.00
  -2  -4  -4  245.18   33.30
   6  -2  -4  231.18   10.00
  -4   6  -4  223.98   12.80
   2   4   4  218.48   15.30
  -6   2   4  242.98   31.10
   2   4   4  212.98   24.10
   2   4   4  226.38    7.90
   4  -6   4  204.88   37.40
  -4   7  -4   28.70    4.00
   3   4   4   28.10    2.40
   3   4   4   29.60   11.70
   4  -7   4   24.20    2.40
   3   4   4   23.00    6.40
   4  -7   4   15.20   12.80
  -7   3   4   24.20    1.80
  -4   8  -4  141.89   11.00
  -8   4   4  136.99    5.20
   4   4   4  121.89   12.10
   4  -8   4  136.29    6.00
   4   4   4  134.39   21.40
   4   4   4  131.99    6.00
  -4   9  -4   96.29    3.90
  -4   9  -4  107.69    5.10
  -4   9  -4   77.89    9.00
  -4   9  -4   89.09    2.90
  -4   9  -4   94.29    2.90
  -4   9  -4   92.19    3.60
  -4   9  -4   95.59    2.90
  -9   5   4  103.99    4.40
   4  -9   4   84.69    4.00
   5   4   4  118.09   21.00
   4  -9   4   92.69    5.20
   4  -9   4   89.89    4.20
   5   4   4   95.89    4.20
   5   4   4   83.89   10.50
  -9   5   4   85.49    4.40
   5   4   4   92.49    3.90
   5   4   4   84.19    4.80
  -3   8  -4   37.30    5.30
   3  -8   4   29.60    3.00
   5   3   4   33.10    2.80
  -8   5   4   32.30    2.30
   5   3   4   33.30   12.70
   5   3   4   28.70    6.60
  -2   7  -4  352.86   18.50
   2  -7   4  346.57   54.09
   5   2   4  358.06   35.40
   5   2   4  356.46   11.40
  -7   5   4  354.46   10.70
   2  -7   4  342.17   11.40
  -1   6  -4  170.38   11.70
   5   1   4  188.38   28.40
  -6   5   4  181.88    9.80
   1  -6   4  193.18   34.20
  -6   5   4  158.68    7.10
   5   1   4  174.58    6.80
   5   1   4  159.58   21.80
   0   5  -4    2.70    1.50
   0  -5   4   -6.70    5.90
  -5   5   4    3.10    1.70
   5   0   4    0.80    3.20
   5   0   4    4.80    6.40
   1   4  -4  319.37   15.80
  -4   5   4  334.77   19.70
   5  -1   4  330.87   30.10
   5  -1   4  374.16   40.00
  -4   5   4  325.27   16.20
   2   3  -4  380.26   17.30
   5  -2   4  464.35   45.50
  -3   5   4  413.46   19.40
   5  -2   4  423.76   34.00
  -3   5   4  390.86   24.90
   3   2  -4   54.79    5.60
  -2   5   4   59.29   10.20
  -2   5   4   61.39    6.90
   5  -3   4   71.69   22.40
   4   1  -4  259.67   12.90
   1  -5  -4  276.67   21.30
  -5   4  -4  257.57   12.70
   1  -5  -4  260.47   21.90
   5  -4   4  241.58   36.70
  -1   5   4  278.97   16.50
  -1   5   4  294.97   25.30
   0  -5  -4   19.10    9.40
  -5   5  -4    1.90    0.90
   5   0  -4    0.60    1.00
   0   5   4   -0.20    2.80
   0   5   4    2.00    1.70
   5  -5   4   -8.00    6.70
  -1  -5  -4  -15.10   12.80
  -5   6  -4   20.90    3.50
   6  -1  -4   12.90    3.00
   5  -6   4    8.90   16.30
   1   5   4   15.60    2.00
   1   5   4   13.20    4.30
   7  -2  -4  102.49    6.60
  -5   7  -4  109.89    8.80
  -7   2   4  107.99    4.20
   2   5   4  105.29    5.00
   2   5   4  106.69   12.10
   5  -7   4  100.79    4.90
   2   5   4  103.59   18.40
   5  -7   4   79.19   28.30
  -5   8  -4  119.99    9.50
   3   5   4  133.69   21.30
   5  -8   4  116.09    5.50
  -8   3   4  120.89    4.70
   3   5   4  103.79   11.20
   3   5   4  118.29    5.60
  -5   9  -4  106.29    4.00
  -5   9  -4  118.39    3.50
  -5   9  -4  121.29    4.30
  -5   9  -4  125.49   10.40
  -5   9  -4  117.89    4.80
  -5   9  -4  115.19    4.10
  -9   4   4  109.19    4.80
   4   5   4   92.89   11.00
   4   5   4  119.59    4.60
   4   5   4  118.69    4.90
   5  -9   4  112.19    4.70
   5  -9   4  120.79    5.90
  -9   4   4  124.89    4.80
   5  -9   4  111.89    4.70
   4   5   4  129.39   21.60
   4   5   4  117.89    5.70
  -5  10  -4   66.09    8.20
  10  -5  -4   58.89    2.00
  -5  10  -4   59.89    2.80
  -5  10  -4   56.49    2.00
  -5  -5  -4   59.99    3.30
  -5  10  -4   60.59    2.10
  -5  10  -4   58.69    2.40
  -5  10  -4   61.29    2.10
  -5  10  -4   57.69    2.20
  -5  10  -4   58.89    3.20
   5   5   4   52.49    8.70
   5 -10   4   61.99    4.40
 -10   5   4   59.69    3.40
   5 -10   4   61.59    3.30
   5   5   4   57.79   18.00
 -10   5   4   59.59    2.60
 -10   5   4   61.79    3.10
   5   5   4   57.59    3.80
   5   5   4   63.69    3.40
   5 -10   4   52.99    3.30
  -5  11  -4   59.59    2.40
  -5  11  -4   56.99    3.20
  -5  11  -4   57.59    2.10
  -5  11  -4   58.59    3.10
  -5  11  -4   58.09    2.00
  -5  11  -4   60.09    2.20
  -5  11  -4   60.69    2.30
  -6  -5  -4   58.69    3.40
 -11   6   4   51.89    2.50
   5 -11   4   58.69    4.40
   6   5   4   50.89    3.70
 -11   6   4   58.59    3.10
   5 -11   4   59.49    3.30
   6   5   4   29.60   15.70
   5 -11   4   59.59    3.40
   6   5   4   45.60   10.10
  -4  10  -4  193.48    5.10
  -4  10  -4  184.38    5.20
  -6  -4  -4  193.68    6.70
  -6  -4  -4  173.28    5.40
  -4  10  -4  185.28   14.60
  -4  10  -4  191.78    6.10
  -4  10  -4  194.58    6.60
  -4  10  -4  194.58    5.70
  -4  10  -4  187.68    5.20
   4 -10   4  200.78    8.40
   4 -10   4  180.48    6.70
   6   4   4  183.88    7.70
 -10   6   4  192.28    7.00
   6   4   4  179.08   15.50
   6   4   4  189.18    6.90
 -10   6   4  187.18    6.60
 -10   6   4  181.98    5.80
   4 -10   4  187.58    6.80
   6   4   4  197.68    6.50
   6   4   4  206.78   30.40
  -3   9  -4  175.98    4.90
  -3   9  -4  177.28    4.80
  -3   9  -4  180.88    6.10
  -3   9  -4  177.08   13.80
  -3   9  -4  185.28    5.40
  -3   9  -4  177.68    4.90
  -6  -3  -4  180.68    6.30
  -9   6   4  176.58    6.20
   6   3   4  179.68    6.20
   6   3   4  189.38   28.00
   6   3   4  152.98   14.50
   3  -9   4  178.38    6.40
  -9   6   4  179.18    5.60
  -9   6   4  182.48    6.60
   6   3   4  188.28    6.60
   6   3   4  181.68    7.50
   3  -9   4  174.98    7.70
   3  -9   4  165.58    6.40
  -2   8  -4    7.20    2.70
  -2   8  -4    8.50    0.70
  -2   8  -4    7.40    0.80
   6   2   4   15.00    8.10
  -8   6   4    9.80    1.60
   6   2   4    8.20    1.70
   6   2   4   10.40    1.40
   2  -8   4   11.10    2.30
   6   2   4    8.10    1.30
  -1   7  -4    2.90    1.90
   6   1   4   -0.60    9.00
   6   1   4    3.80    1.10
   1  -7   4    2.00    1.60
  -7   6   4    5.30    2.00
  -7   6   4    3.20    0.90
   6   1   4   -5.10    4.90
   0   6  -4    6.90    2.60
   6   0   4   23.40   12.90
   6   0   4    9.80    7.00
   6   0   4    6.90    1.40
   0  -6   4   -0.90   12.60
  -6   6   4    7.40    2.20
  -6   6   4    4.30    1.10
   1   5  -4  192.28   13.10
  -5   6   4  173.88    6.60
   6  -1   4  176.88    6.60
   6  -1   4  169.58   22.80
  -5   6   4  178.08   11.60
   6  -1   4  174.98   31.10
   2   4  -4  745.13   28.00
   6  -2   4  705.43   48.50
  -4   6   4  744.13   35.80
   6  -2   4  737.33   19.90
  -4   6   4  695.73   28.30
   6  -2   4  752.92   63.79
  -4   6   4  754.92   20.20
   3   3  -4  431.26   19.30
   6  -3   4  414.86   36.50
  -3   6   4  443.46   13.00
  -3   6   4  448.76   29.00
  -3   6   4  430.76   21.20
   6  -3   4  427.36   46.00
   2  -6  -4  211.78   20.50
   4   2  -4  229.68   12.80
   2  -6  -4  215.08   18.80
   6  -4   4  191.38   33.90
  -2   6   4  233.08    8.00
  -2   6   4  228.98   22.30
  -2   6   4  234.68   15.30
   1  -6  -4    9.00   10.10
   5   1  -4   17.50    2.90
   1  -6  -4   18.50    8.30
  -6   5  -4   17.50    3.70
  -1   6   4   11.10    1.90
   6  -5   4   14.10    1.70
  -1   6   4   12.30    4.60
  -1   6   4   17.10    7.00
  -6   6  -4   79.69    6.80
   6   0  -4   84.29    6.80
   0  -6  -4  112.89   24.90
   6  -6   4  105.19   29.90
   0   6   4   80.19    4.30
  -6   0   4   75.69    3.30
   0   6   4   75.79    9.00
   0   6   4   82.09   15.60
   7  -1  -4   54.19    5.40
  -6   7  -4   65.39    6.40
   1   6   4   65.39    3.80
   1   6   4   67.39   12.90
   1   6   4   55.79    8.10
   6  -7   4   59.49    3.60
  -7   1   4   56.29    2.90
  -6   8  -4   87.49    4.00
  -6   8  -4   93.39    3.00
  -6   8  -4   87.79    2.80
  -6   8  -4   91.89    8.10
   2   6   4   87.29   10.30
   2   6   4   87.69    4.80
   6  -8   4   86.19    4.60
   2   6   4   73.79   19.10
  -8   2   4   89.99    3.90
  -6   9  -4  143.59   10.60
  -6   9  -4  125.49    3.80
  -6   9  -4  123.79    3.70
  -6   9  -4  124.79    5.00
  -6   9  -4  115.89    3.80
  -6   9  -4  142.49    6.30
  -3  -6  -4  127.19    5.00
  -6   9  -4  146.99    5.20
   9  -3  -4  119.19    3.60
  -9   3   4  114.29    4.20
   3   6   4  119.29   20.40
  -9   3   4  106.09    5.90
  -9   3   4  124.49    5.10
   6  -9   4  116.99    5.20
   3   6   4  110.29   12.20
   6  -9   4  116.99    5.80
   3   6   4  123.69    6.00
   6  -9   4  116.79    4.90
  -6  10  -4   21.90    1.10
  -6  10  -4   19.70    1.70
  -6  10  -4   22.00    1.20
  -6  10  -4   17.70    1.20
  10  -4  -4   19.20    1.00
  -6  10  -4   37.50    9.40
  -6  10  -4   20.00    1.20
  -6  10  -4   19.90    1.20
  -4  -6  -4   22.10    2.10
   4   6   4   35.60   15.30
   4   6   4   10.60    5.20
   4   6   4   15.50    2.30
   6 -10   4   22.70    2.00
 -10   4   4   19.80    1.80
   6 -10   4   20.60    2.70
 -10   4   4   17.60    1.40
   6 -10   4   20.30    2.10
  -6  11  -4   28.00    1.50
  -6  11  -4   27.30    1.50
  -6  11  -4   28.50    1.30
  -6  11  -4   31.30    2.70
  -6  11  -4   30.30    1.60
  -5  -6  -4   27.20    2.40
  -6  11  -4   27.50    1.40
 -11   5   4   24.50    1.80
   6 -11   4   24.30    3.00
 -11   5   4   24.20    2.50
   5   6   4   23.10    2.60
   5   6   4   42.60   13.50
   6 -11   4   27.10    2.30
   5   6   4   20.30    6.60
 -11   5   4   27.70    2.10
   6 -11   4   27.40    2.50
  -6  12  -4   52.49    2.10
  -6  12  -4   52.59    1.90
  -6  12  -4   49.99    2.00
  -6  12  -4   50.49    2.60
  -6  -6  -4   50.99    3.10
  -6  12  -4   52.19    2.20
  12  -6  -4   52.49    2.30
   6 -12   4   49.80    3.10
 -12   6   4   49.99    2.60
   6 -12   4   50.89    3.20
 -12   6   4   53.89    3.00
   6   6   4   37.70    8.00
 -12   6   4   47.10    3.70
   6 -12   4   52.39    4.20
  -7  -6  -4   14.30    1.80
  13  -7  -4   16.70    1.20
  -6  13  -4   15.90    1.10
  -6  13  -4   16.10    1.10
  -6  13  -4   13.10    0.90
  -6  13  -4   15.50    1.40
  -6  13  -4   17.00    1.10
   6 -13   4   15.20    2.60
   6 -13   4   17.80    2.00
 -13   7   4   15.30    1.70
   6 -13   4   18.40    1.90
 -13   7   4   15.00    2.40
 -13   7   4   15.30    1.70
  -5  12  -4    1.80    0.40
  -5  12  -4    2.00    0.50
  -5  12  -4    2.50    0.60
  -5  12  -4    1.50    0.60
  -5  12  -4    2.60    0.40
  -5  12  -4    2.10    0.50
  -7  -5  -4    3.60    1.00
 -12   7   4    2.00    0.80
   5 -12   4    1.50    0.80
   5 -12   4    2.30    1.20
 -12   7   4   -0.10    1.00
 -12   7   4    0.90    0.70
   5 -12   4    1.70    1.30
  -4  11  -4    3.80    0.70
  -4  11  -4    4.90    0.90
  -4  11  -4    6.20    0.80
  -7  -4  -4    5.40    1.30
  -4  11  -4    4.20    0.60
  -4  11  -4    5.90    0.60
  -4  11  -4    6.20    1.20
   4 -11   4    4.20    1.80
   7   4   4    3.10    4.70
   4 -11   4    4.20    1.40
   4 -11   4    5.20    1.20
 -11   7   4    4.80    1.00
   7   4   4   13.30   21.10
 -11   7   4    3.90    1.00
 -11   7   4    5.50    1.50
   7   4   4    3.50    1.50
   7   4   4    5.00    1.20
  -3  10  -4    9.90    1.00
  -7  -3  -4   12.50    1.70
  10  -7  -4   10.80    1.30
  -3  10  -4    9.10    0.80
  -3  10  -4   12.00    5.10
  -3  10  -4   10.50    1.50
  -3  10  -4   10.70    0.80
  -3  10  -4    7.90    1.10
  -3  10  -4    9.60    0.70
   7   3   4   11.50    1.70
 -10   7   4   14.10    1.50
   3 -10   4   10.10    1.80
   7   3   4   10.00    4.30
   7   3   4    8.10    1.30
 -10   7   4    8.60    1.50
   7   3   4   14.10    9.90
 -10   7   4    8.90    1.10
   3 -10   4    9.10    1.50
   3 -10   4   11.40    2.50
   7   3   4    7.30    1.80
  -7  -2  -4  111.79    4.50
   9  -7  -4  100.99    3.90
  -2   9  -4  113.39   11.20
  -2   9  -4  111.19    4.00
  -2   9  -4  105.19    3.20
  -2   9  -4  108.99    3.60
  -2   9  -4  111.09    4.20
   9  -7  -4  105.09    4.10
  -2   9  -4  103.59    3.10
  -2   9  -4  102.09    3.20
  -9   7   4  106.19    4.50
   7   2   4  104.49    4.60
  -9   7   4  108.29    4.80
   7   2   4  106.29   28.10
  -9   7   4  106.89    3.80
   7   2   4  102.99    4.30
   2  -9   4  115.59    6.10
   7   2   4   79.09   10.80
   7   2   4  112.39    5.50
  -1   8  -4  164.58    4.70
  -1   8  -4  160.98    4.60
  -1   8  -4  168.88    5.20
  -1   8  -4  172.88   13.70
  -1   8  -4  171.18    5.40
  -1   8  -4  168.28    5.50
  -7  -1  -4  169.88    5.90
   7   1   4  165.68    6.10
  -8   7   4  167.08    5.50
   1  -8   4  166.18    7.60
   7   1   4  177.58    6.20
  -8   7   4  170.68    7.10
   7   1   4  173.78    9.60
   7   1   4  165.08   24.20
   0   7  -4   32.50    5.40
   0  -7   4   31.00    3.70
  -7   7   4   26.50    2.20
  -7   7   4   30.30    4.20
   7   0   4   31.80   13.30
   7   0   4   24.40    2.40
   1   6  -4    5.40    2.40
   7  -1   4   28.00   14.60
  -1  -6   4    2.40    1.70
   7  -1   4    2.60    1.00
  -6   7   4    5.80    1.80
  -6   7   4    7.90    1.50
   7  -1   4    3.50    6.70
   2   5  -4  349.67   18.50
  -2  -5   4  338.57   11.30
   7  -2   4  348.27   47.50
   7  -2   4  373.56   35.60
  -5   7   4  337.17   11.10
   7  -2   4  354.16   11.10
  -5   7   4  360.96   18.40
   3   4  -4   27.80    4.70
  -3  -4   4   31.10    2.80
  -4   7   4   20.80    7.10
   7  -3   4   39.40   20.30
   7  -3   4   29.40    2.40
  -4   7   4   40.60    2.80
   7  -3   4   36.90   12.90
   4   3  -4   28.40    4.40
  -3   7   4   28.30    9.80
  -3   7   4   24.50    2.30
  -4  -3   4   22.10    1.90
   7  -4   4   24.50    2.20
  -3   7   4   24.90    7.90
   7  -4   4   44.30   16.80
   5   2  -4  109.79    9.20
   2  -7  -4  104.89   20.60
   7  -5   4  102.19    4.80
  -2   7   4  106.39    5.00
  -2   7   4  109.19   10.90
  -2   7   4  128.49   17.60
   7  -5   4  121.89   32.10
  -5  -2   4  109.99    4.40
   6   1  -4   54.29    6.30
   1  -7  -4   46.60   20.70
   7  -6   4   61.39    3.60
  -1   7   4   63.99    3.80
  -1   7   4   66.19   16.40
  -1   7   4   56.69    7.70
  -6  -1   4   61.89    3.00
   7   0  -4   17.40    4.00
  -7   0   4   11.90    1.50
   0   7   4   17.50    8.80
   7  -7   4   14.80    1.90
   0   7   4    9.90    1.80
   0   7   4   11.40    4.10
   8  -1  -4   27.90    1.30
   8  -1  -4   27.10    4.70
  -1  -7  -4   29.40    2.20
  -7   8  -4   26.70    1.30
  -7   8  -4   30.40    1.40
  -7   8  -4   31.20    2.10
  -8   1   4   30.80    1.90
   1   7   4   18.90    5.50
   1   7   4   35.00   14.70
   7  -8   4   26.10    2.10
  -8   1   4   26.80    2.50
  -8   1   4   34.00    2.80
   1   7   4   26.30    2.60
   7  -8   4   29.40    2.10
  -2  -7  -4   49.60    2.90
  -7   9  -4   45.30    2.60
  -7   9  -4   48.40    1.90
  -7   9  -4   44.70    2.20
   9  -2  -4   48.00    1.80
  -7   9  -4   48.30    2.10
  -7   9  -4   50.29    2.00
  -2  -7  -4   41.30    2.40
   2   7   4   48.10    3.40
   7  -9   4   50.99    3.60
  -9   2   4   51.99    2.30
   2   7   4   52.49   17.30
  -9   2   4   49.20    2.60
  -9   2   4   48.80    3.20
   2   7   4   47.50   10.10
   7  -9   4   48.80    2.90
   7  -9   4   50.99    2.90
  10  -3  -4  170.98    4.90
  10  -3  -4  181.98    5.20
  -7  10  -4  170.58    4.90
  -7  10  -4  168.18    6.00
  -7  10  -4  177.68    4.80
  -7  10  -4  173.88    5.10
  -7  10  -4  177.48    5.10
  -3  -7  -4  167.78    6.30
  -7  10  -4  175.88    5.20
 -10   3   4  166.48    6.00
 -10   3   4  172.78    6.90
   7 -10   4  171.98    6.40
   7 -10   4  168.98    6.30
   3   7   4  169.18   15.30
 -10   3   4  169.38    5.50
   3   7   4  175.88    7.30
   7 -10   4  186.68    7.80
   3   7   4  169.68   27.30
  -7  11  -4   24.60    1.20
  -7  11  -4   23.70    1.40
  11  -4  -4   26.60    1.50
  -4  -7  -4   25.40    2.30
  11  -4  -4   27.10    1.30
  -7  11  -4   24.10    1.40
  -7  11  -4   24.30    1.40
  -7  11  -4   21.30    1.80
  -7  11  -4   22.90    1.40
 -11   4   4   24.70    2.00
   7 -11   4   29.30    3.30
   7 -11   4   27.20    2.20
   7 -11   4   25.20    2.30
   4   7   4   20.30    5.30
   4   7   4   20.30    2.50
 -11   4   4   25.40    1.90
   4   7   4   12.50   10.00
 -11   4   4   22.00    2.80
  -7  12  -4    8.70    0.70
  -7  12  -4    7.90    0.90
  -7  12  -4   12.20    0.90
  -7  12  -4   10.40    0.90
  -7  12  -4   10.50    1.00
  12  -5  -4    8.70    0.70
  -7  12  -4    9.10    1.30
  12  -5  -4    9.70    1.00
  -5  -7  -4    8.50    1.50
 -12   5   4    7.90    1.30
 -12   5   4    6.80    1.90
 -12   5   4    8.00    1.40
   5   7   4   12.70    5.20
   7 -12   4   11.00    2.30
   7 -12   4   10.60    1.70
   7 -12   4   12.40    1.80
  -6  -7  -4   69.69    3.50
  -7  13  -4   72.49    2.50
  13  -6  -4   71.69    2.70
  -7  13  -4   73.29    2.60
  -7  13  -4   66.69    3.00
  -7  13  -4   68.69    2.60
  -7  13  -4   67.29    2.30
   7 -13   4   75.39    3.70
   7 -13   4   72.69    4.60
 -13   6   4   73.09    4.80
 -13   6   4   65.99    3.20
 -13   6   4   73.49    3.60
   7 -13   4   69.29    3.60
  -7  14  -4    9.30    0.80
  -7  14  -4    9.50    0.80
  14  -7  -4    9.60    1.00
  -7  14  -4    9.00    0.70
  -7  -7  -4    7.40    1.20
  -7  14  -4    9.10    0.80
 -14   7   4    7.90    2.00
   7   7   4    8.90    0.90
   7 -14   4   10.20    1.50
   7 -14   4    9.00    1.50
 -14   7   4    7.50    1.40
 -14   7   4    9.40    1.40
   7 -14   4    9.10    1.90
  15  -8  -4    2.40    0.50
  -8  -7  -4    1.40    0.70
  -7  15  -4    2.50    0.40
  -7  15  -4    2.20    0.40
  -7  15  -4    2.30    0.40
 -15   8   4    2.10    0.80
   7 -15   4    2.70    0.80
   7 -15   4    2.20    0.80
 -15   8   4    1.90    1.10
  -8  -6  -4    5.00    1.00
  -6  14  -4    3.70    0.60
  -6  14  -4    4.00    0.50
  -6  14  -4    4.80    0.60
  -6  14  -4    5.50    0.70
  14  -8  -4    4.40    0.70
   8   6   4    4.40    0.50
 -14   8   4    5.60    1.70
   6 -14   4    3.50    1.00
 -14   8   4    4.00    1.00
 -14   8   4    3.90    1.10
   6 -14   4    5.30    1.50
   6 -14   4    4.00    1.10
  13  -8  -4    2.50    0.60
  -8  -5  -4    1.30    0.80
  -5  13  -4    2.70    0.60
  -5  13  -4    3.00    0.60
  -5  13  -4    2.80    0.60
  -5  13  -4    2.40    0.40
  -5  13  -4    2.50    0.50
   5 -13   4    3.30    1.00
   5 -13   4    4.70    1.20
 -13   8   4    3.40    1.00
   5 -13   4    3.40    1.60
 -13   8   4    3.10    0.90
 -13   8   4    2.50    1.30
  -8  -4  -4   21.30    1.40
  -4  12  -4   25.60    1.70
  -4  12  -4   25.10    1.10
  -8  -4  -4   28.50    2.30
  -4  12  -4   25.30    1.50
  -4  12  -4   26.10    1.30
  -4  12  -4   23.80    1.30
  -4  12  -4   25.20    1.40
   4 -12   4   28.40    2.60
 -12   8   4   25.30    2.60
   4 -12   4   24.90    2.30
 -12   8   4   25.50    2.10
   8   4   4   25.70    2.20
 -12   8   4   23.90    1.70
   4 -12   4   25.50    3.20
  -3  11  -4   24.20    1.70
  -3  11  -4   23.90    1.50
  -3  11  -4   28.70    6.50
  -3  11  -4   23.10    1.10
  11  -8  -4   25.20    1.80
  -3  11  -4   23.00    1.20
  -3  11  -4   24.00    1.90
  -3  11  -4   25.80    1.30
  -8  -3  -4   26.70    2.30
   8   3   4   25.10    1.80
 -11   8   4   26.50    2.70
   3 -11   4   24.80    2.50
   8   3   4   23.20    6.10
 -11   8   4   24.30    1.60
   8   3   4   24.00    2.10
   3 -11   4   25.00    2.20
 -11   8   4   23.80    2.30
   8   3   4   18.70   12.40
   3 -11   4   26.90    3.50
  -2  10  -4  233.68    7.10
  10  -8  -4  231.38    7.30
  -2  10  -4  238.38    6.20
  10  -8  -4  222.38    7.00
  -2  10  -4  235.88   17.30
  -2  10  -4  223.38    6.30
  -2  10  -4  225.68    6.20
  -2  10  -4  232.98    7.50
  -8  -2  -4  238.08    7.80
  -2  10  -4  234.28    6.80
   2 -10   4  234.98    9.80
   8   2   4  238.98    8.10
   8   2   4  242.88    9.10
 -10   8   4  229.88    7.10
 -10   8   4  241.48    7.90
   8   2   4  205.28   30.20
 -10   8   4  237.88    8.20
   8   2   4  201.58   17.20
   8   2   4  241.68    7.60
   2 -10   4  239.88    8.20
   2 -10   4  235.78    8.00
   9  -8  -4   76.19    3.30
  -1   9  -4   77.69    2.50
  -1   9  -4   78.29    2.50
  -1   9  -4   79.99    3.00
  -1   9  -4   86.69    9.90
  -1   9  -4   79.89    2.60
  -1   9  -4   79.29    3.30
  -1   9  -4   78.89    3.50
   9  -8  -4   80.29    3.50
  -8  -1  -4   81.19    3.80
   1  -9   4   84.79    5.60
  -9   8   4   81.49    4.10
   8   1   4   77.49    4.60
   8   1   4   82.39    3.90
   1  -9   4   76.29    4.20
   8   1   4   50.19   14.70
   1  -9   4   79.19    3.90
  -9   8   4   81.29    3.20
   8   1   4   78.49    3.60
   0   8  -4   10.10    1.40
   0   8  -4    8.20    0.70
   0   8  -4    7.60    0.90
   0   8  -4    7.20    0.70
   0   8  -4    9.50    1.20
   0   8  -4    7.90    0.80
  -8   0  -4    9.90    1.50
   0   8  -4    5.60    3.90
   8  -8  -4    8.50    1.30
   0  -8   4    8.40    1.90
   0  -8   4    8.60    1.40
   8   0   4    1.80    5.70
   8   0   4    9.80    1.40
   8   0   4    9.60    1.50
  -8   8   4    9.10    1.10
  -8   8   4    6.90    1.40
   8   0   4    9.60    1.90
   0  -8   4   12.30    2.90
   1   7  -4  157.28    4.40
   1   7  -4  161.98    5.30
  -8   1  -4  165.18    5.70
   1   7  -4  166.18   13.20
   1   7  -4  167.48    5.30
   1   7  -4  164.78    4.50
   8  -1   4  151.28   24.80
  -7   8   4  165.38   11.30
   8  -1   4  162.68    6.00
  -7   8   4  155.88    7.90
   8  -1   4  166.98    5.90
  -1  -7   4  157.28    7.80
   2   6  -4    5.60    2.70
   2   6  -4    8.30    0.60
   2   6  -4    8.30    0.90
  -6   8   4   10.70    1.90
   8  -2   4    9.40    1.50
   8  -2   4    8.20    1.70
   8  -2   4   -3.10    7.40
  -6   8   4    8.10    3.00
  -2  -6   4    7.00    2.30
   8  -2   4    8.10    1.20
   3   5  -4   41.30    5.80
   8  -3   4   27.90   12.20
   8  -3   4   33.00    2.70
  -5   8   4   29.90    2.60
  -3  -5   4   35.60    3.60
  -5   8   4   31.40    5.10
   4   4  -4  136.39   11.00
  -4   8   4  149.79   12.40
   8  -4   4  111.99   25.70
   8  -4   4  135.39    5.90
  -4  -4   4  138.99    6.20
  -4   8   4  136.99    6.00
   5   3  -4  118.09   10.10
  -5  -3   4  110.89    5.20
   8  -5   4  111.99    5.30
  -3   8   4  111.49   11.10
  -3   8   4  126.99   17.40
  -3   8   4  115.79    5.40
   6   2  -4   87.59    2.80
   6   2  -4   78.99    8.10
   6   2  -4   86.89    3.20
  -6  -2   4   90.49    4.40
  -2   8   4  108.19   16.80
   8  -6   4   93.29    4.70
  -2   8   4   83.79   10.00
  -2   8   4   93.29    4.80
  -8   7  -4   28.30    1.30
   7   1  -4   30.70    5.00
   7   1  -4   30.10    1.40
   1  -8  -4   31.70    2.20
   7   1  -4   27.90    1.40
  -7  -1   4   29.30    2.50
   8  -7   4   27.80    2.10
  -1   8   4   18.20    5.50
  -1   8   4   30.60    9.30
   8  -7   4   26.90    2.10
  -1   8   4   29.00    2.60
   8   0  -4   -3.40    2.50
   8   0  -4    0.20    0.30
  -8   8  -4    0.00    0.30
  -8   8  -4    0.50    0.30
   0  -8  -4   -1.40    0.60
   8   0  -4   -0.70    0.30
  -8   8  -4    0.50    0.50
  -8   0   4    0.50    0.70
   0   8   4    0.50    0.80
   8  -8   4    0.10    0.60
   8  -8   4   -0.20    0.80
   0   8   4   -4.80    4.80
   0   8   4    0.40    1.80
   8  -8   4   -0.10    0.70
  -8   0   4   -0.30    0.80
  -8   9  -4   22.00    1.20
   9  -1  -4   21.00    1.20
  -8   9  -4   21.60    1.80
   9  -1  -4   22.00    1.30
  -1  -8  -4   24.40    2.10
  -8   9  -4   19.20    1.40
  -8   9  -4   18.60    1.10
  -1  -8  -4   17.90    1.80
  -8   9  -4   21.30    1.30
  -8   9  -4   21.40    1.20
   1   8   4   19.50    6.40
   8  -9   4   20.90    2.00
   8  -9   4   23.40    2.00
  -9   1   4   20.40    1.60
  -9   1   4   19.20    2.50
   1   8   4   25.00    2.50
   1   8   4   33.10   13.30
  -9   1   4   25.10    1.80
   8  -9   4   27.10    2.70
  -8  10  -4   68.59    2.50
  -8  10  -4   65.39    2.60
  10  -2  -4   68.79    2.40
  -2  -8  -4   69.79    3.60
  -8  10  -4   65.59    2.20
  -8  10  -4   69.99    2.60
  -8  10  -4   66.09    3.30
  -8  10  -4   69.19    2.40
  10  -2  -4   66.49    2.60
 -10   2   4   61.29    3.20
   2   8   4   56.79    8.90
   8 -10   4   66.79    3.60
 -10   2   4   71.19    3.10
   8 -10   4   65.49    4.30
 -10   2   4   69.59    4.50
   2   8   4   66.19    4.10
   8 -10   4   70.89    3.60
   2   8   4   83.29   21.40
  -8  11  -4    6.00    0.80
  -8  11  -4    5.70    0.70
  -8  11  -4    8.80    1.00
  -8  11  -4    7.80    0.70
  11  -3  -4    7.90    1.00
  -8  11  -4    7.00    1.20
  11  -3  -4    7.00    0.70
  -8  11  -4    7.10    0.90
  -3  -8  -4    7.70    1.40
 -11   3   4    6.70    1.30
 -11   3   4    4.40    1.80
   8 -11   4    7.10    1.40
   8 -11   4    8.10    1.90
   3   8   4    1.00    3.30
   8 -11   4    6.20    1.30
   3   8   4    4.70    1.80
 -11   3   4    5.50    1.20
   3   8   4    4.20    9.50
  -8  12  -4   14.60    1.10
  -8  12  -4   12.40    0.80
  -8  12  -4   13.00    1.10
  12  -4  -4   13.40    1.20
  -4  -8  -4   11.80    1.70
  -8  12  -4   11.20    1.00
  -8  12  -4   12.70    1.00
  12  -4  -4   13.60    0.90
  -8  12  -4   11.60    1.50
 -12   4   4   13.80    2.70
   8 -12   4   14.50    1.60
 -12   4   4    9.90    1.40
   8 -12   4   13.20    1.80
   8 -12   4   11.10    2.20
 -12   4   4   10.90    1.60
  -8  13  -4   69.99    2.50
  13  -5  -4   66.29    2.20
  -8  13  -4   78.39    2.30
  -8  13  -4   65.79    2.50
  -5  -8  -4   66.89    3.40
  -8  13  -4   64.29    2.40
  13  -5  -4   71.89    2.70
  -8  13  -4   68.09    2.30
 -13   5   4   65.59    3.50
   8 -13   4   65.69    3.50
 -13   5   4   58.59    3.30
   8 -13   4   67.39    3.50
 -13   5   4   65.49    5.00
   8 -13   4   72.69    4.50
  -8  14  -4   10.50    0.70
  -8  14  -4   11.00    0.90
  14  -6  -4   10.20    1.00
  -6  -8  -4   11.80    1.40
  -8  14  -4   11.50    0.80
  -8  14  -4   11.10    0.90
 -14   6   4    8.90    1.30
 -14   6   4    8.80    2.40
 -14   6   4    7.80    1.60
   8 -14   4   11.40    1.50
   8 -14   4   10.10    1.90
   8 -14   4    9.80    1.50
  -8  15  -4    1.10    0.30
  -8  15  -4    0.70    0.30
  -7  -8  -4    0.60    0.50
  15  -7  -4    0.80    0.40
  -8  15  -4    1.00    0.40
  -7  -8  -4    1.10    0.40
   8 -15   4    0.90    0.70
   8 -15   4    0.80    0.60
 -15   7   4    0.70    0.70
   8 -15   4    2.10    1.10
 -15   7   4    2.10    1.20
  16  -8  -4    4.40    0.50
  -8  16  -4    4.90    0.30
  16  -8  -4    5.40    0.80
  -8  16  -4    4.10    0.40
  -8  16  -4    3.00    0.40
  -8  -8  -4    4.30    0.50
 -16   8   4    3.60    0.80
   8 -16   4    3.30    0.80
   8 -16   4    4.50    1.10
  -7  16  -4    4.20    0.50
  16  -9  -4    5.80    0.60
  -7  16  -4    5.40    0.40
  16  -9  -4    5.00    0.80
  -7  16  -4    5.20    0.40
  -9  -7  -4    6.70    0.60
   9   7   4    5.10    0.40
   7 -16   4    4.50    0.70
 -16   9   4    6.20    1.00
   7 -16   4    4.70    0.80
  15  -9  -4    0.70    0.30
  -9  -6  -4   -0.20    0.60
  -6  15  -4    0.40    0.30
  -6  15  -4   -0.10    0.20
  -6  15  -4    0.30    0.30
  -6  15  -4    0.20    0.30
   9   6   4    0.80    0.40
 -15   9   4    0.00    0.60
   6 -15   4    0.80    0.70
   6 -15   4    0.40    0.60
   6 -15   4    1.10    0.90
  -5  14  -4    9.80    0.70
  -5  14  -4   10.50    0.70
  14  -9  -4    9.10    0.90
  -9  -5  -4    9.00    1.30
  -5  14  -4    9.20    0.80
  -5  14  -4    8.90    0.80
   5 -14   4   10.60    1.50
   5 -14   4    9.40    1.90
 -14   9   4    7.70    1.20
   5 -14   4    9.90    1.40
 -14   9   4    9.60    1.40
  -4  13  -4    9.60    0.80
  -4  13  -4   10.90    0.70
  -4  13  -4    9.40    0.80
  -4  13  -4   10.20    1.10
  -9  -4  -4    7.10    1.30
  -9  -4  -4    9.40    0.90
  -4  13  -4   10.40    0.90
  13  -9  -4   12.00    1.00
  -4  13  -4   10.80    1.00
 -13   9   4    8.20    1.60
   4 -13   4   12.20    2.30
   4 -13   4   10.10    1.60
   4 -13   4    9.30    1.40
 -13   9   4    9.20    1.20
 -13   9   4    9.90    1.40
  -3  12  -4   10.90    1.10
  -3  12  -4   11.10    1.50
  -9  -3  -4    9.40    1.10
  -9  -3  -4    9.10    1.50
  -3  12  -4   10.90    0.70
  -3  12  -4   10.10    0.90
  -3  12  -4    9.90    1.00
  -3  12  -4   10.20    0.90
  -3  12  -4    9.50    0.80
   3 -12   4   10.40    1.60
   3 -12   4   11.50    1.80
 -12   9   4   10.00    1.70
   9   3   4    8.70    1.50
 -12   9   4   10.00    1.40
   3 -12   4    9.10    2.40
 -12   9   4    8.60    1.10
  11  -9  -4    6.30    1.00
  -2  11  -4    6.10    0.70
  -2  11  -4    5.30    0.60
  -2  11  -4    5.20    0.90
  -9  -2  -4    4.30    1.20
  -2  11  -4    4.60    0.80
  -2  11  -4    6.60    0.60
  -2  11  -4    5.10    1.00
 -11   9   4    6.20    1.30
   9   2   4    5.40    1.00
 -11   9   4    4.80    0.90
   9   2   4    5.00    1.40
 -11   9   4    5.20    1.20
   2 -11   4    5.00    2.00
   9   2   4    6.20    1.20
   2 -11   4    5.40    1.20
   2 -11   4    5.70    1.60
  -1  10  -4    6.90    1.00
  -1  10  -4    3.30    4.40
  -1  10  -4    6.90    0.70
  -1  10  -4    8.80    1.20
  -1  10  -4    7.70    0.70
  -9  -1  -4    9.60    1.60
  -1  10  -4    7.70    1.20
  10  -9  -4    5.60    1.10
   9   1   4    8.60    1.70
   1 -10   4    8.30    2.60
   1 -10   4    6.10    1.70
   9   1   4    7.50    1.40
 -10   9   4    6.70    1.10
   9   1   4  -14.90   11.20
   9   1   4    2.30    4.00
   1 -10   4    8.60    1.40
   9   1   4    6.30    1.20
 -10   9   4    8.90    1.60
   0   9  -4   40.60    2.00
  -9   0  -4   41.70    2.70
   0   9  -4   38.40    1.60
   9  -9  -4   39.90    2.40
   9  -9  -4   40.80    2.30
   0   9  -4   40.50    8.20
   0   9  -4   41.50    2.20
   0   9  -4   42.10    1.60
   0   9  -4   40.50    2.30
   0   9  -4   41.30    1.70
   9   0   4   40.50    2.80
   0  -9   4   44.70    3.40
  -9   9   4   40.90    2.20
   0  -9   4   40.30    2.80
   0  -9   4   47.50    4.80
   9   0   4   40.20    2.50
   9   0   4   41.90    3.30
   9   0   4   25.80   13.40
  -9   9   4   43.20    2.90
   8  -9  -4   78.59    3.60
   1   8  -4   78.99    3.30
   1   8  -4   76.49    2.60
  -9   1  -4   78.69    3.70
   1   8  -4   78.09   10.00
   1   8  -4   79.59    2.50
   1   8  -4   82.39    3.30
   1   8  -4   77.89    2.50
  -1  -8   4   78.49    3.90
  -1  -8   4   90.19    6.20
   9  -1   4   65.99   18.00
  -8   9   4   79.19    3.30
   9  -1   4   80.89    3.90
  -8   9   4   83.59    4.30
   9  -1   4   76.39    3.60
   9  -1   4   82.59    4.70
  -1  -8   4   74.99    4.40
   2   7  -4  106.49    3.90
  -9   2  -4  104.19    4.30
   2   7  -4  103.59    3.20
   2   7  -4  107.99    3.30
  -9   2  -4   98.69    3.40
   2   7  -4  123.69   11.60
   2   7  -4  105.79    3.90
   2   7  -4  107.69    3.20
   7  -9  -4  102.59    4.30
   9  -2   4   97.99   25.10
  -2  -7   4  108.89    7.10
   9  -2   4  108.09    4.40
  -2  -7   4  104.69    4.70
  -2  -7   4  109.39    6.80
  -7   9   4  109.79    9.70
   9  -2   4  110.29    4.70
   9  -2   4  112.29    5.60
  -7   9   4  121.89    5.20
  -9   3  -4  171.18    5.90
   3   6  -4  179.28    5.60
   3   6  -4  173.38   13.90
   3   6  -4  178.28    4.80
   3   6  -4  183.68    5.70
   3   6  -4  173.18    4.80
   9  -3   4  183.78    7.40
   9  -3   4  183.88    6.50
  -6   9   4  185.98   13.50
  -3  -6   4  170.58    6.60
   9  -3   4  176.08    6.10
   9  -3   4  169.98   28.20
  -3  -6   4  172.38    6.30
  -3  -6   4  185.28    8.50
  -6   9   4  181.08    7.10
   5  -9  -4   90.69    4.00
   4   5  -4   95.29    3.50
  -9   4  -4   95.09    3.80
   4   5  -4   91.29    2.80
   4   5  -4   89.49    9.60
   9  -4   4   92.59    4.00
  -5   9   4   94.89    4.70
   9  -4   4   95.79    4.20
   9  -4   4   92.89    5.00
  -5   9   4   97.49   10.10
   9  -4   4   99.09   24.20
   5   4  -4  119.29    4.20
   5   4  -4  114.79    3.50
   4  -9  -4  117.99    5.00
   5   4  -4  109.79    3.70
   5   4  -4  113.69   10.80
  -4   9   4  125.19   11.80
   9  -5   4  112.09    5.00
  -5  -4   4  127.79    7.80
   9  -5   4  122.89    5.70
   9  -5   4  136.29   22.50
  -5  -4   4  109.79    5.60
  -5  -4   4  123.59    5.50
  -4   9   4  110.99    5.40
   6   3  -4  122.59    3.60
   6   3  -4  108.09    3.70
   6   3  -4  121.99   11.00
   6   3  -4  120.49    3.80
  -9   6  -4  121.29    3.60
   3  -9  -4  119.69    4.80
   6   3  -4  116.39    4.10
   9  -6   4  116.09    4.70
   9  -6   4  121.29    4.90
  -3   9   4  124.29   12.20
  -3   9   4  128.79   17.80
  -3   9   4  125.89    5.70
  -6  -3   4  118.29    4.70
   9  -6   4  117.29    5.70
  -6  -3   4  132.49    6.30
  -6  -3   4  120.69    4.70
   9  -6   4   84.59   21.50
  -9   7  -4   49.20    2.10
  -9   7  -4   48.10    1.90
   7   2  -4   50.89    2.10
  -9   7  -4   49.20    1.90
   7   2  -4   49.10    1.90
   7   2  -4   52.89    2.40
   7   2  -4   51.79    2.30
   7   2  -4   50.99    6.80
   2  -9  -4   47.00    2.80
  -2   9   4   47.30    7.70
  -7  -2   4   53.39    2.70
  -7  -2   4   44.90    3.90
   9  -7   4   52.19    3.00
  -2   9   4   48.70    3.40
  -2   9   4   37.70   11.70
   9  -7   4   49.70    3.60
   9  -7   4   47.10    2.80
  -7  -2   4   48.50    2.80
   8   1  -4   21.70    1.50
  -9   8  -4   18.20    1.20
   8   1  -4   21.60    1.30
  -9   8  -4   20.40    1.40
   8   1  -4   21.40    1.20
   8   1  -4   18.20    5.00
  -9   8  -4   22.50    1.20
   1  -9  -4   23.00    2.00
  -9   8  -4   22.00    1.20
   9  -8   4   21.60    1.90
  -1   9   4   16.70    9.10
  -8  -1   4   22.00    1.90
  -1   9   4   24.80    2.40
  -8  -1   4   23.00    1.90
  -8  -1   4   21.10    2.90
   9  -8   4   23.10    2.00
   9  -8   4   21.10    2.40
  -1   9   4   18.30    5.40
   9   0  -4   48.60    2.10
  -9   9  -4   45.60    2.00
   9   0  -4   49.50    1.90
  -9   9  -4   48.60    1.90
  -9   9  -4   48.00    1.90
   0  -9  -4   46.70    2.90
  -9   0   4   46.50    4.00
   9  -9   4   49.10    3.00
   9  -9   4   44.70    2.80
   0   9   4   61.99   17.20
   9  -9   4   53.19    3.80
  -9   0   4   46.80    2.70
   0   9   4   49.00    8.00
  -9   0   4   49.10    2.70
   0   9   4   49.30    3.40
  10  -1  -4   24.90    1.30
  -9  10  -4   25.90    1.40
  -9  10  -4   26.00    1.30
  10  -1  -4   24.60    1.50
  -1  -9  -4   30.40    2.40
  -9  10  -4   29.30    1.70
  -9  10  -4   26.10    1.60
   9 -10   4   26.20    2.20
   1   9   4   20.90    5.50
 -10   1   4   24.50    2.20
 -10   1   4   24.10    3.40
   1   9   4   24.70    2.50
   1   9   4   23.80   14.70
   9 -10   4   27.30    2.80
   9 -10   4   24.60    2.20
 -10   1   4   23.60    2.00
  -9  11  -4   58.49    2.10
  -9  11  -4   63.39    2.60
  11  -2  -4   63.69    2.30
  -2  -9  -4   67.79    3.60
  -9  11  -4   64.49    2.40
  11  -2  -4   62.29    2.50
  -9  11  -4   61.59    2.40
  -9  11  -4   66.99    2.40
   2   9   4   69.99    9.20
   9 -11   4   61.89    3.40
 -11   2   4   58.19    4.90
 -11   2   4   60.89    3.30
   9 -11   4   64.39    3.60
   9 -11   4   66.59    4.50
 -11   2   4   63.29    3.30
  12  -3  -4   84.19    2.80
  -9  12  -4   89.49    2.90
  -9  12  -4   85.99    2.90
  12  -3  -4   85.39    3.10
  -3  -9  -4   87.89    4.10
  -9  12  -4   84.19    3.20
  -9  12  -4   84.99    2.90
 -12   3   4   84.99    5.90
   9 -12   4   87.29    4.00
   3   9   4   78.99    9.70
 -12   3   4   86.49    4.00
 -12   3   4   78.69    3.90
   9 -12   4   91.19    4.20
   9 -12   4   86.59    5.00
  -9  13  -4   38.00    1.70
  -9  13  -4   35.20    1.60
  -9  13  -4   40.00    1.80
  -9  13  -4   37.80    1.60
  13  -4  -4   36.50    1.80
  13  -4  -4   36.70    1.50
  -4  -9  -4   38.00    2.60
  -9  13  -4   38.70    1.70
 -13   4   4   34.40    2.40
 -13   4   4   35.60    2.90
 -13   4   4   40.00    4.40
   9 -13   4   37.90    3.20
   9 -13   4   40.50    2.50
   9 -13   4   39.50    2.60
  -5  -9  -4   15.80    0.90
  14  -5  -4   17.10    1.20
  -9  14  -4   14.50    1.00
  -5  -9  -4   16.70    1.60
  14  -5  -4   13.10    0.80
  -9  14  -4   14.70    1.00
  -9  14  -4   14.80    0.80
   9 -14   4   15.00    1.60
   9 -14   4   17.70    1.70
 -14   5   4   12.40    1.90
   9 -14   4   11.90    1.90
 -14   5   4   13.70    1.70
 -14   5   4   14.00    2.90
  -9  15  -4    3.40    0.50
  15  -6  -4    3.40    0.60
  15  -6  -4    3.00    0.60
  -9  15  -4    3.30    0.50
  -6  -9  -4    2.80    0.40
  -6  -9  -4    2.30    0.70
  -9  15  -4    3.50    0.50
   9 -15   4    4.10    0.90
 -15   6   4    2.40    1.20
   9 -15   4    4.00    1.00
   9 -15   4    3.40    0.80
 -15   6   4    3.30    0.90
  16  -7  -4    3.00    0.90
  16  -7  -4    1.50    0.40
  -9  16  -4    1.50    0.30
  -9  16  -4    2.20    0.40
  -7  -9  -4    2.40    0.30
 -16   7   4    1.50    0.70
   7   9   4    1.90    0.30
   9 -16   4    2.60    0.70
   9 -16   4    1.90    0.50
 -10  -6  -4    1.30    0.30
  16 -10  -4    1.10    0.30
  -6  16  -4    0.80    0.20
  -6  16  -4    0.70    0.30
  16 -10  -4    1.10    0.30
 -16  10   4    0.50    0.50
   6 -16   4    1.00    0.40
   6 -16   4    0.80    0.40
 -10  -5  -4    3.80    1.20
  15 -10  -4    3.80    0.50
  -5  15  -4    3.60    0.50
  -5  15  -4    2.90    0.50
  -5  15  -4    4.40    0.40
  -5  15  -4    4.10    0.50
   5 -15   4    3.40    0.90
  10   5   4    3.90    0.40
   5 -15   4    3.00    1.00
  10   5   4    3.70    0.50
 -15  10   4    3.90    0.90
   5 -15   4    5.10    1.00
  14 -10  -4   16.90    1.00
  -4  14  -4   15.40    0.80
  -4  14  -4   17.00    1.00
  -4  14  -4   15.20    0.90
  -4  14  -4   16.50    0.80
  -4  14  -4   16.70    1.10
 -10  -4  -4   17.00    1.90
   4 -14   4   20.30    2.40
 -14  10   4   18.00    1.60
   4 -14   4   19.20    1.80
 -14  10   4   15.30    1.40
   4 -14   4   18.60    1.90
  13 -10  -4    7.40    0.80
  -3  13  -4    6.60    1.00
  -3  13  -4    7.50    0.60
  -3  13  -4    7.00    0.60
  -3  13  -4    8.50    0.70
 -10  -3  -4    8.20    1.30
  -3  13  -4    8.40    0.90
 -10  -3  -4    8.80    1.00
  -3  13  -4    7.50    0.80
 -13  10   4    9.70    1.70
   3 -13   4    7.70    1.30
   3 -13   4    7.90    2.70
 -13  10   4    8.40    1.30
 -13  10   4    6.30    1.00
   3 -13   4    7.50    1.50
  -2  12  -4   17.20    1.50
 -10  -2  -4   15.40    1.80
  -2  12  -4   14.90    0.90
  12 -10  -4   12.80    1.00
  -2  12  -4   13.50    1.20
  12 -10  -4   15.10    1.40
  -2  12  -4   16.10    1.50
  -2  12  -4   16.70    0.90
 -12  10   4   18.30    2.80
 -12  10   4   14.60    1.90
   2 -12   4   14.00    2.00
 -12  10   4   15.40    1.90
   2 -12   4   14.20    2.80
  -1  11  -4   22.80    1.60
  -1  11  -4   21.50    1.10
  11 -10  -4   21.80    1.70
  11 -10  -4   21.20    1.60
  -1  11  -4   22.70    1.50
 -10  -1  -4   21.40    2.10
  -1  11  -4   19.90    1.30
  -1  11  -4   20.60    1.10
  -1  11  -4   19.60    1.60
 -11  10   4   23.10    2.00
 -11  10   4   22.50    2.20
 -11  10   4   20.50    1.50
   1 -11   4   23.00    2.60
  10   1   4   23.60    2.70
  10   1   4   22.10    2.00
   1 -11   4   22.20    2.10
  10   1   4   19.30    1.60
   1 -11   4   20.30    3.40
   0  10  -4  124.09    3.70
   0  10  -4  127.19    3.70
   0  10  -4  124.29   13.00
 -10   0  -4  117.99    5.00
   0  10  -4  120.69    4.60
   0  10  -4  125.29    4.50
  10 -10  -4  123.09    4.50
  10 -10  -4  122.69    4.70
   0  10  -4  124.69    4.20
 -10  10   4  126.89    4.30
 -10  10   4  127.39    5.20
 -10  10   4  128.09    5.30
   0 -10   4  127.39    7.20
   0 -10   4  129.29    5.60
  10   0   4  122.99    4.70
  10   0   4  126.89    5.40
  10   0   4  114.39    5.80
  10   0   4   88.69   26.70
   0 -10   4  127.59    5.30
  10   0   4  105.09   13.90
   9 -10  -4    6.20    1.20
   1   9  -4    4.80    4.80
   1   9  -4    7.00    0.70
   1   9  -4    6.40    1.10
   1   9  -4    8.40    1.10
   1   9  -4    6.60    0.90
 -10   1  -4    8.80    1.40
   1   9  -4    6.60    1.00
   1   9  -4    8.30    0.80
  -9  10   4    6.90    1.40
  -9  10   4    5.60    0.90
  -1  -9   4    6.40    1.40
  10  -1   4    6.60    1.60
  10  -1   4    6.00    1.20
  -1  -9   4    6.80    2.60
  -1  -9   4    6.70    1.80
  10  -1   4    1.30   11.30
  10  -1   4    6.90    1.30
   2   8  -4  232.18    7.10
   2   8  -4  234.38   17.50
   2   8  -4  234.88    6.20
   2   8  -4  232.58    6.40
   2   8  -4  231.68    7.10
   2   8  -4  238.38    6.30
 -10   2  -4  221.08    6.30
 -10   2  -4  229.18    7.60
   8 -10  -4  228.38    7.60
  10  -2   4  227.98    8.00
  10  -2   4  235.68    9.10
  -8  10   4  244.08    8.30
  -8  10   4  233.98    7.20
  -2  -8   4  231.58   10.50
  -2  -8   4  234.48    8.00
  10  -2   4  234.18    7.70
  10  -2   4  225.38   32.30
  -2  -8   4  244.38    8.40
   7 -10  -4    9.40    1.30
   3   7  -4    9.90    0.80
 -10   3  -4    9.50    1.30
   3   7  -4   14.00    4.60
   3   7  -4    9.90    0.80
   3   7  -4    8.50    1.10
 -10   3  -4    8.90    1.00
   3   7  -4   10.70    1.20
   3   7  -4    9.90    0.70
  -3  -7   4   10.60    1.60
  10  -3   4   11.60    2.10
  -7  10   4    7.60    1.60
  10  -3   4    9.50   12.80
  -3  -7   4   11.10    3.30
  -3  -7   4    7.90    2.00
  10  -3   4   10.80    1.60
  10  -3   4   11.00    1.60
   4   6  -4  183.18    5.90
   4   6  -4  189.38    5.10
 -10   4  -4  192.28    6.30
   4   6  -4  182.98   15.10
   6 -10  -4  186.78    6.60
   4   6  -4  182.08    5.10
   4   6  -4  185.98    5.30
   4   6  -4  196.28    6.00
  10  -4   4  191.18    7.80
  10  -4   4  170.98   30.00
  -6  10   4  204.08   14.60
  -4  -6   4  195.58    6.80
  10  -4   4  195.18    6.90
  -6  10   4  194.78    7.40
  10  -4   4  185.68    6.50
  -4  -6   4  195.48    9.50
  -4  -6   4  189.08    7.10
 -10   5  -4   59.09    2.90
   5   5  -4   50.39    7.80
   5   5  -4   61.09    2.00
   5 -10  -4   63.39    3.30
   5   5  -4   60.09    2.70
   5   5  -4   63.69    2.80
   5   5  -4   59.49    2.20
   5   5  -4   57.49    2.30
  10  -5   4   58.79    4.00
  -5  10   4   57.19    3.60
  10  -5   4   58.19    3.10
  10  -5   4   60.89    3.30
  -5  -5   4   62.09    5.70
  -5  10   4   59.99    7.90
  -5  -5   4   62.09    3.80
  -5  -5   4   59.09    3.30
   6   4  -4   20.20    1.50
   6   4  -4   20.70    1.20
 -10   6  -4   25.70    1.70
 -10   6  -4   16.20    1.20
   4 -10  -4   18.70    1.90
   6   4  -4   21.60    1.30
   6   4  -4   24.90    6.30
   6   4  -4   19.30    1.00
  10  -6   4   22.00    2.40
  10  -6   4   22.40   12.30
  10  -6   4   20.70    1.90
  10  -6   4   21.40    1.90
  -4  10   4   18.00    2.20
  -6  -4   4   19.40    2.30
  -4  10   4   16.90    5.30
  -6  -4   4   17.60    3.30
  -6  -4   4   20.00    1.90
   3 -10  -4  173.88    6.30
   7   3  -4  175.08    5.10
 -10   7  -4  166.18    4.70
   7   3  -4  173.08    5.50
 -10   7  -4  158.78    5.10
   7   3  -4  172.58    4.90
   7   3  -4  153.78   13.30
   7   3  -4  169.38    4.60
  -3  10   4  181.28   15.20
  10  -7   4  178.28    6.20
  -3  10   4  178.58    7.10
  -7  -3   4  173.18    6.20
  10  -7   4  185.38   30.20
  10  -7   4  176.58    6.50
  -7  -3   4  163.28    6.30
  10  -7   4  174.28    7.50
  -7  -3   4  180.88    8.70
 -10   8  -4   67.59    2.30
 -10   8  -4   63.39    2.30
   8   2  -4   71.09    3.00
   8   2  -4   68.99    2.60
   2 -10  -4   72.09    3.60
   8   2  -4   74.09    2.60
   8   2  -4   60.79    9.00
 -10   8  -4   64.09    2.60
   8   2  -4   66.89    2.20
  -8  -2   4   67.09    3.70
  -2  10   4   67.89    9.40
  10  -8   4   71.89    3.50
  -2  10   4   93.69   17.30
  -2  10   4   66.79    3.90
  -8  -2   4   65.29    5.50
  10  -8   4   69.99    3.70
  10  -8   4   66.99    4.30
  -8  -2   4   71.79    3.50
 -10   9  -4   24.40    1.30
   1 -10  -4   24.80    2.20
   9   1  -4   27.00    1.70
   9   1  -4   26.40    1.40
   9   1  -4   26.90    1.50
 -10   9  -4   30.70    1.70
  -9  -1   4   23.40    2.60
  10  -9   4   25.30    2.10
  -1  10   4   35.70   12.10
  10  -9   4   28.70    2.20
  -1  10   4   21.40    6.20
  -1  10   4   26.30    2.50
  10  -9   4   29.80    3.00
  -9  -1   4   23.30    3.70
  -9  -1   4   24.30    2.20
 -10  10  -4   79.39    2.70
  10   0  -4   76.39    3.20
  10   0  -4   82.29    2.80
  10   0  -4   81.79    3.00
 -10  10  -4   79.19    2.70
   0 -10  -4   77.39    3.90
 -10  10  -4   82.99    3.10
   0  10   4   63.59   17.70
  10 -10   4   83.29    4.90
 -10   0   4   80.49    4.10
  10 -10   4   81.99    3.90
  10 -10   4   83.09    4.10
 -10   0   4   81.09    3.90
   0  10   4   83.69   10.10
 -10   0   4   74.99    6.00
 -10  11  -4   26.00    1.70
  11  -1  -4   23.70    1.30
 -10  11  -4   23.20    1.40
  11  -1  -4   25.20    1.50
  -1 -10  -4   24.50    2.20
  11  -1  -4   24.50    1.70
 -10  11  -4   25.10    1.30
  10 -11   4   25.00    2.10
 -11   1   4   24.30    2.70
   1  10   4   26.10    7.00
 -11   1   4   20.00    3.60
  10 -11   4   24.90    2.20
  10 -11   4   19.90    2.50
 -11   1   4   25.40    2.20
  -2 -10  -4   17.20    2.30
  12  -2  -4   17.80    1.20
 -10  12  -4   17.40    1.10
  12  -2  -4   13.70    1.80
  -2 -10  -4   17.60    0.90
 -10  12  -4   16.20    1.30
  10 -12   4   14.40    2.70
  10 -12   4   18.30    2.50
  10 -12   4   14.10    2.30
 -12   2   4   11.90    2.30
 -12   2   4   13.70    3.20
   2  10   4   11.90    5.00
  -3 -10  -4    4.60    1.10
 -10  13  -4    5.10    0.70
 -10  13  -4    5.70    0.70
 -10  13  -4    5.30    0.70
  13  -3  -4    5.90    0.80
  13  -3  -4    5.50    0.60
  13  -3  -4    5.40    1.00
  -3 -10  -4    6.20    0.70
 -13   3   4    3.10    2.50
  10 -13   4    6.10    1.20
 -13   3   4    3.50    1.60
  10 -13   4    4.70    1.10
 -13   3   4    4.10    1.20
  10 -13   4    6.50    1.60
  14  -4  -4    6.20    0.90
 -10  14  -4    6.20    0.70
  -4 -10  -4    6.80    1.10
  14  -4  -4    6.10    0.60
 -10  14  -4    7.10    0.70
  14  -4  -4    5.60    0.70
  -4 -10  -4    6.50    0.60
  14  -4  -4    7.40    0.80
 -10  14  -4    8.50    0.60
  10 -14   4    7.30    1.20
 -14   4   4    6.90    2.60
  10 -14   4    5.70    1.20
 -14   4   4    7.30    1.80
 -14   4   4    6.10    1.30
  10 -14   4    6.00    1.20
 -10  15  -4    1.50    0.40
  -5 -10  -4    1.20    0.30
  15  -5  -4    0.90    0.50
  -5 -10  -4    1.00    0.60
 -10  15  -4    1.70    0.30
  15  -5  -4    1.30    0.40
  10 -15   4    0.90    0.60
 -15   5   4    1.10    1.20
 -15   5   4    1.10    1.00
  10 -15   4    0.20    0.80
  10 -15   4    1.20    0.60
  16  -6  -4    0.70    0.30
 -10  16  -4    0.40    0.30
  16  -6  -4    0.30    0.30
 -10  16  -4    0.40    0.20
  10 -16   4    0.50    0.50
   6  10   4    0.40    0.20
  10 -16   4   -0.10    0.30
 -16   6   4    0.40    0.90
  -5  16  -4    3.40    0.30
  -5  16  -4    2.90    0.40
 -11  -5  -4    3.50    0.40
   5 -16   4    2.70    0.60
 -16  11   4    2.70    0.60
   5 -16   4    2.50    0.50
  -4  15  -4    1.40    0.40
  -4  15  -4    0.90    0.30
  -4  15  -4    1.00    0.30
 -11  -4  -4   -0.90    0.60
  15 -11  -4    1.00    0.40
   4 -15   4    0.90    0.70
   4 -15   4    0.80    0.90
   4 -15   4    0.40    0.60
 -15  11   4    0.90    0.60
  11   4   4    0.70    0.20
  11   4   4    1.80    0.30
 -11  -3  -4    2.90    0.70
  -3  14  -4    3.30    0.40
  -3  14  -4    3.80    0.80
  -3  14  -4    2.30    0.40
  14 -11  -4    3.20    0.50
   3 -14   4    4.70    1.40
 -14  11   4    1.90    0.80
   3 -14   4    3.40    0.90
   3 -14   4    3.40    1.10
  -2  13  -4    0.50    0.30
  13 -11  -4    0.90    0.30
  -2  13  -4    0.80    0.30
  -2  13  -4   -0.60    0.60
  -2  13  -4    1.00    0.30
 -11  -2  -4    1.10    0.60
  -2  13  -4    1.20    0.50
 -11  -2  -4    0.60    0.70
   2 -13   4    0.50    0.70
 -13  11   4   -0.20    0.60
 -13  11   4    1.00    0.70
  11   2   4    0.10    0.50
   2 -13   4    1.50    1.00
   2 -13   4    1.80    1.40
  -1  12  -4    3.70    0.50
  -1  12  -4    3.80    0.50
 -11  -1  -4    4.80    1.10
  12 -11  -4    4.30    0.60
  -1  12  -4    4.80    0.80
  -1  12  -4    2.90    0.60
  -1  12  -4    3.70    0.50
  -1  12  -4    3.30    0.70
  12 -11  -4    3.10    0.70
  11   1   4    3.60    1.00
   1 -12   4    3.50    1.40
   1 -12   4    3.50    1.70
 -12  11   4    3.70    1.10
 -12  11   4    3.20    0.90
 -12  11   4    2.70    0.70
   1 -12   4    4.80    1.10
   0  11  -4    1.70    0.50
   0  11  -4    3.20    0.50
   0  11  -4    3.10    0.50
  11 -11  -4    3.00    0.60
   0  11  -4    3.50    0.90
  11 -11  -4    3.00    0.70
  11 -11  -4    2.90    0.70
  11   0   4    2.50    0.80
   0 -11   4    3.00    1.40
 -11  11   4    2.70    0.70
   0 -11   4    3.70    2.00
   0 -11   4    3.70    1.40
 -11  11   4    3.20    0.90
  10 -11  -4   19.30    1.70
  10 -11  -4   22.30    1.70
   1  10  -4   22.00    1.10
   1  10  -4   22.00    1.40
   1  10  -4   19.70    1.60
   1  10  -4   20.20    1.10
 -11   1  -4   19.60    2.00
   1  10  -4   21.20    1.10
   1  10  -4   22.90    1.60
  11  -1   4   21.30    2.00
  11  -1   4   18.20    2.50
 -10  11   4   21.40    1.40
 -10  11   4   22.30    2.00
 -10  11   4   22.90    2.10
  -1 -10   4   23.50    2.80
  11  -1   4   19.50    1.60
  -1 -10   4   25.00    3.80
  -1 -10   4   20.40    2.10
   2   9  -4    7.40    1.20
   2   9  -4    7.10    1.10
   2   9  -4    4.90    0.60
 -11   2  -4    6.20    1.10
   2   9  -4    6.40    0.70
   9 -11  -4    5.30    1.00
   2   9  -4    6.20    0.60
   2   9  -4    5.10    0.60
   2   9  -4    5.30    0.80
  -2  -9   4    5.80    2.60
  -2  -9   4    6.20    1.40
  -9  11   4    5.50    1.20
  11  -2   4    6.40    1.70
  -9  11   4    5.30    0.90
  -2  -9   4    6.10    1.90
  11  -2   4    6.90    1.30
  11  -2   4    6.50    1.10
   8 -11  -4   23.90    1.90
   3   8  -4   24.50    1.30
   3   8  -4   25.40    1.70
   3   8  -4   24.40    1.20
 -11   3  -4   24.40    2.00
   3   8  -4   16.30    5.70
 -11   3  -4   23.80    1.40
   3   8  -4   25.20    1.20
   3   8  -4   22.80    1.70
  -3  -8   4   28.20    4.30
  -3  -8   4   25.50    3.10
  11  -3   4   24.60    2.50
  11  -3   4   25.20    2.20
  -3  -8   4   20.80    2.20
  -8  11   4   25.80    1.60
  11  -3   4   24.20    1.90
  -8  11   4   22.80    2.30
  11  -3   4   26.40   18.80
 -11   4  -4    7.40    1.30
   4   7  -4    6.10    1.10
   4   7  -4    0.40    3.40
 -11   4  -4    2.80    0.70
   4   7  -4    4.60    0.60
   4   7  -4    3.80    0.80
   4   7  -4    4.90    0.60
   7 -11  -4    2.90    1.00
   4   7  -4    4.00    0.50
  -4  -7   4    3.60    1.10
  -7  11   4    4.60    0.90
  11  -4   4   -3.30   10.90
  11  -4   4    3.50    0.90
  11  -4   4    5.80    1.50
  11  -4   4    4.70    1.20
  -4  -7   4    4.30    3.10
  -7  11   4    5.10    2.70
  -7  11   4    4.70    1.10
  -4  -7   4    5.60    2.00
   5   6  -4   61.39    9.30
   6 -11  -4   56.49    3.10
   5   6  -4   59.49    2.70
   5   6  -4   60.89    2.30
   5   6  -4   57.99    2.00
   5   6  -4   57.99    2.70
  -6  11   4   58.29    7.90
  11  -5   4   61.99    3.40
  -5  -6   4   56.99    3.30
  11  -5   4   60.89    3.20
  -5  -6   4   57.69    6.10
  11  -5   4   76.69   22.80
  -6  11   4   59.89    3.50
  -5  -6   4   60.49    4.20
  11  -5   4   57.79    3.90
   6   5  -4   26.30    1.80
   6   5  -4   26.90    1.80
   6   5  -4   27.50    1.20
   6   5  -4   26.00    1.40
   6   5  -4   25.70    7.60
   6   5  -4   25.90    1.50
   5 -11  -4   23.70    2.10
  -5  11   4   28.80    2.40
  11  -6   4   28.30    2.20
  -6  -5   4   25.60    2.90
  11  -6   4   26.50    2.70
  -6  -5   4   29.10    2.30
  -6  -5   4   25.20    4.40
  11  -6   4   29.00    2.20
  11  -6   4   51.09   21.10
  -5  11   4   17.90    4.70
   7   4  -4   27.10    1.80
   4 -11  -4   28.90    2.20
   7   4  -4   25.40    1.40
   7   4  -4   26.40    1.20
   7   4  -4   27.10    1.50
   7   4  -4   36.40   10.10
  11  -7   4   26.10    2.90
  11  -7   4   25.70    2.10
  11  -7   4   21.70    2.00
  -7  -4   4   20.20    4.10
  -7  -4   4   22.40    2.20
  -4  11   4   25.70    2.30
  11  -7   4   25.10   14.20
  -4  11   4   26.30    6.90
  -7  -4   4   26.10    3.00
 -11   8  -4    8.20    1.10
   3 -11  -4    7.40    1.40
   8   3  -4    7.60    0.90
 -11   8  -4    7.90    0.70
   8   3  -4    4.90    0.80
   8   3  -4    7.90    1.00
   8   3  -4    7.60    0.60
  11  -8   4    6.10    1.20
  -8  -3   4    6.90    3.10
  11  -8   4    4.80    1.10
  -8  -3   4    6.30    1.40
  -3  11   4    2.20    2.00
  11  -8   4   30.50   13.80
  11  -8   4    5.70    1.60
  -8  -3   4    6.00    1.90
   9   2  -4   65.69    2.80
   9   2  -4   64.09    2.50
 -11   9  -4   61.99    2.50
 -11   9  -4   56.39    2.10
   9   2  -4   61.79    2.00
   9   2  -4   65.99    2.40
   2 -11  -4   70.69    3.60
 -11   9  -4   59.89    2.20
  -9  -2   4   65.09    4.00
  -9  -2   4   62.59    6.20
  11  -9   4   61.49    4.20
  11  -9   4   62.79    3.50
  11  -9   4   65.29    3.30
  -9  -2   4   62.09    3.40
  -2  11   4   62.89    8.80
 -11  10  -4   27.20    1.80
  10   1  -4   26.10    1.50
 -11  10  -4   24.20    1.20
   1 -11  -4   25.60    2.20
 -11  10  -4   24.90    1.30
  10   1  -4   24.80    1.30
  10   1  -4   24.60    1.70
 -10  -1   4   26.90    2.30
  11 -10   4   22.80    2.50
  11 -10   4   23.50    2.10
  11 -10   4   27.50    2.30
 -10  -1   4   26.00    2.90
  -1  11   4   23.40    6.50
 -10  -1   4   16.60    3.60
 -11  11  -4   19.50    1.20
   0 -11  -4   20.10    2.10
  11   0  -4   20.40    1.40
  11   0  -4   20.70    1.70
 -11  11  -4   18.90    1.10
 -11  11  -4   22.00    1.60
  11   0  -4   19.70    1.20
   0  11   4   17.90    4.40
 -11   0   4   19.30    2.10
 -11   0   4   20.80    3.90
  11 -11   4   19.30    2.50
  11 -11   4   20.00    1.90
  11 -11   4   20.60    2.00
 -11   0   4   15.00    2.30
  12  -1  -4   12.70    0.90
  -1 -11  -4   13.60    1.70
 -11  12  -4   12.00    1.00
  12  -1  -4   13.80    1.10
 -11  12  -4   11.90    0.80
  12  -1  -4   12.30    1.20
 -11  12  -4   14.50    1.30
 -12   1   4   13.00    2.20
  11 -12   4   11.60    1.60
 -12   1   4   12.80    1.70
  11 -12   4   10.70    1.90
 -12   1   4   10.00    3.30
  11 -12   4   11.50    1.60
   1  11   4    8.00    4.30
  -2 -11  -4    0.50    0.60
 -11  13  -4    0.70    0.50
  13  -2  -4    0.50    0.40
 -11  13  -4    0.70    0.30
 -11  13  -4    0.80    0.50
  13  -2  -4    0.60    0.50
  13  -2  -4    0.80    0.40
  11 -13   4    0.40    0.80
 -13   2   4    1.20    0.80
 -13   2   4   -0.40    2.30
 -13   2   4    0.30    1.60
  11 -13   4    0.70    0.60
  11 -13   4    0.70    0.70
  14  -3  -4   11.40    0.90
  14  -3  -4   12.80    1.10
 -11  14  -4   13.00    0.80
 -11  14  -4   13.50    0.90
  -3 -11  -4   13.00    1.40
 -11  14  -4   11.80    0.70
  14  -3  -4   11.20    0.70
  11 -14   4    9.80    1.40
 -14   3   4   12.70    3.10
 -14   3   4   12.70    1.60
  11 -14   4    9.30    1.80
  11 -14   4   13.70    1.90
  15  -4  -4    9.60    0.80
  15  -4  -4    9.70    0.90
 -11  15  -4    8.80    0.70
  15  -4  -4    9.00    0.50
  -4 -11  -4    8.60    1.20
 -11  15  -4    8.70    0.60
  11 -15   4   10.80    1.20
   4  11   4   10.50    0.60
  11 -15   4    9.30    1.90
  11 -15   4   12.10    1.00
 -15   4   4    9.90    1.40
 -15   4   4    9.20    1.30
 -11  16  -4    3.20    0.40
  16  -5  -4    3.40    0.40
  16  -5  -4    4.60    0.50
   5  11   4    3.90    0.30
  11 -16   4    3.10    0.60
 -16   5   4    4.10    0.80
  -4  16  -4    0.90    0.20
 -12  -4  -4    1.00    0.30
  -4  16  -4    1.30    0.20
   4 -16   4    1.40    0.80
 -16  12   4    1.00    0.50
 -12  -3  -4   11.10    0.70
  -3  15  -4   10.10    0.60
  -3  15  -4    8.20    0.70
 -15  12   4    9.30    1.00
   3 -15   4    6.50    1.20
   3 -15   4    9.00    1.10
   3 -15   4   11.70    1.20
  12   3   4    9.70    0.50
 -12  -2  -4    4.10    0.90
  -2  14  -4    4.40    0.50
  -2  14  -4    5.20    0.40
  14 -12  -4    4.00    0.50
  -2  14  -4    4.10    0.50
  -2  14  -4    4.90    0.60
   2 -14   4    3.20    1.40
 -14  12   4    5.10    0.90
   2 -14   4    6.40    1.10
   2 -14   4    5.00    1.10
 -12  -1  -4    9.70    1.20
  -1  13  -4    8.70    0.90
  -1  13  -4    9.00    0.70
  -1  13  -4    7.50    0.80
 -12  -1  -4    8.30    1.40
  -1  13  -4    8.60    0.90
  13 -12  -4    7.40    0.70
  -1  13  -4    8.30    1.10
  12   1   4    9.40    1.30
   1 -13   4    8.90    1.80
   1 -13   4    7.50    1.30
   1 -13   4    9.30    1.50
 -13  12   4    9.60    1.30
   0  12  -4    1.10    0.50
   0  12  -4    2.20    0.40
   0  12  -4    2.10    0.40
  12 -12  -4    0.40    0.60
   0  12  -4    1.90    0.40
 -12   0  -4    2.00    0.80
   0  12  -4    2.20    0.50
   0 -12   4    3.30    1.30
  12   0   4    2.60    0.80
 -12  12   4    1.90    0.70
   0 -12   4    1.10    0.80
   0 -12   4    1.10    1.50
 -12   1  -4    4.90    1.10
   1  11  -4    3.30    0.60
  11 -12  -4    3.50    0.80
  11 -12  -4    4.60    0.90
   1  11  -4    3.50    0.50
   1  11  -4    2.60    0.40
   1  11  -4    4.30    0.60
   1  11  -4    3.10    0.70
   1  11  -4    4.30    0.80
 -11  12   4    2.70    0.60
  -1 -11   4    5.40    2.00
  -1 -11   4    4.20    1.50
  12  -1   4    4.30    0.70
  -1 -11   4    3.90    1.10
  12  -1   4    4.50    1.00
 -11  12   4    3.30    0.90
   2  10  -4   16.50    0.90
  10 -12  -4   12.70    1.40
 -12   2  -4   13.80    1.70
   2  10  -4   14.90    1.60
  10 -12  -4   14.50    1.40
   2  10  -4   13.10    1.10
   2  10  -4   13.10    0.90
   2  10  -4   15.20    1.30
  -2 -10   4   13.40    2.90
  -2 -10   4   17.70    1.90
  12  -2   4   14.00    1.40
 -10  12   4   15.30    1.10
 -10  12   4   15.40    2.60
  12  -2   4   16.60    2.90
   3   9  -4    8.50    0.70
   3   9  -4   10.70    1.20
   3   9  -4   11.20    1.00
   3   9  -4   10.40    1.10
   3   9  -4    9.60    0.80
 -12   3  -4    9.30    1.40
   3   9  -4    9.90    0.90
   9 -12  -4    9.90    1.40
  -3  -9   4   11.20    2.10
  12  -3   4   10.00    1.40
  -3  -9   4    8.90    2.80
  12  -3   4   10.70    1.80
  -9  12   4    9.20    1.50
  12  -3   4    9.80    1.60
  -9  12   4   10.90    1.00
  -3  -9   4    9.50    1.60
 -12   4  -4   22.00    1.20
   4   8  -4   25.20    1.70
   4   8  -4   24.50    1.30
   4   8  -4   25.40    1.50
 -12   4  -4   28.10    2.00
   4   8  -4   23.50    1.20
   4   8  -4   26.40    1.80
   8 -12  -4   22.30    1.90
 -12   4  -4   24.50    1.40
   4   8  -4   23.20    1.10
  -8  12   4   24.70    1.50
  12  -4   4   24.30    2.20
  -4  -8   4   26.50    2.30
  -4  -8   4   25.20    4.20
  -8  12   4   23.20    2.00
  12  -4   4   22.80    2.50
  -4  -8   4   22.70    2.90
  12  -4   4   25.00    1.90
   5   7  -4    1.50    0.40
   5   7  -4    2.40    0.50
 -12   5  -4    2.20    0.70
   7 -12  -4    2.40    0.80
 -12   5  -4    1.80    0.80
   5   7  -4    2.70    0.70
   5   7  -4    2.70    0.70
  -7  12   4    0.70    0.90
  -5  -7   4    3.50    2.80
  12  -5   4    1.40    1.10
  12  -5   4    2.90    0.90
  -5  -7   4    2.70    1.00
  12  -5   4    2.60    0.80
  -7  12   4    1.60    0.50
  -5  -7   4    4.30    2.00
   6   6  -4   51.79    2.10
   6   6  -4   50.89    1.90
   6   6  -4   51.19    2.50
   6 -12  -4   51.49    3.00
   6   6  -4   50.29    2.50
 -12   6  -4   51.59    2.70
 -12   6  -4   52.29    2.40
  -6  12   4   53.99    7.60
  12  -6   4   50.19    2.80
  -6  12   4   55.19    2.30
  -6  -6   4   48.10    3.10
  12  -6   4   50.69    3.60
  12  -6   4   50.79    3.10
  -6  12   4   49.50    3.00
  -6  -6   4   56.89    6.00
  -6  -6   4   54.89    4.20
   7   5  -4    7.30    1.10
 -12   7  -4    8.90    1.10
 -12   7  -4   10.80    1.60
   7   5  -4    8.40    1.10
   7   5  -4   11.00    0.90
   5 -12  -4    8.70    1.40
   7   5  -4   10.80    0.70
   7   5  -4    9.80    1.20
  -7  -5   4    6.40    3.10
  -7  -5   4   10.20    1.60
  -5  12   4   11.00    4.40
  -5  12   4    9.10    1.00
  12  -7   4    8.20    1.30
  12  -7   4    7.00    1.60
  -7  -5   4    9.30    2.40
  12  -7   4   12.90    1.80
   4 -12  -4   11.40    1.60
   8   4  -4   12.90    1.00
   8   4  -4   11.80    0.80
   8   4  -4   12.10    1.30
 -12   8  -4   12.40    1.30
 -12   8  -4   13.60    1.40
   8   4  -4   11.90    1.00
   8   4  -4   11.50    1.00
   8   4  -4   14.60    1.40
  -8  -4   4   13.80    2.60
  -8  -4   4   11.30    1.80
  12  -8   4   13.30    1.50
  -8  -4   4   15.00    3.90
  12  -8   4   12.90    2.10
  12  -8   4   11.00    1.60
  -4  12   4    8.60    3.60
   9   3  -4   82.29    3.40
   9   3  -4   86.49    3.00
 -12   9  -4   88.89    3.10
   9   3  -4   86.29    3.40
   3 -12  -4   87.59    4.00
   9   3  -4   85.39    2.90
 -12   9  -4   91.79    3.30
 -12   9  -4   83.89    3.10
  12  -9   4   88.69    4.90
  -9  -3   4   86.99    5.00
  -3  12   4   94.49   11.10
  12  -9   4   84.49    3.90
  -9  -3   4   87.99    4.20
  12  -9   4   84.29    4.10
  -9  -3   4   85.89    7.30
   2 -12  -4   13.70    2.00
 -12  10  -4   18.90    1.50
 -12  10  -4   16.90    1.00
  10   2  -4   16.70    1.20
  10   2  -4   20.50    1.60
  12 -10   4   16.60    2.20
  -2  12   4   16.10    4.70
 -10  -2   4   15.70    3.90
  12 -10   4   17.60    3.00
 -10  -2   4   16.30    2.10
  11   1  -4   12.60    1.30
  11   1  -4   12.30    1.00
   1 -12  -4   12.60    1.70
 -12  11  -4   14.90    1.40
 -12  11  -4   12.80    0.90
  11   1  -4   15.80    1.00
 -11  -1   4   15.00    2.40
 -11  -1   4   11.20    1.60
  12 -11   4   13.20    2.10
  12 -11   4   11.40    1.60
  -1  12   4    7.30    3.20
 -11  -1   4   10.30    3.40
  12 -11   4   13.50    1.50
 -12  12  -4    9.00    0.70
  12   0  -4    8.00    0.90
  12   0  -4    9.90    0.80
 -12  12  -4    8.80    1.00
   0 -12  -4    8.30    1.30
 -12  12  -4    8.50    0.80
  12   0  -4    9.30    1.10
  12 -12   4    9.30    1.60
 -12   0   4    6.70    1.90
 -12   0   4    9.30    3.00
  12 -12   4    9.40    1.40
  12 -12   4   11.20    1.40
 -12   0   4    7.20    1.40
  13  -1  -4    0.20    0.30
 -12  13  -4   -0.40    0.40
 -12  13  -4    0.50    0.30
  13  -1  -4    0.50    0.50
  -1 -12  -4    0.40    0.60
  13  -1  -4    0.60    0.40
 -12  13  -4   -0.30    0.30
 -13   1   4   -0.20    0.80
  12 -13   4    0.60    0.60
 -13   1   4    3.70    2.40
  12 -13   4    0.00    0.50
  12 -13   4    0.10    0.70
 -13   1   4   -0.30    1.60
 -12  14  -4    0.30    0.30
  14  -2  -4    0.60    0.30
  14  -2  -4    0.20    0.30
  14  -2  -4    0.10    0.30
  -2 -12  -4    0.10    0.50
 -12  14  -4    0.00    0.30
 -12  14  -4    0.00    0.20
  14  -2  -4    0.00    0.40
  12 -14   4    0.80    0.50
   2  12   4    0.20    0.20
   2  12   4    0.40    0.20
 -14   2   4    0.40    0.70
 -14   2   4    1.60    1.40
 -14   2   4   -1.80    1.90
  12 -14   4    0.40    0.80
  12 -14   4    0.30    0.60
  15  -3  -4    4.90    0.70
 -12  15  -4    4.30    0.50
  -3 -12  -4    3.40    0.60
  15  -3  -4    4.60    0.40
  15  -3  -4    3.90    0.50
  12 -15   4    6.10    0.70
 -15   3   4    3.10    1.00
 -15   3   4    3.40    0.80
   3  12   4    4.60    0.40
  12 -15   4    4.40    0.80
  16  -4  -4   -0.20    0.30
 -12  16  -4    0.10    0.20
  12 -16   4   -0.10    0.40
   4  12   4    0.00    0.10
 -16   4   4    1.00    0.60
  -2  15  -4    7.10    0.50
  -2  15  -4    6.70    0.50
  -2  15  -4    7.00    0.40
 -13  -2  -4    6.30    0.50
  13   2   4    6.70    0.40
   2 -15   4    7.00    0.80
 -15  13   4    4.90    0.70
   2 -15   4    7.30    0.90
  -1  14  -4   13.20    0.80
  -1  14  -4   11.30    0.60
 -13  -1  -4   13.60    0.80
  -1  14  -4   11.90    0.70
  -1  14  -4   12.10    0.60
 -13  -1  -4   12.10    0.70
   1 -14   4   10.00    1.60
   1 -14   4   12.50    1.20
   1 -14   4   11.40    1.40
 -14  13   4   10.20    0.60
 -14  13   4   12.40    1.10
   0  13  -4    9.20    0.70
 -13   0  -4    8.10    1.00
   0  13  -4   10.20    0.60
   0  13  -4   11.40    0.70
   0  13  -4   11.60    0.90
 -13   0  -4   10.60    1.10
 -13   0  -4   11.20    0.80
   0  13  -4    7.60    0.90
 -13  13   4   12.60    1.30
  13   0   4    9.00    1.10
   0 -13   4   10.10    1.40
   0 -13   4   11.40    1.80
   0 -13   4   11.80    1.40
 -13   1  -4    9.10    0.70
  12 -13  -4    7.90    1.10
 -13   1  -4   10.60    1.20
   1  12  -4    8.80    0.70
 -13   1  -4    8.10    1.10
   1  12  -4    9.20    0.90
   1  12  -4    9.40    0.90
   1  12  -4    8.20    0.80
   1  12  -4    8.20    0.60
 -12  13   4    7.60    1.20
  13  -1   4    8.70    1.30
  -1 -12   4    8.60    1.50
  -1 -12   4    7.60    1.40
  -1 -12   4    8.70    1.90
   2  11  -4    1.30    0.30
 -13   2  -4    1.20    0.40
   2  11  -4    1.70    0.50
   2  11  -4    0.60    0.30
   2  11  -4    1.00    0.40
  11 -13  -4    1.40    0.60
   2  11  -4    0.60    0.50
  11 -13  -4    0.70    0.80
  -2 -11   4    2.40    1.20
  13  -2   4    0.80    0.60
 -11  13   4   -0.10    0.50
  -2 -11   4    1.80    1.70
  13  -2   4    1.40    0.40
  -2 -11   4    0.90    0.80
   3  10  -4    7.70    0.70
   3  10  -4    7.30    0.80
   3  10  -4    7.20    1.00
 -13   3  -4    7.10    1.20
  10 -13  -4    8.40    1.10
   3  10  -4    6.50    0.60
   3  10  -4    5.20    0.80
  10 -13  -4    7.50    1.10
 -13   3  -4    6.40    0.70
  -3 -10   4    6.00    3.10
  -3 -10   4    7.50    1.60
 -10  13   4    6.70    1.20
  13  -3   4    6.60    0.90
  -3 -10   4    6.60    1.20
  13  -3   4    9.70    1.50
   4   9  -4    9.50    1.10
   4   9  -4   11.90    1.10
 -13   4  -4   11.10    0.90
   4   9  -4   11.20    0.80
   9 -13  -4    8.60    1.20
   4   9  -4   10.90    0.70
   4   9  -4   11.40    0.80
 -13   4  -4    9.20    1.20
   4   9  -4   11.00    1.00
  -4  -9   4    9.80    2.80
  -4  -9   4   10.40    1.60
  13  -4   4    9.10    1.10
  -4  -9   4   10.20    1.90
  -9  13   4   13.20    0.80
  13  -4   4    8.10    1.30
   8 -13  -4    3.60    1.00
   5   8  -4    2.80    0.50
   5   8  -4    3.30    0.70
   5   8  -4    3.10    0.80
 -13   5  -4    2.60    0.60
   5   8  -4    2.70    0.50
   5   8  -4    2.50    0.60
 -13   5  -4    2.20    0.80
  -5  -8   4    5.30    2.80
  13  -5   4    2.70    0.90
  13  -5   4    3.00    0.80
  -5  -8   4    3.50    1.10
  -5  -8   4    3.90    1.70
  -8  13   4    5.10    0.60
  13  -5   4    1.30    1.20
   6   7  -4   16.50    0.90
   7 -13  -4   16.40    1.60
   6   7  -4   16.30    1.10
   6   7  -4   18.00    1.40
 -13   6  -4   15.70    1.30
 -13   6  -4   18.40    1.50
   6   7  -4   15.90    1.40
   6   7  -4   16.50    1.00
  13  -6   4   16.10    2.20
  -6  -7   4   14.80    2.00
  13  -6   4   15.20    1.50
  -6  -7   4   15.00    2.40
  -7  13   4   19.10    0.90
  -6  -7   4   14.10    3.60
  13  -6   4   16.80    1.80
   7   6  -4   67.29    2.50
   7   6  -4   70.29    2.50
   7   6  -4   71.59    2.90
   7   6  -4   73.59    3.10
   7   6  -4   71.09    2.30
 -13   7  -4   72.19    2.70
   6 -13  -4   68.59    3.40
  -7  -6   4   74.79    6.60
  13  -7   4   69.49    3.70
  -7  -6   4   74.49    4.50
  -7  -6   4   71.09    3.70
  13  -7   4   64.59    4.00
  13  -7   4   72.39    3.20
   8   5  -4   68.09    2.40
 -13   8  -4   71.49    2.70
   8   5  -4   68.39    2.20
   8   5  -4   68.79    2.90
   5 -13  -4   64.59    3.30
 -13   8  -4   68.19    2.70
   8   5  -4   64.19    2.30
   8   5  -4   67.69    2.80
  -8  -5   4   66.49    6.40
  13  -8   4   64.59    3.40
  -8  -5   4   62.19    3.40
  -5  13   4   71.89    8.30
  -8  -5   4   72.79    4.50
  13  -8   4   68.29    3.20
  13  -8   4   64.89    4.10
   9   4  -4   35.40    1.60
 -13   9  -4   37.70    1.80
   9   4  -4   40.30    2.00
   4 -13  -4   41.10    2.50
   9   4  -4   37.10    1.40
   9   4  -4   38.60    2.10
 -13   9  -4   39.70    2.00
   9   4  -4   34.10    2.00
  13  -9   4   37.00    2.30
  -9  -4   4   38.70    5.10
  -4  13   4   28.10    5.80
  -9  -4   4   41.30    3.70
  13  -9   4   40.70    2.60
  -9  -4   4   35.80    2.60
  10   3  -4    5.70    0.90
   3 -13  -4    4.30    1.10
  10   3  -4    3.40    0.80
  10   3  -4    6.00    0.70
 -13  10  -4    6.30    0.70
  10   3  -4    5.40    0.70
 -13  10  -4    5.30    0.90
 -13  10  -4    6.40    0.60
 -10  -3   4    3.70    3.60
  13 -10   4    5.30    1.00
  13 -10   4    4.70    1.10
  13 -10   4    5.30    1.30
  -3  13   4    8.30    3.70
 -10  -3   4    6.80    2.20
 -10  -3   4    6.70    1.30
  -3  13   4    5.40    0.70
  11   2  -4    0.60    0.50
  11   2  -4    0.10    0.30
  11   2  -4    0.30    0.40
   2 -13  -4    0.30    0.50
 -13  11  -4    1.10    0.40
 -13  11  -4    0.40    0.60
 -11  -2   4   -0.10    1.80
  13 -11   4   -0.10    0.80
 -11  -2   4    1.30    2.60
 -11  -2   4    0.40    0.80
  -2  13   4    0.30    0.20
  13 -11   4    1.00    0.60
  13 -11   4    0.00    0.60
  -2  13   4   -4.00    3.30
 -13  12  -4    0.60    0.30
 -13  12  -4   -0.40    0.50
  12   1  -4    0.20    0.40
   1 -13  -4    0.00    0.70
  12   1  -4    0.80    0.40
  12   1  -4    0.10    0.40
  12   1  -4   -0.10    0.30
  13 -12   4    0.00    0.50
 -12  -1   4    0.20    0.80
 -12  -1   4    1.90    1.70
 -12  -1   4    1.10    2.50
  13 -12   4    0.10    0.40
  13 -12   4    1.00    0.90
  -1  13   4    0.20    0.20
 -13  13  -4   19.40    1.20
  13   0  -4   19.90    1.00
   0 -13  -4   19.50    1.20
 -13  13  -4   19.90    1.00
  13   0  -4   19.60    1.20
  13   0  -4   20.00    1.30
   0 -13  -4   20.30    1.50
  13   0  -4   18.30    1.00
 -13   0   4   16.80    3.00
 -13   0   4   24.10    2.80
   0  13   4   20.50    0.80
  13 -13   4   20.80    1.90
 -13   0   4   20.40    1.80
  13 -13   4   21.00    1.30
  13 -13   4   20.30    1.60
  14  -1  -4    0.40    0.30
 -13  14  -4    0.40    0.30
  14  -1  -4    0.60    0.30
  14  -1  -4    0.60    0.30
  14  -1  -4    0.50    0.40
  -1 -13  -4    0.60    0.50
 -14   1   4    1.30    1.30
 -14   1   4    0.70    0.70
   1  13   4    0.30    0.20
  13 -14   4    0.30    0.50
   1  13   4   -0.10    0.10
  13 -14   4    0.50    0.50
 -13  15  -4    1.30    0.30
  15  -2  -4    1.00    0.30
  15  -2  -4    1.40    0.30
   2  13   4    1.30    0.30
 -15   2   4    0.80    0.60
  13 -15   4    0.90    0.50
   2  13   4    1.10    0.30
  -1  15  -4    3.70    0.40
 -14   0  -4    3.90    0.50
   0  14  -4    3.40    0.30
   0  14  -4    3.00    0.40
   0  14  -4    3.30    0.30
   0 -14   4    2.30    0.60
   0 -14   4    4.80    0.70
  14   0   4    3.20    0.30
 -14  14   4    3.60    0.60
   1  13  -4   12.40    0.80
   1  13  -4   13.00    0.80
 -14   1  -4   12.10    0.60
 -14   1  -4   11.30    1.00
   1  13  -4   12.80    0.60
 -13  14   4   11.30    1.10
  -1 -13   4   12.50    1.40
  -1 -13   4   12.20    1.70
  -1 -13   4   12.30    1.20
 -14   2  -4    5.00    0.50
   2  12  -4    4.10    0.40
   2  12  -4    4.40    0.60
   2  12  -4    3.60    0.60
   2  12  -4    4.00    0.40
 -14   2  -4    5.80    0.80
 -12  14   4    4.90    0.80
  -2 -12   4    5.40    1.20
  -2 -12   4    5.40    1.00
  14  -2   4    5.80    0.90
  -2 -12   4    3.80    1.70
   3  11  -4    2.40    0.40
 -14   3  -4    3.80    0.80
   3  11  -4    2.30    0.50
  11 -14  -4    2.70    0.70
   3  11  -4    2.70    0.40
   3  11  -4    2.70    0.60
  -3 -11   4    4.50    1.30
  14  -3   4    2.60    1.10
  -3 -11   4    1.60    1.70
  -3 -11   4    2.50    0.90
  14  -3   4    1.60    0.50
   4  10  -4   15.60    1.20
 -14   4  -4   18.40    1.50
   4  10  -4   17.40    1.30
   4  10  -4   16.20    0.90
  10 -14  -4   17.40    1.30
   4  10  -4   16.80    1.10
  10 -14  -4   17.10    1.50
  -4 -10   4   17.70    2.80
  -4 -10   4   21.50    2.30
  14  -4   4   15.20    1.50
 -10  14   4   17.70    1.50
  -4 -10   4   18.20    1.80
   9 -14  -4    8.20    1.70
   5   9  -4   11.40    1.10
   5   9  -4    9.70    0.70
   9 -14  -4   10.40    1.30
   5   9  -4    9.50    0.70
   5   9  -4    8.80    0.80
   5   9  -4    9.50    1.00
 -14   5  -4   12.10    1.30
 -14   5  -4   11.80    0.80
  14  -5   4    9.00    1.00
  14  -5   4    8.10    1.20
  -5  -9   4    9.10    1.80
  -9  14   4    7.60    0.60
  -5  -9   4    7.90    1.30
  -9  14   4    7.70    1.10
  -5  -9   4   13.00    2.60
   6   8  -4    4.60    0.50
   6   8  -4    6.20    1.10
 -14   6  -4    4.80    0.90
   6   8  -4    5.10    0.60
 -14   6  -4    5.10    0.70
   6   8  -4    4.50    0.80
   8 -14  -4    6.60    1.00
   6   8  -4    4.40    0.60
  -6  -8   4    5.00    1.20
  -6  -8   4    7.00    2.40
  -6  -8   4    5.80    1.60
  14  -6   4    5.10    1.10
  14  -6   4    4.30    0.70
 -14   7  -4    9.80    1.20
   7   7  -4    9.90    0.70
   7   7  -4   10.00    1.00
   7   7  -4    8.90    0.80
   7   7  -4    9.80    1.10
   7   7  -4    8.70    0.70
 -14   7  -4    9.40    1.00
   7 -14  -4   10.00    1.30
  -7  -7   4   10.00    2.80
  14  -7   4   10.60    1.10
  -7  -7   4   10.30    2.00
  14  -7   4    9.40    1.30
  -7  -7   4    8.20    1.40
   6 -14  -4   11.70    1.40
 -14   8  -4   10.90    1.10
   8   6  -4   11.50    1.10
   8   6  -4   10.50    0.70
 -14   8  -4   12.10    1.20
   8   6  -4   10.40    0.80
   8   6  -4   10.90    0.90
   8   6  -4   10.90    1.10
  14  -8   4    9.90    1.10
  -8  -6   4   14.20    3.20
  -8  -6   4   12.20    2.20
  -8  -6   4    8.10    1.40
  14  -8   4    9.90    1.40
   9   5  -4   15.60    1.00
   9   5  -4   17.10    1.20
   9   5  -4   15.00    0.90
   9   5  -4   14.30    1.30
   5 -14  -4   15.50    1.50
 -14   9  -4   17.60    1.30
  -9  -5   4   14.00    1.70
  -9  -5   4   18.60    3.50
  -9  -5   4   14.50    2.20
  14  -9   4   13.70    1.20
  14  -9   4   16.60    2.90
  14  -9   4   16.80    1.70
  10   4  -4    5.90    0.50
 -14  10  -4    7.00    0.70
  10   4  -4    4.70    0.80
  10   4  -4    7.30    0.70
 -14  10  -4    6.70    0.90
  10   4  -4    7.40    1.30
  14 -10   4    5.30    0.80
 -10  -4   4    7.70    1.40
 -10  -4   4    5.10    2.60
 -10  -4   4    6.00    1.80
  14 -10   4    6.40    1.10
  11   3  -4   12.00    1.00
   3 -14  -4   11.50    1.20
  11   3  -4   11.90    1.10
  11   3  -4   12.80    0.80
 -14  11  -4   12.20    1.10
  14 -11   4   12.30    1.40
 -11  -3   4   11.80    2.00
 -11  -3   4    9.90    1.70
  14 -11   4   11.20    1.00
 -11  -3   4   12.60    3.00
   2 -14  -4    0.80    0.50
  12   2  -4    0.30    0.30
  12   2  -4    0.30    0.40
  12   2  -4    0.20    0.40
 -14  12  -4    0.80    0.50
 -12  -2   4    0.60    0.80
  14 -12   4    0.10    0.40
 -12  -2   4    0.20    2.00
  -2  14   4    0.00    0.30
  14 -12   4    0.50    0.50
 -12  -2   4    0.70    1.40
   1 -14  -4    0.10    0.30
   1 -14  -4    0.50    0.50
  13   1  -4    0.30    0.30
  13   1  -4    0.80    0.40
  13   1  -4    0.40    0.30
 -14  13  -4    0.00    0.20
 -14  13  -4    0.10    0.40
  -1  14   4    0.70    0.20
 -13  -1   4   -0.20    1.20
  -1  14   4   -0.20    0.30
 -13  -1   4   -3.00    1.50
 -13  -1   4    0.40    0.70
  14 -13   4    0.80    0.50
  14   0  -4    0.30    0.30
 -14  14  -4    0.40    0.30
  14   0  -4    0.50    0.30
  14   0  -4    0.30    0.20
  14 -14   4    1.10    0.60
 -14   0   4    0.50    0.60
   0  14   4    0.70    0.20
  14 -15   4    0.80    0.50
 -15   1   4    0.30    0.50
   1  14  -4    3.20    0.40
  15  -1   4    2.90    0.30
 -15   2  -4    7.60    0.70
   2  13  -4    6.90    0.50
   2  13  -4    7.10    0.40
  -2 -13   4    6.70    0.80
  -2 -13   4    5.80    0.80
 -13  15   4    8.20    0.90
 -13  15   4    7.20    0.50
   3  12  -4    9.40    0.70
 -15   3  -4   10.00    0.90
   3  12  -4   11.00    0.60
  15  -3   4    9.10    1.00
  -3 -12   4   10.90    1.30
 -12  15   4    9.60    0.90
  -3 -12   4   10.10    1.10
 -15   4  -4    0.80    0.60
   4  11  -4    0.60    0.30
   4  11  -4    0.90    0.30
   4  11  -4    0.60    0.40
  11 -15  -4    1.00    0.40
 -11  15   4    1.10    0.50
  -4 -11   4    1.10    1.00
  15  -4   4    0.70    0.50
  -4 -11   4    1.50    0.90
  -4 -11   4    1.20    0.70
  10 -15  -4    4.50    0.80
   5  10  -4    3.20    0.50
   5  10  -4    3.00    0.60
 -15   5  -4    4.80    0.80
   5  10  -4    4.50    0.50
 -10  15   4    3.40    0.70
  -5 -10   4    4.30    0.90
  15  -5   4    3.40    0.80
  -5 -10   4    4.50    1.20
  -5 -10   4    3.00    1.40
 -15   6  -4    0.90    0.60
   6   9  -4    0.70    0.30
 -15   6  -4    1.10    0.40
   9 -15  -4    0.20    0.60
   6   9  -4    0.50    0.40
   6   9  -4    0.40    0.30
   9 -15  -4    0.00    0.50
  -9  15   4    0.40    0.20
  -9  15   4    0.30    0.40
  -9  15   4   -0.10    0.30
  -6  -9   4    0.00    0.60
  -6  -9   4    1.70    1.10
  15  -6   4   -0.10    0.50
   7   8  -4    2.60    0.40
 -15   7  -4    2.90    0.50
 -15   7  -4    2.30    0.60
   7   8  -4    4.10    0.60
   7   8  -4    2.20    0.40
   8 -15  -4    3.00    0.70
   7   8  -4    2.90    0.40
   7   8  -4    1.90    0.50
   8 -15  -4    2.60    0.70
  -7  -8   4    2.40    1.50
  -8  15   4    1.70    0.30
  -7  -8   4    3.60    1.30
  -8  15   4    2.00    0.60
  -7  -8   4    3.10    0.90
  15  -7   4    2.10    0.70
   8   7  -4    0.90    0.30
   8   7  -4    0.50    0.30
 -15   8  -4    0.80    0.50
   8   7  -4    0.90    0.50
 -15   8  -4    1.20    0.50
   8   7  -4    1.10    0.30
   7 -15  -4    0.60    0.60
  -8  -7   4    1.90    0.80
  15  -8   4    1.30    0.70
  -8  -7   4   -0.30    1.70
  -7  15   4    0.90    0.30
  -8  -7   4    2.50    1.30
   6 -15  -4    3.40    0.70
   9   6  -4    2.60    0.40
   9   6  -4    2.60    0.60
 -15   9  -4    3.10    0.60
 -15   9  -4    3.20    0.50
   9   6  -4    3.80    0.60
   9   6  -4    3.50    0.40
  -9  -6   4    3.20    0.90
  -9  -6   4    3.30    2.20
  -9  -6   4    3.20    1.40
  15  -9   4    2.00    0.70
  10   5  -4    0.70    0.50
  10   5  -4    1.40    0.50
 -15  10  -4    1.00    0.50
   5 -15  -4   -0.10    0.50
  10   5  -4    0.80    0.30
 -10  -5   4    1.00    1.70
 -10  -5   4    1.90    1.30
  -5  15   4    1.10    0.30
 -10  -5   4    1.50    0.80
  15 -10   4    1.60    0.70
  11   4  -4    9.90    0.70
  11   4  -4    9.50    0.80
 -15  11  -4    8.70    0.80
   4 -15  -4   10.40    1.00
  11   4  -4    9.40    0.90
  15 -11   4    9.90    1.20
 -11  -4   4    6.70    1.90
 -11  -4   4   10.40    1.60
 -11  -4   4   10.10    1.20
  12   3  -4    4.50    0.60
  12   3  -4    4.40    0.50
 -15  12  -4    4.60    0.60
   3 -15  -4    4.10    0.80
  12   3  -4    5.10    0.60
  15 -12   4    3.20    0.60
 -12  -3   4    3.60    0.80
 -12  -3   4    4.50    1.20
  -3  15   4    3.90    0.40
  13   2  -4    1.60    0.40
  13   2  -4    1.00    0.30
 -15  13  -4    1.20    0.30
  13   2  -4    1.20    0.40
 -13  -2   4    0.60    0.60
  -2  15   4    1.10    0.20
  15 -13   4    0.80    0.50
  14   1  -4    0.30    0.20
 -14  -1   4    0.70    0.50
  15 -14   4    0.30    0.40
   4  12  -4    1.10    0.20
   4  12  -4    1.50    0.20
 -16   4  -4    1.50    0.40
  16  -4   4    1.00    0.20
 -12  16   4    1.20    0.30
 -16   5  -4    3.00    0.50
   5  11  -4    2.90    0.30
  16  -5   4    1.90    0.70
  -5 -11   4    3.70    0.70
  16  -5   4    2.50    0.30
  -5 -11   4    2.20    0.50
 -11  16   4    3.60    0.40
   6  10  -4    0.70    0.30
 -16   6  -4    0.30    0.40
  10 -16  -4    0.90    0.40
   6  10  -4    0.90    0.20
  -6 -10   4    1.50    0.50
  16  -6   4    1.00    0.40
  -6 -10   4    1.00    0.70
 -10  16   4    0.90    0.30
  16  -6   4    0.60    0.20
 -16   7  -4    4.50    0.60
   7   9  -4    6.00    0.60
   7   9  -4    4.90    0.40
   9 -16  -4    6.30    0.70
  -9  16   4    5.30    0.50
  16  -7   4    3.70    0.70
  -7  -9   4    5.50    1.40
 -16   8  -4    4.70    0.40
   8   8  -4    4.80    0.40
 -16   8  -4    3.60    0.50
   8   8  -4    4.80    0.80
   8 -16  -4    3.60    0.60
  -8  16   4    4.70    0.40
  -8  16   4    3.00    0.30
  -8  -8   4    3.70    0.80
  16  -8   4    2.10    0.60
  -8  16   4    5.10    0.50
  -8  -8   4    3.50    1.00
   7 -16  -4    3.10    0.60
   9   7  -4    2.20    0.30
   9   7  -4    2.20    0.50
 -16   9  -4    2.30    0.40
  -7  16   4    1.90    0.40
  -7  16   4    1.80    0.20
  16  -9   4    2.20    0.80
  -9  -7   4    2.10    0.60
   6 -16  -4    0.30    0.50
  10   6  -4    0.40    0.20
 -16  10  -4    0.50    0.30
  10   6  -4    0.10    0.50
 -10  -6   4    0.40    0.50
 -10  -6   4    0.80    0.70
  16 -10   4    0.20    0.30
  -6  16   4    0.30    0.20
  11   5  -4    2.90    0.50
  11   5  -4    4.10    0.40
   5 -16  -4    4.00    0.60
 -16  11  -4    4.00    0.50
  16 -11   4    3.50    0.60
 -11  -5   4    4.20    0.80
  -5  16   4    4.00    0.30
 -11  -5   4    3.90    0.70
  12   4  -4    0.00    0.30
  12   4  -4    0.40    0.40
   4 -16  -4    0.10    0.30
 -16  12  -4    0.50    0.30
  -4  16   4    0.30    0.20
  16 -12   4    0.50    0.40
 -12  -4   4    1.60    0.70
   0   0   5    9.30    5.00
   0   0   5    8.30    3.40
  -1   0  -5    3.00    4.50
  -1   0  -5    5.00    2.10
   1  -1  -5    1.40    1.00
   1   0   5    4.30    8.00
  -1   1   5    3.30    2.00
   0  -1   5    6.70    5.30
   1   0   5    0.60    1.80
   0  -1  -5  231.38   11.40
   1   0  -5  263.77   12.20
  -1   1  -5  246.18   12.30
   0   1   5  226.18   17.10
   0   1   5  252.17   20.40
  -1   0   5  274.27   18.40
  -1   0   5  255.27   22.80
   1  -1   5  273.27   27.70
   2  -1  -5 1372.96   38.20
  -1   2  -5 1160.68   38.50
  -1  -1  -5 1269.77   58.29
  -2   1   5 1270.27   48.00
   1  -2   5 1282.47   72.09
   1   1   5 1276.07   54.39
  -2   1   5 1297.67   45.50
  -2   1   5 1286.27   38.70
  -2   1   5 1326.47   45.00
   1   1   5 1292.47   57.49
   3  -2  -5  591.34   20.00
  -2  -1  -5  535.05   41.50
  -1   3  -5  591.74   22.60
   1  -3   5  554.24   49.80
  -3   2   5  598.64   21.60
   2   1   5  579.94   38.70
  -3   2   5  575.94   21.20
   2   1   5  550.24   37.20
  -2   0  -5  238.18   25.90
   2  -2  -5  231.48   10.70
   0   2  -5  212.68   11.80
  -2   2   5  236.98   16.30
   0  -2   5  266.67   30.50
   2   0   5  225.78   23.80
   2   0   5  215.88   21.30
  -2   2   5  222.78   12.30
  -2   1  -5 1321.17   39.60
  -2   1  -5 1136.19   66.69
   1   1  -5 1326.47   39.60
   2  -1   5 1279.67   69.19
  -1  -1   5 1388.06   68.89
   2  -1   5 1346.37   60.09
  -1   2   5 1363.06   53.49
  -2   2  -5  412.16   17.50
   2   0  -5  424.76   16.90
   0   2   5  412.76   28.10
  -2   0   5  424.56   20.50
   2  -2   5  400.66   38.70
   3  -1  -5   70.59    5.60
  -1  -2  -5   70.29   15.10
  -2   3  -5   65.09    6.20
   1   2   5   73.39   12.30
  -3   1   5   67.99    5.10
   1   2   5   77.59   10.90
  -3   1   5   73.29   11.20
   2  -3   5   80.99   23.00
  -2  -2  -5  714.83   50.59
  -2   4  -5  815.62   28.70
   4  -2  -5  784.92   25.00
   2   2   5  767.82   44.60
   2   2   5  838.92   48.40
  -4   2   5  762.42   37.80
   2  -4   5  808.42   64.39
[truncated: 754,496 more chars]
