# Supplementary material for: Sesquiterpenoids and Xanthones from the Kiwifruit-Associated Fungus Bipolaris sp. and Their Anti-Pathogenic Microorganism Activity
Source: J Fungi (Basel). 2021 Dec 23;8(1):9. doi: 10.3390/jof8010009 (PMC8781276; doi:10.3390/jof8010009)
Supplement: Supplementary file 1 [file jof-08-00009-s001.zip › cif files/Compound 18.cif]

data_global
_audit_creation_method                  'APEX3 v2017.3-0'

_publ_requested_journal                 ?

_publ_contact_author_name               ?
_publ_contact_author_address            
;
;
_publ_contact_author_email              ?
_publ_contact_author_fax                ?
_publ_contact_author_phone              ?

_publ_section_title                     
;
;
_publ_section_abstract                  
;
;
_publ_section_references                
;
;
_publ_section_comment                   
;
;

data_FTX2A
_chemical_name_systematic               ?
_chemical_name_common                   ?
_chemical_formula_moiety                ?
_chemical_formula_sum                   'C15 H26 O2'
_chemical_formula_iupac                 ?
_chemical_formula_weight                238.36
_chemical_absolute_configuration        ad

_chemical_melting_point                 ?

_space_group_crystal_system             tetragonal
_space_group_name_H-M_alt               'P 43'
_space_group_name_Hall                  'P 4cw'
loop_
    _space_group_symop_operation_xyz
    'x, y, z'
    '-y, x, z+3/4'
    'y, -x, z+1/4'
    '-x, -y, z+1/2'

_cell_length_a                          13.1977(2)
_cell_length_b                          13.1977(2)
_cell_length_c                          8.49040(10)
_cell_angle_alpha                       90
_cell_angle_beta                        90
_cell_angle_gamma                       90
_cell_volume                            1478.85(5)
_cell_formula_units_Z                   4
_cell_measurement_reflns_used           9961
_cell_measurement_theta_min             3.3487
_cell_measurement_theta_max             79.1801
_cell_measurement_temperature           297.(2)

_exptl_crystal_description              BLOCK
_exptl_crystal_colour                   'clear light colourless'
_exptl_crystal_size_max                 0.400
_exptl_crystal_size_mid                 0.354
_exptl_crystal_size_min                 0.290
_exptl_crystal_density_diffrn           1.071
_exptl_crystal_density_meas             ?
_exptl_crystal_density_method           'not measured'
_exptl_crystal_F_000                    528

_exptl_absorpt_coefficient_mu           0.534
_exptl_absorpt_correction_type          Multi-Scan
_exptl_absorpt_process_details          
;
SADABS-2016/2 - Bruker AXS area detector scaling and absorption correction
;
_exptl_absorpt_correction_T_min         0.72
_exptl_absorpt_correction_T_max         0.86

_exptl_special_details                  
;
; 

_diffrn_ambient_temperature             297.(2)

_diffrn_source                          ?
_diffrn_source_type                     ?

_diffrn_radiation_type                  'Cu K\a'
_diffrn_radiation_wavelength            1.54178
_diffrn_radiation_monochromator         ?

_diffrn_measurement_device_type         'Bruker APEX-II CCD'
_diffrn_measurement_method              '\f and \w scans' 

_diffrn_detector_area_resol_mean        7.3910

_diffrn_reflns_number                   14568
_diffrn_reflns_av_R_equivalents         0.0269
_diffrn_reflns_av_unetI/netI            0.0256
_diffrn_reflns_theta_min                3.35
_diffrn_reflns_theta_max                79.30
_diffrn_reflns_theta_full               79.30
_diffrn_measured_fraction_theta_max     0.987
_diffrn_measured_fraction_theta_full    0.987
_diffrn_reflns_limit_h_min              -16
_diffrn_reflns_limit_h_max              16
_diffrn_reflns_limit_k_min              -16
_diffrn_reflns_limit_k_max              16
_diffrn_reflns_limit_l_min              -10
_diffrn_reflns_limit_l_max              9

_refine_special_details                 
;
;

_reflns_number_total                    3063
_reflns_number_gt                       2982
_reflns_threshold_expression            'I > 2\s(I)'

_refine_ls_structure_factor_coef        Fsqd
_refine_ls_matrix_type                  full
_refine_ls_R_factor_all                 0.0541
_refine_ls_R_factor_gt                  0.0534
_refine_ls_wR_factor_gt                 0.1525
_refine_ls_wR_factor_ref                0.1539
_refine_ls_goodness_of_fit_ref          1.051
_refine_ls_restrained_S_all             1.051
_refine_ls_number_reflns                3063
_refine_ls_number_parameters            165
_refine_ls_number_restraints            1
_refine_ls_number_constraints           ?
_refine_ls_hydrogen_treatment           mixed
_refine_ls_weighting_scheme             calc
_refine_ls_weighting_details            
    'w=1/[\s^2^(Fo^2^)+(0.1053P)^2^+0.1060P] where P=(Fo^2^+2Fc^2^)/3'

_atom_sites_solution_hydrogens          mixed
_atom_sites_solution_primary            ?
_atom_sites_solution_secondary          ?

_refine_ls_shift/su_max                 0.000
_refine_ls_shift/su_mean                0.000
_refine_diff_density_max                0.442
_refine_diff_density_min                -0.188
_refine_ls_extinction_method            none
_refine_ls_extinction_coef              ?
_refine_ls_abs_structure_details        
;

Flack x determined using 1293 quotients [(I+)-(I-)]/[(I+)+(I-)]
(Parsons, Flack and Wagner, Acta Cryst. B69 (2013) 249-259).
;
_refine_ls_abs_structure_Flack          0.12(7)

loop_
    _atom_type_symbol
    _atom_type_description
    _atom_type_scat_dispersion_real
    _atom_type_scat_dispersion_imag
    _atom_type_scat_source
    C C 0.0181 0.0091 'International Tables Vol C Tables 4.2.6.8 and 6.1.1.4'
    H H 0.0000 0.0000 'International Tables Vol C Tables 4.2.6.8 and 6.1.1.4'
    O O 0.0492 0.0322 'International Tables Vol C Tables 4.2.6.8 and 6.1.1.4'

_computing_data_collection              ?
_computing_cell_refinement              'SAINT V8.38A (Bruker AXS Inc., 2017)'
_computing_data_reduction               'SAINT V8.38A (Bruker AXS Inc., 2017)'
_computing_structure_solution           'SHELXT 2014/5 (Sheldrick, 2014)'
_computing_structure_refinement         'SHELXL-2016/6 (Sheldrick, 2016)'
_computing_molecular_graphics           'shelXle (C.B. Huebschle, rev 833)'
_computing_publication_material         ?

loop_
    _atom_site_type_symbol
    _atom_site_label
    _atom_site_fract_x
    _atom_site_fract_y
    _atom_site_fract_z
    _atom_site_U_iso_or_equiv
    _atom_site_adp_type
    _atom_site_calc_flag
    _atom_site_refinement_flags_adp
    _atom_site_refinement_flags_occupancy
    _atom_site_refinement_flags_posn
    _atom_site_occupancy
    _atom_site_disorder_assembly
    _atom_site_disorder_group
    O O1 0.4876(2) 0.4197(2) 0.3567(4) 0.0919(8) Uani d . . . 1 . .
    C C1 0.6682(2) 0.32099(16) 0.4674(3) 0.0587(6) Uani d . . . 1 . .
    H H1 0.664131 0.389207 0.494061 0.07 Uiso calc U . R 1 . .
    C C2 0.59740(17) 0.27255(18) 0.3892(3) 0.0563(5) Uani d . . . 1 . .
    O O2 0.95018(15) 0.07895(17) 0.3042(3) 0.0691(5) Uani d . . . 1 . .
    C C5 0.5817(3) 0.1356(3) 0.6665(6) 0.0939(11) Uani d . . . 1 . .
    H H5A 0.556536 0.204559 0.673262 0.113 Uiso calc U . R 1 . .
    H H5B 0.539425 0.093795 0.733553 0.113 Uiso calc U . R 1 . .
    C C4 0.5707(3) 0.0995(2) 0.4987(4) 0.0768(8) Uani d . . . 1 . .
    H H4A 0.499031 0.097494 0.473845 0.092 Uiso calc U . R 1 . .
    H H4B 0.595735 0.0305 0.4934 0.092 Uiso calc U . R 1 . .
    H H4 0.517(4) 0.443(4) 0.281(8) 0.096(14) Uiso d . . . 1 . .
    C C3 0.62456(17) 0.16150(17) 0.3685(3) 0.0560(5) Uani d . . . 1 . .
    H H3 0.945(3) 0.037(3) 0.229(6) 0.072(9) Uiso d . . . 1 . .
    C C6 0.6869(3) 0.1333(4) 0.7281(5) 0.0985(12) Uani d . . . 1 . .
    H H6A 0.717428 0.070386 0.693002 0.118 Uiso calc U . R 1 . .
    H H6B 0.682594 0.129887 0.842058 0.118 Uiso calc U . R 1 . .
    C C8 0.5914(2) 0.1177(3) 0.2098(4) 0.0784(8) Uani d . . . 1 . .
    H H8A 0.61348 0.161736 0.126571 0.118 Uiso calc U . R 1 . .
    H H8B 0.51892 0.112077 0.20737 0.118 Uiso calc U . R 1 . .
    H H8C 0.621074 0.051911 0.195922 0.118 Uiso calc U . R 1 . .
    C C7 0.7633(2) 0.2223(3) 0.6854(3) 0.0728(7) Uani d . . . 1 . .
    C C10 0.8669(3) 0.1784(4) 0.7182(5) 0.0993(12) Uani d . . . 1 . .
    H H10A 0.876264 0.118086 0.656596 0.149 Uiso calc U . R 1 . .
    H H10B 0.872439 0.162011 0.828045 0.149 Uiso calc U . R 1 . .
    H H10C 0.917974 0.22711 0.690777 0.149 Uiso calc U . R 1 . .
    C C9 0.75686(18) 0.25406(17) 0.5092(3) 0.0549(5) Uani d . . . 1 . .
    H H9 0.819508 0.289622 0.481212 0.066 Uiso calc U . R 1 . .
    C C12 0.4978(2) 0.3139(3) 0.3340(5) 0.0782(8) Uani d . . . 1 . .
    H H12A 0.48998 0.298896 0.222807 0.094 Uiso calc U . R 1 . .
    H H12B 0.443641 0.279591 0.390004 0.094 Uiso calc U . R 1 . .
    C C13 0.74216(16) 0.16454(16) 0.3935(3) 0.0501(5) Uani d . . . 1 . .
    H H13 0.76477 0.10141 0.443041 0.06 Uiso calc U . R 1 . .
    C C14 0.80138(19) 0.18231(19) 0.2411(3) 0.0577(5) Uani d . . . 1 . .
    H H14A 0.779971 0.132509 0.163982 0.069 Uiso calc U . R 1 . .
    H H14B 0.783857 0.248692 0.200366 0.069 Uiso calc U . R 1 . .
    C C15 0.9156(2) 0.1763(2) 0.2582(4) 0.0663(6) Uani d . . . 1 . .
    H H15A 0.946726 0.194155 0.158514 0.08 Uiso calc U . R 1 . .
    H H15B 0.937408 0.225549 0.33592 0.08 Uiso calc U . R 1 . .
    C C11 0.7454(5) 0.3130(5) 0.7905(5) 0.1268(19) Uani d . . . 1 . .
    H H11A 0.788105 0.367895 0.757356 0.19 Uiso calc U . R 1 . .
    H H11B 0.761178 0.295386 0.897487 0.19 Uiso calc U . R 1 . .
    H H11C 0.675735 0.33327 0.783538 0.19 Uiso calc U . R 1 . .

loop_
    _atom_site_aniso_label
    _atom_site_aniso_U_11
    _atom_site_aniso_U_22
    _atom_site_aniso_U_33
    _atom_site_aniso_U_12
    _atom_site_aniso_U_13
    _atom_site_aniso_U_23
    O1 0.0999(17) 0.0963(16) 0.0794(16) 0.0378(13) 0.0212(14) 0.0144(13)
    C1 0.0708(13) 0.0476(10) 0.0578(13) -0.0031(9) 0.0010(10) -0.0046(9)
    C2 0.0562(11) 0.0579(11) 0.0550(12) -0.0032(8) 0.0035(9) 0.0013(9)
    O2 0.0693(10) 0.0812(12) 0.0570(10) 0.0069(8) -0.0098(8) -0.0131(9)
    C5 0.101(2) 0.093(2) 0.088(3) -0.0123(18) 0.028(2) 0.0173(19)
    C4 0.0769(16) 0.0647(14) 0.089(2) -0.0192(12) 0.0136(15) 0.0029(14)
    C3 0.0565(11) 0.0564(11) 0.0553(13) -0.0124(9) 0.0013(9) -0.0063(9)
    C6 0.109(3) 0.125(3) 0.061(2) 0.019(2) 0.0193(18) 0.028(2)
    C8 0.0691(15) 0.0879(18) 0.078(2) -0.0135(13) -0.0121(14) -0.0267(15)
    C7 0.0779(16) 0.0956(19) 0.0449(14) 0.0101(14) -0.0052(11) -0.0141(12)
    C10 0.089(2) 0.148(4) 0.061(2) 0.019(2) -0.0204(16) -0.004(2)
    C9 0.0606(11) 0.0574(11) 0.0468(12) -0.0068(9) -0.0033(9) -0.0084(9)
    C12 0.0622(14) 0.0909(19) 0.081(2) 0.0086(12) -0.0010(13) 0.0047(16)
    C13 0.0565(10) 0.0498(9) 0.0440(10) -0.0038(7) -0.0004(8) -0.0045(8)
    C14 0.0615(12) 0.0670(12) 0.0447(11) -0.0015(9) 0.0013(9) 0.0000(9)
    C15 0.0633(13) 0.0751(15) 0.0605(15) -0.0050(11) 0.0077(11) -0.0031(12)
    C11 0.187(5) 0.133(4) 0.060(2) 0.037(3) -0.024(3) -0.042(2)

_geom_special_details                   
;

All esds (except the esd in the dihedral angle between two l.s. planes)
are estimated using the full covariance matrix.  The cell esds are taken
into account individually in the estimation of esds in distances, angles
and torsion angles; correlations between esds in cell parameters are only
used when they are defined by crystal symmetry.  An approximate (isotropic)
treatment of cell esds is used for estimating esds involving l.s. planes.
;

loop_
    _geom_bond_atom_site_label_1
    _geom_bond_atom_site_label_2
    _geom_bond_site_symmetry_2
    _geom_bond_distance
    _geom_bond_publ_flag
    O1 C12 . 1.416(4) ?
    O1 H4 . 0.81(6) ?
    C1 C2 . 1.312(4) ?
    C1 C9 . 1.509(4) ?
    C1 H1 . 0.93 ?
    C2 C12 . 1.499(4) ?
    C2 C3 . 1.519(3) ?
    O2 C15 . 1.418(4) ?
    O2 H3 . 0.85(5) ?
    C5 C6 . 1.483(7) ?
    C5 C4 . 1.509(6) ?
    C5 H5A . 0.97 ?
    C5 H5B . 0.97 ?
    C4 C3 . 1.547(4) ?
    C4 H4A . 0.97 ?
    C4 H4B . 0.97 ?
    C3 C8 . 1.530(4) ?
    C3 C13 . 1.567(3) ?
    C6 C7 . 1.590(6) ?
    C6 H6A . 0.97 ?
    C6 H6B . 0.97 ?
    C8 H8A . 0.96 ?
    C8 H8B . 0.96 ?
    C8 H8C . 0.96 ?
    C7 C11 . 1.511(5) ?
    C7 C10 . 1.512(5) ?
    C7 C9 . 1.556(4) ?
    C10 H10A . 0.96 ?
    C10 H10B . 0.96 ?
    C10 H10C . 0.96 ?
    C9 C13 . 1.549(3) ?
    C9 H9 . 0.98 ?
    C12 H12A . 0.97 ?
    C12 H12B . 0.97 ?
    C13 C14 . 1.529(3) ?
    C13 H13 . 0.98 ?
    C14 C15 . 1.517(4) ?
    C14 H14A . 0.97 ?
    C14 H14B . 0.97 ?
    C15 H15A . 0.97 ?
    C15 H15B . 0.97 ?
    C11 H11A . 0.96 ?
    C11 H11B . 0.96 ?
    C11 H11C . 0.96 ?

loop_
    _geom_angle_atom_site_label_1
    _geom_angle_atom_site_label_2
    _geom_angle_atom_site_label_3
    _geom_angle_site_symmetry_1
    _geom_angle_site_symmetry_3
    _geom_angle
    _geom_angle_publ_flag
    C12 O1 H4 . . 103.(3) ?
    C2 C1 C9 . . 112.7(2) ?
    C2 C1 H1 . . 123.6 ?
    C9 C1 H1 . . 123.6 ?
    C1 C2 C12 . . 127.3(2) ?
    C1 C2 C3 . . 111.1(2) ?
    C12 C2 C3 . . 121.5(2) ?
    C15 O2 H3 . . 111.(3) ?
    C6 C5 C4 . . 114.6(3) ?
    C6 C5 H5A . . 108.6 ?
    C4 C5 H5A . . 108.6 ?
    C6 C5 H5B . . 108.6 ?
    C4 C5 H5B . . 108.6 ?
    H5A C5 H5B . . 107.6 ?
    C5 C4 C3 . . 117.6(2) ?
    C5 C4 H4A . . 107.9 ?
    C3 C4 H4A . . 107.9 ?
    C5 C4 H4B . . 107.9 ?
    C3 C4 H4B . . 107.9 ?
    H4A C4 H4B . . 107.2 ?
    C2 C3 C8 . . 113.5(2) ?
    C2 C3 C4 . . 108.6(2) ?
    C8 C3 C4 . . 107.3(2) ?
    C2 C3 C13 . . 101.15(17) ?
    C8 C3 C13 . . 114.3(2) ?
    C4 C3 C13 . . 111.8(2) ?
    C5 C6 C7 . . 119.8(3) ?
    C5 C6 H6A . . 107.4 ?
    C7 C6 H6A . . 107.4 ?
    C5 C6 H6B . . 107.4 ?
    C7 C6 H6B . . 107.4 ?
    H6A C6 H6B . . 106.9 ?
    C3 C8 H8A . . 109.5 ?
    C3 C8 H8B . . 109.5 ?
    H8A C8 H8B . . 109.5 ?
    C3 C8 H8C . . 109.5 ?
    H8A C8 H8C . . 109.5 ?
    H8B C8 H8C . . 109.5 ?
    C11 C7 C10 . . 109.6(3) ?
    C11 C7 C9 . . 110.2(3) ?
    C10 C7 C9 . . 109.2(3) ?
    C11 C7 C6 . . 110.6(4) ?
    C10 C7 C6 . . 104.4(3) ?
    C9 C7 C6 . . 112.6(3) ?
    C7 C10 H10A . . 109.5 ?
    C7 C10 H10B . . 109.5 ?
    H10A C10 H10B . . 109.5 ?
    C7 C10 H10C . . 109.5 ?
    H10A C10 H10C . . 109.5 ?
    H10B C10 H10C . . 109.5 ?
    C1 C9 C13 . . 101.52(18) ?
    C1 C9 C7 . . 115.2(2) ?
    C13 C9 C7 . . 114.3(2) ?
    C1 C9 H9 . . 108.5 ?
    C13 C9 H9 . . 108.5 ?
    C7 C9 H9 . . 108.5 ?
    O1 C12 C2 . . 113.6(3) ?
    O1 C12 H12A . . 108.9 ?
    C2 C12 H12A . . 108.9 ?
    O1 C12 H12B . . 108.9 ?
    C2 C12 H12B . . 108.9 ?
    H12A C12 H12B . . 107.7 ?
    C14 C13 C9 . . 110.84(18) ?
    C14 C13 C3 . . 113.31(19) ?
    C9 C13 C3 . . 103.27(17) ?
    C14 C13 H13 . . 109.7 ?
    C9 C13 H13 . . 109.7 ?
    C3 C13 H13 . . 109.7 ?
    C15 C14 C13 . . 114.8(2) ?
    C15 C14 H14A . . 108.6 ?
    C13 C14 H14A . . 108.6 ?
    C15 C14 H14B . . 108.6 ?
    C13 C14 H14B . . 108.6 ?
    H14A C14 H14B . . 107.5 ?
    O2 C15 C14 . . 113.2(2) ?
    O2 C15 H15A . . 108.9 ?
    C14 C15 H15A . . 108.9 ?
    O2 C15 H15B . . 108.9 ?
    C14 C15 H15B . . 108.9 ?
    H15A C15 H15B . . 107.8 ?
    C7 C11 H11A . . 109.5 ?
    C7 C11 H11B . . 109.5 ?
    H11A C11 H11B . . 109.5 ?
    C7 C11 H11C . . 109.5 ?
    H11A C11 H11C . . 109.5 ?
    H11B C11 H11C . . 109.5 ?

loop_
    _geom_torsion_atom_site_label_1
    _geom_torsion_atom_site_label_2
    _geom_torsion_atom_site_label_3
    _geom_torsion_atom_site_label_4
    _geom_torsion_site_symmetry_1
    _geom_torsion_site_symmetry_2
    _geom_torsion_site_symmetry_3
    _geom_torsion_site_symmetry_4
    _geom_torsion
    _geom_torsion_publ_flag
    C9 C1 C2 C12 . . . . 177.6(3) ?
    C9 C1 C2 C3 . . . . 1.9(3) ?
    C6 C5 C4 C3 . . . . -63.5(4) ?
    C1 C2 C3 C8 . . . . -143.7(2) ?
    C12 C2 C3 C8 . . . . 40.3(3) ?
    C1 C2 C3 C4 . . . . 97.0(3) ?
    C12 C2 C3 C4 . . . . -79.0(3) ?
    C1 C2 C3 C13 . . . . -20.8(3) ?
    C12 C2 C3 C13 . . . . 163.2(2) ?
    C5 C4 C3 C2 . . . . -50.1(4) ?
    C5 C4 C3 C8 . . . . -173.2(3) ?
    C5 C4 C3 C13 . . . . 60.7(4) ?
    C4 C5 C6 C7 . . . . 80.7(5) ?
    C5 C6 C7 C11 . . . . 80.9(5) ?
    C5 C6 C7 C10 . . . . -161.3(4) ?
    C5 C6 C7 C9 . . . . -42.9(5) ?
    C2 C1 C9 C13 . . . . 18.1(3) ?
    C2 C1 C9 C7 . . . . -105.9(3) ?
    C11 C7 C9 C1 . . . . -45.7(4) ?
    C10 C7 C9 C1 . . . . -166.2(3) ?
    C6 C7 C9 C1 . . . . 78.3(3) ?
    C11 C7 C9 C13 . . . . -162.8(3) ?
    C10 C7 C9 C13 . . . . 76.7(3) ?
    C6 C7 C9 C13 . . . . -38.8(3) ?
    C1 C2 C12 O1 . . . . 7.3(5) ?
    C3 C2 C12 O1 . . . . -177.3(3) ?
    C1 C9 C13 C14 . . . . 92.3(2) ?
    C7 C9 C13 C14 . . . . -143.0(2) ?
    C1 C9 C13 C3 . . . . -29.4(2) ?
    C7 C9 C13 C3 . . . . 95.3(2) ?
    C2 C3 C13 C14 . . . . -89.6(2) ?
    C8 C3 C13 C14 . . . . 32.7(3) ?
    C4 C3 C13 C14 . . . . 155.0(2) ?
    C2 C3 C13 C9 . . . . 30.4(2) ?
    C8 C3 C13 C9 . . . . 152.7(2) ?
    C4 C3 C13 C9 . . . . -85.1(2) ?
    C9 C13 C14 C15 . . . . 69.7(3) ?
    C3 C13 C14 C15 . . . . -174.7(2) ?
    C13 C14 C15 O2 . . . . 63.5(3) ?

_shelx_res_file                         
;

TITL FTX2A_0m_a.res in P4(3)
    FTX2A_0m.res
    created by SHELXL-2016/6 at 15:03:25 on 02-Dec-2021
CELL 1.54178 13.1977 13.1977 8.4904 90.000 90.000 90.000
ZERR 4.00 0.0002 0.0002 0.0001 0.000 0.000 0.000
LATT -1
SYMM -y, x, z+3/4
SYMM y, -x, z+1/4
SYMM -x, -y, z+1/2
SFAC C H O
UNIT 60 104 8
LIST 6 ! automatically inserted. Change 6 to 4 for CHECKCIF!!
TEMP 24.400
SIZE 0.290 0.354 0.400
ACTA
L.S. 15
FMAP 2
PLAN -4 0 0.00
HTAB
BOND $H
OMIT  1   4   0
CONF
WGHT    0.105300    0.106000
FVAR       1.43273
O1    3    0.487572    0.419688    0.356700    11.00000    0.09994    0.09631 =
         0.07940    0.01444    0.02124    0.03779
C1    1    0.668187    0.320986    0.467362    11.00000    0.07077    0.04764 =
         0.05777   -0.00461    0.00103   -0.00313
AFIX  43
H1    2    0.664131    0.389207    0.494061    11.00000   -1.20000
AFIX   0
C2    1    0.597403    0.272545    0.389199    11.00000    0.05616    0.05786 =
         0.05496    0.00132    0.00354   -0.00318
O2    3    0.950183    0.078952    0.304218    11.00000    0.06931    0.08116 =
         0.05696   -0.01312   -0.00975    0.00691
C5    1    0.581716    0.135647    0.666482    11.00000    0.10096    0.09264 =
         0.08819    0.01728    0.02768   -0.01229
AFIX  23
H5A   2    0.556536    0.204559    0.673262    11.00000   -1.20000
H5B   2    0.539425    0.093795    0.733553    11.00000   -1.20000
AFIX   0
C4    1    0.570745    0.099536    0.498663    11.00000    0.07691    0.06472 =
         0.08875    0.00294    0.01357   -0.01921
AFIX  23
H4A   2    0.499031    0.097494    0.473845    11.00000   -1.20000
H4B   2    0.595735    0.030500    0.493400    11.00000   -1.20000
AFIX   0
H4    2    0.516642    0.443098    0.280712    11.00000    0.09604
C3    1    0.624562    0.161497    0.368520    11.00000    0.05648    0.05638 =
         0.05528   -0.00628    0.00135   -0.01242
H3    2    0.944798    0.036604    0.229161    11.00000    0.07218
C6    1    0.686862    0.133291    0.728127    11.00000    0.10915    0.12496 =
         0.06141    0.02755    0.01934    0.01871
AFIX  23
H6A   2    0.717428    0.070386    0.693002    11.00000   -1.20000
H6B   2    0.682594    0.129887    0.842058    11.00000   -1.20000
AFIX   0
C8    1    0.591423    0.117729    0.209816    11.00000    0.06913    0.08787 =
         0.07831   -0.02668   -0.01205   -0.01347
AFIX 137
H8A   2    0.613480    0.161736    0.126571    11.00000   -1.50000
H8B   2    0.518920    0.112077    0.207370    11.00000   -1.50000
H8C   2    0.621074    0.051911    0.195922    11.00000   -1.50000
AFIX   0
C7    1    0.763251    0.222290    0.685419    11.00000    0.07788    0.09563 =
         0.04488   -0.01411   -0.00520    0.01011
C10   1    0.866948    0.178365    0.718202    11.00000    0.08923    0.14750 =
         0.06120   -0.00431   -0.02036    0.01860
AFIX 137
H10A  2    0.876264    0.118086    0.656596    11.00000   -1.50000
H10B  2    0.872439    0.162011    0.828045    11.00000   -1.50000
H10C  2    0.917974    0.227110    0.690777    11.00000   -1.50000
AFIX   0
C9    1    0.756864    0.254064    0.509242    11.00000    0.06057    0.05736 =
         0.04675   -0.00841   -0.00326   -0.00678
AFIX  13
H9    2    0.819508    0.289622    0.481212    11.00000   -1.20000
AFIX   0
C12   1    0.497765    0.313863    0.334003    11.00000    0.06222    0.09088 =
         0.08150    0.00472   -0.00097    0.00859
AFIX  23
H12A  2    0.489980    0.298896    0.222807    11.00000   -1.20000
H12B  2    0.443641    0.279591    0.390004    11.00000   -1.20000
AFIX   0
C13   1    0.742158    0.164544    0.393480    11.00000    0.05649    0.04980 =
         0.04399   -0.00453   -0.00043   -0.00376
AFIX  13
H13   2    0.764770    0.101410    0.443041    11.00000   -1.20000
AFIX   0
C14   1    0.801377    0.182308    0.241139    11.00000    0.06147    0.06701 =
         0.04470    0.00002    0.00129   -0.00146
AFIX  23
H14A  2    0.779971    0.132509    0.163982    11.00000   -1.20000
H14B  2    0.783857    0.248692    0.200366    11.00000   -1.20000
AFIX   0
C15   1    0.915614    0.176273    0.258218    11.00000    0.06327    0.07507 =
         0.06047   -0.00315    0.00767   -0.00502
AFIX  23
H15A  2    0.946726    0.194155    0.158514    11.00000   -1.20000
H15B  2    0.937408    0.225549    0.335920    11.00000   -1.20000
AFIX   0
C11   1    0.745443    0.312982    0.790538    11.00000    0.18724    0.13317 =
         0.06010   -0.04212   -0.02400    0.03671
AFIX 137
H11A  2    0.788105    0.367895    0.757356    11.00000   -1.50000
H11B  2    0.761178    0.295386    0.897487    11.00000   -1.50000
H11C  2    0.675735    0.333270    0.783538    11.00000   -1.50000
REM #####
AFIX   0
HKLF 4 1 1 0 0 0 1 0 0 0 1


REM  FTX2A_0m_a.res in P4(3)
REM R1 =  0.0534 for    2982 Fo > 4sig(Fo)  and  0.0541 for all    3063 data
REM    165 parameters refined using      1 restraints

END

WGHT      0.1050      0.1060

REM Instructions for potential hydrogen bonds
EQIV $1 -y+1, x, z-1/4
HTAB O1 O1_$1
EQIV $2 -y+1, x-1, z-1/4
HTAB O2 O2_$2

REM Highest difference peak  0.442,  deepest hole -0.188,  1-sigma level  0.035
Q1    1   0.6397  0.0767  0.6597  11.00000  0.05    0.44
Q2    1   0.6691  0.1998  0.7359  11.00000  0.05    0.40
Q3    1   0.6155  0.2039  0.3618  11.00000  0.05    0.12
Q4    1   0.7569  0.2043  0.4553  11.00000  0.05    0.11
;
_shelx_res_checksum                     83083

_shelx_hkl_file                         
;
   0  -1   0   20.00    1.60
   0   1   0   20.60    1.60
   1   1   0 1303.07   39.20
  -1   1   0 1473.35   39.70
  -1  -1   0 1504.15   39.40
   1  -3   0 1481.95   44.50
  -3  -1   0 1467.15   42.00
   0  -3   0 4825.52  131.79
  -1  -3   0   94.29    6.30
  -2  -3   0 3828.72  106.29
   3  -3   0  176.38    5.80
  -3  -3   0  164.88    9.20
  -4  -3   0  165.38    9.60
   3  -4   0  171.28    6.70
  -4  -2   0  208.38    9.90
  -4  -1   0   56.99    4.20
   0  -4   0  644.64   24.20
  -1  -4   0  149.59    9.30
  -2  -4   0 1611.64   50.49
  -3  -4   0  132.29    9.10
  -4  -4   0  717.93   27.60
   4  -5   0  220.18    8.00
  -5  -4   0  228.38   13.40
  -5  -3   0  592.44   23.20
   3  -5   0  597.64   19.50
  -5  -2   0   46.50    4.50
   2  -5   0   34.70    4.80
  -5  -1   0 9999.00  258.47
   1  -5   0 9392.06  262.97
  -5   0   0  472.85   17.30
   0  -5   0  459.75   20.80
  -1  -5   0   30.90    4.60
  -2  -5   0 1563.04   51.49
  -3  -5   0 1305.57   45.20
  -4  -5   0    5.20    2.30
  -5  -5   0  223.98   14.30
   5   5   0  221.58    6.40
  -6  -5   0   21.90    5.50
   5  -6   0   21.90    1.20
   6   5   0   28.50    1.30
  -5   6   0   22.20    1.10
   4  -6   0  748.13   23.20
   6   4   0  751.92   20.30
  -4   6   0  759.52   20.10
  -6  -4   0  749.73   30.30
  -6  -3   0 1546.75   50.29
   3  -6   0 1561.44   46.10
  -6  -2   0 1043.70   35.10
  -6  -1   0   23.80    3.20
   1  -6   0   27.10    4.70
   0  -6   0  574.04   25.90
  -6   0   0  611.34   21.80
  -1  -6   0 3417.06  102.99
  -2  -6   0  403.26   20.80
  -3  -6   0  221.48   14.80
  -4  -6   0  298.07   17.90
   4   6   0  296.07    8.40
   6  -5   0  182.18    5.60
  -5  -6   0  195.98   14.30
   5   6   0  186.68    5.50
  -6   5   0  183.68    5.40
   6  -6   0  224.98    7.00
  -6  -6   0  252.87   17.00
   6   6   0  242.78    7.00
  -6   6   0  235.98    6.80
  -6   7   0   35.00    1.50
   7   6   0   35.20    1.50
   7   6   0   35.00    1.60
   7   6   0   37.50    1.40
  -7  -6   0   44.60    7.00
   6  -7   0   35.50    1.60
  -6   7   0   34.50    1.30
  -6   7   0   36.30    1.40
  -5   7   0   13.10    0.80
   7   5   0   11.10    0.80
   5  -7   0   12.10    0.90
  -7  -5   0    6.70    3.10
   4  -7   0   15.10    2.10
  -7  -3   0   47.80    5.80
  -3   7   0   53.59    1.90
  -2   7   0   27.80    1.20
  -7  -2   0   19.30    4.70
   7   1   0 3031.20   78.99
  -7  -1   0 2889.61   87.09
   1  -7   0 3109.59   94.69
   0   7   0    3.50    0.50
   0  -7   0    5.20    2.80
  -7   0   0    4.60    1.70
  -1  -7   0  152.88   12.70
   1   7   0  165.68    4.80
  -7   1   0  159.58    9.80
   7  -2   0  503.65   14.00
   2   7   0  526.75   13.90
  -2  -7   0  496.65   25.90
  -3  -7   0  775.32   37.20
  -7   3   0  733.73   20.30
   7  -3   0  766.82   20.50
   7  -4   0   76.59    2.80
  -7   4   0   74.29    2.70
  -4  -7   0   84.69    9.50
   4   7   0   76.39    2.60
  -5  -7   0  330.77   21.30
   7  -5   0  343.97    9.90
  -7   5   0  352.56    9.70
   5   7   0  357.46    9.80
  -6  -7   0   12.40    4.40
   6   7   0   14.00    0.80
   6   7   0   14.60    1.00
  -7   6   0   13.20    0.70
   6   7   0   14.60    0.80
  -7   6   0   13.50    0.90
   7  -6   0   13.30    0.90
  -7   6   0   13.00    0.80
   7  -7   0   54.49    2.20
  -7   7   0   58.29    2.20
  -7  -7   0   48.80   10.80
  -7   7   0   56.29    1.90
   7   7   0   57.99    2.30
   7   7   0   58.89    2.00
  -7   7   0   56.99    2.00
   7   7   0   57.39    2.10
  -7   8   0  393.06   11.00
   8   7   0  396.36   11.10
  -8  -7   0  384.16   24.40
   8   7   0  395.36   10.90
  -7   8   0  395.96   10.90
  -7   8   0  393.06   10.70
   8   7   0  387.26   10.80
   8   6   0  321.27    9.10
  -6   8   0  309.77    8.90
  -8  -6   0  290.57   20.20
  -6   8   0  319.07    8.70
   6  -8   0  297.97    8.90
   8   6   0  313.47    8.70
  -6   8   0  323.57    8.60
   8   6   0  318.97    8.90
  -5   8   0  895.81   24.00
   8   5   0  933.41   24.50
   5  -8   0  887.11   24.40
  -5   8   0  936.71   24.30
  -8  -5   0  880.01   38.30
  -4   8   0   81.69    2.50
   8   4   0   78.39    2.70
   4  -8   0   72.99    2.70
   8   4   0   75.69    2.50
   8   4   0   79.99    2.80
  -8  -4   0   75.39    9.20
  -4   8   0   76.59    2.60
   4  -8   0   76.99    7.50
  -8  -3   0  291.57   16.70
   3  -8   0  320.27    8.80
   8   3   0  302.47    8.80
  -8  -3   0  307.87    8.90
  -3   8   0  302.27    8.60
   3  -8   0  310.37   14.70
  -8  -2   0   51.09    6.40
   8   2   0   57.59    2.30
  -2   8   0   60.49    2.20
   2  -8   0   68.29    2.40
  -8  -2   0   63.09    2.50
  -8  -1   0  446.56   20.30
  -1   8   0  480.05   13.00
   8   1   0  460.75   13.20
   1  -8   0  472.25   25.60
  -8  -1   0  504.65   13.40
   8   0   0   47.10    1.90
   0   8   0   46.50    1.80
  -8   0   0   38.60    5.10
   0  -8   0   51.49    7.40
  -1  -8   0  241.88   17.60
  -8   1   0  237.28   12.90
   1   8   0  249.97    7.00
   8  -1   0  246.58    7.20
  -8   1   0  231.88    7.00
  -8   2   0  684.83   27.10
   2   8   0  703.03   18.60
  -2  -8   0  681.93   33.30
   8  -2   0  680.63   18.70
  -8   2   0  675.83   18.60
  -8   3   0  109.49    3.50
   3   8   0  111.79    3.60
  -3  -8   0  104.69   11.70
  -8   4   0    6.80    0.60
   4   8   0    7.10    0.60
   8  -4   0    6.40    0.70
  -8   4   0    5.50    0.60
   8  -4   0    6.80    0.60
   4   8   0    7.20    0.70
  -4  -8   0    9.60    3.60
   4   8   0    6.50    0.60
  -5  -8   0   93.69   11.60
   8  -5   0   96.29    3.40
  -8   5   0   99.89    3.10
  -8   5   0  106.09    3.60
   5   8   0  104.69    3.40
  -8   5   0   98.59    3.30
   6   8   0    0.60    0.30
  -8   6   0    0.40    0.20
  -8   6   0    1.10    0.30
   8  -6   0    0.30    0.30
   6   8   0    0.30    0.30
   6   8   0    1.50    0.40
  -6  -8   0   -1.20    3.30
  -8   6   0    0.50    0.20
   7   8   0  239.98    6.60
  -8   7   0  234.08    6.70
   7   8   0  241.18    6.70
   7   8   0  222.68    6.90
  -7  -8   0  215.48   18.80
  -8   7   0  230.38    6.80
  -8   7   0  233.98    6.50
   8   8   0    5.20    0.70
  -8  -8   0    2.20    5.50
  -8   8   0    5.10    0.90
  -8   8   0    5.50    0.60
   8   8   0    5.50    0.60
   9   8   0    0.40    0.30
  -8   9   0   -0.30    0.20
   9   8   0    0.20    0.30
   9   8   0    0.20    0.30
  -8   9   0    0.30    0.30
  -7   9   0    9.90    0.70
   9   7   0    8.30    0.80
   9   7   0    7.80    0.70
  -7   9   0    9.80    0.80
  -7   9   0    8.60    0.60
   9   7   0    9.70    0.80
  -9  -6   0  223.08   19.30
  -6   9   0  230.58    6.60
   9   6   0  235.88    6.80
   9   6   0  229.88    6.60
  -6   9   0  226.38    6.70
  -6   9   0  230.08    6.40
   9   6   0  234.38    7.00
   9   5   0    5.20    0.60
  -5   9   0    4.90    0.60
  -9  -5   0    9.60    5.70
   9   5   0    4.80    0.70
  -5   9   0    5.40    0.50
   9   5   0    4.40    0.60
  -5   9   0    5.20    0.50
  -9  -4   0  208.88   14.60
  -4   9   0  213.78    6.00
  -4   9   0  214.38    6.20
   9   4   0  202.18    6.30
   9   4   0  206.08    6.00
  -4   9   0  209.08    5.90
   9   4   0  213.38    6.20
   3  -9   0   41.50    1.80
  -3   9   0   41.70    1.70
   9   3   0   39.00    2.00
  -9  -3   0   45.30   10.20
   9   3   0   39.40    1.80
  -3   9   0   41.10    1.80
   3  -9   0   50.79    5.50
   9   2   0   42.10    1.90
  -9  -2   0   56.49    6.60
  -2   9   0   43.00    1.60
   2  -9   0   41.10    1.80
  -2   9   0   42.30    1.50
  -2   9   0   42.90    1.70
   2  -9   0   40.30    5.30
   9   2   0   43.70    1.80
  -9  -1   0  140.49   10.50
   1  -9   0  155.58    5.00
  -1   9   0  149.39    4.30
   9   1   0  140.89    4.70
   9   1   0  142.39    4.50
  -1   9   0  147.49    4.50
  -1   9   0  144.89    4.30
  -9   0   0  201.68   12.10
  -9   0   0  180.88    5.80
   0  -9   0  200.88   16.70
   0   9   0  192.38    5.50
   0   9   0  190.98    5.70
   9   0   0  185.88    5.90
   0  -9   0  208.18    6.70
   9   0   0  189.28    5.70
   0   9   0  192.38    5.50
  -9   1   0   81.99    7.30
  -9   1   0   78.09    2.80
   1   9   0   82.29    2.60
   1   9   0   82.99    2.80
   1   9   0   76.59    2.60
   9  -1   0   80.59    3.00
  -1  -9   0   76.29   10.00
   9  -1   0   84.69    2.90
   9  -2   0   55.09    2.30
  -9   2   0   55.79    2.20
   2   9   0   57.19    2.20
  -2  -9   0   49.70    8.60
   2   9   0   57.49    2.00
   9  -2   0   58.09    2.20
  -9   2   0   65.09    6.40
  -9   3   0    0.70    0.30
   9  -3   0    1.80    0.70
  -9   3   0    0.80    0.30
   3   9   0    1.20    0.30
   9  -3   0    0.40    0.30
  -9   3   0    0.20    2.50
   4   9   0    0.40    0.20
  -9   4   0    0.10    0.20
  -9   4   0    0.20    0.20
   9  -4   0   -0.30    0.30
   4   9   0   -0.10    0.20
   9  -4   0   -0.40    0.30
   9  -5   0    4.30    0.60
   9  -5   0    3.90    0.60
  -5  -9   0    2.70    3.90
  -9   5   0    3.40    0.50
   5   9   0    3.80    0.50
   5   9   0    3.60    0.60
   5   9   0    2.90    0.40
  -9   5   0    3.80    0.50
   6   9   0    2.20    0.40
   9  -6   0    2.60    0.50
  -9   6   0    1.60    0.30
  -9   6   0    2.70    0.50
   6   9   0    2.10    0.50
  -6  -9   0    6.30    3.90
   6   9   0    2.30    0.40
  -9   6   0    2.40    0.40
   9  -6   0    2.10    0.50
   7   9   0   96.09    3.20
   7   9   0   95.49    3.30
  -9   7   0   95.59    3.10
  -9   7   0   94.69    3.00
   7   9   0   98.29    3.10
   9  -7   0   97.99    3.40
  -7  -9   0  104.39   13.30
   8   9   0    9.20    0.70
  -9   8   0    8.10    0.60
   9  -8   0   10.00    0.90
   8   9   0    9.80    0.80
   8   9   0    9.20    0.80
  -9   8   0    8.80    0.70
   9   9   0  107.59    3.30
   9   9   0  108.39    3.50
   9  -9   0  116.49    3.70
  -9   9   0  112.09    3.50
   9   9   0  108.99    3.50
  -9  10   0    2.10    0.40
  10   9   0    2.50    0.40
  10   9   0    2.50    0.30
 -10  -9   0    1.70    0.60
   9 -10   0    2.00    0.40
  10   8   0   51.59    1.80
  10   8   0   52.29    2.00
  10   8   0   51.99    2.00
  -8  10   0   51.29    1.90
  10   7   0   17.40    0.90
  10   7   0   16.80    1.00
  10   7   0   17.60    1.10
  -7  10   0   18.90    1.00
  -7  10   0   17.50    0.80
  -6  10   0   64.59    2.30
  10   6   0   62.19    3.20
  10   6   0   62.19    2.40
  -6  10   0   62.69    2.20
  -6  10   0   64.69    2.10
  10   6   0   62.79    2.20
  -5  10   0   16.80    1.00
  -5  10   0   17.40    1.00
  10   5   0   18.60    1.20
  10   5   0   17.80    1.10
  10   4   0   11.10    0.90
  -4  10   0   11.30    0.70
  10   4   0    9.90    0.90
  -4  10   0   12.60    0.80
  10   4   0    9.70    0.70
  -4  10   0   10.70    0.80
  10   3   0    8.60    0.80
  -3  10   0   10.40    0.60
  -3  10   0   10.10    0.70
  10   3   0    9.20    0.90
  -3  10   0    9.80    0.80
  10   3   0    9.10    0.70
  10   2   0  122.09    3.80
  10   2   0  119.69    4.10
  -2  10   0  122.79    3.90
  -2  10   0  123.09    3.70
   2 -10   0  133.69   10.20
  10   2   0  122.09    4.00
  -2  10   0  121.99    3.80
  10   1   0   21.00    1.30
  -1  10   0   24.20    1.20
  -1  10   0   20.40    1.00
 -10  -1   0   23.10    1.10
  10   1   0   22.20    1.20
  -1  10   0   21.60    1.00
   0  10   0   15.30    0.90
  10   0   0   16.40    1.10
   0  10   0   15.50    1.00
   0  10   0   16.80    0.90
  10   0   0   16.40    1.10
   1  10   0  284.67    7.80
  -1 -10   0  282.07   21.60
 -10   1   0  267.87    7.80
  10  -1   0  271.37    8.10
   1  10   0  289.27    7.80
  10  -1   0  271.67    8.20
   1  10   0  282.47    8.00
 -10   2   0    0.20    0.30
  10  -2   0   -0.20    0.30
   2  10   0   -0.30    0.20
  -2 -10   0   -3.80    3.50
  10  -2   0   -0.40    0.30
   2  10   0   -0.10    0.20
   2  10   0    0.70    0.30
 -10   3   0  141.59    4.20
   3  10   0  147.09    4.20
  -3 -10   0  135.79   15.70
   3  10   0  146.29    4.30
  10  -3   0  137.29    4.60
   3  10   0  143.89    4.50
  10  -3   0  140.69    4.60
 -10   4   0   33.90    1.30
  10  -4   0   33.40    1.60
   4  10   0   33.00    1.60
  -4 -10   0   53.39   10.20
   4  10   0   34.70    1.50
 -10   4   0   35.20    1.50
   4  10   0   33.50    1.40
  10  -4   0   30.40    1.60
  10  -5   0   40.10    2.20
   5  10   0   43.50    1.80
   5  10   0   42.00    2.00
 -10   5   0   42.00    1.50
  10  -5   0   43.50    1.90
   6  10   0   21.10    1.00
  -6 -10   0   18.80    1.20
  -6 -10   0   30.40    7.50
 -10   6   0   19.40    1.00
  10  -6   0   18.50    1.20
   6  10   0   20.20    1.10
 -10   6   0   18.80    0.80
   7  10   0  272.27    7.60
  -7 -10   0  274.97    8.20
   7  10   0  262.17    7.90
 -10   7   0  283.47    7.80
  10  -7   0  281.57    8.10
   7  10   0  274.27    7.80
   8  10   0   20.00    0.90
   8  10   0   19.80    1.00
   8  10   0   21.40    1.10
  10  -8   0   19.60    1.20
 -10   8   0   19.20    1.00
  -8 -10   0   18.80    1.30
  -9 -10   0    0.10    0.30
 -10   9   0    0.60    0.30
   9  10   0    0.70    0.30
   9  10   0    0.00    0.20
  10  -9   0    0.30    0.30
 -10 -10   0   16.10    1.10
  10  10   0   16.90    0.90
  10 -10   0   17.90    1.00
 -10  10   0   16.70    0.90
  10 -11   0   20.10    0.90
 -10  11   0   20.40    0.90
 -11 -10   0   18.20    1.10
 -11 -10   0   18.40    0.90
 -11  -9   0    3.00    0.60
  -9  11   0    2.40    0.40
  11   9   0    2.30    0.40
 -11  -9   0    3.20    0.50
   9 -11   0    2.60    0.40
  -8  11   0    7.80    0.60
 -11  -8   0    7.90    0.70
  11   8   0    7.20    0.70
   8 -11   0    6.10    0.70
  11   8   0    7.00    0.50
   8 -11   0    7.40    0.70
  11   7   0    0.80    0.40
  11   7   0    0.80    0.30
  11   6   0   23.50    1.20
  -6  11   0   25.90    1.20
  11   6   0   23.80    1.10
  -6  11   0   25.70    1.00
  11   6   0   25.70    1.30
  11   5   0  203.78    6.20
  -5  11   0  202.98    5.70
  -5  11   0  204.28    5.90
  11   5   0  209.18    6.10
  11   5   0  204.18    5.90
  11   4   0    4.60    0.60
  -4  11   0    6.40    0.80
  -4  11   0    6.30    0.50
  11   4   0    6.00    0.70
  -4  11   0    6.50    0.60
  -3  11   0   81.29    2.50
  -3  11   0   80.99    2.70
  -3  11   0   75.59    2.70
  11   3   0   80.49    2.90
  11   3   0   80.39    2.60
  11   3   0   78.89    2.90
  11   2   0   30.70    1.60
  11   2   0   30.30    1.80
  -2  11   0   33.00    1.50
  -2  11   0   33.10    1.50
  11   1   0   17.00    1.30
   1 -11   0   14.00    4.40
  -1  11   0   15.50    1.00
  -1  11   0   13.70    1.10
  11   1   0   15.70    0.90
  11   1   0   15.70    1.10
  -1  11   0   15.60    0.80
   0  11   0  136.39    4.20
   0  11   0  140.49    4.00
  11   0   0  131.49    4.50
  11   0   0  136.89    4.50
   0  11   0  135.89    4.30
   1  11   0   35.40    1.40
   1  11   0   34.10    1.50
  11  -1   0   31.50    1.60
   1  11   0   34.60    1.70
  11  -1   0   34.60    1.80
  11  -2   0    0.30    0.40
  -2 -11   0    3.00    4.20
   2  11   0    0.50    0.30
 -11   2   0    0.90    0.40
   2  11   0    0.10    0.30
  11  -2   0    0.60    0.40
   3  11   0    0.80    0.40
  -3 -11   0    2.80    5.90
  11  -3   0    1.00    0.50
   3  11   0    1.10    0.30
  11  -3   0    0.60    0.30
  -4 -11   0   37.00    8.90
  11  -4   0   28.20    1.40
   4  11   0   25.20    1.10
   4  11   0   26.60    1.20
   5  11   0  165.48    4.90
   5  11   0  160.98    4.70
  11  -5   0  161.98    5.10
   5  11   0  159.38    5.00
   6  11   0   20.30    1.00
   6  11   0   21.70    1.10
  11  -6   0   21.10    1.30
   6  11   0   19.50    1.10
   7  11   0    1.90    0.30
  -7 -11   0    1.60    0.50
   7  11   0    1.50    0.40
  -8 -11   0    3.40    0.50
   8  11   0    3.30    0.50
   8  11   0    3.50    0.40
  11  -8   0    3.00    0.50
  -9 -11   0  115.89    3.90
   9  11   0  123.09    3.70
  11  -9   0  126.99    3.80
  11 -10   0   25.30    1.10
 -10 -11   0   22.50    1.10
 -10 -11   0   24.30    1.20
 -11 -11   0    6.30    0.50
 -11 -11   0    6.00    0.50
  11 -11   0    8.10    0.50
  11  11   0    8.30    0.50
  12  11   0    2.30    0.30
 -11  12   0    2.60    0.40
  12  10   0    1.90    0.30
 -12 -10   0    1.10    0.40
  -9  12   0    0.40    0.20
   9 -12   0    0.30    0.20
 -12  -9   0    0.60    0.30
  12   9   0    0.20    0.20
   8 -12   0   14.80    0.90
  -8  12   0   13.30    0.80
 -12  -8   0   13.40    1.00
  12   8   0   14.30    0.80
  -7  12   0    4.40    0.50
  12   7   0    4.00    0.50
  12   6   0   -0.20    0.20
  -6  12   0    0.20    0.30
  12   6   0   -0.10    0.20
  12   5   0  101.39    3.10
  -5  12   0  101.19    2.90
  -5  12   0  103.49    3.30
  12   5   0  101.29    3.40
  12   4   0   38.70    1.70
  -4  12   0   39.30    1.40
  -4  12   0   41.20    1.60
  12   4   0   42.10    2.20
  12   4   0   40.10    1.50
  12   3   0    3.00    0.40
  -3  12   0    2.00    0.30
  12   3   0    2.10    0.50
  -3  12   0    1.70    0.40
  -2  12   0   96.39    2.90
  -2  12   0   97.89    3.10
  12   2   0   96.69    3.30
  12   2   0   93.79    3.30
  -2  12   0   93.09    3.10
  12   2   0   95.29    3.00
   1 -12   0   14.70    1.00
  -1  12   0   13.90    0.90
  12   1   0   17.20    1.10
  12   1   0   15.80    0.90
  12   1   0   14.80    1.10
  -1  12   0   13.90    0.90
  -1  12   0   14.60    0.80
  12   0   0  307.17    8.80
   0  12   0  311.07    8.60
   0  12   0  303.17    8.30
  12   0   0  300.87    8.40
  12   0   0  301.37    8.80
   0  12   0  297.47    8.60
  12  -1   0    2.70    0.40
  12  -1   0    2.70    0.60
   1  12   0    2.20    0.40
   1  12   0    3.80    0.50
   1  12   0    2.90    0.40
  12  -1   0    3.50    0.60
   2  12   0   13.50    0.90
  12  -2   0   14.60    0.80
   2  12   0   13.40    0.90
  12  -2   0   14.80    1.10
   2  12   0   14.30    0.80
   3  12   0   21.30    0.90
  12  -3   0   20.00    0.90
   3  12   0   18.30    1.10
   3  12   0   21.30    1.10
  12  -3   0   21.30    1.30
  12  -4   0    0.40    0.30
   4  12   0   -0.40    0.20
  12  -4   0   -0.30    0.30
   4  12   0    0.70    0.30
   4  12   0    0.00    0.20
  12  -5   0    1.60    0.40
   5  12   0    1.00    0.30
   5  12   0    1.00    0.30
   6  12   0    1.30    0.20
   6  12   0    1.50    0.40
  12  -6   0    1.70    0.40
  12  -7   0   24.60    1.20
   7  12   0   24.80    1.10
   7  12   0   20.90    1.00
   8  12   0   11.20    0.70
  12  -8   0   11.30    0.80
  -9 -12   0    0.30    0.30
  12  -9   0    0.10    0.20
   9  12   0    0.00    0.20
  10  12   0    7.30    0.50
 -10 -12   0    6.70    0.50
  12 -10   0    7.50    0.50
 -12  11   0    0.30    0.30
  11  12   0    0.10    0.10
 -10  13   0   18.60    0.80
  13  10   0   17.80    0.80
 -13  -9   0    1.80    0.40
  13   9   0    1.20    0.20
  -8  13   0   28.00    1.00
 -13  -8   0   26.90    1.40
   8 -13   0   27.50    1.10
   8 -13   0   27.40    1.00
  13   8   0   27.50    1.10
  13   7   0    0.10    0.30
 -13  -7   0    0.60    0.40
   7 -13   0    0.80    0.20
   7 -13   0   -0.10    0.20
  -6  13   0   13.30    0.70
  13   6   0   13.70    0.80
  -5  13   0    5.10    0.50
  13   5   0    3.70    0.50
  -4  13   0   19.00    1.00
  13   4   0   19.00    0.70
  13   4   0   18.90    1.10
  13   3   0    3.30    0.40
  -3  13   0    3.80    0.50
  13   3   0    3.40    0.50
  -3  13   0    4.60    0.40
  13   2   0   27.30    1.70
  -2  13   0   22.70    0.90
  -2  13   0   23.90    1.40
  13   2   0   23.30    1.00
   1 -13   0    0.60    0.30
  -1  13   0    0.20    0.20
  -1  13   0    0.10    0.30
  13   1   0    0.10    0.30
  13   1   0    0.50    0.20
  13   0   0    6.40    0.50
   0 -13   0    5.80    0.70
   0  13   0    6.00    0.50
  13   0   0    6.30    0.70
   0  13   0    7.20    0.60
  -1 -13   0   14.00    1.00
  13  -1   0   15.80    1.30
   1  13   0   14.70    0.90
  13  -1   0   14.70    0.70
   1  13   0   14.80    0.70
  13  -2   0    3.10    0.70
   2  13   0    4.80    0.40
 -13   2   0    3.70    0.60
   2  13   0    5.30    0.80
  13  -3   0   29.60    1.50
 -13   3   0   26.10    1.40
   3  13   0   27.60    1.00
   3  13   0   29.60    1.30
 -13   4   0   16.20    1.10
  13  -4   0   14.40    1.00
   4  13   0   13.60    0.60
   5  13   0    2.00    0.40
  13  -5   0    2.70    0.50
   6  13   0   17.00    0.90
  13  -6   0   17.30    1.00
  -7 -13   0    9.80    0.80
   7  13   0    9.50    0.60
  13  -7   0    9.50    0.70
  -8 -13   0    7.00    0.70
  13  -8   0    8.90    0.60
   8  13   0    8.50    0.50
 -13   8   0    8.70    0.70
   9  13   0   11.70    0.60
  -9 -13   0   10.90    0.70
 -13   9   0   10.90    0.80
 -10 -13   0   18.40    0.80
 -13  10   0   19.90    0.90
  -8  14   0    0.20    0.30
  14   8   0    0.20    0.20
 -14  -8   0    0.20    0.30
   7 -14   0    0.00    0.20
  -7  14   0    0.50    0.20
  -7  14   0    0.10    0.20
 -14  -7   0    0.30    0.30
  14   7   0    0.20    0.20
  -6  14   0    3.90    0.40
 -14  -6   0    3.00    0.50
  14   6   0    3.00    0.40
   6 -14   0    4.10    0.40
  -5  14   0    0.60    0.30
 -14  -5   0    1.00    0.40
  -4  14   0   38.40    1.40
  14   4   0   39.00    1.50
  -3  14   0    0.20    0.20
  14   3   0    0.70    0.30
  -2  14   0    9.40    0.70
  14   2   0    9.60    0.70
  14   1   0    5.60    0.60
  -1  14   0    6.10    0.60
   0  14   0   29.00    1.20
   0 -14   0   28.40    1.30
  14   0   0   28.30    1.30
   1  14   0   11.90    0.70
  14  -1   0   11.30    0.80
  -1 -14   0   11.80    0.80
   2  14   0   42.50    1.60
  14  -2   0   44.00    1.70
  -2 -14   0   41.70    1.80
   3  14   0    0.40    0.20
 -14   3   0    0.40    0.30
  -3 -14   0    0.30    0.30
  14  -3   0    0.20    0.30
 -14   4   0    3.70    0.50
  14  -4   0    3.70    0.50
   4  14   0    4.90    0.50
  -4 -14   0    4.60    0.60
  -5 -14   0    0.70    0.40
  14  -5   0    0.90    0.30
 -14   5   0    0.90    0.30
  -6 -14   0    1.30    0.30
  14  -6   0    1.10    0.30
   6  14   0    1.30    0.30
 -14   6   0    1.20    0.30
 -14   7   0    1.30    0.30
  14  -7   0    1.10    0.20
   7  14   0    1.10    0.20
  -7 -14   0    1.00    0.30
  -8 -14   0    2.80    0.40
   8  14   0    3.10    0.30
 -14   8   0    3.10    0.40
  -9 -14   0    0.40    0.30
 -15  -7   0    2.20    0.40
   6 -15   0    0.90    0.20
  15   6   0    0.50    0.20
 -15  -6   0    1.00    0.30
 -15  -5   0    0.10    0.30
  15   5   0    0.20    0.20
   5 -15   0   -0.30    0.20
  -5  15   0    0.10    0.20
 -15  -4   0    0.40    0.30
  15   4   0    0.60    0.20
  -4  15   0    0.40    0.20
 -15  -3   0    0.20    0.30
  -3  15   0    0.00    0.20
  15   3   0    0.10    0.20
  -2  15   0    0.00    0.30
 -15  -2   0    0.90    0.30
  15   2   0    0.50    0.20
  -2  15   0    0.30    0.20
  -1  15   0    0.10    0.20
 -15  -1   0    0.00    0.30
  15   1   0   -0.10    0.20
  15   0   0    0.50    0.20
 -15   0   0    0.20    0.30
   0  15   0    0.40    0.20
   1  15   0    0.10    0.20
  -1 -15   0   -0.20    0.20
  15  -1   0    0.30    0.20
  15  -2   0    0.90    0.30
  -2 -15   0    0.20    0.20
   2  15   0    0.20    0.20
  15  -3   0    4.70    0.50
   3  15   0    4.30    0.40
  -3 -15   0    4.20    0.50
   4  15   0    2.10    0.30
  15  -4   0    2.20    0.30
  -4 -15   0    1.60    0.30
   5  15   0    2.80    0.30
  -5 -15   0    3.00    0.40
  15  -5   0    3.50    0.30
  -6 -15   0   14.30    0.70
   6  15   0   14.50    0.60
  -7 -15   0    0.20    0.20
   7  15   0    0.20    0.30
 -16  -4   0    4.10    0.40
   4 -16   0    5.30    0.40
 -16  -3   0   11.40    0.60
 -16  -2   0    1.50    0.30
  16   2   0    2.00    0.20
  -2  16   0    1.60    0.20
  16   1   0   10.30    0.50
  -1  16   0   10.30    0.50
   0  16   0    7.10    0.40
   0  16   0    5.60    0.60
  16   0   0    7.60    0.40
   1  16   0    0.00    0.30
  16  -1   0    0.10    0.10
   1  16   0   -0.10    0.10
   2  16   0    2.80    0.50
   3  16   0    0.10    0.10
   3  16   0    0.10    0.30
   4  16   0    8.20    0.70
   5  16   0    0.20    0.20
  -1   1  -1 3340.47   93.69
   1   1   1 3643.34   94.49
   1  -1   1 3607.84   93.89
   2   1   1 7183.28  188.58
   2   0  -1 2967.70   79.89
   0  -2  -1 2911.91   80.69
  -2   0  -1 3066.59   79.69
   0  -2   1 2965.40   81.79
  -2  -2  -1 1426.76   41.60
   2  -2  -1 1464.15   40.20
   2  -2   1 1446.96   41.50
  -2  -2   1 1428.76   42.90
  -3  -2  -1   79.89    4.90
   2  -3  -1   85.89    4.50
   2  -3   1   77.19    5.60
  -3  -2   1   83.59    6.00
   1  -3  -1  520.15   16.80
  -3  -1  -1  490.75   15.30
   1  -3   1  488.05   18.40
  -3  -1   1  509.35   18.10
  -3   0  -1 2868.71   74.19
   0  -3  -1 2794.32   78.49
   0  -3   1 2640.94   78.19
  -3   1  -1  111.69    4.90
  -3   1  -1  115.09    4.00
  -1  -3  -1  119.19    7.10
   3  -1  -1  124.79    5.20
  -1  -3   1  110.69    7.10
   3  -2  -1 2106.69   58.39
  -2  -3  -1 2097.59   62.09
  -2  -3   1 2234.78   63.49
  -3  -3  -1  148.19    8.40
   3  -3  -1  151.08    6.40
  -3  -3   1  162.08   10.50
   3  -4  -1  226.28    9.10
  -4  -3  -1  217.88   10.90
  -4  -3   1  234.28   12.40
  -4  -2  -1  775.52   25.20
   2  -4  -1  813.52   25.00
  -4  -2   1  796.42   31.90
   2  -4   1  802.92   28.30
  -4  -1  -1  408.16   13.20
   1  -4   1  380.16   16.90
  -4  -1   1  393.86   15.90
  -4   0  -1  297.97    9.80
   0  -4  -1  301.37   14.20
  -4   0  -1  288.37    9.40
   0  -4   1  284.47   14.00
  -1  -4  -1  104.99    7.50
  -1  -4   1  103.09    8.00
   4  -2  -1  804.72   23.80
  -2  -4  -1  819.02   29.10
  -2  -4   1  836.02   29.90
   4  -3  -1 2037.30   55.79
  -3  -4  -1 2039.20   61.49
  -3  -4   1 2031.40   62.99
   4  -4  -1  312.57   11.10
  -4  -4  -1  327.37   15.40
  -4  -4   1  301.17   16.30
   4  -5  -1   29.60    2.70
  -5  -4  -1   28.30    4.30
  -5  -4   1   24.90    4.50
  -5  -3  -1 1340.27   42.60
   3  -5  -1 1347.27   40.10
  -5  -3   1 1382.66   45.40
  -5  -2  -1 1079.09   33.50
   2  -5  -1 1138.89   34.10
   2  -5   1 1038.40   37.60
  -5  -2   1 1061.99   36.60
  -5  -1  -1  316.67   11.30
   1  -5   1  284.47   15.50
  -5  -1   1  294.47   14.00
   0  -5  -1  390.66   18.30
  -5   0  -1  388.66   12.50
  -5   0  -1  381.36   12.70
   0  -5   1  370.96   18.20
  -1  -5  -1 2233.08   68.79
  -2  -5  -1 1137.39   39.30
  -2  -5   1 1092.99   39.90
  -3  -5  -1 1584.44   50.89
  -3  -5   1 1467.65   51.49
   5  -4  -1  183.48    6.90
  -4  -5  -1  205.58   12.70
  -4  -5   1  201.08   13.70
  -5  -5  -1   26.40    4.80
   5  -5  -1   28.80    2.20
   5  -5   1   27.60    1.40
  -5  -5   1   25.50    1.40
   5   5   1   28.20    1.30
  -5   5   1   26.80    1.20
  -5  -5   1   30.70    5.10
   6   5  -1  470.65   12.90
   5  -6  -1  439.26   15.20
  -6  -5  -1  472.65   22.10
  -6  -5   1  460.65   24.50
  -5   6   1  479.55   12.90
   6   5   1  485.95   13.10
   5  -6   1  466.25   13.10
  -6  -5   1  487.45   13.30
  -6  -4  -1   75.49    6.90
   4  -6  -1   81.49    5.20
  -6  -4   1   79.29    2.80
   4  -6   1   77.39    2.80
  -6  -4   1   73.39    8.10
  -4   6   1   78.09    2.60
   4  -6   1   81.09    4.30
   6   4   1   80.29    2.80
   3  -6  -1  137.29    7.80
  -6  -3  -1  128.49    8.50
  -6  -3   1  139.59   10.40
  -3   6   1  142.29    4.30
  -6  -2  -1  912.81   30.20
   2  -6  -1  934.51   31.10
   2  -6   1  950.70   36.30
  -6  -2   1  949.40   34.30
  -6  -1  -1 1157.18   36.00
  -6  -1  -1 1248.28   36.50
   1  -6   1 1236.98   44.10
  -6  -1   1 1205.58   40.60
  -6   0  -1 1104.19   31.30
  -6   0  -1 1051.39   32.20
   0  -6  -1 1098.39   40.40
   0  -6   1 1124.39   41.10
  -6   0   1 1129.99   37.90
  -1  -6  -1 1721.13   56.09
  -6   1  -1 1651.43   47.10
  -1  -6   1 1592.44   56.09
  -2  -6  -1 1813.52   60.09
  -2  -6   1 1817.72   61.49
  -3  -6  -1  313.07   17.80
   6  -3   1  347.27    9.40
  -3  -6   1  298.87   18.40
  -4  -6  -1  178.68   12.80
  -4  -6   1  168.68    5.50
  -6   4   1  169.18    5.10
   4   6   1  180.38    5.20
  -4  -6   1  182.88   14.00
   6  -4   1  166.58    5.30
  -5  -6  -1  247.68   16.00
   5   6  -1  241.48    7.10
   5   6   1  252.27    7.30
  -6   5   1  256.47    7.20
  -5  -6   1  249.08    7.60
  -5  -6   1  258.37   17.70
   6  -5   1  250.67    7.40
  -6  -6  -1   38.50    5.80
   6   6  -1   37.10    1.60
   6  -6   1   41.40    1.80
  -6  -6   1   37.90    6.70
   6   6   1   38.00    1.70
  -6  -6   1   38.40    1.90
  -6   6   1   39.40    1.60
   7   6  -1   31.90    1.40
   7   6  -1   31.00    1.20
  -7  -6  -1   34.80    7.00
  -6   7  -1   32.10    1.30
   7   6   1   32.30    1.40
   6  -7   1   31.90    1.60
  -6   7   1   31.50    1.30
  -7  -6   1   25.30    6.40
  -6   7   1   30.90    1.40
  -6   7   1   30.30    1.30
   7   6   1   33.30    1.60
  -7  -6   1   31.30    1.70
  -7  -5  -1  319.97   18.30
   7   5  -1  346.47    9.90
  -5   7  -1  376.16    9.80
  -7  -5   1  344.27   21.50
   7   5   1  354.56   10.10
  -7  -5   1  358.56   10.40
  -5   7   1  371.66   10.00
   5  -7   1  350.86   10.20
   4  -7  -1   63.79    4.80
  -7  -4  -1   60.89    6.40
   7   4  -1   58.99    2.20
  -7  -4   1   58.89    2.40
   7   4   1   61.89    2.30
  -7  -4   1   51.09    7.20
   4  -7   1   60.19    2.40
   4  -7   1   63.79    4.30
  -4   7   1   58.29    2.10
   7   3  -1  765.82   19.90
   3  -7  -1  716.83   25.90
  -7  -3  -1  687.83   26.60
   3  -7   1  739.73   20.00
  -7  -3   1  731.93   30.60
   7   3   1  731.63   19.90
  -3   7   1  736.63   19.60
   2  -7  -1  155.18    9.50
  -7  -2  -1  149.69    8.70
  -2   7   1  149.09    5.10
   2  -7   1  154.48    5.00
  -7  -2   1  158.28    4.80
   7   2   1  159.68    5.20
   2  -7   1  162.58   12.80
  -7  -2   1  175.38   11.90
  -7  -1  -1  757.82   24.20
  -7  -1  -1  720.23   24.30
  -7  -1   1  744.73   20.20
   1  -7   1  725.23   20.40
   1  -7   1  767.22   33.10
   7   1   1  737.63   20.20
  -7  -1   1  751.82   29.30
  -1   7   1  774.82   20.10
  -7   0  -1  525.05   18.20
  -7   0   1  559.64   23.40
   0   7   1  566.84   14.80
   7   0   1  541.05   15.00
  -7   0   1  539.05   14.90
   0  -7   1  553.84   27.20
   0  -7   1  533.45   15.20
  -1  -7  -1  590.74   28.40
  -7   1  -1  600.84   20.10
  -1  -7   1  642.14   29.80
   7  -1   1  622.54   16.70
  -1  -7   1  577.14   17.00
   1   7   1  622.24   16.60
  -7   1   1  628.84   16.60
  -7   2  -1  353.86   14.00
  -2  -7  -1  369.76   20.70
  -7   2   1  347.67    9.80
  -2  -7   1  344.77   10.20
   7  -2   1  313.47   10.10
   2   7   1  365.86   10.10
  -2  -7   1  374.06   23.00
   3   7  -1   56.29    1.90
  -3  -7  -1   56.39    8.40
   7  -3   1   49.20    2.10
  -7   3   1   52.29    2.00
  -3  -7   1   49.10    2.40
  -3  -7   1   49.80    7.40
   3   7   1   53.19    2.00
  -4  -7  -1  361.86   21.20
   4   7  -1  366.16   10.20
  -7   4   1  367.76   10.20
  -4  -7   1  380.96   22.90
  -4  -7   1  366.46   10.70
   4   7   1  365.86   10.30
   7  -4   1  361.46   10.40
  -5  -7  -1   87.39    9.30
   5   7  -1   83.19    2.90
  -5  -7   1   80.19   10.10
  -7   5   1   89.29    2.90
  -5  -7   1   86.19    3.30
   5   7   1   85.19    3.00
   7  -5   1   87.29    3.10
   6   7  -1   42.20    1.60
  -7   6  -1   42.40    1.60
   6   7  -1   41.50    1.70
  -6  -7  -1   46.80    8.90
   6   7  -1   40.50    1.50
  -7   6   1   42.60    1.60
  -6  -7   1   38.70    2.00
  -6  -7   1   35.60    8.30
   7  -6   1   39.70    1.90
  -7   6   1   41.90    1.50
   6   7   1   42.40    1.60
  -7   6   1   41.30    1.70
   6   7   1   42.80    1.80
   7   7  -1  417.96   11.60
  -7   7  -1  427.76   11.50
   7   7  -1  418.56   11.50
  -7  -7  -1  396.76   23.20
   7   7  -1  419.76   11.40
  -7   7  -1  425.76   11.30
   7   7   1  417.46   11.60
   7   7   1  430.46   11.90
  -7  -7   1  444.76   12.60
   7   7   1  409.36   11.50
  -7   7   1  433.76   11.80
  -7   7   1  416.16   11.50
   7  -7   1  409.76   12.00
  -7  -7   1  394.76   26.20
  -7   7   1  411.06   11.40
  -7   8  -1  135.29    3.90
   8   7  -1  121.19    3.90
   8   7  -1  119.09    3.70
   8   7  -1  129.29    3.90
  -7   8   1  129.09    3.80
   8   7   1  122.09    3.90
   8   7   1  128.69    4.30
  -8  -7   1  119.19    4.40
  -8  -7   1  116.99   13.30
  -7   8   1  129.79    4.10
  -7   8   1  127.89    3.90
   8   7   1  118.69    3.90
   7  -8   1  126.79    4.30
  -6   8  -1   27.50    1.20
   8   6  -1   29.20    1.30
  -8  -6  -1   32.70    8.00
   8   6  -1   30.60    1.30
  -6   8  -1   28.60    1.10
   8   6  -1   28.20    1.20
   8   6   1   30.10    1.30
   6  -8   1   28.20    1.50
  -6   8   1   27.90    1.40
  -6   8   1   30.40    1.30
  -6   8   1   27.60    1.20
   8   6   1   29.40    1.60
  -8  -6   1   27.00    1.80
   8   6   1   28.70    1.30
  -8  -6   1   21.40    5.70
   8   5  -1   58.29    2.20
  -8  -5  -1   44.30    8.20
  -5   8  -1   57.09    1.80
   8   5  -1   55.49    2.10
   8   5  -1   56.59    1.90
   8   5   1   54.59    2.30
  -8  -5   1   58.99    8.70
  -8  -5   1   54.19    2.40
  -5   8   1   54.29    1.90
   5  -8   1   57.29    2.40
  -5   8   1   56.29    2.10
   8   5   1   52.09    2.40
  -5   8   1   52.59    1.90
   8   5   1   55.79    2.00
   4  -8  -1  211.58   10.80
  -8  -4  -1  195.68   12.90
  -4   8  -1  197.38    5.80
   8   4  -1  206.78    6.00
   8   4  -1  201.88    6.10
  -8  -4   1  209.38    6.00
   8   4   1  216.68    6.40
   4  -8   1  211.18    6.30
  -4   8   1  214.78    6.10
  -4   8   1  202.48    5.90
   8   4   1  199.78    6.00
  -4   8   1  203.48    5.80
  -8  -4   1  210.48    6.40
  -8  -4   1  200.58   15.20
   8   4   1  204.38    6.00
  -8  -3  -1  100.09    8.60
   3  -8  -1  113.29    8.10
   8   3  -1  112.49    3.60
  -3   8  -1  114.09    3.50
  -8  -3   1  114.59   10.50
   8   3   1  115.49    3.90
  -8  -3   1  118.19    3.90
   3  -8   1  112.79    3.90
  -3   8   1  120.29    3.70
   8   2  -1  204.48    6.20
  -8  -2  -1  205.88   11.30
  -2   8  -1  205.38    6.10
   2  -8  -1  211.68   12.20
  -8  -2  -1  220.78   11.10
   8   2   1  211.58    6.50
   2  -8   1  229.48   16.70
   2  -8   1  211.98    6.60
  -8  -2   1  224.68   14.60
  -8  -2   1  215.08    6.50
  -2   8   1  225.28    6.30
  -8  -1  -1  116.99    6.40
   1  -8  -1  117.79    9.20
   8   1  -1  108.19    3.60
  -1   8  -1  106.99    3.50
   8   1   1  114.99    3.80
  -8  -1   1  117.29    9.80
   1  -8   1  111.79   11.80
  -8  -1   1  115.39    3.80
  -1   8   1  113.49    3.60
   1  -8   1  115.49    4.00
   0   8  -1  207.88    5.90
   8   0  -1  203.48    6.00
  -8   0   1  211.58   13.30
   0  -8   1  198.28    6.40
  -8   0   1  200.98    6.10
   0  -8   1  216.58   16.60
  -1  -8  -1  230.08   17.00
   1   8  -1  231.38    6.70
  -1  -8   1  248.58   18.30
  -8   1   1  227.78    6.90
   8  -1   1  234.88    7.00
  -8   1   1  232.28   14.40
  -1  -8   1  236.78    7.20
  -2  -8  -1   47.50    7.00
   8  -2   1   49.99    2.10
   2   8   1   49.50    2.00
  -8   2   1   60.29    2.10
  -2  -8   1   42.90    7.60
  -2  -8   1   47.40    2.30
   3   8  -1  187.08    5.50
  -3  -8  -1  177.48   15.00
   3   8   1  192.38    5.70
  -8   3   1  185.18    5.70
  -3  -8   1  180.98    6.10
   8  -3   1  193.98    5.90
  -3  -8   1  205.98   16.90
   4   8  -1  372.16   10.20
   8  -4  -1  390.46   10.60
   4   8  -1  365.56   10.40
  -4  -8  -1  354.96   22.60
  -8   4   1  372.96   10.30
   4   8   1  375.06   10.30
  -4  -8   1  372.36   11.00
  -8   4   1  375.36   10.50
   8  -4   1  374.16   10.70
  -4  -8   1  364.56   24.60
   4   8   1  375.36   10.30
  -8   4   1  371.36   10.20
   4   8   1  376.36   10.60
  -5  -8  -1  245.38    7.40
   5   8  -1  235.38    7.10
  -5  -8  -1  251.87   18.40
   5   8  -1  251.17    7.10
   5   8  -1  239.98    6.80
  -8   5  -1  257.57    7.00
   5   8   1  246.38    7.00
  -8   5   1  248.18    7.00
  -8   5   1  240.48    6.90
  -5  -8   1  241.48    7.70
  -5  -8   1  258.57   19.80
   5   8   1  252.17    7.30
   8  -5   1  243.38    7.50
   6   8  -1  430.56   11.60
  -6  -8  -1  405.96   24.60
   6   8  -1  430.96   11.90
  -8   6  -1  422.46   11.60
   6   8  -1  418.16   11.40
   8  -6  -1  421.96   11.80
   8  -6  -1  399.86   11.90
  -8   6   1  415.56   11.50
  -6  -8   1  409.76   26.90
   6   8   1  424.56   11.60
  -8   6   1  427.66   11.60
   8  -6   1  425.96   12.10
   6   8   1  430.96   12.00
   6   8   1  419.66   11.60
  -8   6   1  434.66   11.90
  -8   7  -1   29.30    1.30
   7   8  -1   29.10    1.30
   8  -7  -1   27.10    1.50
   8  -7  -1   28.80    1.40
   7   8  -1   32.60    1.20
   7   8  -1   30.20    1.30
  -7  -8  -1   23.00    7.50
   7   8   1   29.80    1.30
   7   8   1   28.70    1.60
  -8   7   1   27.50    1.30
  -7  -8   1   26.60    1.70
   8  -7   1   27.50    1.60
  -8   7   1   28.40    1.50
  -8   7   1   26.70    1.20
  -7  -8   1   50.19    8.60
   7   8   1   30.50    1.40
   8   8  -1  210.48    5.90
  -8   8  -1  208.88    6.10
   8  -8  -1  207.58    6.20
   8   8  -1  215.78    6.10
  -8  -8  -1  203.78   16.50
   8   8   1  211.48    6.10
   8  -8   1  206.18    6.40
  -8   8   1  208.98    6.30
  -8   8   1  204.98    6.00
  -8  -8   1  198.08   18.50
  -8   8   1  213.48    6.10
   8   8   1  210.08    6.20
   8   8   1  210.08    6.50
   8  -9  -1    2.60    0.50
  -9  -8  -1    4.30    0.80
   8  -9  -1    2.90    0.60
  -8   9  -1    2.30    0.40
   9   8  -1    2.80    0.50
   9   8  -1    2.60    0.30
   9   8   1    3.00    0.50
   9   8   1    2.00    0.40
   8  -9   1    2.20    0.50
  -8   9   1    2.30    0.40
  -8   9   1    2.20    0.40
   9   8   1    2.80    0.50
  -8   9   1    2.20    0.40
  -7   9  -1  142.49    4.30
   9   7  -1  138.29    4.10
   9   7  -1  143.99    4.40
  -9  -7  -1  128.79   13.20
  -7   9   1  146.19    4.20
   9   7   1  138.49    4.30
  -7   9   1  142.19    4.30
   9   7   1  142.89    4.70
  -7   9   1  140.69    4.50
   9   7   1  138.59    4.40
   7  -9   1  140.99    4.60
   9   6  -1  238.48    7.00
  -9  -6  -1  227.48   16.20
   9   6  -1  238.18    6.70
  -6   9  -1  249.28    6.90
  -6   9   1  250.17    7.20
   9   6   1  241.48    7.10
  -6   9   1  249.58    6.80
  -6   9   1  249.58    6.90
  -9  -6   1  219.18   19.00
   9   6   1  242.08    7.00
   6  -9   1  242.98    7.30
   9   6   1  244.78    7.40
  -9  -6   1  238.88    7.50
  -5   9  -1   24.60    1.10
  -9  -5  -1   21.20    4.50
  -5   9  -1   21.60    0.90
   9   5  -1   21.70    1.20
   9   5  -1   23.10    1.00
   9   5  -1   22.90    1.20
   9   5   1   22.20    1.20
  -5   9   1   22.80    1.10
   9   5   1   25.40    1.50
  -5   9   1   24.80    1.30
   5  -9   1   23.00    1.40
  -9  -5   1   22.10    1.50
  -5   9   1   25.40    1.10
  -9  -5   1   21.30    7.30
   9   5   1   25.70    1.30
  -4   9  -1   45.20    1.60
   9   4  -1   43.20    1.60
   9   4  -1   41.50    1.80
   9   4  -1   44.40    1.80
  -9  -4  -1   46.00    5.90
   9   4   1   45.10    1.80
  -9  -4   1   42.80    7.80
   9   4   1   45.30    1.80
   4  -9   1   44.00    2.00
  -9  -4   1   44.20    1.80
  -4   9   1   43.80    1.70
  -4   9   1   46.20    1.60
   9   4   1   44.90    2.10
  -4   9   1   47.00    1.90
   3  -9  -1  157.88   10.40
   9   3  -1  146.69    4.70
  -9  -3  -1  155.68   10.10
  -3   9  -1  146.39    4.50
  -3   9  -1  142.99    4.30
  -3   9  -1  151.78    4.50
   9   3  -1  150.58    4.40
   9   3  -1  155.28    4.70
   9   3   1  150.08    4.70
   3  -9   1  153.88    4.90
  -3   9   1  156.28    4.70
  -9  -3   1  149.69   13.20
  -3   9   1  150.98    4.50
  -9  -3   1  160.98    5.00
  -3   9   1  148.19    4.40
  -9  -3   1  155.48    5.00
   9   2  -1   58.99    2.00
   9   2  -1   58.79    2.20
  -2   9  -1   59.69    1.90
  -2   9  -1   58.99    2.10
  -2   9  -1   60.99    2.00
   2  -9  -1   58.99    6.00
   9   2  -1   58.69    2.20
  -9  -2   1   58.29    2.40
   2  -9   1   60.29    2.40
  -9  -2   1   52.39    7.30
  -9  -2   1   56.49    2.00
   9   2   1   56.89    2.20
  -2   9   1   57.89    2.00
   1  -9  -1  477.85   22.20
   9   1  -1  468.55   12.90
   9   1  -1  457.05   12.90
  -1   9  -1  450.35   12.70
  -1   9  -1  475.25   12.70
   9   1   1  481.25   13.20
  -1   9   1  488.05   13.00
  -9  -1   1  462.85   23.60
  -9  -1   1  446.36   12.70
   9   1   1  456.55   12.90
   1  -9   1  457.65   27.40
  -1   9   1  468.35   12.60
   1  -9   1  466.65   13.20
  -9  -1   1  467.65   13.10
   9   0  -1  398.86   11.40
   9   0  -1  416.26   11.40
   0  -9  -1  408.06   21.00
   0   9  -1  419.86   11.20
   0   9  -1  403.46   11.20
  -9   0   1  402.46   11.60
   0   9   1  404.86   11.40
  -9   0   1  420.06   11.20
   0   9   1  404.06   11.20
  -9   0   1  395.16   20.90
   0   9   1  399.76   11.10
   9   0   1  425.96   11.70
   9   0   1  407.66   11.40
   0  -9   1  393.96   25.50
   0  -9   1  415.96   11.80
   9  -1  -1   99.89    3.40
   9  -1  -1  103.69    3.40
   1   9  -1  104.79    3.20
   1   9  -1   99.69    3.30
   1   9  -1  107.89    3.20
  -1  -9   1  107.89   12.50
  -9   1   1  107.39    9.90
   9  -1   1  107.69    3.70
   1   9   1  105.59    3.50
  -9   1   1  102.09    3.50
   9  -1   1  101.09    3.40
   1   9   1   96.49    3.20
  -1  -9   1  100.59    3.70
  -9   1   1  103.69    3.20
   1   9   1  102.19    3.20
   2   9  -1   42.60    1.60
   2   9  -1   41.20    1.60
   2   9  -1   41.40    1.50
   9  -2  -1   41.60    1.80
  -2  -9  -1   60.29    8.00
   9  -2   1   41.20    2.30
  -9   2   1   40.50    1.80
  -9   2   1   36.20    5.90
   9  -2   1   41.90    1.80
  -9   2   1   42.50    1.60
  -2  -9   1   41.90    2.00
   2   9   1   40.10    1.60
  -2  -9   1   50.29    8.20
   3   9  -1   89.09    2.80
   3   9  -1   83.49    2.90
   3   9  -1   87.99    2.70
   9  -3  -1   94.69    3.40
  -3  -9  -1   89.09   10.80
  -9   3   1   87.49    2.90
  -3  -9   1   86.79   12.40
   9  -3   1   85.89    3.00
  -9   3   1   85.29    2.80
   3   9   1   87.19    3.10
   3   9   1   84.19    2.80
  -3  -9   1   84.69    3.30
   9  -3   1   87.99    3.20
   3   9   1   85.29    2.80
   4   9  -1   77.69    2.50
   4   9  -1   75.59    2.60
  -4  -9  -1   74.89   10.40
  -9   4  -1   74.19    2.50
   4   9  -1   75.69    2.40
   9  -4  -1   75.09    2.70
  -4  -9   1   75.79    3.10
  -4  -9   1   57.49   11.70
   4   9   1   73.79    2.80
   9  -4   1   78.09    3.00
   4   9   1   75.19    2.50
  -9   4   1   75.89    2.80
  -9   4   1   76.49    2.60
   4   9   1   77.59    2.50
   9  -4   1   75.19    2.70
  -9   4   1   74.79    2.50
   5   9  -1   35.50    1.40
   5   9  -1   33.60    1.40
  -5  -9  -1   35.10    1.70
   9  -5  -1   31.30    1.50
   5   9  -1   34.50    1.30
  -5  -9  -1   36.50    8.80
  -9   5  -1   33.60    1.40
   9  -5   1   35.40    1.80
   5   9   1   35.10    1.70
   5   9   1   35.70    1.50
  -9   5   1   35.60    1.50
  -9   5   1   35.00    1.60
  -5  -9   1   51.59   11.20
  -9   5   1   33.80    1.40
   5   9   1   35.60    1.40
  -5  -9   1   34.40    1.90
   9  -6  -1    0.40    0.30
  -6  -9  -1    0.20    0.30
   6   9  -1    0.40    0.30
  -6  -9  -1    2.10    5.20
   6   9  -1    0.30    0.20
  -9   6  -1    0.60    0.20
   6   9  -1    1.60    0.40
  -9   6   1    0.70    0.30
  -9   6   1    0.60    0.30
   6   9   1    1.20    0.40
   6   9   1    1.00    0.30
  -9   6   1    1.10    0.40
  -6  -9   1   11.40    5.10
   9  -6   1    0.70    0.40
   6   9   1    0.70    0.40
  -7  -9  -1   19.30    9.40
  -9   7  -1   22.60    1.10
   7   9  -1   24.20    1.20
   7   9  -1   21.50    1.00
   9  -7  -1   25.90    1.30
  -7  -9  -1   22.90    1.40
   7   9   1   24.10    1.40
   7   9   1   25.00    1.20
   7   9   1   23.90    1.20
   9  -7   1   22.20    1.40
  -9   7   1   24.40    1.20
  -7  -9   1   33.20   12.80
  -9   7   1   23.70    1.30
  -9   7   1   23.60    1.10
   8   9  -1  127.19    3.70
   8   9  -1  131.09    4.00
   9  -8  -1  123.59    4.20
  -9   8  -1  130.99    4.00
   9  -8  -1  131.49    4.20
  -8  -9  -1  130.49    4.50
  -9   8   1  128.19    4.20
   8   9   1  134.49    4.00
  -9   8   1  132.79    4.10
   8   9   1  128.59    4.10
   8   9   1  128.39    4.30
  -9   8   1  134.59    3.90
   9   9  -1   30.10    1.30
   9  -9  -1   29.60    1.50
  -9  -9  -1   29.80    1.70
  -9   9  -1   29.50    1.30
   9   9   1   27.60    1.50
   9   9   1   28.40    1.40
  -9   9   1   30.40    1.40
  -9   9   1   29.70    1.20
  -9   9   1   30.60    1.40
   9   9   1   30.40    1.30
 -10  -9  -1   78.19    3.20
  -9  10  -1   85.19    2.70
   9 -10  -1   82.19    2.90
  10   9  -1   86.89    2.70
 -10  -9  -1   83.49    2.90
   9 -10  -1   81.69    2.70
  10   9   1   84.49    2.90
  10   9   1   84.29    2.80
  10   9   1   84.79    2.60
  -9  10   1   84.19    2.80
  -9  10   1   82.49    2.50
  -8  10  -1   23.30    1.10
 -10  -8  -1   20.50    1.70
  10   8  -1   24.30    1.20
 -10  -8  -1   22.30    1.50
  -8  10   1   23.90    1.20
  -8  10   1   22.60    1.20
  10   8   1   22.90    1.20
  10   8   1   21.70    1.30
  -8  10   1   22.80    1.20
  10   8   1   24.10    1.10
  10   7  -1   27.20    1.10
  10   7  -1   28.60    1.30
  -7  10  -1   30.40    1.30
 -10  -7  -1   31.30    1.50
  10   7   1   29.60    1.30
  10   7   1   29.70    1.60
  -7  10   1   30.20    1.20
  -7  10   1   29.10    1.40
  -7  10   1   29.80    1.30
  -6  10  -1  137.19    4.10
  10   6  -1  132.89    4.20
  10   6  -1  132.79    3.90
  -6  10   1  137.19    4.20
  10   6   1  134.59    4.30
  10   6   1  135.49    4.50
  -6  10   1  134.99    4.30
  -6  10   1  137.59    4.00
  10   6   1  133.89    4.20
  10   5  -1  133.09    4.20
  10   5  -1  143.99    4.50
  -5  10  -1  133.29    4.10
  10   5   1  132.19    4.30
  -5  10   1  136.99    4.00
  10   5   1  133.19    4.20
   5 -10   1  125.79    4.40
 -10  -5   1  142.19   16.30
  10   5   1  133.19    4.50
  -5  10   1  134.09    4.30
  -5  10   1  136.59    4.10
  -4  10  -1   55.99    1.90
  10   4  -1   50.69    2.00
  10   4  -1   51.89    1.80
  -4  10  -1   53.09    1.70
  10   4   1   50.69    2.30
  -4  10   1   53.69    2.20
  10   4   1   51.09    2.00
 -10  -4   1   63.09   11.50
  10   4   1   50.49    2.10
 -10  -4   1   53.69    2.40
  -4  10   1   53.69    1.90
  -4  10   1   53.79    2.00
   4 -10   1   53.19    2.20
  -3  10  -1  374.96   10.30
  10   3  -1  390.66   10.80
  10   3  -1  380.06   10.40
  -3  10  -1  397.76   10.60
   3 -10   1  366.66   11.00
 -10  -3   1  393.86   10.70
  -3  10   1  383.96   10.60
  10   3   1  383.76   10.70
  -3  10   1  381.86   10.50
 -10  -3   1  355.36   22.70
 -10  -3   1  382.66   11.20
  -3  10   1  392.46   10.90
  10   3   1  390.66   10.90
  10   3   1  396.46   11.20
   2 -10  -1  107.99    9.40
  -2  10  -1  104.69    3.30
  10   2  -1  105.69    3.20
  -2  10  -1  100.79    3.10
   2 -10  -1   99.99    3.60
  10   2  -1  105.49    3.50
  -2  10   1  105.79    3.20
   2 -10   1  104.39    3.70
  10   2   1  104.99    3.50
 -10  -2   1  100.29    3.70
  10   2   1  108.59    3.80
 -10  -2   1   87.99   11.10
 -10  -2   1  104.29    3.30
  -2  10   1  107.39    3.30
  -2  10   1  105.79    3.50
   1 -10  -1  548.05   25.50
  10   1  -1  567.14   15.30
  -1  10  -1  557.44   14.90
  -1  10  -1  573.34   15.10
   1 -10  -1  551.74   15.30
  -1  10  -1  557.94   15.10
  10   1  -1  549.05   15.00
   1 -10   1  548.05   15.50
  10   1   1  553.14   15.40
 -10  -1   1  564.24   15.60
 -10  -1   1  541.25   27.30
  10   1   1  560.94   15.70
  -1  10   1  575.14   15.40
  -1  10   1  541.85   15.10
   1 -10   1  582.74   32.30
 -10  -1   1  554.24   15.10
  -1  10   1  549.74   15.00
   0  10  -1  350.96    9.80
  10   0  -1  364.76   10.00
   0 -10  -1  330.47   20.50
   0  10  -1  361.06    9.70
 -10   0  -1  340.87   10.10
   0  10  -1  354.66    9.60
  10   0  -1  344.17    9.60
   0  10   1  364.66   10.10
   0  10   1  360.26    9.70
  10   0   1  354.66   10.30
 -10   0   1  347.07   20.40
  10   0   1  352.66   10.00
 -10   0   1  356.26    9.70
   0 -10   1  326.77   24.00
   0  10   1  348.17    9.80
 -10   0   1  353.56   10.20
   0 -10   1  352.76   10.30
  -1 -10  -1   10.10    3.00
  10  -1  -1   10.10    0.80
  10  -1  -1    8.30    0.60
   1  10  -1    9.90    0.60
   1  10  -1    9.50    0.70
   1  10  -1    9.10    0.70
  10  -1   1    8.70    1.00
   1  10   1    8.30    0.70
 -10   1   1   17.80    5.50
 -10   1   1    9.50    0.70
   1  10   1    8.30    0.80
  -1 -10   1    8.70    5.30
  -1 -10   1    8.80    0.90
 -10   1   1   10.40    0.90
   1  10   1    9.20    0.70
   2  10  -1  112.49    3.40
  10  -2  -1  112.09    3.40
  10  -2  -1  115.19    3.80
   2  10  -1  115.19    3.60
  -2 -10   1  125.09   14.00
  -2 -10   1  110.69    4.00
 -10   2   1  114.29    3.90
   2  10   1  115.29    3.50
  10  -2   1  113.29    3.80
   2  10   1  118.99    3.90
 -10   2   1  115.39    3.50
  10  -2   1  118.59    4.10
   2  10   1  111.39    3.50
 -10   2   1  107.09   11.30
   3  10  -1  111.09    3.20
   3  10  -1  109.39    3.40
   3  10  -1  100.89    3.40
  10  -3  -1  115.29    3.70
  10  -3   1  107.69    3.90
 -10   3   1   87.69   10.80
   3  10   1  107.49    3.40
 -10   3   1  108.29    3.40
  -3 -10   1   97.29   14.10
  -3 -10   1  106.29    3.80
 -10   3   1  108.49    3.70
   3  10   1  112.29    3.40
   3  10   1  112.09    3.70
  10  -3   1  108.59    3.70
   4  10  -1    0.60    0.30
  10  -4  -1    1.50    0.50
   4  10  -1    1.20    0.30
   4  10  -1    1.60    0.40
   4  10   1    0.80    0.40
  10  -4   1    1.20    0.50
 -10   4   1    1.20    0.40
 -10   4   1   -3.60    3.30
   4  10   1    1.10    0.30
  10  -4   1    1.00    0.40
 -10   4   1    0.60    0.30
  -4 -10   1    2.20    0.60
  -4 -10   1   -0.20    4.50
   4  10   1    1.30    0.30
 -10   4   1    0.80    0.30
  -5 -10  -1   58.09    2.40
  10  -5  -1   62.09    2.40
   5  10  -1   62.69    2.20
 -10   5   1   59.69    2.40
   5  10   1   62.29    2.20
  -5 -10   1   58.29   13.00
 -10   5   1   59.99    2.10
  10  -5   1   64.59    2.50
 -10   5   1   62.49    2.30
   5  10   1   61.99    2.50
   5  10   1   63.29    2.20
  -6 -10  -1  133.39    4.50
  -6 -10  -1  115.19   12.40
   6  10  -1  129.69    3.80
 -10   6  -1  131.19    4.00
   6  10  -1  129.59    4.00
  10  -6  -1  129.59    4.20
  10  -6   1  129.89    4.30
 -10   6   1  130.79    4.90
 -10   6   1  135.59    4.00
   6  10   1  134.89    4.40
  10  -6   1  130.69    4.50
 -10   6   1  134.79    4.10
  -6 -10   1  111.19   16.20
   6  10   1  136.99    4.00
   6  10   1  138.09    4.10
  -7 -10  -1   11.10    0.90
  10  -7  -1   12.00    0.90
   7  10  -1   13.20    0.80
 -10   7  -1   11.40    0.80
   7  10  -1   10.80    0.60
   7  10   1   11.10    0.80
  10  -7   1   11.40    1.00
 -10   7   1   12.40    0.70
 -10   7   1   12.80    1.00
   7  10   1   11.10    0.90
   7  10   1   11.20    0.80
 -10   7   1   12.30    0.90
  10  -7   1   10.10    1.00
   8  10  -1    1.10    0.30
  -8 -10  -1    1.70    0.70
 -10   8  -1    0.70    0.50
   8  10   1    0.70    0.30
   8  10   1    0.60    0.30
  10  -8   1    1.00    0.40
 -10   8   1    1.20    0.40
   8  10   1    0.80    0.30
  -9 -10  -1   57.79    2.40
  -9 -10  -1   57.19    2.30
 -10   9  -1   58.39    2.00
   9  10  -1   59.79    2.10
  10  -9  -1   59.19    2.10
   9  10   1   61.89    2.10
  10  -9   1   59.99    2.30
   9  10   1   59.09    2.00
   9  10   1   57.39    2.20
 -10   9   1   58.39    2.10
  -9 -10   1   59.09    2.40
 -10   9   1   57.09    1.80
  10 -10  -1   19.20    1.00
  10  10  -1   19.80    0.90
 -10 -10  -1   19.40    1.20
 -10 -10  -1   18.20    1.10
  10 -10   1   20.30    1.10
 -10 -10   1   18.10    1.10
 -10  10   1   20.00    1.00
  10  10   1   19.80    0.90
  10  10   1   19.20    1.00
  11  10  -1    1.80    0.30
 -11 -10  -1    2.00    0.30
 -11 -10  -1    1.40    0.40
 -10  11   1    1.60    0.30
 -11 -10   1    1.50    0.40
 -11 -10   1    1.70    0.40
  10 -11   1    1.60    0.40
   9 -11  -1    7.60    0.70
  -9  11  -1    7.40    0.50
 -11  -9  -1    8.60    0.80
  11   9  -1    7.60    0.60
 -11  -9  -1    7.60    0.60
   9 -11  -1    6.60    0.50
   9 -11   1    8.20    0.70
  11   9   1    8.00    0.50
  11   9   1    7.20    0.60
  -9  11   1    7.70    0.60
 -11  -8  -1   12.20    1.10
   8 -11  -1   11.50    0.90
   8 -11  -1   12.20    0.80
  11   8  -1   12.70    0.80
  -8  11  -1   12.70    0.70
 -11  -8  -1   10.40    0.80
  11   8   1   11.70    0.80
  11   8   1   11.00    0.90
  -8  11   1   11.90    0.60
  11   8   1   13.10    0.80
  -8  11   1   12.40    0.80
   7 -11  -1   31.40    1.40
  11   7  -1   30.60    1.50
  -7  11  -1   34.70    1.40
 -11  -7  -1   34.00    2.40
 -11  -7  -1   32.50    1.40
  11   7   1   30.70    1.50
  11   7   1   31.00    1.50
  -7  11   1   33.10    1.20
  -6  11  -1    7.50    0.60
  11   6  -1    7.20    0.70
  11   6   1    7.50    0.70
  -6  11   1    8.00    0.60
  -6  11   1    7.30    0.70
  11   6   1    7.40    0.80
  -6  11   1    8.10    0.70
  11   6   1    7.30    0.70
  -5  11  -1  111.49    3.50
  11   5  -1  111.59    3.60
  11   5   1  111.29    3.70
  -5  11   1  109.19    3.40
  11   5   1  113.69    3.60
  -5  11   1  112.79    3.50
  11   5   1  110.69    3.90
  -5  11   1  111.79    3.70
  -4  11  -1  110.99    3.40
  11   4  -1  109.89    3.60
  11   4  -1  106.59    3.20
  -4  11   1  110.69    3.30
  -4  11   1  109.89    3.50
  11   4   1  110.09    3.90
  -4  11   1  108.59    3.60
  11   4   1  105.59    3.50
  11   4   1  109.59    3.60
  11   3  -1    6.80    0.50
  11   3  -1    8.10    0.80
  -3  11  -1    7.50    0.60
  11   3   1    7.80    0.80
   3 -11   1    6.50    0.80
  11   3   1    7.60    0.80
  -3  11   1    7.00    0.80
  -3  11   1    8.40    0.70
  11   3   1    7.90    1.00
  -3  11   1    7.70    0.60
  11   2  -1   29.20    1.10
  -2  11  -1   27.80    1.10
  -2  11  -1   32.20    1.30
  11   2  -1   31.70    1.50
   2 -11  -1   30.60    1.40
   2 -11  -1   32.30    6.40
  -2  11   1   31.30    1.40
  11   2   1   32.40    1.70
 -11  -2   1   30.40    1.70
  -2  11   1   32.40    1.30
   2 -11   1   29.60    1.50
  11   2   1   30.50    1.50
  -2  11   1   31.70    1.50
  11   1  -1   11.70    0.70
   1 -11  -1    6.70    3.70
   1 -11  -1   11.70    0.90
  -1  11  -1   11.50    0.60
 -11  -1   1   12.30    1.10
  -1  11   1   14.40    1.00
  -1  11   1   12.00    0.90
   1 -11   1   14.30    1.00
 -11  -1   1   11.60    0.80
  11   1   1   12.60    1.10
   0 -11  -1   29.00    6.60
   0 -11  -1   34.60    1.60
 -11   0  -1   31.40    1.60
   0  11  -1   33.10    1.20
  11   0  -1   32.80    1.20
   0 -11   1   33.50    1.70
 -11   0   1   31.40    1.70
  11   0   1   35.70    1.80
 -11   0   1   33.00    1.40
   0  11   1   36.70    1.60
 -11   1  -1    7.40    0.80
  11  -1  -1    7.70    0.50
   1  11  -1    8.10    0.50
  -1 -11  -1   10.10    3.80
 -11   1   1    8.30    0.80
  -1 -11   1   15.40    7.50
  11  -1   1    7.60    0.90
   1  11   1    8.60    0.80
   1  11   1    8.30    0.80
 -11   1   1    7.10    0.90
  11  -1   1    6.90    1.00
   2  11  -1   68.99    2.30
  -2 -11  -1   71.69    9.00
  11  -2  -1   67.09    2.50
  -2 -11   1   60.49   10.40
   2  11   1   65.19    2.30
   2  11   1   66.39    2.30
  11  -2   1   65.29    2.60
   2  11   1   65.29    2.50
 -11   2   1   63.19    2.60
 -11   2   1   64.39    2.40
  11  -2   1   72.39    2.80
   3  11  -1  139.39    4.10
  -3 -11  -1  153.58   15.10
  11  -3  -1  136.19    4.30
   3  11  -1  131.19    3.80
   3  11   1  133.39    4.10
   3  11   1  133.59    4.40
 -11   3   1  129.49    4.40
  11  -3   1  135.49    4.40
   3  11   1  136.59    4.10
 -11   3   1  131.09    4.00
  -3 -11   1  138.19   17.30
  11  -3   1  133.29    4.60
  -4 -11  -1   66.29    8.40
   4  11  -1   48.20    1.60
   4  11  -1   49.99    1.90
  11  -4  -1   47.50    2.00
  11  -4   1   49.20    2.20
  -4 -11   1   50.59   12.40
   4  11   1   51.09    1.90
  11  -4   1   51.99    2.20
   4  11   1   49.90    1.80
 -11   4   1   48.60    1.80
   4  11   1   48.20    2.10
 -11   4   1   46.80    2.30
  11  -5  -1   82.99    2.90
   5  11  -1   80.19    2.40
   5  11  -1   83.59    2.80
   5  11   1   84.59    2.70
  11  -5   1   86.79    3.10
   5  11   1   82.49    3.00
 -11   5   1   84.39    2.60
 -11   5   1   82.29    3.00
   5  11   1   83.69    2.80
  11  -5   1   80.29    3.10
   6  11  -1   55.49    2.00
  11  -6  -1   54.19    2.10
   6  11   1   57.09    2.10
 -11   6   1   52.99    2.10
  11  -6   1   52.69    2.20
  11  -6   1   55.89    2.30
   6  11   1   55.89    2.20
   6  11   1   56.19    2.00
 -11   6   1   54.29    1.90
   7  11  -1   75.39    2.70
  -7 -11  -1   74.29    2.80
  11  -7  -1   76.79    2.70
 -11   7   1   74.39    2.30
   7  11   1   76.49    2.70
   7  11   1   79.39    2.70
  -8 -11  -1   26.40    1.40
   8  11  -1   27.50    1.20
  -8 -11  -1   27.70    1.40
  11  -8  -1   28.10    1.20
   8  11   1   24.90    1.30
   8  11   1   27.60    1.10
   8  11   1   29.60    1.30
 -11   8   1   26.20    1.20
  11  -8   1   27.10    1.40
  -9 -11  -1   32.30    1.50
   9  11  -1   30.60    1.20
  -9 -11  -1   29.70    1.50
  11  -9  -1   31.00    1.30
   9  11   1   31.70    1.10
  -9 -11   1   28.90    1.40
 -11   9   1   30.90    1.30
  11  -9   1   32.20    1.40
   9  11   1   30.20    1.30
 -10 -11  -1   12.00    0.80
 -10 -11  -1   12.00    0.80
  10  11  -1   13.10    0.70
  11 -10   1   14.80    0.90
 -10 -11   1   11.50    1.00
 -11 -11  -1    7.00    0.50
 -11  11  -1    8.80    0.70
 -11 -11  -1    7.60    0.50
 -11 -11   1    7.60    0.50
  11 -11   1    8.60    0.60
  11  11   1    8.90    0.50
 -11  12  -1    7.50    0.60
  12  11   1    7.50    0.40
 -12 -10  -1    0.70    0.30
  12  10  -1    0.90    0.20
 -10  12  -1    0.60    0.30
 -10  12   1    0.50    0.20
 -12 -10   1    0.80    0.30
  12  10   1    0.70    0.20
 -12  -9  -1    2.20    0.50
  12   9  -1    2.30    0.30
   9 -12  -1    1.90    0.30
 -12  -9   1    2.30    0.50
 -12  -9   1    2.10    0.30
  -9  12   1    2.00    0.30
  12   9   1    2.00    0.30
   9 -12   1    1.70    0.30
  -8  12  -1    2.80    0.40
   8 -12  -1    3.10    0.50
  12   8  -1    3.40    0.40
 -12  -8  -1    3.90    0.70
   8 -12   1    2.70    0.40
  12   8   1    2.80    0.40
 -12  -8   1    2.70    0.50
  -8  12   1    3.30    0.40
  12   8   1    3.30    0.40
  -7  12  -1    1.00    0.30
   7 -12  -1    1.00    0.40
  12   7  -1    1.40    0.30
 -12  -7  -1    1.30    0.50
  -7  12   1    1.20    0.30
  12   7   1    1.10    0.30
  12   7   1    0.90    0.40
  -7  12   1    0.80    0.20
  12   7   1    1.30    0.40
 -12  -6  -1   26.50    1.60
  -6  12  -1   26.80    1.20
  12   6  -1   27.90    1.20
  12   6   1   25.80    1.30
  12   6   1   26.90    1.20
  -6  12   1   25.30    1.20
  12   6   1   25.50    1.30
  -6  12   1   27.20    1.10
  -5  12  -1  116.39    3.60
  12   5   1  117.49    3.90
  12   5   1  115.29    3.80
  -5  12   1  108.69    3.60
  -5  12   1  115.69    3.50
  -4  12  -1   87.49    4.60
  -4  12  -1   97.69    3.10
  12   4  -1  102.09    3.30
  12   4   1   98.49    3.50
  12   4   1   99.79    3.40
  12   4   1  101.49    3.20
  -4  12   1   95.49    3.20
  -4  12   1   98.69    3.20
  -4  12   1  100.49    3.00
  -3  12  -1   39.00    1.50
  12   3  -1   37.20    1.60
  12   3   1   39.30    1.90
  12   3   1   37.60    1.70
  -3  12   1   39.70    1.60
  -3  12   1   38.50    1.50
  -3  12   1   38.00    1.70
  12   3   1   38.50    1.60
  12   2  -1   40.70    1.70
  -2  12  -1   40.30    1.60
   2 -12  -1   36.30    1.60
  12   2   1   41.10    1.80
  -2  12   1   39.90    1.80
  12   2   1   39.50    1.90
  -2  12   1   43.40    1.60
  12   2   1   39.70    1.70
  -2  12   1   40.30    1.50
  12   1  -1   92.69    3.20
  -1  12  -1   92.59    3.00
   1 -12  -1   92.69    3.20
  -1  12   1   95.79    2.90
  -1  12   1   89.69    3.00
 -12  -1   1   89.79    2.90
  12   1   1   91.29    3.30
  -1  12   1   92.69    3.20
  12   1   1   93.89    3.50
  12   1   1   94.69    3.10
   0  12  -1   22.80    1.10
   0 -12  -1   21.20    1.30
  12   0  -1   23.80    1.30
 -12   0   1   21.60    1.00
  12   0   1   24.30    1.40
   0  12   1   23.10    1.10
  12   0   1   22.60    1.30
   0  12   1   22.30    1.30
   0  12   1   22.20    1.10
 -12   1  -1  164.88    5.40
   1  12  -1  175.38    5.10
  -1 -12  -1  171.98    5.40
  12  -1  -1  174.18    5.30
   1  12   1  172.28    5.30
 -12   1   1  167.88    5.00
  12  -1   1  174.38    5.60
  12  -1   1  171.98    5.40
   1  12   1  174.38    5.00
  12  -2  -1    8.60    0.80
 -12   2  -1    8.10    0.80
  -2 -12  -1    9.80    0.90
   2  12  -1    8.50    0.70
  12  -2   1    7.50    0.90
  12  -2   1    8.20    0.90
 -12   2   1    8.30    0.60
   2  12   1    9.30    0.70
   2  12   1    9.10    0.70
   2  12   1    8.50    0.80
   3  12  -1   26.70    1.20
 -12   3  -1   25.90    1.50
  12  -3  -1   25.10    1.30
   3  12   1   26.40    1.20
 -12   3   1   24.80    1.10
   3  12   1   27.70    1.40
   3  12   1   26.10    1.20
  12  -3   1   24.70    1.40
  12  -3   1   24.60    1.50
   4  12  -1    9.10    0.70
  12  -4  -1   11.10    0.90
  12  -4   1    9.50    0.90
  12  -4   1    9.20    0.90
   4  12   1    9.60    0.70
 -12   4   1    9.60    0.70
   4  12   1    9.30    0.70
   4  12   1    9.10    0.80
  12  -5  -1   14.40    1.00
 -12   5   1   11.60    0.70
   5  12   1   12.90    0.90
   6  12  -1   50.99    1.80
  12  -6  -1   51.79    1.90
  -6 -12  -1   49.90    2.20
   6  12   1   48.90    1.90
  12  -6   1   49.99    2.10
   6  12   1   48.60    1.70
   6  12   1   47.80    1.80
  12  -7  -1   58.89    2.00
   7  12  -1   58.29    2.00
  -7 -12  -1   59.09    2.30
   7  12   1   57.89    1.90
   7  12   1   57.69    2.00
   7  12   1   53.69    2.00
  12  -7   1   56.99    2.20
  12  -8  -1    0.20    0.20
   8  12  -1    0.20    0.20
  -8 -12  -1    0.10    0.30
  12  -8   1    0.20    0.30
   8  12   1    0.10    0.20
  -9 -12  -1    7.90    0.70
 -12   9  -1    8.90    0.80
   9  12  -1    8.60    0.50
   9  12   1    8.80    0.60
  12  -9   1    9.40    0.70
 -12  10  -1    5.10    0.60
  10  12  -1    4.60    0.40
 -10 -12  -1    4.00    0.40
  12 -10   1    4.10    0.50
 -10 -12   1    4.50    0.50
  10  12   1    4.90    0.40
 -12  11  -1    2.90    0.40
  11  12   1    2.20    0.30
 -12  11   1    2.20    0.30
 -10  13  -1    1.30    0.30
  13  10   1    2.30    0.30
 -10  13   1    1.40    0.30
  -9  13  -1   16.10    0.80
  13   9  -1   16.40    0.60
 -13  -9  -1   15.80    0.90
 -13  -9   1   14.50    0.90
  -9  13   1   15.60    0.90
   9 -13   1   17.10    0.70
  13   9   1   17.30    0.70
 -13  -8  -1    0.40    0.30
  -8  13  -1    0.30    0.30
   8 -13  -1    0.30    0.40
  -8  13  -1    0.00    0.20
  13   8  -1    0.10    0.20
  -8  13   1    0.50    0.20
 -13  -8   1    0.10    0.30
   8 -13   1   -0.10    0.20
  13   8   1    0.30    0.20
 -13  -7  -1    1.80    0.50
   7 -13  -1    2.40    0.40
  13   7  -1    2.70    0.40
  -7  13  -1    2.50    0.30
  13   7   1    2.60    0.40
  -7  13   1    1.90    0.40
  13   6  -1    0.50    0.20
 -13  -6  -1    0.80    0.40
  -6  13  -1    0.50    0.20
  -6  13   1    0.20    0.20
  13   6   1    0.00    0.20
  -5  13  -1    2.20    0.30
  13   5  -1    2.00    0.40
 -13  -5  -1    2.00    0.60
  13   5   1    2.40    0.50
  -5  13   1    1.70    0.30
  -5  13   1    1.80    0.30
  13   5   1    1.60    0.40
  13   5   1    1.90    0.30
  -4  13  -1   24.40    1.10
  13   4  -1   22.20    1.10
  -4  13   1   24.30    1.00
  13   4   1   23.50    1.20
  13   4   1   22.30    1.00
  13   4   1   22.80    1.20
  -4  13   1   22.60    1.10
  13   3  -1   11.90    0.80
  -3  13  -1   12.70    0.80
  -3  13  -1   11.10    1.10
  -3  13   1   12.40    0.70
  13   3   1   11.50    0.90
  13   3   1   12.10    0.90
  13   3   1   12.10    0.80
  -3  13   1   10.70    0.80
  -3  13   1   11.90    0.80
  13   2  -1   25.50    1.30
  -2  13  -1   25.10    1.10
  13   2   1   26.40    1.40
  -2  13   1   25.40    1.10
  -2  13   1   24.50    1.60
  13   2   1   25.60    1.80
  13   2   1   25.50    1.20
  -2  13   1   24.80    1.20
  13   1  -1    2.60    0.50
   1 -13  -1    3.40    0.50
  -1  13  -1    3.10    0.40
   1 -13   1    3.00    0.50
  -1  13   1    4.20    0.50
  -1  13   1    2.70    0.50
  13   1   1    2.70    0.50
  13   1   1    3.00    0.50
   0 -13  -1   39.50    1.70
  13   0  -1   43.50    2.00
   0  13  -1   40.50    2.10
  13   0   1   42.10    1.70
  13   0   1   41.10    1.80
   0  13   1   39.10    1.70
  -1 -13  -1   35.30    1.70
   1  13  -1   38.30    1.50
  13  -1  -1   38.00    1.60
 -13   1  -1   36.80    1.70
  13  -1   1   36.10    1.70
  13  -1   1   36.60    1.50
   1  13   1   38.30    1.50
   1  13   1   36.60    1.60
 -13   2  -1   18.60    1.10
   2  13  -1   19.40    1.00
  -2 -13  -1   19.60    1.20
  13  -2  -1   21.00    1.10
  13  -2   1   19.40    1.20
   2  13   1   19.70    1.00
  13  -2   1   20.80    1.20
   2  13   1   19.90    1.10
   2  13   1   20.30    0.90
  13  -2   1   19.80    1.00
 -13   3  -1    2.60    0.50
  -3 -13  -1    3.00    0.60
  13  -3  -1    3.50    0.50
   3  13  -1    2.80    0.40
   3  13   1    2.50    0.40
   3  13   1    2.60    0.50
  13  -3   1    2.10    0.50
   3  13   1    3.80    0.50
 -13   4  -1   19.10    1.20
   4  13  -1   19.60    1.00
  -4 -13  -1   18.90    1.20
  13  -4  -1   19.10    1.00
   4  13   1   20.40    1.00
   4  13   1   19.40    1.00
   4  13   1   19.80    0.90
  13  -4   1   20.40    1.20
  13  -5  -1    1.00    0.30
 -13   5  -1    1.30    0.40
  -5 -13  -1    1.10    0.50
   5  13  -1    1.30    0.30
   5  13   1    1.00    0.30
  13  -5   1    0.60    0.40
   5  13   1    0.90    0.30
   5  13   1    0.80    0.20
   6  13  -1    7.70    0.60
  13  -6  -1    7.50    0.90
  -6 -13  -1    7.00    0.70
 -13   6  -1    8.00    0.80
   6  13   1    7.20    0.60
  13  -6   1    7.90    0.70
   6  13   1    7.30    0.50
 -13   7  -1    6.50    1.10
   7  13  -1    6.40    0.50
  -7 -13  -1    6.20    0.60
  13  -7  -1    7.20    0.50
   7  13   1    5.90    0.50
   7  13   1    5.40    0.40
  -8 -13  -1   16.10    0.90
   8  13  -1   16.10    0.70
 -13   8  -1   16.70    1.00
  13  -8   1   17.00    0.90
   8  13   1   18.00    0.80
   9  13  -1    7.90    0.70
 -13   9  -1   11.10    0.80
   9  13  -1   10.10    0.50
  -9 -13  -1    9.30    0.60
   9  13   1   11.30    0.60
  13  -9   1   11.30    0.60
  -9 -13   1   10.00    0.70
 -13  10  -1   13.20    0.70
 -10 -13  -1   10.80    0.50
 -13  10   1   12.70    0.70
  10  13   1   13.40    0.50
 -14  -8  -1    3.70    0.40
  14   8   1    3.80    0.40
 -14  -8   1    3.20    0.40
  -8  14   1    4.10    0.30
 -14  -7  -1    0.60    0.30
   7 -14  -1    0.60    0.30
  14   7  -1    0.50    0.20
 -14  -7   1    0.80    0.30
  -7  14   1    0.90    0.20
   7 -14   1    0.20    0.20
  14   7   1    0.40    0.20
   7 -14   1   -0.10    0.20
   6 -14  -1    4.30    0.60
 -14  -6  -1    4.70    0.60
  14   6  -1    4.80    0.40
  14   6   1    5.80    0.50
  -6  14   1    4.60    0.40
  -5  14  -1   14.20    0.70
 -14  -5  -1   14.80    1.50
  14   5  -1   14.70    0.70
 -14  -4  -1    4.00    0.70
  -4  14  -1    4.00    0.50
  14   4   1    2.60    0.30
  14   4   1    2.80    0.40
  -4  14   1    3.00    0.40
 -14  -3  -1   47.20    2.10
  -3  14  -1   51.79    1.70
  -3  14  -1   44.40    2.20
  14   3  -1   50.49    1.70
  14   3   1   51.19    1.60
  -3  14   1   46.70    1.50
  -3  14   1   47.60    1.70
  14   3   1   49.30    1.80
 -14  -2  -1    5.10    0.70
  14   2  -1    5.80    0.50
  -2  14  -1    4.80    0.80
  -2  14  -1    5.00    0.50
  14   2   1    5.70    0.50
  14   2   1    4.40    0.60
  -2  14   1    4.80    0.40
  -2  14   1    5.20    0.50
   1 -14  -1   33.10    1.40
 -14  -1  -1   36.80    1.70
  -1  14  -1   37.80    1.40
  14   1  -1   36.90    1.50
  14   1   1   37.00    1.30
  -1  14   1   34.80    1.20
  -1  14   1   37.00    1.40
  14   1   1   36.30    1.60
   0  14  -1    1.60    0.30
   0 -14  -1    1.70    0.40
 -14   0  -1    2.10    0.50
  14   0  -1    1.80    0.30
   0 -14   1    2.00    0.40
   0  14   1    1.70    0.40
  14   0   1    1.80    0.30
   0  14   1    2.30    0.30
  14   0   1    1.80    0.40
 -14   1  -1   19.20    1.10
   1  14  -1   20.90    0.90
  -1 -14  -1   20.40    1.10
  14  -1  -1   19.70    1.00
   1  14   1   20.70    1.00
   1  14   1   21.50    0.80
  14  -1   1   21.10    1.10
  14  -1   1   18.60    1.10
  -1 -14   1   19.30    1.00
  -2 -14  -1   10.70    0.80
   2  14  -1   12.10    0.70
  14  -2  -1   11.40    0.70
  14  -2   1   11.60    0.60
   2  14   1   12.50    0.70
  14  -2   1   12.30    0.90
   2  14   1   11.50    0.60
 -14   3  -1    3.40    0.50
  -3 -14  -1    4.20    0.60
   3  14  -1    3.30    0.40
  14  -3  -1    2.80    0.40
   3  14   1    2.80    0.40
  14  -3   1    4.00    0.50
 -14   4  -1    1.60    0.30
   4  14  -1    1.20    0.40
  -4 -14  -1    1.20    0.40
  14  -4  -1    0.60    0.20
 -14   4   1    1.50    0.40
   4  14   1    1.10    0.30
  14  -4   1    1.00    0.30
   4  14   1    1.10    0.20
  -5 -14  -1    9.00    0.80
  14  -5  -1    7.70    0.50
   5  14  -1    9.50    0.50
 -14   5  -1    8.10    0.70
 -14   5   1    6.80    0.60
  14  -5   1    8.40    0.70
  14  -6  -1    2.10    0.30
  -6 -14  -1    2.40    0.40
 -14   6  -1    2.40    0.40
   6  14  -1    2.60    0.30
 -14   6   1    2.60    0.50
  -6 -14   1    2.40    0.40
   6  14   1    2.30    0.30
  14  -6   1    2.30    0.40
  -7 -14  -1    7.40    0.60
   7  14  -1    8.10    0.40
 -14   7  -1    7.00    0.60
 -14   7   1    7.40    0.60
  14  -7   1    7.50    0.50
   7  14   1    8.00    0.50
  -7 -14   1    7.80    0.60
   8  14  -1    2.00    0.40
 -14   8  -1    1.80    0.30
  -8 -14  -1    2.60    0.40
   8  14   1    2.10    0.30
  -8 -14   1    1.90    0.30
  14  -8   1    2.00    0.20
 -14   8   1    1.70    0.30
  -9 -14  -1    2.10    0.30
  -9 -14   1    2.00    0.20
   9  14   1    2.70    0.30
 -15  -7  -1    8.90    0.60
  15   7   1   11.00    0.50
 -15  -7   1    8.90    0.60
 -15  -6  -1    1.60    0.40
   6 -15  -1    1.80    0.30
  -6  15   1    1.30    0.20
  15   6   1    1.10    0.20
 -15  -6   1    1.40    0.30
   5 -15  -1    0.00    0.20
 -15  -5  -1    0.20    0.30
  15   5   1    0.10    0.20
  -5  15   1   -0.10    0.10
 -15  -5   1    0.30    0.30
  15   4  -1    3.00    0.30
   4 -15  -1    2.50    0.40
 -15  -4  -1    3.00    0.50
  -4  15  -1    2.30    0.20
  15   4   1    2.50    0.40
  -4  15   1    2.40    0.30
  -3  15  -1   -0.10    0.20
 -15  -3  -1   -0.10    0.30
  15   3  -1   -0.20    0.20
  15   3   1    0.30    0.20
  -3  15   1    0.30    0.20
  -2  15  -1    1.80    0.50
  15   2  -1    2.10    0.30
 -15  -2  -1    1.80    0.40
  -2  15  -1    2.00    0.30
  -2  15   1    1.80    0.30
  15   2   1    1.30    0.30
 -15  -1  -1    6.10    0.60
  15   1  -1    7.50    0.50
  -1  15  -1    6.60    0.80
  -1  15  -1    6.80    0.40
  -1  15   1    7.40    0.50
  15   1   1    7.80    0.60
   0  15  -1    5.10    0.40
 -15   0  -1    3.70    0.50
   0 -15  -1    4.10    0.40
   0  15  -1    4.40    0.70
  15   0  -1    6.00    0.50
  15   0   1    4.60    0.50
   0  15   1    5.40    0.50
  15  -1  -1    4.50    0.40
  -1 -15  -1    4.20    0.40
   1  15  -1    4.90    0.40
 -15   1   1    4.10    0.40
  15  -1   1    4.50    0.50
   1  15   1    5.00    0.50
  -1 -15   1    5.00    0.50
  15  -2  -1    2.30    0.30
   2  15  -1    2.10    0.30
  -2 -15  -1    2.00    0.30
  15  -2   1    3.00    0.40
  -2 -15   1    1.80    0.30
   2  15   1    2.10    0.30
   3  15  -1    3.60    0.30
  15  -3  -1    3.10    0.30
  -3 -15  -1    3.40    0.40
   3  15   1    2.80    0.40
  15  -3   1    3.70    0.50
  -3 -15   1    3.20    0.40
  -4 -15  -1    2.30    0.40
   4  15   1    2.50    0.30
  15  -4   1    3.00    0.40
  -4 -15   1    3.30    0.40
   5  15  -1    9.50    0.40
  -5 -15  -1    9.20    0.60
  -5 -15   1   10.00    0.60
  15  -5   1   10.00    0.80
   5  15   1   10.10    0.50
  -6 -15  -1   -0.10    0.20
   6  15  -1    0.00    0.30
  15  -6   1    0.20    0.20
   6  15   1    0.00    0.10
  -6 -15   1    0.20    0.20
   7  15  -1    1.40    0.30
  -7 -15  -1    1.30    0.20
  -7 -15   1    1.50    0.30
   4 -16  -1    1.40    0.30
   4 -16   1    1.40    0.30
 -16  -4   1    1.30    0.30
  -4  16   1    1.30    0.20
   3 -16  -1    4.00    0.50
 -16  -3   1    3.00    0.30
  -3  16   1    3.40    0.30
  16   3   1    3.90    0.30
   2 -16  -1   18.50    0.90
  -2  16   1   17.40    0.70
  16   2   1   18.50    0.70
 -16  -2   1   14.50    0.80
   1 -16  -1    6.40    0.70
  16   1   1    6.40    0.50
  -1  16   1    6.30    0.50
   0 -16  -1    9.20    0.60
   0  16  -1    6.30    0.60
  16   0   1    9.00    0.50
  -1 -16  -1    0.20    0.20
   1  16  -1    0.10    0.30
   1  16   1    0.20    0.30
  16  -1   1    0.20    0.20
  -2 -16  -1   14.30    0.90
   2  16  -1   13.60    0.90
   2  16   1   15.20    0.60
  16  -2   1   15.50    0.70
   3  16  -1    1.40    0.40
   3  16   1    1.20    0.20
  16  -3   1    1.10    0.20
   4  16  -1    4.30    0.50
   4  16   1    5.80    0.40
   0   0  -2   -0.30    0.50
   1   0  -2  165.28    7.40
  -1   0  -2  159.38    7.10
   0   1  -2  174.08    7.40
   0  -1  -2  164.38    7.40
   0  -1   2  155.28    7.30
   1  -2   2 7897.21  210.28
   2   0  -2 2048.00   57.29
  -2   0  -2 2062.19   56.59
   0  -2  -2 1914.41   57.39
   0  -2   2 2030.30   58.39
   2   0   2 2125.19   54.29
   2  -1  -2 4721.03  124.09
  -2   1  -2 4772.22  123.09
  -1  -2  -2 4335.67  124.39
  -1  -2   2 4585.64  126.19
   2  -1   2 4590.64  122.09
  -2  -2  -2  476.85   17.00
   2  -2  -2  464.75   16.50
  -2   2  -2  491.45   15.60
  -2  -2   2  487.35   18.60
   2  -2   2  477.25   16.50
   2  -3  -2  931.41   29.60
  -3  -2  -2 1002.40   30.30
   2  -3   2  968.50   31.10
  -3  -2   2  926.81   32.50
  -3  -1  -2 3410.96   92.29
   1  -3  -2 3429.56   93.19
   1  -3   2 3392.06   94.89
  -3  -1   2 3260.47   95.39
   0  -3  -2 1245.28   38.00
  -3   0  -2 1274.77   36.10
   3   0  -2 1244.38   37.10
   0  -3   2 1229.48   39.40
   3  -1  -2 1380.26   40.80
  -1  -3  -2 1410.66   41.90
  -3   1  -2 1404.26   39.40
  -1  -3   2 1390.36   43.80
   3  -2  -2 2471.05   67.59
  -3   2  -2 2485.15   65.79
  -2  -3  -2 2328.07   68.89
   3  -2   2 2391.16   66.09
  -2  -3   2 2387.86   71.39
   3  -3  -2  830.42   26.20
  -3  -3  -2  818.62   27.60
  -3  -3   2  800.92   30.00
   3  -3   2  815.92   26.80
  -4  -3  -2 1606.74   49.00
   3  -4  -2 1602.04   47.50
   3  -4   2 1639.84   50.09
  -4  -3   2 1563.34   52.29
  -4  -2  -2  711.63   23.50
   2  -4  -2  662.73   23.20
   2  -4   2  679.63   25.50
  -4  -2   2  700.23   26.60
   1  -4  -2 2024.90   60.29
  -4  -1  -2 2099.79   58.99
   1  -4   2 2047.70   63.99
  -4  -1   2 2147.99   63.39
   0  -4  -2 1294.97   40.90
  -4   0  -2 1363.16   38.50
   0  -4   2 1356.36   44.00
  -1  -4  -2  419.36   16.90
  -4   1  -2  406.96   13.50
   4  -1  -2  433.36   15.30
  -1  -4   2  409.46   18.70
  -4   2  -2  348.57   11.70
   4  -2  -2  401.36   14.40
  -2  -4  -2  402.96   16.50
  -2  -4   2  398.26   18.60
  -3  -4  -2  756.52   27.20
   4  -3  -2  755.12   24.50
  -3  -4   2  759.92   30.00
  -4  -4  -2  303.77   14.60
   4  -4  -2  279.67   12.20
  -4  -4  -2  293.47   13.70
  -4  -4   2  305.17   16.70
   4  -5  -2  887.21   29.20
  -5  -4  -2  933.41   32.30
  -5  -4  -2  878.31   30.30
  -5  -4   2  863.61   24.10
  -5  -4   2  950.30   36.40
   4  -5   2  870.81   24.20
  -4   5   2  898.21   23.80
   3  -5  -2 1156.48   36.70
  -5  -3  -2 1170.18   38.00
   3  -5   2 1138.49   40.10
  -5  -3   2 1199.58   42.40
   2  -5  -2   16.60    2.70
  -5  -2  -2   20.70    2.90
   2  -5   2   22.80    5.10
  -5  -2   2   21.20    3.90
  -5  -1  -2  288.57   11.60
   1  -5  -2  272.67   13.00
   1  -5   2  268.97   15.10
  -5  -1   2  281.37   14.80
  -5   0  -2  610.04   19.30
   0  -5  -2  580.84   22.40
   0  -5   2  615.34   25.70
  -1  -5  -2 1108.39   37.40
  -5   1  -2 1120.79   32.10
  -1  -5   2 1176.68   41.40
  -2  -5  -2  704.93   26.50
   5  -2  -2  700.53   23.00
  -2  -5   2  716.73   29.60
  -3  -5  -2  582.34   23.70
   5  -3  -2  595.84   20.00
  -3  -5   2  601.54   27.00
  -4  -5  -2  358.16   17.20
   5  -4  -2  378.16   14.00
   5  -4   2  358.66   10.30
  -4  -5   2  371.96   20.30
  -4  -5   2  357.06   10.30
  -5   4   2  356.36   10.00
  -5  -5  -2   12.40    3.50
  -5  -5  -2   16.80    4.20
   5  -5  -2   16.40    2.50
   5  -5   2   14.90    1.00
  -5  -5   2   23.70    6.40
  -5   5   2   15.30    0.80
  -5  -5   2   16.30    1.10
  -6  -5  -2    3.30    1.60
  -6  -5  -2    5.30    2.20
   5  -6  -2    5.20    1.50
  -6  -5   2    3.40    0.60
   5  -6   2    3.50    0.60
  -6  -5   2    5.90    2.50
  -5   6   2    4.70    0.50
   6   5   2    3.10    0.50
   4  -6  -2   67.09    5.40
  -6  -4  -2   64.49    6.30
  -4   6   2   63.69    2.20
   6   4   2   61.59    2.40
  -6  -4   2   60.89    2.40
  -6  -4   2   73.09    8.50
   3  -6  -2  416.06   17.00
  -6  -3  -2  414.56   17.60
   3  -6   2  387.96   20.20
  -6  -3   2  406.76   11.40
  -6  -3   2  433.06   21.80
   6   3   2  397.76   11.40
   3  -6   2  405.56   11.70
   2  -6  -2 1652.73   52.49
  -6  -2  -2 1835.62   52.09
   2  -6   2 1672.03   57.69
  -6  -2   2 1667.83   45.40
  -6  -2   2 1775.92   57.29
   2  -6   2 1714.43   45.80
  -6  -1  -2  211.08   12.00
   1  -6  -2  215.08   11.80
   1  -6   2  228.08   14.60
  -6  -1   2  226.48   13.80
   0  -6  -2  323.07   15.30
  -6   0  -2  301.47   11.30
   0  -6   2  317.67   18.30
  -6   0   2  302.77   16.80
  -1  -6  -2  224.48   12.80
  -1  -6   2  248.88   16.00
  -2  -6  -2  435.76   20.50
  -2  -6   2  488.35   24.70
  -2  -6   2  477.15   13.30
  -6   2   2  488.35   12.90
   6  -3   2  409.96   11.30
  -6   3   2  394.36   11.00
  -3  -6   2  408.86   11.50
   3   6   2  388.16   11.10
  -4  -6  -2   41.60    5.50
  -6   4   2   48.00    1.70
  -4  -6   2   36.60    1.80
   6  -4   2   41.50    1.80
  -4  -6   2   39.00    6.20
   4   6   2   36.60    1.70
  -5  -6  -2   72.69    7.30
  -5  -6  -2   67.99    7.30
  -6   5   2   64.89    2.30
   6  -5   2   61.49    2.50
   5   6   2   66.09    2.40
  -5  -6   2   62.99    8.90
  -5  -6   2   62.79    2.60
  -6  -6  -2   42.10    6.00
  -6  -6   2   40.90    2.00
  -6  -6   2   33.80    6.60
   6  -6   2   44.10    2.00
  -6   6   2   40.70    1.50
  -6   6   2   40.90    1.70
  -6   6   2   43.40    1.80
   6   6   2   43.30    1.90
  -6   7  -2    3.30    0.40
   7   6  -2    3.40    0.50
  -7  -6  -2    2.90    2.00
  -7  -6   2    3.10    3.20
   7   6   2    3.00    0.50
   7   6   2    2.70    0.50
  -6   7   2    2.80    0.40
  -6   7   2    2.20    0.40
   7   6   2    2.40    0.40
  -6   7   2    3.70    0.40
  -7  -6   2    2.60    0.60
   5  -7  -2  338.67   14.50
  -7  -5  -2  330.97   17.70
  -7  -5   2  329.87    9.80
   7   5   2  339.67    9.60
  -7  -5   2  325.27    9.30
  -7  -5   2  340.07   21.90
  -5   7   2  337.07    9.40
   5  -7   2  344.17    9.80
  -5   7   2  313.97    9.10
  -5   7   2  320.17    9.10
  -7  -4  -2  142.89   10.00
   4  -7  -2  146.79    9.00
   4  -7   2  137.69    4.70
  -7  -4   2  138.99    4.70
   7   4   2  141.79    4.60
  -7  -4   2  148.29   12.90
  -4   7   2  144.19    4.40
  -7  -3  -2   54.19    5.20
   3  -7  -2   60.29    5.40
   3  -7   2   51.19    2.30
   3  -7   2   46.90   12.60
  -7  -3   2   52.89    7.20
   7   3   2   51.59    2.10
  -3   7   2   53.59    2.00
  -7  -3   2   51.39    2.10
   2  -7  -2  373.96   17.20
  -7  -2  -2  397.86   16.20
  -7  -2   2  384.06   20.80
   2  -7   2  368.86   10.90
   7   2   2  362.16   10.60
   2  -7   2  377.96   21.30
  -7  -2   2  372.76   10.60
  -2   7   2  363.96   10.40
  -7  -1  -2  730.83   24.00
   1  -7  -2  711.23   27.80
  -7  -1   2  760.62   31.10
  -7  -1   2  731.53   19.80
  -1   7   2  719.83   19.70
   1  -7   2  728.33   20.20
   7   1   2  731.43   19.90
   1  -7   2  725.83   35.90
  -7   0  -2  850.81   25.50
   0  -7  -2  840.12   35.00
   0  -7   2  908.51   38.10
   0  -7   2  856.41   23.80
  -7   0   2  862.81   23.30
  -7   0   2  882.81   34.90
  -1  -7  -2   89.99    7.90
  -1  -7   2   83.99    3.30
   1   7   2   90.79    3.30
  -1  -7   2   87.99   10.00
  -7   1   2   85.79    2.90
   7  -1   2   82.29    3.00
  -2  -7  -2  526.15   23.90
  -2  -7   2  574.94   29.10
   7  -2   2  522.15   14.90
  -2  -7   2  533.35   15.20
  -7   2   2  541.65   14.80
   2   7   2  545.55   14.80
  -3  -7  -2   62.29    7.00
   7  -3   2   57.49    2.30
   3   7   2   62.99    2.30
  -7   3   2   57.69    2.20
  -3  -7   2   54.29    8.40
  -3  -7   2   58.89    2.50
  -4  -7  -2  122.59   10.50
   7  -4   2  117.59    4.10
   4   7   2  121.09    4.00
  -4  -7   2  124.39    4.40
  -7   4   2  121.09    3.90
  -4  -7   2  129.39   12.80
   5   7  -2  173.18    5.20
  -5  -7  -2  174.48   13.10
  -7   5   2  157.28    4.80
  -7   5   2  158.58    4.80
  -7   5   2  163.48    5.00
   7  -5   2  164.88    5.30
  -5  -7   2  159.08   15.50
   5   7   2  164.68    5.20
  -5  -7   2  172.58    5.60
   7  -6  -2   21.10    1.10
  -6  -7  -2   21.70    5.40
   6   7  -2   23.50    1.30
  -6  -7  -2   23.30    1.40
  -7   6  -2   21.40    1.00
   7  -6  -2   23.70    1.40
  -7   6   2   22.50    1.10
  -6  -7   2   22.40    1.50
   7  -6   2   23.90    1.40
   6   7   2   21.90    1.10
   6   7   2   21.80    1.30
  -7   6   2   23.50    1.20
  -6  -7   2   35.00    6.70
   6   7   2   23.00    1.40
  -7   7  -2  108.99    3.40
  -7  -7  -2  104.99   10.70
   7  -7  -2  105.39    3.80
   7   7  -2  109.99    3.40
  -7  -7  -2  112.29    4.00
   7  -7  -2  107.69    3.50
  -7   7   2  111.69    3.70
  -7  -7   2  108.49   13.30
   7   7   2  107.39    3.50
   7   7   2  107.79    3.50
  -7   7   2  112.79    3.50
   7   7   2  115.29    3.90
  -7  -7   2  107.89    4.10
   7  -7   2  116.19    4.00
  -8  -7  -2  108.69    4.00
  -8  -7  -2  105.89    3.60
   7  -8  -2  102.39    3.70
  -7   8  -2  106.39    3.30
  -8  -7  -2   98.39   10.40
   8   7  -2  104.79    3.30
   7  -8  -2  104.79    3.40
   8   7   2  106.39    3.80
   7  -8   2  107.49    3.90
  -8  -7   2  103.59    4.00
  -7   8   2  108.69    3.60
   8   7   2  105.49    3.70
  -7   8   2   97.39    3.70
   8   7   2  103.69    3.40
  -8  -7   2  117.09   14.40
  -6   8  -2  300.87    8.30
  -8  -6  -2  302.07   17.90
  -8  -6  -2  302.27    8.70
   8   6  -2  302.57    8.40
  -8  -6   2  291.17   22.20
  -8  -6   2  301.57    9.20
  -6   8   2  304.77    8.40
  -6   8   2  310.07    8.70
   8   6   2  302.57    8.90
   8   6   2  296.57    8.50
  -6   8   2  292.37    8.40
   6  -8   2  304.17    9.00
   8   6   2  292.17    8.50
  -8  -5  -2  105.39    3.50
  -8  -5  -2  108.69    9.20
   8   5  -2  108.09    3.30
  -5   8  -2  100.99    3.20
   8   5   2  105.29    3.70
  -8  -5   2  104.79    3.90
  -5   8   2  103.89    3.50
  -8  -5   2  112.79   12.10
   8   5   2  103.09    3.40
   5  -8   2  102.59    3.80
  -5   8   2  100.29    3.20
  -5   8   2  100.09    3.20
  -8  -5   2  103.69    3.40
   8   5   2  105.89    3.40
  -4   8  -2  163.68    4.80
  -8  -4  -2  166.68   11.10
   8   4  -2  173.28    4.90
   4  -8  -2  172.88   10.50
  -4   8   2  171.08    5.10
  -8  -4   2  170.98   15.10
   8   4   2  164.28    5.00
   8   4   2  169.98    5.40
  -4   8   2  144.59    5.00
   4  -8   2  169.88    5.50
  -4   8   2  167.58    4.90
  -8  -3  -2  253.07   18.20
   3  -8  -2  267.27   14.00
   3  -8   2  270.87    8.20
   8   3   2  265.47    8.00
  -3   8   2  269.47    7.70
  -8  -3   2  272.57   18.40
  -8  -3   2  265.37    7.60
  -8  -3   2  267.47    8.00
  -3   8   2  266.67    7.50
   2  -8  -2  102.09    8.10
  -8  -2  -2   87.49    6.50
  -8  -2   2   82.39    9.30
  -2   8   2   82.09    2.90
   2  -8   2   83.59    9.60
  -8  -2   2   78.59    3.00
   8   2   2   87.49    3.10
   2  -8   2   78.59    3.20
   1  -8  -2   36.20    5.20
  -8  -1   2   36.00    1.70
   1  -8   2   49.70    7.20
  -1   8   2   37.80    1.60
   1  -8   2   36.90    1.90
  -8  -1   2   29.30    5.80
   0  -8  -2  798.32   32.10
  -8   0   2  864.41   35.30
  -8   0   2  830.22   22.40
   0  -8   2  855.11   23.00
   8   0   2  850.11   22.60
   0  -8   2  793.12   38.00
   0   8   2  803.32   22.30
  -1  -8  -2  717.63   30.50
  -1  -8   2  776.22   20.80
  -8   1   2  763.92   33.10
   1   8   2  753.52   20.10
   8  -1   2  759.82   20.40
  -8   1   2  707.43   20.20
  -1  -8   2  717.53   35.80
  -2  -8  -2  110.39    9.80
   2   8   2  112.09    3.60
   8  -2   2  109.29    3.80
  -8   2   2  107.19    3.60
  -2  -8   2  111.09   12.50
  -2  -8   2  105.99    4.10
  -3  -8  -2  130.89   11.20
  -8   3   2  122.39    3.90
  -3  -8   2  130.39    4.70
   8  -3   2  131.29    4.40
  -8   3   2  124.59    3.80
   3   8   2  133.99    4.20
  -3  -8   2  136.39   13.90
  -8   3   2  128.19    4.20
   4   8  -2    9.90    0.70
   8  -4  -2    9.90    0.80
  -4  -8  -2   10.40    3.40
  -4  -8   2   12.40    4.90
   8  -4   2    9.90    0.90
   4   8   2    9.80    0.70
  -8   4   2   10.50    0.80
   4   8   2   10.30    0.90
  -5  -8  -2   37.80    6.80
   5   8  -2   46.20    1.70
  -5  -8  -2   47.60    2.10
  -8   5  -2   45.90    1.70
   8  -5  -2   45.90    2.00
   5   8   2   41.60    1.70
   5   8   2   44.00    1.70
  -8   5   2   43.30    1.70
  -8   5   2   42.70    1.90
  -5  -8   2   64.79   11.10
  -5  -8   2   44.60    2.30
   8  -5   2   45.50    2.10
   5   8   2   44.50    2.00
   8  -6  -2   36.50    1.60
   8  -6  -2   37.50    1.80
  -6  -8  -2   39.40    1.90
   6   8  -2   38.20    1.50
  -6  -8  -2   30.50    6.90
  -8   6  -2   36.30    1.40
  -8   6   2   36.60    1.50
  -8   6   2   37.90    1.70
   6   8   2   36.30    1.50
  -6  -8   2   40.30   10.90
   6   8   2   37.70    1.80
  -8   6   2   37.40    1.50
  -6  -8   2   36.50    2.10
   6   8   2   35.50    1.50
   8  -6   2   38.00    1.90
   8  -7  -2  349.37   10.50
  -7  -8  -2  368.26   10.80
  -8   7  -2  362.26   10.00
   8  -7  -2  350.96   10.20
   7   8  -2  364.26   10.10
  -7  -8  -2  354.86   21.40
   7   8   2  390.16   10.60
   7   8   2  371.56   10.60
   8  -7   2  374.06   10.80
  -8   7   2  371.36   10.50
   7   8   2  358.06   10.20
  -7  -8   2  371.66   26.60
  -7  -8   2  368.16   11.10
   8  -8  -2   32.50    1.70
   8   8  -2   36.40    1.50
  -8   8  -2   32.50    1.40
  -8  -8  -2   21.90    6.10
  -8  -8  -2   37.40    1.80
  -8  -8  -2   36.20    1.90
   8  -8  -2   34.30    1.50
  -8   8   2   34.50    1.50
   8  -8   2   36.60    1.90
  -8   8   2   35.80    1.40
   8   8   2   36.50    1.80
   8   8   2   36.50    1.50
   8   8   2   36.10    1.50
  -8   8   2   34.80    1.70
   9   8  -2   68.79    2.30
   8  -9  -2   67.29    2.70
  -9  -8  -2   71.29    2.60
  -8   9  -2   69.79    2.30
  -9  -8  -2   69.29    2.90
   8  -9  -2   66.89    2.30
  -8   9   2   68.69    2.30
   9   8   2   67.49    2.80
   9   8   2   68.69    2.50
  -8   9   2   70.29    2.60
   9   8   2   69.49    2.40
  -9  -8   2   66.19    3.00
   8  -9   2   70.89    2.80
  -8   9   2   69.09    2.40
   7  -9  -2    6.60    0.60
  -7   9  -2    5.50    0.50
   9   7  -2    6.50    0.60
  -9  -7  -2    6.00    0.70
   7  -9  -2    4.50    0.70
  -9  -7  -2    0.30    4.20
  -9  -7  -2    6.50    0.90
  -9  -7   2    4.80    6.70
   7  -9   2    6.70    0.80
   9   7   2    6.60    0.90
   9   7   2    5.60    0.70
  -9  -7   2    7.00    1.00
  -7   9   2    6.60    0.70
   9   7   2    7.80    0.70
  -7   9   2    8.10    0.70
  -7   9   2    5.50    0.60
  -9  -6  -2  142.99   12.90
  -9  -6  -2  158.88    5.30
   6  -9  -2  147.19    4.60
  -9  -6  -2  158.18    4.90
   9   6  -2  155.18    5.00
  -9  -6   2  155.58    5.40
  -6   9   2  156.38    4.70
   9   6   2  156.58    4.70
   9   6   2  155.08    5.10
   6  -9   2  156.78    5.20
  -6   9   2  154.48    4.90
  -6   9   2  150.08    4.50
  -9  -6   2  142.69   15.50
   9   6   2  151.58    4.90
   9   5  -2   51.69    1.90
  -9  -5  -2   61.89    8.00
  -5   9  -2   52.19    1.80
  -9  -5  -2   56.69    2.10
  -5   9   2   52.39    2.10
  -5   9   2   51.49    1.90
  -5   9   2   52.39    1.90
  -9  -5   2   49.90    2.00
   5  -9   2   53.49    2.40
  -9  -5   2   53.29    2.50
  -9  -5   2   44.20   10.10
   9   5   2   52.09    2.00
   9   5   2   51.89    2.10
   9   4  -2   70.99    2.40
  -9  -4  -2   72.59    8.20
  -4   9  -2   70.09    2.30
  -4   9  -2   72.19    3.30
  -9  -4   2   69.19    2.50
  -4   9   2   71.79    2.60
  -4   9   2   68.99    2.40
   4  -9   2   75.39    2.90
  -9  -4   2   67.79    2.90
   9   4   2   69.19    2.80
  -4   9   2   67.39    2.30
  -9  -4   2   70.99    9.90
   9   4   2   68.89    2.50
   3  -9  -2  134.79   10.10
   9   3  -2  139.09    4.10
  -3   9  -2  130.19    3.90
  -9  -3   2  132.09    4.10
  -3   9   2  130.79    4.00
   3  -9   2  134.49    4.60
  -9  -3   2  118.99   12.50
   9   3   2  134.89    4.20
  -9  -3   2  134.69    4.60
  -3   9   2  137.89    4.30
  -3   9   2  130.99    4.00
   9   3   2  133.99    4.60
   2  -9  -2  268.47    7.90
   2  -9  -2  263.57   15.20
   2  -9   2  269.07   19.30
  -2   9   2  264.87    7.60
  -9  -2   2  281.57    8.20
  -9  -2   2  276.27    7.70
  -2   9   2  275.87    7.60
   9   2   2  284.67    8.30
  -2   9   2  272.37    7.90
   2  -9   2  272.07    8.40
  -9  -2   2  271.57   18.90
   9   2   2  267.87    7.90
   1  -9  -2  122.19   10.30
   1  -9  -2  117.89    3.90
  -1   9  -2  119.69    3.60
   9   1  -2  121.89    3.80
  -9  -1   2  117.79   11.80
   9   1   2  121.79    4.20
   9   1   2  126.99    4.50
  -1   9   2  101.59    3.90
  -1   9   2  121.49    3.90
   1  -9   2  129.79   13.10
  -9  -1   2  126.59    4.20
   1  -9   2  124.19    4.40
  -9  -1   2  120.39    3.70
   0  -9  -2   48.60    2.00
  -9   0  -2   61.59    2.70
   9   0  -2   49.90    1.90
   0   9  -2   48.40    1.80
   0  -9  -2   48.50    6.00
   0   9   2   47.50    1.80
  -9   0   2   53.39    1.90
  -9   0   2   48.20    7.40
   0   9   2   47.00    2.00
   9   0   2   52.69    2.20
   0  -9   2   55.89    7.80
   0  -9   2   48.90    2.40
   0   9   2   49.70    2.00
  -9   0   2   56.99    2.30
   1   9  -2  162.38    4.70
  -1  -9  -2  156.08   12.40
  -9   1  -2  153.98    5.10
   9  -1  -2  165.38    4.90
   9  -1   2  165.98    5.30
  -9   1   2  160.18    4.80
   1   9   2  156.88    5.00
  -9   1   2  157.78   13.20
  -1  -9   2  172.18    5.70
  -9   1   2  164.28    5.20
  -1  -9   2  157.08   16.20
   1   9   2  164.48    5.10
  -2  -9  -2  260.97   17.10
   9  -2  -2  274.47    7.90
   2   9   2  280.37    8.10
   9  -2   2  269.37    8.00
   2   9   2  284.67    7.90
  -9   2   2  256.67   18.10
  -2  -9   2  282.27   21.70
  -9   2   2  272.97    7.80
   2   9   2  269.87    7.70
  -2  -9   2  288.07    8.70
  -9   2   2  284.97    8.20
   9  -2   2  271.47    8.30
  -9   2   2  281.47    7.80
   9  -3  -2  156.18    4.70
   3   9  -2  158.58    4.60
  -3  -9  -2  153.38    5.50
  -3  -9  -2  141.79   12.60
   3   9   2  152.58    4.60
   9  -3   2  161.18    5.20
   3   9   2  156.78    4.60
  -3  -9   2  159.98    5.50
  -9   3   2  150.38    4.60
  -9   3   2  157.88    5.00
  -9   3   2  151.28    4.70
   9  -3   2  154.18    4.90
   3   9   2  160.08    5.00
  -3  -9   2  159.78   16.80
   4   9  -2   44.90    1.70
  -4  -9  -2   40.70    6.90
   9  -4  -2   45.90    1.80
  -4  -9  -2   44.40    2.00
   9  -4   2   46.50    1.90
  -4  -9   2   39.50   10.90
  -4  -9   2   48.00    2.40
  -9   4   2   46.60    2.00
  -9   4   2   46.40    1.80
   9  -4   2   44.30    2.10
   4   9   2   45.60    2.00
   4   9   2   43.90    1.70
  -9   4   2   43.80    1.70
   4   9   2   47.10    1.70
   9  -5  -2  333.87    9.50
   5   9  -2  345.47    9.40
  -5  -9  -2  342.37   10.00
  -5  -9  -2  334.27   20.90
  -9   5   2  331.07    9.80
  -9   5   2  333.97    9.50
   5   9   2  340.37    9.50
   5   9   2  350.16    9.90
   9  -5   2  347.37   10.10
  -5  -9   2  316.07   25.40
  -5  -9   2  342.07   10.40
   5   9   2  344.57    9.50
  -9   5   2  334.97    9.40
  -6  -9  -2   75.19    9.50
   9  -6  -2   70.59    2.60
   9  -6  -2   68.09    2.70
  -6  -9  -2   75.89    3.00
   6   9  -2   68.59    2.70
  -6  -9   2   69.89    3.10
  -9   6   2   69.19    2.40
  -9   6   2   71.29    2.70
  -6  -9   2   89.89   11.80
   6   9   2   72.39    2.50
   6   9   2   72.79    2.60
   9  -6   2   72.99    3.00
  -9   6   2   70.49    2.50
   6   9   2   69.09    2.80
  -7  -9  -2   14.50    6.20
  -7  -9  -2   28.20    1.60
  -9   7  -2   28.00    1.20
  -7  -9  -2   27.20    1.50
   9  -7  -2   26.50    1.30
   9  -7  -2   26.70    1.50
   7   9  -2   27.90    1.20
   7   9   2   27.50    1.30
   9  -7   2   27.10    1.60
   7   9   2   29.30    1.60
  -7  -9   2   42.00    9.70
  -9   7   2   28.50    1.20
  -7  -9   2   25.80    1.80
  -9   7   2   27.90    1.30
  -9   7   2   27.30    1.50
   9  -8  -2   46.00    1.80
  -8  -9  -2   50.19    2.30
   9  -8  -2   43.50    2.00
  -9   8  -2   46.50    1.70
  -8  -9  -2   47.20    2.10
   8   9  -2   46.90    1.80
  -9   8   2   46.10    2.00
   8   9   2   48.10    1.80
  -8  -9   2   43.90    2.50
  -9   8   2   47.30    1.80
   8   9   2   47.30    1.90
   8   9   2   47.40    2.10
   9  -8   2   48.90    2.20
  -9   8   2   50.09    1.80
   9  -9  -2   50.69    2.10
  -9   9  -2   51.99    1.80
   9   9  -2   54.19    1.90
  -9  -9  -2   53.09    2.20
  -9  -9  -2   51.49    2.40
  -9   9   2   55.59    2.40
  -9   9   2   53.79    2.10
   9  -9   2   52.69    2.20
   9   9   2   54.49    2.20
 -10  -9  -2   25.80    1.30
  10   9  -2   25.50    1.10
   9 -10  -2   25.40    1.30
 -10  -9  -2   24.70    1.50
  -9  10   2   24.30    1.20
  10   9   2   26.90    1.40
  -9  10   2   25.70    1.20
  10   9   2   25.90    1.20
  -9  10   2   27.00    1.10
  10   9   2   26.60    1.20
  10   8  -2   14.40    0.80
 -10  -8  -2   12.90    1.20
  -8  10  -2   13.80    0.80
   8 -10  -2   15.00    1.10
 -10  -8  -2   14.20    0.90
  10   8   2   15.40    1.00
  -8  10   2   13.60    1.00
  -8  10   2   14.20    0.80
  -8  10   2   14.90    1.00
  10   8   2   12.20    1.00
  10   8   2   14.30    1.00
   8 -10   2   14.10    1.50
   7 -10  -2   10.30    1.00
  10   7  -2    9.30    0.70
 -10  -7  -2   10.30    0.80
  -7  10  -2    8.80    0.60
  -7  10   2    9.80    0.80
  10   7   2   10.20    0.80
   7 -10   2   10.40    0.90
  10   7   2    9.10    0.80
  -7  10   2   10.10    0.90
  -7  10   2    9.50    0.70
  10   7   2   10.40    1.00
  10   6  -2   44.80    1.70
   6 -10  -2   45.40    1.90
  -6  10  -2   46.80    1.70
 -10  -6  -2   42.70    2.20
 -10  -6  -2   44.60    1.80
  10   6   2   43.60    1.80
  -6  10   2   48.60    1.80
  -6  10   2   45.60    2.00
 -10  -6   2   40.30    2.20
  10   6   2   43.50    1.80
  10   6   2   43.70    2.10
  -6  10   2   47.20    1.70
   6 -10   2   44.70    2.10
  -5  10  -2    5.50    0.50
  10   5  -2    5.40    0.60
  10   5   2    6.10    0.70
 -10  -5   2    8.60    1.00
   5 -10   2    4.60    0.90
  -5  10   2    4.40    1.00
  10   5   2    4.30    0.60
  -5  10   2    5.90    0.60
  -5  10   2    5.40    0.60
  -4  10  -2  294.87    9.30
  -4  10  -2  277.17    8.60
  -4  10   2  281.77    8.20
 -10  -4   2  289.27    8.40
  10   4   2  290.67    8.20
  -4  10   2  286.37    8.00
   4 -10   2  286.27    8.60
 -10  -4   2  285.27    8.80
 -10  -4   2  261.97   20.90
  -4  10   2  296.77    8.40
  10   4   2  285.47    8.70
   3 -10  -2   69.69    8.00
  -3  10  -2   60.29    2.10
  10   3  -2   60.79    2.20
   3 -10   2   61.09    2.70
 -10  -3   2   72.69   11.10
  -3  10   2   61.89    2.20
 -10  -3   2   59.69    2.30
  10   3   2   63.39    2.40
  -3  10   2   62.29    2.20
  -3  10   2   63.89    2.40
 -10  -3   2   61.79    2.70
  10   3   2   65.89    2.70
   2 -10  -2  179.98   12.50
   2 -10  -2  165.48    5.10
  -2  10  -2  167.28    4.90
  10   2  -2  159.98    5.00
 -10  -2   2  165.28    5.00
   2 -10   2  167.98    5.60
 -10  -2   2  167.78   14.90
  -2  10   2  166.78    5.20
  -2  10   2  163.68    4.90
  10   2   2  165.98    5.50
  -2  10   2  165.28    4.90
 -10  -2   2  166.58    5.50
  10   2   2  166.08    5.20
 -10  -1  -2  335.37    9.80
   1 -10  -2  340.47    9.70
  10   1  -2  333.47    9.50
   1 -10  -2  323.77   18.50
  -1  10  -2  339.87    9.30
   1 -10   2  317.17   23.30
 -10  -1   2  324.87   21.60
  -1  10   2  338.67    9.40
 -10  -1   2  347.87    9.50
 -10  -1   2  342.47   10.00
  -1  10   2  352.56    9.80
   1 -10   2  341.77   10.20
  10   1   2  348.27   10.10
  -1  10   2  334.77    9.40
  10   1   2  334.57    9.70
   0 -10  -2   14.80    4.80
  10   0  -2   18.70    1.10
 -10   0  -2   23.20    1.30
   0  10  -2   18.80    1.00
   0 -10  -2   18.70    1.20
   0  10   2   19.20    1.00
   0 -10   2   22.30    7.50
   0 -10   2   16.50    1.40
  10   0   2   18.70    1.20
 -10   0   2   18.60    1.30
   0  10   2   20.10    1.00
   0  10   2   19.90    1.20
 -10   0   2   19.50    5.60
 -10   0   2   18.40    1.00
  10  -1  -2   29.90    1.40
  -1 -10  -2   39.00    5.50
   1  10  -2   30.80    1.30
 -10   1  -2   29.60    1.60
  -1 -10  -2   32.20    1.60
  10  -1   2   27.50    1.50
   1  10   2   29.70    1.50
  -1 -10   2   30.80    1.80
 -10   1   2   29.70    8.20
   1  10   2   30.90    1.30
   1  10   2   28.60    1.30
  10  -1   2   30.10    1.70
 -10   1   2   28.40    1.60
 -10   1   2   27.90    1.30
 -10   2  -2    6.00    0.80
  -2 -10  -2    8.10    3.60
 -10   2  -2    5.90    0.80
  10  -2  -2    5.60    0.60
   2  10  -2    6.20    0.50
  -2 -10  -2    4.70    0.70
   2  10   2    6.20    0.60
   2  10   2    6.50    0.80
  -2 -10   2    2.20    4.30
 -10   2   2    5.20    0.60
 -10   2   2    4.60    4.40
 -10   2   2    8.60    0.90
   2  10   2    6.30    0.60
  -2 -10   2    5.40    0.90
  10  -2   2    5.90    0.70
  -3 -10  -2   91.09   10.00
   3  10  -2   95.19    3.00
  10  -3  -2   91.89    3.10
  -3 -10   2   88.39   13.30
  -3 -10   2   92.89    3.70
 -10   3   2   81.29   10.40
   3  10   2   89.59    3.00
  10  -3   2   92.09    3.30
  10  -3   2   97.49    3.60
 -10   3   2   91.09    3.00
   3  10   2   90.59    3.00
 -10   3   2   93.99    3.40
  -4 -10  -2   16.40    1.10
  10  -4  -2   17.00    1.10
  10  -4   2   20.50    1.40
 -10   4   2   16.50    1.00
   4  10   2   17.20    1.00
 -10   4   2   17.90    1.00
   4  10   2   18.40    1.20
  -4 -10   2   16.30    7.20
  10  -4   2   18.10    1.20
 -10   4   2   17.90    1.20
  -4 -10   2   16.80    1.40
 -10   4   2   12.20    5.20
  -5 -10  -2   22.30    1.40
  -5 -10  -2   27.80    6.30
   5  10  -2   22.10    1.10
  10  -5  -2   21.60    1.10
   5  10   2   20.80    1.10
 -10   5   2   23.40    1.10
   5  10   2   24.90    2.10
   5  10   2   22.10    1.10
 -10   5   2   21.50    2.00
  10  -5   2   22.50    1.30
 -10   5   2   23.10    1.20
  -5 -10   2   37.00    9.80
  -5 -10   2   19.20    1.50
  -6 -10  -2   46.40    2.10
  10  -6  -2   44.40    1.80
  -6 -10  -2   46.20    2.10
   6  10  -2   44.30    1.70
 -10   6   2   44.20    1.80
   6  10   2   47.00    1.80
 -10   6   2   44.60    2.00
 -10   6   2   45.90    1.70
  10  -6   2   45.10    2.20
  -6 -10   2   44.50    2.20
   6  10   2   44.60    1.80
  10  -6   2   44.30    2.00
   6  10   2   44.40    2.00
  -7 -10  -2  163.18    5.40
   7  10  -2  170.68    4.90
  10  -7  -2  164.98    4.90
  -7 -10  -2  169.18    5.40
  10  -7   2  171.38    5.30
   7  10   2  170.18    5.00
 -10   7   2  163.78    5.00
 -10   7   2  164.48    5.30
 -10   7   2  163.48    4.90
   7  10   2  167.68    5.30
   7  10   2  166.58    5.00
  10  -7   2  165.48    5.40
  -8 -10  -2  101.99    3.70
  10  -8  -2   95.69    3.40
   8  10  -2  104.79    3.20
  10  -8  -2   99.69    3.20
  -8 -10  -2  105.99    3.70
 -10   8   2  105.29    3.20
   8  10   2  105.09    3.50
   8  10   2  108.39    3.50
 -10   8   2  107.29    3.60
  10  -8   2  111.79    4.10
   8  10   2  104.09    3.60
 -10   8   2  115.79    4.00
   9  10  -2    6.80    0.50
  10  -9  -2    7.00    0.90
  -9 -10  -2    6.40    0.70
  -9 -10  -2    5.80    0.70
 -10   9   2    7.80    0.70
   9  10   2    5.70    0.70
  10  -9   2    6.70    0.70
   9  10   2    6.70    0.60
 -10   9   2    6.90    0.50
   9  10   2    6.60    0.60
 -10   9   2    5.50    0.70
 -10 -10  -2    9.40    0.90
 -10  10  -2    8.20    0.90
 -10 -10  -2    8.20    0.80
  10 -10  -2    8.00    0.70
  10  10  -2    7.70    0.50
  10  10   2    7.70    0.70
 -10 -10   2    7.60    0.70
  10  10   2    8.60    0.60
 -10  10   2    6.60    0.50
  10  10   2    8.40    0.60
  10 -10   2    7.20    0.70
 -10  10   2    7.70    0.60
  11  10  -2   -0.30    0.20
 -11 -10  -2    0.20    0.30
 -10  11  -2    0.40    0.40
 -11 -10   2   -0.10    0.20
 -10  11   2    0.10    0.20
  11  10   2    0.10    0.20
  10 -11   2    0.20    0.30
  11  10   2    0.10    0.20
  11   9  -2    3.00    0.30
  -9  11  -2    3.80    0.60
   9 -11  -2    3.00    0.50
 -11  -9  -2    2.70    0.60
 -11  -9  -2    3.70    0.40
  11   9   2    2.80    0.40
  -9  11   2    3.00    0.40
  11   9   2    2.80    0.50
   9 -11   2    2.90    0.50
  -9  11   2    3.00    0.30
  11   9   2    2.60    0.40
  11   8  -2    4.50    0.50
   8 -11  -2    4.70    0.60
 -11  -8  -2    4.50    0.60
 -11  -8  -2    4.00    0.70
  -8  11   2    5.10    0.50
  11   8   2    4.20    0.60
  11   8   2    4.10    0.50
  11   8   2    4.30    0.50
  -8  11   2    5.40    0.60
  -7  11  -2    2.20    0.30
 -11  -7  -2    1.40    0.50
 -11  -7  -2    2.10    0.40
   7 -11  -2    1.70    0.50
  11   7  -2    1.50    0.30
  -7  11   2    1.60    0.40
  11   7   2    1.60    0.40
  -7  11   2    2.00    0.40
  11   7   2    1.70    0.50
  -7  11   2    2.00    0.50
  11   7   2    1.60    0.40
  11   6   2   62.79    2.40
  -6  11   2   65.39    2.30
  -6  11   2   65.39    2.20
  11   6   2   66.79    2.40
   6 -11   2   68.29    2.60
  11   6   2   66.99    2.70
  -6  11   2   67.69    2.50
 -11  -5  -2   15.20    1.30
  -5  11  -2   15.80    0.80
  11   5  -2   12.30    0.80
  11   5   2   14.10    1.00
  -5  11   2   15.50    1.00
 -11  -5   2   14.70    1.30
   5 -11   2   16.30    1.10
  -5  11   2   16.00    0.90
  -5  11   2   14.80    0.90
  11   5   2   15.20    1.00
  11   5   2   13.60    1.20
  -4  11  -2   54.69    2.80
  11   4  -2   53.99    2.00
  -4  11  -2   55.99    1.90
  11   4   2   55.19    2.10
  -4  11   2   54.29    2.00
  -4  11   2   53.19    2.00
  11   4   2   56.49    2.50
   4 -11   2   53.59    2.30
  -4  11   2   54.59    2.20
  11   4   2   55.79    2.20
 -11  -4   2   54.89    2.50
  -3  11  -2  218.08    7.60
  -3  11  -2  221.68    6.30
  11   3  -2  208.98    6.40
 -11  -3   2  219.78    6.40
  -3  11   2  226.08    6.60
  -3  11   2  227.08    6.40
   3 -11   2  219.48    6.80
 -11  -3   2  208.08    6.90
  11   3   2  215.28    6.90
  11   3   2  225.98    6.50
  -3  11   2  224.58    6.30
  11   3   2  223.48    6.60
  11   2  -2   10.50    0.80
  -2  11  -2   11.70    0.70
   2 -11  -2   13.30    5.50
   2 -11  -2   11.10    0.80
   2 -11   2   11.40    1.30
 -11  -2   2   10.20    1.10
  -2  11   2   10.50    0.80
 -11  -2   2   12.30   11.90
  -2  11   2   12.20    1.50
 -11  -2   2   11.20    0.80
  -2  11   2   12.00    0.80
  11   2   2   11.50    0.90
   1 -11  -2    8.50    0.80
  11   1  -2    9.10    0.70
   1 -11  -2    5.60    4.30
  -1  11  -2   10.90    0.70
 -11  -1   2   20.90    8.10
  -1  11   2    8.90    0.70
  -1  11   2    9.50    0.90
 -11  -1   2   10.10    1.00
   1 -11   2    8.90    1.00
  11   1   2    8.50    0.80
 -11  -1   2    9.50    0.80
  -1  11   2    9.20    0.70
   0 -11  -2   35.10    1.70
   0 -11  -2   41.20    7.30
  11   0  -2   34.80    1.50
   0  11  -2   35.60    1.40
   0 -11   2   36.70    1.90
 -11   0   2   35.90    1.90
 -11   0   2   29.00    9.30
   0  11   2   34.00    1.50
   0  11   2   37.10    1.70
  11   0   2   34.50    1.90
  11   0   2   34.80    1.70
   0  11   2   34.90    1.50
   0 -11   2   46.30   11.70
 -11   0   2   36.20    1.50
   1  11  -2  350.46    9.40
  -1 -11  -2  314.87   22.00
  11  -1  -2  338.37    9.60
 -11   1  -2  361.66   10.00
 -11   1  -2  336.57    9.90
  -1 -11  -2  343.67    9.80
  11  -1   2  338.17    9.80
  -1 -11   2  345.17   10.20
   1  11   2  337.07    9.50
 -11   1   2  339.07   10.00
   1  11   2  341.57    9.40
  -1 -11   2  272.47   32.00
 -11   1   2  299.47   23.10
   1  11   2  344.77    9.80
  11  -1   2  351.36   10.20
 -11   1   2  339.67    9.50
  11  -2  -2   14.30    0.90
  -2 -11  -2   15.40    1.10
 -11   2  -2   16.10    1.20
   2  11  -2   16.00    0.90
 -11   2  -2   14.10    1.10
   2  11   2   15.20    0.90
   2  11   2   14.30    0.90
 -11   2   2   28.20    9.10
  -2 -11   2   16.50    1.30
 -11   2   2   16.60    1.50
  -2 -11   2   19.20    9.50
 -11   2   2   15.90    0.90
  11  -2   2   15.60    1.10
  11  -3  -2   51.99    2.00
  -3 -11  -2   50.79    2.20
  -3 -11  -2   63.49    8.20
 -11   3  -2   51.99    2.30
   3  11  -2   53.39    1.90
   3  11   2   52.09    1.90
  11  -3   2   52.79    2.40
 -11   3   2   51.09    1.90
 -11   3   2   51.99    2.30
  -3 -11   2   51.39   10.80
   3  11   2   48.60    1.90
  11  -3   2   49.10    2.20
  -3 -11   2   49.70    2.40
   3  11   2   52.29    2.20
 -11   4  -2   43.30    2.10
   4  11  -2   39.90    1.60
  11  -4  -2   41.90    1.70
  -4 -11  -2   40.50    2.00
  11  -4   2   41.60    2.10
  -4 -11   2   39.10    2.00
   4  11   2   40.60    1.90
  11  -4   2   42.70    1.90
 -11   4   2   43.60    1.70
 -11   4   2   44.00    2.00
   4  11   2   42.70    1.70
   4  11   2   41.20    1.70
  11  -5  -2   18.70    1.10
 -11   5  -2   19.50    1.30
   5  11  -2   19.50    1.00
  -5 -11  -2   20.30    1.30
 -11   5   2   19.00    1.20
  -5 -11   2   20.30    1.70
 -11   5   2   20.50    1.00
  11  -5   2   21.00    1.30
   5  11   2   19.80    1.10
   5  11   2   18.70    1.00
   5  11   2   18.80    1.20
  11  -5   2   20.30    1.40
  11  -6  -2  164.68    4.90
  -6 -11  -2  151.98    5.10
   6  11  -2  174.68    5.40
   6  11   2  157.88    4.90
 -11   6   2  166.38    5.00
  11  -6   2  166.08    5.30
 -11   6   2  162.98    5.20
   6  11   2  168.68    4.90
 -11   6   2  169.08    4.80
   6  11   2  160.48    5.20
  11  -6   2  164.28    5.20
  -7 -11  -2   56.19    2.30
   7  11  -2   57.79    2.00
  11  -7  -2   59.39    2.00
 -11   7  -2   57.89    2.50
  -7 -11  -2   58.39    2.40
   7  11   2   57.79    2.30
 -11   7   2   58.09    2.10
  11  -7   2   61.19    2.50
 -11   7   2   59.29    2.00
 -11   7   2   58.39    2.30
  11  -7   2   60.29    2.30
   7  11   2   57.19    2.10
   7  11   2   57.49    2.00
  -8 -11  -2   21.30    1.20
  -8 -11  -2   20.80    1.20
   8  11  -2   22.20    1.00
 -11   8  -2   23.00    1.40
   8  11   2   21.20    1.00
 -11   8   2   21.10    0.90
   8  11   2   21.10    1.20
   8  11   2   21.80    1.00
 -11   8   2   20.10    1.00
  11  -8   2   21.10    1.20
 -11   9  -2   14.00    1.10
  -9 -11  -2   14.10    0.90
   9  11  -2   13.00    1.10
   9  11  -2   15.10    0.70
  -9 -11  -2   13.40    0.90
 -11   9   2   13.20    0.60
   9  11   2   15.50    0.90
   9  11   2   14.70    0.80
   9  11   2   14.70    0.80
 -11   9   2   15.00    0.80
  11  -9   2   13.20    0.90
 -10 -11  -2    7.50    0.60
 -11  10  -2    9.40    0.80
 -10 -11  -2    7.40    0.60
  10  11  -2    7.40    0.50
  10  11   2    9.20    0.50
  10  11   2    8.80    0.80
  11 -10   2    8.90    0.70
  10  11   2    9.00    0.60
 -11  11  -2    1.00    0.30
 -11 -11  -2    1.00    0.30
 -11 -11  -2    0.60    0.20
  11  11   2    0.80    0.20
 -11 -11   2    0.90    0.30
  11 -11   2    0.70    0.20
 -11  12  -2    4.20    0.60
  12  11   2    4.40    0.30
 -12 -10  -2    9.30    0.60
 -10  12  -2   10.10    1.00
 -12 -10   2    8.60    0.70
 -10  12   2   11.20    0.60
  12  10   2   11.70    0.60
  12   9  -2    1.70    0.20
   9 -12  -2    1.50    0.30
 -12  -9  -2    1.70    0.40
  -9  12  -2    1.40    0.40
 -12  -9   2    1.60    0.40
   9 -12   2    1.70    0.30
  -9  12   2    1.20    0.30
  12   9   2    1.50    0.30
  12   9   2    1.40    0.20
 -12  -9   2    0.80    0.30
  12   8  -2    8.80    0.50
 -12  -8  -2   10.50    0.90
  -8  12  -2    9.00    0.80
   8 -12  -2    9.80    0.80
  12   8   2   10.50    0.70
  12   8   2    8.70    0.70
  -8  12   2    9.60    0.50
  -8  12   2    9.00    0.60
  -7  12  -2   40.60    1.40
  12   7  -2   42.50    1.50
   7 -12  -2   42.10    1.80
  -7  12  -2   39.60    1.70
 -12  -7  -2   40.40    2.00
  12   7   2   43.20    1.50
  -7  12   2   39.60    1.60
  12   7   2   41.00    1.60
  -7  12   2   42.30    1.60
  12   7   2   39.60    1.70
  -7  12   2   43.60    1.40
   6 -12  -2   10.90    1.00
  -6  12  -2   10.60    0.60
  -6  12  -2   10.70    0.80
  12   6  -2   10.00    0.70
 -12  -6  -2   10.50    1.00
  -6  12   2   10.80    0.70
  -6  12   2   10.20    0.80
  12   6   2   10.50    0.80
  -6  12   2   11.50    0.70
  12   6   2   11.70    0.80
  12   6   2   11.10    0.90
  12   5  -2    0.70    0.30
  -5  12  -2    0.90    0.30
 -12  -5  -2    0.90    0.50
  12   5   2    0.50    0.30
  -5  12   2    0.10    0.30
  -5  12   2    0.60    0.30
  -5  12   2    0.40    0.20
  12   5   2    2.20    0.60
  12   5   2    0.80    0.30
  -4  12  -2   27.80    1.10
  12   4  -2   26.10    1.20
 -12  -4  -2   26.90    1.70
  -4  12  -2   25.40    1.30
  -4  12  -2   27.40    1.80
   4 -12   2   28.20    1.60
  12   4   2   24.80    1.50
  -4  12   2   28.60    1.40
  12   4   2   27.20    1.50
  -4  12   2   28.00    1.20
  -4  12   2   27.50    1.30
  12   4   2   26.80    1.30
 -12  -3  -2   23.70    1.50
  -3  12  -2   24.50    1.10
  12   3  -2   23.40    1.10
  -3  12  -2   22.40    1.70
  -3  12   2   24.30    1.10
  12   3   2   23.30    1.30
  12   3   2   21.60    1.30
   3 -12   2   24.10    1.30
  -3  12   2   25.30    1.30
  -3  12   2   23.00    1.10
 -12  -3   2   23.40    1.50
  12   3   2   23.20    1.50
  12   2  -2   48.80    1.90
   2 -12  -2   49.90    2.00
 -12  -2  -2   47.10    2.30
  -2  12  -2   52.19    1.80
  12   2   2   49.00    2.30
  -2  12   2   51.69    2.10
 -12  -2   2   49.60    1.90
  -2  12   2   50.19    1.80
 -12  -2   2   49.60    2.30
  -2  12   2   48.10    1.90
  12   2   2   54.89    2.10
  12   2   2   49.20    2.10
   2 -12   2   48.80    2.10
  12   1  -2   27.80    1.30
 -12  -1  -2   27.30    1.60
   1 -12  -2   26.40    1.40
  -1  12  -2   27.30    1.20
 -12  -1   2   28.10    1.30
  -1  12   2   28.20    1.20
 -12  -1   2   28.10    1.60
  12   1   2   26.00    1.40
  -1  12   2   27.20    1.20
  -1  12   2   26.30    1.40
  12   1   2   26.30    1.60
   1 -12   2   27.70    1.50
 -12   0  -2   37.60    1.80
 -12   0  -2   41.20    2.00
  12   0  -2   40.90    1.70
   0 -12  -2   39.90    1.80
   0  12  -2   40.90    1.50
  12   0   2   41.40    2.10
  12   0   2   41.50    1.90
 -12   0   2   39.00    2.00
   0  12   2   39.90    1.80
   0  12   2   41.40    1.60
 -12   0   2   42.30    1.60
   0 -12   2   38.90    1.90
   0  12   2   40.80    1.60
 -12   1  -2   28.60    1.60
   1  12  -2   31.30    1.30
  -1 -12  -2   31.00    1.60
  12  -1  -2   31.20    1.40
 -12   1  -2   31.10    1.60
  12  -1   2   31.90    1.60
  -1 -12   2   30.80    1.60
  12  -1   2   32.40    1.80
 -12   1   2   30.50    1.40
   1  12   2   30.20    1.30
 -12   1   2   31.00    1.70
   1  12   2   30.60    1.60
 -12   2  -2    1.70    0.50
  -2 -12  -2    1.60    0.50
  12  -2  -2    2.00    0.40
   2  12  -2    1.50    0.30
   2  12   2    1.60    0.50
   2  12   2    1.30    0.30
 -12   2   2    1.20    0.40
  12  -2   2    1.10    0.40
  -2 -12   2    3.20    0.60
  12  -2   2    1.60    0.50
 -12   2   2    1.00    0.30
   2  12   2    1.80    0.40
 -12   3  -2   18.20    1.30
   3  12  -2   20.40    1.00
  12  -3  -2   21.60    1.10
  -3 -12  -2   20.00    1.30
  12  -3   2   21.00    1.40
   3  12   2   21.10    1.10
  12  -3   2   20.10    1.30
   3  12   2   19.90    1.20
 -12   3   2   19.60    1.30
 -12   3   2   20.70    1.00
   3  12   2   20.90    1.10
  -4 -12  -2   38.20    1.80
  12  -4  -2   38.30    1.50
   4  12  -2   41.10    1.70
   4  12   2   40.30    1.60
  12  -4   2   39.00    1.80
   4  12   2   39.50    1.80
  12  -4   2   38.70    1.90
   4  12   2   35.60    1.60
 -12   4   2   36.60    1.80
  -5 -12  -2   17.50    1.20
 -12   5  -2   16.60    1.20
  12  -5  -2   17.00    0.90
   5  12  -2   18.60    0.90
 -12   5   2   17.20    0.90
   5  12   2   16.20    0.90
  12  -5   2   15.70    1.10
   5  12   2   18.60    1.10
  12  -5   2   15.60    1.70
   5  12   2   17.20    0.90
 -12   5   2   16.60    1.10
 -12   6  -2    9.40    1.00
   6  12  -2   10.70    0.60
  12  -6  -2   10.90    0.80
  -6 -12  -2   11.20    0.90
  12  -6   2   11.20    0.90
  12  -6   2   10.10    0.90
   6  12   2   11.00    0.70
   6  12   2   10.50    0.70
 -12   6   2   11.00    0.60
   6  12   2   11.20    0.80
   7  12  -2   12.20    0.70
 -12   7  -2   12.60    1.00
  -7 -12  -2   11.60    0.90
  12  -7   2   12.90    0.90
   7  12   2   12.40    0.80
   7  12   2   11.80    0.80
   7  12   2   12.80    0.70
  -8 -12  -2   32.30    1.50
 -12   8  -2   33.30    1.60
   8  12  -2   33.50    1.10
   8  12   2   32.00    1.30
  12  -8   2   34.10    1.50
   8  12   2   32.10    1.40
   8  12   2   34.10    1.30
 -12   9  -2   21.60    1.20
   9  12  -2   17.40    1.30
  -9 -12  -2   20.10    1.00
   9  12  -2   19.50    0.70
   9  12   2   21.50    0.90
  12  -9   2   22.30    1.00
   9  12   2   21.00    0.80
 -10 -12  -2    2.00    0.30
 -12  10  -2    2.20    0.40
  12 -10   2    2.10    0.30
  10  12   2    2.20    0.30
 -12  11  -2    9.60    0.60
  11  12   2    9.00    0.50
  -9  13  -2   -0.10    0.20
 -13  -9  -2    0.20    0.20
  -9  13   2    0.30    0.30
   9 -13   2    0.40    0.20
 -13  -9   2    0.10    0.20
 -13  -8  -2    7.80    0.70
  -8  13  -2    7.40    0.60
  13   8   2    7.00    0.40
  -8  13   2    8.10    0.50
   8 -13   2    8.20    0.60
  13   8   2    8.50    0.60
  -7  13  -2    3.30    0.50
   7 -13  -2    3.50    0.50
 -13  -7  -2    3.80    0.60
  13   7   2    4.10    0.40
  13   7   2    3.50    0.40
  -7  13   2    4.40    0.40
  13   7   2    3.40    0.70
 -13  -6  -2    8.00    0.80
   6 -13  -2    7.30    0.70
  13   6  -2    6.80    0.50
  -6  13  -2    7.10    0.60
  -6  13   2    7.00    0.50
  13   6   2    7.70    0.60
  13   6   2    7.30    0.60
  13   6   2    7.30    0.70
  -6  13   2    8.00    0.60
 -13  -5  -2    7.20    0.80
   5 -13  -2    8.20    0.90
  -5  13  -2    7.20    0.70
  -5  13  -2    7.70    0.50
  13   5   2    8.10    0.70
  13   5   2    8.10    0.60
  13   5   2    8.70    0.80
  -5  13   2    8.20    0.50
  -5  13   2    8.00    0.70
  -5  13   2    8.30    0.60
 -13  -4  -2   16.10    1.20
  13   4  -2   15.50    0.80
  -4  13  -2   13.80    1.20
  -4  13  -2   16.10    0.80
  13   4   2   16.00    0.90
  -4  13   2   16.20    0.80
  -4  13   2   15.70    0.90
  -4  13   2   15.00    0.90
  13   4   2   15.20    1.00
  13   4   2   15.10    1.00
  -3  13  -2   62.29    3.00
  13   3  -2   67.19    2.20
 -13  -3  -2   67.39    2.80
  -3  13  -2   68.89    2.20
  -3  13   2   70.19    2.20
  13   3   2   68.29    2.30
  13   3   2   68.59    2.50
  -3  13   2   68.09    2.40
  -3  13   2   69.19    2.30
  13   3   2   69.99    2.60
 -13  -2  -2   25.10    1.50
  -2  13  -2   26.10    1.10
  13   2  -2   25.90    1.10
  -2  13  -2   23.20    1.80
   2 -13  -2   22.30    1.30
  -2  13   2   27.60    1.20
  13   2   2   26.90    1.30
  13   2   2   26.70    1.40
  -2  13   2   27.20    1.10
   1 -13  -2   43.90    1.80
 -13  -1  -2   49.10    2.20
  -1  13  -2   47.90    1.60
  13   1  -2   45.10    1.70
  -1  13   2   48.40    1.80
  13   1   2   45.50    1.90
  13   1   2   45.00    1.80
  -1  13   2   47.40    1.70
  13   1   2   47.00    2.10
  -1  13   2   46.30    1.90
  13   0  -2   13.40    0.80
   0  13  -2   11.10    0.70
   0 -13  -2   11.80    0.90
 -13   0  -2   12.50    1.00
  13   0   2   13.00    1.00
  13   0   2   12.70    1.00
 -13   0   2   13.00    0.70
   0  13   2   13.60    0.90
   0  13   2   12.00    0.80
   0  13   2   12.10    0.80
 -13   1  -2   35.60    1.60
 -13   1  -2   35.30    1.70
  -1 -13  -2   35.30    1.60
  13  -1  -2   34.90    1.40
   1  13  -2   34.70    1.30
   1  13   2   35.70    1.60
   1  13   2   35.80    1.50
   1  13   2   34.30    1.40
  13  -1   2   35.00    1.70
 -13   1   2   37.00    1.40
  13  -1   2   35.70    1.80
   2  13  -2   66.89    2.10
 -13   2  -2   63.79    2.50
  -2 -13  -2   64.59    2.50
  13  -2  -2   62.99    2.20
  13  -2   2   65.89    2.50
   2  13   2   64.89    2.20
 -13   2   2   65.79    2.10
  13  -2   2   66.89    2.90
   2  13   2   65.49    2.30
   2  13   2   65.09    2.50
 -13   3  -2   11.40    0.90
  13  -3  -2   11.60    0.70
  -3 -13  -2   11.20    0.90
   3  13  -2   11.70    0.70
   3  13   2   10.70    0.80
 -13   3   2   11.30    0.60
  13  -3   2   11.20    0.90
   3  13   2   10.60    0.70
   3  13   2   10.70    0.70
  13  -3   2   12.00    0.90
 -13   4  -2    9.30    0.90
   4  13  -2    8.10    0.60
  -4 -13  -2    7.80    0.80
   4  13   2    8.30    0.70
  13  -4   2    8.20    0.80
   4  13   2    8.80    0.60
   4  13   2    7.80    0.60
  13  -4   2    8.20    0.80
 -13   4   2    7.20    0.50
   5  13  -2   15.10    0.70
  -5 -13  -2   15.30    1.00
 -13   5  -2   14.30    1.00
   5  13   2   14.70    0.90
  13  -5   2   14.50    1.30
   5  13   2   15.40    0.80
  13  -5   2   15.10    1.00
   5  13   2   14.70    0.80
  -6 -13  -2    2.10    0.50
 -13   6  -2    2.60    0.50
   6  13  -2    2.30    0.30
   6  13   2    2.00    0.30
   6  13   2    1.80    0.30
  13  -6   2    2.60    0.50
 -13   7  -2    1.80    0.50
  -7 -13  -2    1.80    0.40
   7  13   2    1.10    0.40
   7  13   2    1.60    0.30
  13  -7   2    2.00    0.40
   7  13   2    1.80    0.30
   8  13  -2    0.40    0.40
 -13   8  -2    0.30    0.30
  -8 -13  -2    0.60    0.30
  13  -8   2    0.70    0.30
   8  13   2    0.80    0.20
   8  13   2    0.20    0.20
  -9 -13  -2    3.00    0.40
  -9 -13   2    2.90    0.40
  13  -9   2    4.00    0.40
 -13  10  -2   14.90    1.00
 -14  -8  -2    0.60    0.30
 -14  -8   2    0.20    0.20
  14   8   2    0.40    0.20
  -8  14   2    0.40    0.20
 -14  -7  -2    3.10    0.50
   7 -14  -2    3.30    0.40
  14   7   2    3.40    0.40
   7 -14   2    2.90    0.30
 -14  -7   2    2.50    0.40
  -7  14   2    3.70    0.40
 -14  -6  -2    8.50    0.70
   6 -14  -2    9.30    0.70
  -6  14   2    9.50    0.60
  14   6   2    9.10    0.60
   5 -14  -2    3.60    0.60
 -14  -5  -2    3.40    0.60
  14   5   2    3.70    0.50
  14   5   2    4.10    0.40
  -5  14   2    3.80    0.40
   4 -14  -2    0.90    0.40
  14   4  -2    1.40    0.20
 -14  -4  -2    1.20    0.40
  14   4   2    1.60    0.30
  -4  14   2    1.20    0.30
  -4  14   2    1.30    0.20
  14   4   2    1.00    0.30
  14   4   2    2.10    0.40
  -3  14  -2   16.60    0.70
  14   3  -2   18.10    0.70
  -3  14  -2   15.40    1.20
 -14  -3  -2   17.60    1.20
  -3  14   2   18.00    0.90
  14   3   2   18.10    1.00
  14   3   2   18.10    1.00
  -3  14   2   16.90    0.90
  14   3   2   17.50    1.00
  -2  14  -2    7.50    0.50
  14   2  -2    8.10    0.50
 -14  -2  -2    8.10    0.80
  -2  14  -2    7.90    0.90
  14   2   2    8.30    0.60
  14   2   2    9.40    0.70
  -2  14   2    8.20    0.60
  -2  14   2    8.10    0.90
  -2  14   2    8.50    0.50
  -1  14  -2    0.30    0.20
 -14  -1  -2    0.50    0.40
  14   1  -2    0.20    0.20
  -1  14  -2   -0.10    0.40
   1 -14  -2    0.20    0.20
  -1  14   2    0.10    0.20
  14   1   2    0.30    0.30
  -1  14   2    0.40    0.20
  -1  14   2    0.40    0.20
  14   1   2   -0.20    0.30
  14   1   2    0.50    0.30
   0  14  -2    0.50    0.20
 -14   0  -2    0.50    0.30
   0 -14  -2    0.60    0.30
   0  14  -2    0.40    0.50
  14   0  -2    0.60    0.20
   0  14   2    0.20    0.30
  14   0   2    0.20    0.30
   0  14   2    0.80    0.30
   0  14   2    0.50    0.20
  14   0   2    0.80    0.30
  14   0   2    1.50    0.40
   0 -14   2    0.00    0.30
   1  14  -2   16.70    0.80
  -1 -14  -2   15.60    0.90
  14  -1  -2   15.90    0.70
   1  14   2   16.80    0.80
  14  -1   2   17.20    1.00
   1  14   2   15.70    0.80
   1  14   2   14.70    0.90
  14  -1   2   16.90    0.80
  -2 -14  -2    0.60    0.30
  14  -2  -2    0.40    0.20
   2  14  -2    0.40    0.20
 -14   2  -2    0.10    0.30
   2  14   2    0.80    0.30
  14  -2   2    0.60    0.30
  14  -2   2    0.80    0.40
   2  14   2    0.20    0.20
  14  -2   2    0.60    0.40
   2  14   2    0.60    0.20
  -3 -14  -2    0.40    0.20
   3  14  -2    0.10    0.20
 -14   3  -2    0.40    0.30
   3  14   2    0.00    0.20
  14  -3   2    0.10    0.20
   3  14   2    0.00    0.30
  14  -3   2    0.20    0.30
   3  14   2    0.10    0.20
   4  14  -2    4.90    0.40
 -14   4  -2    4.90    0.60
  -4 -14  -2    4.80    0.80
   4  14   2    5.80    0.50
  14  -4   2    5.30    0.60
  14  -4   2    5.10    0.40
   4  14   2    5.40    0.50
   4  14   2    4.60    0.50
   5  14  -2    1.40    0.20
 -14   5  -2    2.20    0.40
  -5 -14  -2    1.80    0.40
  14  -5   2    1.80    0.40
   5  14   2    1.70    0.30
   5  14   2    1.80    0.20
   6  14  -2    1.40    0.50
 -14   6  -2    1.40    0.40
  -6 -14  -2    1.40    0.40
   6  14   2    1.30    0.30
   6  14   2    1.50    0.30
  14  -6   2    1.50    0.30
 -14   6   2    1.50    0.30
 -14   7  -2   -0.10    0.20
   7  14  -2    0.30    0.30
  -7 -14  -2    0.60    0.30
  14  -7   2    0.30    0.20
   7  14   2    0.30    0.20
 -14   7   2    0.20    0.20
 -14   8  -2    2.20    0.30
  -8 -14  -2    2.30    0.30
  -8 -14   2    2.20    0.30
  14  -8   2    2.50    0.30
   8  14   2    2.50    0.30
 -15  -6  -2    1.00    0.30
   6 -15  -2    0.60    0.20
 -15  -6   2    1.10    0.30
  15   6   2    0.80    0.20
  -6  15   2    0.60    0.20
 -15  -5  -2    1.70    0.30
   5 -15  -2    2.30    0.40
   4 -15  -2    7.60    0.70
 -15  -4  -2    7.20    0.60
  15   4   2    8.50    0.60
  -4  15   2    8.50    0.50
 -15  -3  -2   17.30    1.00
   3 -15  -2   19.50    1.10
  -3  15   2   18.60    0.80
  15   3   2   20.00    0.90
   2 -15  -2   20.40    1.10
 -15  -2  -2   16.80    0.90
  -2  15  -2   15.60    1.00
  15   2   2   18.40    0.90
  -2  15   2   18.60    0.80
  -1  15  -2   18.90    1.20
   1 -15  -2   20.80    1.10
 -15  -1  -2   17.60    0.90
  -1  15   2   21.40    0.90
  15   1   2   21.30    1.00
   0 -15  -2    6.50    0.40
   0  15  -2    6.60    0.80
   0 -15  -2    6.90    0.60
   0  15   2    7.30    0.50
   0  15   2    6.10    0.40
  15   0   2    7.70    0.60
   1  15  -2    0.10    0.30
  -1 -15  -2    0.40    0.30
  -1 -15  -2    0.50    0.30
  15  -1   2    0.20    0.30
  -1 -15   2    0.90    0.40
   1  15   2    0.40    0.20
   1  15   2    0.30    0.20
  -2 -15  -2   -0.30    0.20
   2  15  -2   -0.20    0.30
  -2 -15  -2    0.00    0.20
   2  15   2   -0.10    0.20
  -2 -15   2   -0.20    0.20
  15  -2   2   -0.30    0.20
   3  15  -2    1.90    0.60
  -3 -15  -2    1.80    0.30
  -3 -15  -2    1.70    0.30
  15  -3   2    1.30    0.30
  -3 -15   2    1.40    0.30
   3  15   2    1.60    0.30
   4  15  -2    3.30    0.60
  -4 -15  -2    3.80    0.40
  15  -4   2    4.20    0.50
   4  15   2    4.40    0.40
  -4 -15   2    4.20    0.50
  -5 -15  -2    2.70    0.30
  -5 -15   2    2.50    0.30
  -6 -15  -2    8.00    0.50
   6  15  -2    6.80    0.60
  -6 -15   2    7.50    0.50
   6  15   2    9.30    0.40
  15  -6   2    9.00    0.50
   4 -16  -2   10.40    0.60
  16   4   2   10.50    0.50
  -4  16   2   11.10    0.60
   3 -16  -2    0.80    0.30
  16   3   2    0.70    0.20
  -3  16   2    0.90    0.20
 -16  -3   2    0.80    0.20
   2 -16  -2    0.10    0.20
  -2  16   2    0.00    0.10
 -16  -2   2    0.10    0.20
  16   2   2    0.20    0.20
   1 -16  -2    1.60    0.30
  -1  16   2    1.60    0.20
  16   1   2    2.00    0.30
   0 -16  -2   10.30    0.60
  16   0   2   11.10    0.60
   0  16   2   10.60    0.50
   1  16  -2    1.50    0.40
  -1 -16  -2    1.80    0.30
  16  -1   2    2.40    0.30
   1  16   2    2.20    0.20
   2  16  -2    2.80    0.40
  16  -2   2    3.30    0.30
   2  16   2    3.30    0.30
   3  16  -2    2.60    0.40
   3  16   2    4.20    0.30
  16  -3   2    4.00    0.40
   4  16  -2    7.90    0.60
   4  16   2    8.70    0.40
   0   0  -3   -0.20    0.30
  -1   0  -3 3497.35   95.39
   0   1  -3 3375.86   95.29
   1   0  -3 3389.76   95.69
   0  -1  -3 3354.46   95.69
   0  -1   3 3555.24   96.09
   1   0   3 3497.15   94.59
   1  -1  -3 3308.47   92.29
   1   1  -3 3357.36   92.29
  -1  -1  -3 3288.27   92.19
  -1   1  -3 3294.17   91.59
   1  -1   3 3283.17   91.19
   2   1  -3 1798.02   53.49
   1  -2  -3 1838.02   53.79
  -1   2  -3 1836.12   52.69
  -2  -1  -3 1730.13   52.99
  -2  -1   3 1880.11   55.89
   1  -2   3 1783.62   53.19
  -2   0  -3 1104.29   33.70
   2   0  -3 1088.89   34.30
   0  -2  -3 1096.09   34.60
   0   2  -3 1086.69   33.90
   0  -2   3 1075.49   35.00
   2   0   3 1037.10   31.20
  -1  -2  -3  469.25   17.70
  -2   1  -3  458.65   18.50
   2  -1  -3  459.05   17.50
  -1  -2   3  439.96   18.50
   2  -1   3  459.35   15.50
  -2   2  -3 1503.05   43.70
   2  -2  -3 1495.95   45.20
  -2  -2  -3 1481.65   45.20
  -2  -2   3 1426.16   47.20
   2  -2   3 1494.45   44.00
   2  -3  -3 1714.93   52.49
  -3  -2  -3 1737.13   52.39
  -3  -2   3 1769.32   55.89
   2  -3   3 1748.23   52.69
   1  -3  -3 1804.62   52.59
  -3  -1  -3 1708.13   51.09
   1  -3   3 1761.32   53.19
  -3  -1   3 1649.63   54.39
   3   0  -3  662.23   23.60
   0  -3  -3  667.53   24.00
  -3   0  -3  703.73   22.90
   0  -3   3  665.83   25.30
  -3   1  -3 1467.15   43.00
  -1  -3  -3 1439.06   44.40
   3  -1  -3 1327.87   43.10
  -1  -3   3 1445.06   46.40
   3  -2  -3 1102.99   36.10
  -3   2  -3 1154.88   34.50
  -2  -3  -3 1199.98   37.50
   3  -2   3 1134.39   33.30
  -2  -3   3 1101.49   39.40
   3  -3  -3  469.65   18.60
  -3  -3  -3  461.45   19.00
  -3  -3   3  492.85   22.10
   3  -3   3  468.25   17.70
  -4  -3  -3 1262.87   40.50
   3  -4  -3 1231.88   39.80
  -4  -3   3 1226.18   44.50
   3  -4   3 1230.98   40.50
   2  -4  -3  910.51   31.80
  -4  -2  -3  980.20   31.70
   2  -4   3  924.71   33.10
  -4  -2   3  934.01   35.30
  -4  -1  -3  832.22   26.60
   1  -4  -3  787.42   27.80
  -4  -1   3  748.43   30.10
   1  -4   3  764.82   29.50
  -4   0  -3  751.92   24.40
   4   0  -3  710.63   25.50
   0  -4  -3  744.23   26.60
   0  -4   3  716.63   28.40
  -4   1  -3  398.06   14.50
  -1  -4  -3  372.46   16.70
   4  -1  -3  367.26   15.50
  -1  -4   3  376.96   18.80
  -4   2  -3  267.57   10.80
   4  -2  -3  255.07   12.30
  -2  -4  -3  274.57   13.60
  -2  -4   3  284.37   15.90
  -3  -4  -3  840.12   30.10
   4  -3  -3  773.22   27.90
  -3  -4   3  837.42   33.20
  -4  -4  -3  154.88   10.20
   4  -4  -3  147.29    9.10
  -4  -4   3  147.49    4.70
  -4  -4   3  167.18   12.60
   4  -5  -3   12.00    2.60
  -5  -4  -3   19.30    3.50
   4  -5   3    8.20    0.80
  -5  -4   3    9.30    0.80
   5   4   3   11.20    0.80
  -5  -4   3   14.40    4.20
   3  -5  -3  451.25   19.30
  -5  -3  -3  466.05   19.50
   3  -5   3  460.95   13.10
  -5  -3   3  467.75   24.10
   3  -5   3  460.75   20.70
  -5  -3   3  456.45   12.70
   2  -5  -3  235.78   12.50
  -5  -2  -3  249.97   12.30
   2  -5   3  246.68   14.60
  -5  -2   3  250.67   15.50
   1  -5  -3  512.25   21.10
  -5  -1  -3  511.65   19.40
   1  -5   3  517.45   23.70
  -5  -1   3  544.15   24.20
   0  -5  -3  185.38   11.20
  -5   0  -3  199.48    9.40
   0  -5   3  194.08   13.20
  -1  -5  -3  539.55   22.20
  -5   1  -3  536.75   18.30
  -1  -5   3  538.95   25.20
  -2  -5  -3  194.68   11.70
   5  -2  -3  167.78    9.60
  -2  -5   3  191.18   13.80
  -3  -5  -3   42.70    7.00
   5  -3  -3   42.90    4.40
  -5   3   3   39.80    1.60
  -3  -5   3   41.30    1.80
   5  -3   3   40.90    2.00
  -3  -5   3   61.79    9.10
   5  -4  -3  292.27   13.40
  -4  -5  -3  300.87   15.90
   5  -4   3  284.37    8.50
  -5   4   3  292.07    8.20
  -4  -5   3  279.47    8.40
  -4  -5   3  300.07   19.20
   4   5   3  283.27    8.20
   5  -5  -3   40.90    4.40
  -5  -5  -3   38.20    5.10
  -5  -5   3   46.80    6.70
   5   5   3   37.50    1.70
   5  -5   3   38.90    1.90
  -5   5   3   37.30    1.60
  -5  -5   3   40.20    1.90
  -6  -5  -3  122.49    4.20
   5  -6  -3  123.89    8.60
   5  -6  -3  115.89    4.10
  -6  -5  -3  119.09   10.00
  -6  -5   3  133.49   13.20
  -5   6   3  121.39    3.80
   5  -6   3  123.39    4.20
  -6  -5   3  125.89    4.30
   6   5   3  118.79    4.00
  -6  -5   3  117.69    3.80
  -6  -4  -3  224.98   13.10
   4  -6  -3  235.08   12.40
  -6  -4   3  217.28    6.70
  -4   6   3  214.18    6.40
  -6  -4   3  220.88   16.40
   6   4   3  218.78    6.60
   4  -6   3  217.48    6.90
  -6  -3  -3   13.20    3.30
   3  -6  -3   16.20    2.70
   3  -6   3   10.40    0.90
  -3   6   3   10.80    0.70
  -6  -3   3   11.70    3.60
   6   3   3   12.40    1.00
   3  -6   3    8.50    3.30
  -6  -3   3    9.80    0.80
  -6  -2  -3  498.65   19.80
   2  -6  -3  498.65   21.20
  -6  -2   3  530.95   25.30
   2  -6   3  516.75   24.40
   6   2   3  490.55   13.70
  -2   6   3  475.45   13.50
   2  -6   3  473.25   14.00
  -6  -2   3  494.75   13.70
   1  -6  -3  116.39    8.60
  -6  -1  -3  109.49    7.10
  -6  -1   3   93.79    9.50
   1  -6   3  120.39    4.60
   1  -6   3  108.99    9.90
  -6  -1   3   95.79    3.80
   0  -6  -3  371.76   18.80
  -6   0  -3  369.86   14.40
  -6   0   3  376.56   10.30
   0  -6   3  383.16   21.10
   0  -6   3  360.56   10.80
  -6   1  -3  191.78    8.30
  -1  -6  -3  194.98   12.40
  -1  -6   3  184.28   18.40
   6  -1   3  187.08    5.70
  -6   1   3  191.48    5.60
  -2  -6  -3  209.88   13.20
  -2  -6   3  222.68   16.20
   2   6   3  208.08    6.20
   6  -2   3  209.28    6.40
  -6   2   3  213.88    6.20
  -2  -6   3  225.48    6.70
  -3  -6  -3  376.76   18.90
  -3  -6   3  368.76   22.50
  -6   3   3  376.56   10.30
   6  -3   3  366.56   10.60
  -3  -6   3  367.66   10.80
   6  -4  -3  361.76   15.40
  -4  -6  -3  352.46   18.60
  -6   4   3  343.27    9.90
  -4  -6   3  356.86   10.40
   4   6   3  348.17   10.00
   6  -4   3  357.26   10.20
  -4  -6   3  353.16   22.30
  -5  -6  -3   32.90    1.70
  -5  -6  -3   28.70    6.10
   6  -5  -3   40.70    4.20
  -5  -6  -3   30.30    1.50
  -5  -6   3   31.50    1.70
   5   6   3   28.50    1.50
  -5  -6   3   31.20    1.40
  -5  -6   3   32.30    7.90
   6  -5   3   29.90    1.60
  -6   5   3   29.50    1.40
  -6  -6  -3  126.19   10.90
  -6  -6  -3  135.19    4.50
   6  -6  -3  137.59    5.00
  -6  -6  -3  143.79    4.80
   6   6  -3  126.09    3.80
   6   6   3  127.19    4.30
  -6  -6   3  125.69   13.50
   6  -6   3  128.99    4.50
   6   6   3  126.69    4.00
  -6   6   3  128.59    4.20
  -6  -6   3  132.39    4.10
   6   6   3  124.49    4.00
  -6  -6   3  130.29    4.60
  -7  -6  -3  199.38   14.60
  -7  -6  -3  233.78    7.10
   7   6  -3  221.18    6.30
   6  -7  -3  226.18    6.90
  -7  -6  -3  234.18    6.70
   7   6   3  213.08    6.50
  -7  -6   3  220.68   19.70
   7   6   3  223.38    6.50
  -7  -6   3  227.28    6.60
  -6   7   3  210.18    6.40
  -7  -6   3  224.28    7.20
  -6   7   3  215.38    6.30
  -6   7   3  235.48    6.70
   6  -7   3  229.98    7.10
   7   6   3  226.08    6.90
  -7  -5  -3   74.49    7.90
   7   5  -3   71.49    2.40
   5  -7  -3   76.49    6.80
  -7  -5  -3   80.99    2.80
  -7  -5  -3   75.59    3.00
  -5   7   3   74.79    2.70
   7   5   3   76.19    2.90
   7   5   3   73.49    2.60
   5  -7   3   74.19    3.00
  -5   7   3   75.49    2.70
  -7  -5   3   73.89    2.60
  -7  -5   3   74.89    3.00
  -7  -5   3   79.49   10.30
   4  -7  -3   -3.00    1.90
  -7  -4  -3    0.70    0.40
  -7  -4  -3    1.60    1.50
  -7  -4   3    0.90    0.30
   7   4   3    0.30    0.30
  -7  -4   3    4.40    2.40
  -4   7   3    0.60    0.20
  -7  -3  -3   46.10    2.10
   3  -7  -3   54.19    5.60
  -7  -3  -3   39.80    4.90
   3  -7   3   52.49    6.90
  -7  -3   3   56.69    8.30
  -3   7   3   45.70    1.80
   3  -7   3   45.50    2.20
   7   3   3   44.90    2.00
  -7  -3   3   45.80    2.00
   2  -7  -3  370.86   18.40
  -7  -2  -3  390.56   17.10
   7   2   3  403.66   11.10
  -7  -2   3  406.86   23.00
   2  -7   3  399.76   22.50
  -2   7   3  383.66   10.90
   2  -7   3  389.66   11.50
  -7  -2   3  396.96   11.10
  -7  -1  -3  468.85   18.00
   1  -7  -3  459.35   21.30
  -1   7   3  452.75   12.60
   1  -7   3  471.25   25.10
  -7  -1   3  454.45   24.30
  -7  -1   3  461.85   12.80
   7   1   3  454.95   12.80
   1  -7   3  452.45   13.30
   0  -7  -3  167.78   11.30
   7   0   3  147.89    4.80
   0  -7   3  165.58   13.80
  -7   0   3  151.38    4.80
   0   7   3  148.09    4.70
   0  -7   3  153.88    5.30
  -7   0   3  168.88   13.50
  -1  -7  -3  141.69   10.80
  -1  -7   3  139.49    4.80
   7  -1   3  133.29    4.40
  -1  -7   3  154.28   13.70
  -7   1   3  137.29    4.40
   1   7   3  140.19    4.30
  -2  -7  -3  558.74   25.70
  -2  -7   3  605.44   31.10
  -2  -7   3  579.84   16.10
  -7   2   3  566.14   15.50
   7  -2   3  553.34   15.70
   2   7   3  556.14   15.50
  -3  -7  -3  174.58   13.00
  -3  -7  -3  201.48    5.90
  -7   3   3  198.38    5.90
   3   7   3  194.48    5.90
  -3  -7   3  196.78   16.90
   7  -3   3  202.48    6.10
  -3  -7   3  192.88    6.40
  -4  -7  -3    3.20    2.60
  -4  -7  -3    5.30    0.70
  -4  -7  -3    5.80    0.70
  -7   4   3    4.70    0.50
  -4  -7   3    6.10    3.80
  -7   4   3    5.70    0.80
   7  -4   3    3.50    0.60
   4   7   3    4.70    0.60
  -7   4   3    4.30    0.50
  -5  -7  -3  130.29   11.40
  -5  -7  -3  135.49    4.20
  -5  -7  -3  139.39    4.50
   5   7  -3  123.39    3.80
   7  -5   3  127.29    4.40
   5   7   3  126.49    3.90
   5   7   3  128.69    4.20
  -5  -7   3  127.69   15.70
  -7   5   3  122.99    3.80
  -5  -7   3  131.99    4.70
   5   7   3  123.89    3.90
  -7   5   3  122.49    3.90
  -7   5   3  130.79    4.20
  -6  -7  -3    9.20    3.30
   6   7  -3    5.70    0.50
  -6  -7  -3    6.10    0.80
   7  -6  -3    7.60    0.80
  -6  -7  -3    6.30    0.70
  -6  -7   3    6.20    0.90
  -7   6   3    7.60    0.60
   6   7   3    6.90    0.60
  -7   6   3    6.50    0.60
   6   7   3    5.40    0.60
  -7   6   3    8.70    0.70
   7  -6   3    6.70    0.80
  -6  -7   3    6.10    4.20
   6   7   3    5.90    0.70
  -7  -7  -3  132.59    4.30
  -7  -7  -3  122.09   11.50
   7   7  -3  128.39    3.90
  -7  -7  -3  138.49    4.70
   7  -7  -3  124.99    4.40
  -7  -7   3  111.89   14.30
   7   7   3  127.29    4.10
  -7   7   3  132.99    4.10
  -7   7   3  134.59    4.30
  -7  -7   3  135.49    4.90
  -7   7   3  134.19    4.00
   7  -7   3  136.79    4.70
   7   7   3  125.89    4.00
  -8  -7  -3   96.09    3.70
  -8  -7  -3   78.99    9.60
  -8  -7  -3   99.79    3.40
   7  -8  -3   95.79    3.60
   8   7  -3   94.59    3.00
   7  -8   3   97.29    4.30
   8   7   3   96.99    3.20
  -8  -7   3  120.79   14.40
   8   7   3   95.69    3.20
  -7   8   3   97.59    3.20
  -7   8   3   94.19    3.10
   6  -8  -3    1.00    0.40
  -8  -6  -3    1.10    0.40
  -8  -6  -3    0.50    0.40
  -8  -6  -3   -0.90    2.30
   8   6  -3    0.20    0.20
   8   6   3    0.60    0.30
  -6   8   3    1.70    0.40
   8   6   3    0.80    0.40
   6  -8   3    0.60    0.30
  -8  -6   3    3.30    4.00
  -8  -6   3    0.50    0.40
  -6   8   3    0.10    0.20
   8   6   3   -0.10    0.20
  -6   8   3    1.40    0.30
  -8  -5  -3   41.00    6.00
  -8  -5  -3   35.00    1.90
  -5   8  -3   36.30    2.20
  -8  -5  -3   37.90    1.70
   8   5  -3   34.30    1.40
   8   5   3   37.00    1.60
  -8  -5   3   38.80    2.00
   5  -8   3   35.70    1.90
   8   5   3   36.90    1.80
  -8  -5   3   37.40    1.60
  -8  -5   3   44.60    8.50
  -5   8   3   36.50    1.50
  -5   8   3   36.70    1.70
  -5   8   3   35.10    1.40
   4  -8  -3   93.09    8.20
  -8  -4  -3   91.89    3.10
   8   4  -3   80.29    3.00
  -8  -4  -3   90.29    3.40
  -8  -4  -3   94.99    8.60
  -4   8  -3   95.19    4.00
  -8  -4   3   82.39   11.80
  -8  -4   3   92.79    3.50
  -8  -4   3   89.59    3.00
   4  -8   3   92.49    3.60
   8   4   3   91.19    3.40
  -4   8   3   89.79    2.90
  -4   8   3   87.99    2.80
   8   4   3   90.99    3.10
  -8  -3  -3   99.59    8.40
   3  -8  -3   88.99    8.10
  -3   8  -3  107.79    4.40
   3  -8  -3   91.59    3.80
  -8  -3  -3  102.09    3.70
   8   3  -3  111.19    3.30
   8   3   3   97.89    3.30
  -8  -3   3  100.79   12.10
   3  -8   3   99.79    3.90
   3  -8   3  101.89   10.80
  -3   8   3  102.79    3.40
  -8  -3   3  105.59    3.70
  -8  -3   3  102.39    3.30
  -3   8   3   98.59    3.20
  -3   8   3   99.59    3.30
   8   3   3  103.89    3.70
   2  -8  -3  308.07    8.80
  -8  -2  -3  306.87   14.40
  -8  -2  -3  309.47    8.90
   2  -8  -3  306.07   16.60
  -8  -2   3  308.07    8.90
  -2   8   3  297.27    8.30
  -8  -2   3  284.67    8.80
  -2   8   3  291.47    8.30
   2  -8   3  308.97    9.30
   2  -8   3  296.57   19.70
   8   2   3  288.27    9.00
  -8  -2   3  300.67   20.40
   1  -8  -3  678.13   18.60
   1  -8  -3  680.53   28.80
  -8  -1  -3  679.93   18.80
   8   1   3  680.93   18.80
   1  -8   3  700.93   34.30
  -8  -1   3  665.33   18.30
  -1   8   3  677.63   18.50
  -8  -1   3  710.23   33.30
   0  -8  -3  116.99   10.10
   0  -8  -3  126.69    4.00
  -8   0   3  114.39    3.70
  -8   0   3  112.49   11.60
   0   8   3  118.59    3.90
  -8   0   3  118.19    4.20
   0  -8   3  134.19    5.30
   8   0   3  115.99    4.10
   0  -8   3  129.29   12.90
  -8   1  -3   81.49    3.00
  -1  -8  -3   78.79    2.90
  -1  -8  -3   76.39    8.70
  -8   1   3   84.99    9.80
  -8   1   3   79.19    2.60
   1   8   3   80.29    2.80
   8  -1   3   82.29    3.10
  -1  -8   3   91.79   11.50
  -2  -8  -3  120.49   10.90
  -2  -8  -3  116.39    4.70
  -8   2  -3  126.29    4.30
  -8   2   3  117.89    3.70
  -2  -8   3  106.19   12.40
  -8   2   3  114.29    3.60
   8  -2   3  115.39    3.90
  -8   2   3  124.69    4.00
  -2  -8   3  122.19    4.50
   8  -2   3  127.89    4.30
  -3  -8  -3   25.50    1.40
   3   8  -3   23.90    1.10
  -3  -8  -3   23.60    5.50
  -3  -8  -3   26.70    1.40
  -8   3  -3   23.60    1.40
   8  -3  -3   24.60    1.40
   8  -3   3   26.20    1.50
  -3  -8   3   24.50    1.70
  -8   3   3   24.20    1.10
  -8   3   3   26.40    1.40
   3   8   3   24.30    1.10
  -8   3   3   25.40    1.20
  -3  -8   3   30.20    8.60
   3   8   3   23.50    1.10
   3   8   3   26.00    1.30
   8  -4  -3  137.09    4.70
  -4  -8  -3  138.09    4.50
  -4  -8  -3  146.89    4.80
  -4  -8  -3  128.79   11.70
  -8   4   3  144.29    4.60
  -8   4   3  139.59    4.20
  -8   4   3  138.49    4.20
  -4  -8   3  141.49    5.10
   4   8   3  145.29    4.60
  -4  -8   3  141.29   14.60
   8  -4   3  137.59    4.70
   4   8   3  140.19    4.20
   4   8   3  134.49    4.20
  -5  -8  -3  181.58    5.80
  -5  -8  -3  182.58   14.30
   8  -5  -3  170.58    5.60
  -5  -8  -3  176.68    5.50
   5   8  -3  175.68    5.10
  -8   5   3  178.28    5.20
  -8   5   3  180.58    5.50
  -8   5   3  175.18    5.20
  -5  -8   3  182.68    6.20
   5   8   3  172.48    5.20
   8  -5   3  184.38    5.80
   5   8   3  173.98    5.60
  -5  -8   3  166.78   17.40
   5   8   3  173.58    5.20
  -6  -8  -3   81.79    9.50
  -6  -8  -3   82.89    3.00
  -6  -8  -3   84.59    3.20
   8  -6  -3   76.59    3.00
   6   8  -3   82.59    2.60
  -8   6   3   82.59    3.00
  -8   6   3   79.49    2.70
   6   8   3   78.99    2.70
   6   8   3   77.79    3.00
   6   8   3   79.89    2.70
   8  -6   3   80.69    3.20
  -8   6   3   77.99    2.70
  -6  -8   3   86.79   11.80
  -6  -8   3   81.49    3.50
  -7  -8  -3  116.39   11.90
  -7  -8  -3  120.99    4.10
   8  -7  -3  119.29    4.20
   7   8  -3  115.39    3.60
  -7  -8  -3  119.19    4.40
   8  -7   3  130.49    5.80
   7   8   3  119.49    3.80
  -8   7   3  131.99    5.20
   7   8   3  121.89    3.80
   7   8   3  126.49    5.00
  -8   7   3  122.59    3.80
  -8   7   3  120.09    3.80
  -7  -8   3  137.69   15.90
  -8  -8  -3   53.89    2.20
  -8  -8  -3   53.69    2.50
   8  -8  -3   50.99    2.30
   8   8  -3   52.99    1.80
  -8   8   3   53.99    2.30
   8   8   3   54.39    2.40
  -8  -8   3   56.09    2.80
  -8   8   3   54.79    2.00
   8   8   3   54.39    2.00
   8  -8   3   55.79    2.50
   8   8   3   54.89    2.00
  -8   8   3   53.09    2.00
   8  -9  -3   71.69    3.00
   9   8  -3   60.39    2.00
  -8   9  -3   63.39    2.60
   9   8  -3   60.59    2.90
  -9  -8  -3   58.79    2.70
  -8   9   3   64.09    2.30
  -9  -8   3   64.59    2.90
  -8   9   3   60.49    2.20
  -8   9   3   63.59    2.50
   9   8   3   63.49    2.60
   9   8   3   62.09    2.30
   8  -9   3   65.99    2.70
   9   8   3   60.59    2.30
  -9  -7  -3   79.29    2.90
   9   7  -3   81.79    2.60
  -9  -7  -3   83.29    3.40
   7  -9  -3   82.99    3.20
   9   7   3   78.19    3.20
  -7   9   3   82.89    2.70
   9   7   3   82.49    2.80
   7  -9   3   82.49    3.20
  -7   9   3   83.79    2.80
  -7   9   3   82.29    3.00
  -9  -7   3   84.59    3.50
   9   7   3   80.89    2.80
  -9  -6  -3   28.20    1.40
  -9  -6  -3   27.90    1.70
   6  -9  -3   29.30    1.70
   9   6  -3   26.20    1.10
  -9  -6  -3   31.30    6.70
  -6   9   3   27.80    1.30
   6  -9   3   28.70    1.70
   9   6   3   29.00    1.40
   9   6   3   28.00    1.40
  -9  -6   3   29.00    1.90
   9   6   3   27.30    1.70
  -6   9   3   27.60    1.20
  -6   9   3   27.70    1.50
  -9  -6   3   28.20    7.90
  -5   9  -3  104.09    4.30
  -9  -5  -3  106.69    3.50
   9   5  -3  110.69    3.40
  -9  -5  -3  131.39   11.50
   9   5   3  106.59    3.50
  -9  -5   3  106.59    4.10
  -9  -5   3  105.39    3.60
  -5   9   3  104.89    3.60
  -5   9   3  104.39    3.40
   9   5   3  120.49    4.30
  -9  -5   3  115.49   14.20
   5  -9   3  102.79    4.00
  -5   9   3  101.99    3.30
   9   5   3   98.29    3.80
   9   4  -3  315.67    8.90
  -4   9  -3  326.67    8.80
  -9  -4  -3  318.37    9.70
  -4   9  -3  343.37   10.50
  -4   9   3  321.67    9.00
   9   4   3  325.67    9.60
  -4   9   3  326.17    9.30
  -4   9   3  314.47    9.00
  -9  -4   3  301.97   23.40
  -9  -4   3  324.77    9.20
  -9  -4   3  323.47    9.80
   9   4   3  319.27    9.20
   4  -9   3  328.47    9.80
   3  -9  -3  236.28   15.80
  -3   9  -3  223.28    6.20
   9   3  -3  220.08    6.30
  -9  -3  -3  214.98    7.00
  -3   9  -3  232.68    7.80
   3  -9  -3  222.38    6.60
  -9  -3   3  212.38   18.10
  -3   9   3  218.58    6.40
  -9  -3   3  223.68    6.50
  -3   9   3  214.38    6.40
  -3   9   3  227.78    6.70
   9   3   3  226.48    7.00
   9   3   3  224.68    6.60
  -9  -3   3  227.48    7.10
   3  -9   3  226.68    7.20
   2  -9  -3   52.89    9.60
   2  -9  -3   62.99    2.40
  -2   9  -3   65.99    3.30
  -2   9  -3   60.59    2.00
  -9  -2  -3   61.29    2.50
  -9  -2  -3   64.49    2.70
   9   2  -3   61.99    2.10
   2  -9   3   72.89    9.50
  -2   9   3   61.39    2.20
  -2   9   3   62.49    2.40
  -9  -2   3   69.09    9.50
   2  -9   3   65.29    2.90
  -9  -2   3   62.79    2.30
   9   2   3   59.29    2.60
  -9  -2   3   62.99    2.70
  -2   9   3   60.79    2.20
   9   2   3   62.69    2.40
  -9  -1  -3  129.89    4.40
   1  -9  -3  131.09    4.20
  -9  -1  -3  125.49    4.30
   1  -9  -3  129.59   12.60
  -9  -1   3  120.69   12.50
   9   1   3  132.59    4.50
   1  -9   3  117.59   14.00
  -1   9   3  132.09    4.20
  -9  -1   3  126.89    4.00
   1  -9   3  131.39    4.80
  -1   9   3  125.99    3.90
   9   1   3  128.69    4.10
  -9  -1   3  129.99    4.40
  -1   9   3  124.99    3.90
   9   0  -3   22.30    1.00
  -9   0  -3   22.60    1.30
  -9   0  -3   24.30    1.40
   0  -9  -3   20.50    1.20
   0  -9  -3   25.80    5.90
   0  -9   3   22.10    1.60
  -9   0   3   25.80    7.20
   0   9   3   19.90    1.00
   9   0   3   18.70    1.10
  -9   0   3   19.90    1.10
  -9   0   3   22.70    1.40
   0   9   3   20.90    1.00
   0  -9   3   22.40    6.40
   0   9   3   21.30    1.20
   9   0   3   20.70    1.40
  -1  -9  -3   79.29    8.60
   1   9  -3   77.89    2.60
  -9   1  -3   80.69    3.10
  -1  -9  -3   80.09    2.90
   9  -1  -3   81.89    2.60
  -9   1  -3   84.49    3.10
  -9   1   3   80.89   10.00
  -1  -9   3   79.99    3.50
   1   9   3   77.39    2.60
  -1  -9   3   87.79   11.20
   1   9   3   79.19    2.90
  -9   1   3   81.69    3.10
   9  -1   3   81.99    3.20
   1   9   3   76.59    2.60
  -9   1   3   78.49    2.70
   9  -1   3   79.59    2.90
   2   9  -3  319.67    8.70
  -2  -9  -3  296.77   19.00
  -9   2  -3  317.87    9.30
  -2  -9  -3  281.97   10.20
  -2  -9  -3  322.67    9.20
  -9   2   3  313.77    8.80
   2   9   3  317.67    8.80
  -2  -9   3  327.77   10.00
   2   9   3  309.07    8.80
   2   9   3  329.77    9.20
   9  -2   3  314.77    9.10
  -2  -9   3  304.17   24.20
  -9   2   3  328.57    9.30
  -9   2   3  295.57   21.10
   9  -2   3  330.97    9.50
   3   9  -3  208.28    5.70
   9  -3  -3  188.78    6.10
  -9   3  -3  193.68    6.30
  -3  -9  -3  210.48    6.20
  -3  -9  -3  204.38    6.30
  -3  -9  -3  193.08   15.20
  -3  -9   3  205.28    6.90
  -9   3   3  205.78    5.90
   9  -3   3  198.28    6.40
   9  -3   3  197.28    6.10
  -9   3   3  205.18    6.30
   3   9   3  196.98    5.80
  -3  -9   3  193.08   18.90
  -9   3   3  195.78    5.80
   3   9   3  196.58    5.80
   3   9   3  208.78    6.20
   9  -4  -3   35.40    1.70
  -4  -9  -3   37.80    1.90
  -4  -9  -3   35.30    1.70
  -4  -9  -3   45.20    6.80
  -9   4  -3   38.20    1.90
   4   9  -3   35.50    1.40
  -4  -9   3   36.50    2.20
   4   9   3   34.40    1.50
   9  -4   3   37.10    2.00
   4   9   3   34.70    1.50
  -9   4   3   41.60    1.90
  -9   4   3   36.70    1.50
  -9   4   3   36.60    1.50
  -4  -9   3   49.99    9.80
   4   9   3   35.60    1.80
   5   9  -3   80.79    2.80
  -5  -9  -3   76.29   10.10
  -5  -9  -3   80.49    3.00
   9  -5  -3   78.59    3.00
  -9   5  -3   80.59    3.20
  -9   5   3   82.79    2.80
  -9   5   3   79.39    2.70
   5   9   3   80.49    3.00
   5   9   3   76.39    2.70
  -5  -9   3  102.79   12.60
  -5  -9   3   83.29    3.60
   9  -5   3   82.59    3.30
  -9   5   3   78.49    3.00
  -6  -9  -3  137.19    4.80
  -9   6  -3  140.09    4.70
  -6  -9  -3  149.88   13.40
   6   9  -3  133.69    4.00
  -6  -9  -3  138.09    4.60
   9  -6  -3  131.29    4.50
   6   9   3  134.99    4.20
   6   9   3  138.79    4.20
  -9   6   3  139.79    4.20
  -6  -9   3  137.49    5.20
  -9   6   3  141.19    4.60
  -9   6   3  140.69    4.30
   9  -6   3  138.09    4.80
  -6  -9   3  134.79   16.70
   6   9   3  138.59    4.60
  -7  -9  -3   14.70    1.10
  -7  -9  -3   12.90    1.10
   9  -7  -3   14.10    1.00
   7   9  -3   13.00    0.70
  -9   7  -3   14.80    1.20
  -9   7   3   14.70    0.90
  -7  -9   3   13.30    1.40
   7   9   3   13.50    0.90
   9  -7   3   13.90    1.20
   7   9   3   13.10    1.10
   7   9   3   14.20    0.90
  -9   7   3   15.20    0.90
  -9   7   3   16.40    1.20
   8   9  -3  152.18    4.60
  -9   8  -3  161.78    5.30
  -8  -9  -3  161.58    5.10
  -8  -9  -3  159.08    5.40
   9  -8   3  164.98    5.30
  -9   8   3  159.78    4.70
  -9   8   3  159.28    4.80
  -8  -9   3  157.68    5.50
  -9   8   3  157.88    5.10
   8   9   3  158.78    5.20
   8   9   3  156.08    4.80
   8   9   3  167.48    4.80
   9  -9  -3   15.00    1.00
   9   9  -3   14.20    0.70
  -9   9  -3   16.00    1.20
   9   9  -3   13.90    1.20
  -9  -9  -3   14.40    1.10
  -9  -9  -3   14.30    1.00
  -9   9   3   14.40    0.80
  -9   9   3   14.50    0.90
   9  -9   3   13.30    1.40
  -9   9   3   12.40    1.20
   9   9   3   13.00    0.90
   9   9   3   13.70    0.80
  -9  -9   3   17.80    1.40
   9   9   3   14.70    1.10
   9 -10  -3    9.00    0.80
 -10  -9  -3   10.20    0.70
 -10  -9  -3    8.60    0.90
  -9  10  -3    9.70    0.90
  -9  10   3    9.00    0.60
   9 -10   3    8.20    0.80
  10   9   3    9.90    0.70
  -9  10   3    9.30    0.70
  10   9   3    9.00    0.80
  -9  10   3    8.50    0.70
  10   9   3    8.70    0.60
 -10  -8  -3   13.00    1.10
   8 -10  -3   14.40    1.00
  -8  10  -3   15.10    1.10
  10   8  -3   14.10    0.70
 -10  -8  -3   13.20    0.90
   8 -10   3   13.20    1.00
  -8  10   3   13.20    0.80
  10   8   3   13.40    0.90
  10   8   3   13.80    0.90
  -8  10   3   13.70    0.80
  10   8   3   13.70    1.10
 -10  -8   3   13.40    1.30
 -10  -7  -3   30.70    1.40
  -7  10  -3   30.60    1.80
  10   7  -3   30.20    1.20
 -10  -7  -3   29.10    1.90
  -7  10   3   28.10    1.50
  10   7   3   31.40    1.70
  -7  10   3   32.80    1.60
 -10  -7   3   29.50    1.80
  10   7   3   31.40    1.90
   7 -10   3   31.50    1.70
 -10  -6  -3   41.00    2.10
  -6  10  -3   38.50    1.90
 -10  -6  -3   38.80    1.70
   6 -10  -3   38.60    2.00
  10   6  -3   39.70    1.40
  10   6   3   38.80    2.00
 -10  -6   3   38.80    2.10
  -6  10   3   39.20    1.80
  -6  10   3   41.00    1.60
  -6  10   3   39.60    1.60
  10   6   3   39.20    1.70
  10   6   3   38.40    1.70
   6 -10   3   40.30    2.00
   5 -10  -3   82.49    3.20
  -5  10  -3   80.79    3.60
  10   5  -3   80.09    2.60
 -10  -5  -3   82.99    3.40
  -5  10  -3   79.79    3.00
  -5  10   3   81.09    2.70
  -5  10   3   80.79    3.00
  10   5   3   80.49    2.90
 -10  -5   3   80.89    3.40
  10   5   3   81.49    2.80
  -5  10   3   79.79    2.60
   5 -10   3   83.59    3.30
  10   5   3   83.49    3.30
  -4  10  -3   22.40    1.30
  -4  10  -3   24.50    1.90
  -4  10  -3   24.90    1.00
 -10  -4  -3   25.90    1.60
  10   4  -3   24.70    1.10
  -4  10   3   26.50    1.40
  -4  10   3   25.70    1.20
 -10  -4   3   26.60    1.70
   4 -10   3   24.50    1.60
 -10  -4   3   32.20    8.50
  10   4   3   26.40    1.30
  -4  10   3   25.60    1.20
  10   4   3   24.70    1.60
 -10  -4   3   25.90    1.30
  -3  10  -3  206.68    7.10
 -10  -3  -3  192.78    6.30
   3 -10  -3  176.88    6.10
   3 -10  -3  206.48   18.00
  10   3   3  193.58    5.80
 -10  -3   3  179.88   17.20
 -10  -3   3  186.18    6.30
  -3  10   3  189.38    5.60
   3 -10   3  198.18    6.40
  10   3   3  193.38    6.30
  -3  10   3  195.68    5.90
 -10  -3   3  191.28    5.80
  -3  10   3  189.98    5.60
   2 -10  -3  155.48   11.70
 -10  -2  -3  139.39    5.20
  -2  10  -3  132.19    4.00
  10   2  -3  128.59    4.10
   2 -10  -3  134.59    4.40
 -10  -2  -3  133.59    4.50
  -2  10   3  139.59    4.50
 -10  -2   3  141.49    4.30
  10   2   3  134.29    4.80
   2 -10   3  132.29   13.90
 -10  -2   3  138.39   14.70
   2 -10   3  139.89    5.00
 -10  -2   3  138.29    4.80
 -10  -1  -3   55.49    2.40
 -10  -1  -3   50.89    2.20
   1 -10  -3   37.80    6.60
   1 -10  -3   50.09    2.10
  10   1  -3   51.39    1.80
  -1  10  -3   51.19    1.70
  10   1   3   50.59    2.40
   1 -10   3   50.79    2.60
  -1  10   3   50.09    2.10
  -1  10   3   50.09    1.90
 -10  -1   3   37.70    8.80
 -10  -1   3   49.30    2.30
   1 -10   3   59.19    9.80
  10   1   3   49.30    2.10
  -1  10   3   48.90    1.80
   0 -10  -3   25.90    1.40
  10   0  -3   23.70    1.10
   0  10  -3   24.40    1.10
 -10   0  -3   26.20    1.50
 -10   0  -3   25.80    1.50
   0 -10  -3   28.80    6.20
   0 -10   3   40.00    8.50
 -10   0   3   26.90    1.60
   0  10   3   26.30    1.40
 -10   0   3   39.00    7.60
  10   0   3   26.90    1.60
  10   0   3   27.20    1.40
   0  10   3   24.80    1.20
   0  10   3   24.70    1.20
 -10   0   3   26.90    1.40
   0 -10   3   27.60    1.80
 -10   1  -3   77.29    3.10
  10  -1  -3   76.89    2.60
   1  10  -3   79.89    2.50
 -10   1  -3   81.49    3.10
  -1 -10  -3   55.49    8.50
  -1 -10  -3   84.09    3.00
   1  10   3   79.29    2.70
 -10   1   3   82.29    3.20
  -1 -10   3   84.79    3.60
 -10   1   3   84.79   11.50
  10  -1   3   80.39    2.90
   1  10   3   78.59    3.00
   1  10   3   79.49    2.70
  10  -1   3   83.79    3.30
  -1 -10   3   97.79   12.60
   2  10  -3  149.19    4.50
  -2 -10  -3  156.48    5.00
  -2 -10  -3  153.08   13.10
  -2 -10   3  147.39   16.80
 -10   2   3  156.98    5.10
  -2 -10   3  158.48    5.70
  10  -2   3  158.28    5.30
 -10   2   3  156.78    4.70
   2  10   3  147.89    5.00
 -10   2   3  158.98   14.80
  -3 -10  -3   30.20    1.60
   3  10  -3   32.30    1.30
  -3 -10  -3   24.90    6.50
 -10   3  -3   30.80    1.70
  -3 -10  -3   31.00    1.60
  -3 -10   3   32.00    2.00
 -10   3   3   30.90    1.40
 -10   3   3   41.60    8.20
   3  10   3   30.80    1.40
   3  10   3   29.10    1.30
 -10   3   3   32.60    1.70
  -3 -10   3   50.49   14.30
  10  -3   3   28.80    1.80
  10  -3   3   32.30    1.60
   3  10   3   28.70    1.60
  -4 -10  -3   92.79    3.30
  -4 -10  -3   95.79   10.50
 -10   4  -3   92.09    3.50
  -4 -10  -3   89.19    3.30
   4  10  -3   87.39    2.80
 -10   4   3  101.69   11.50
  10  -4   3   89.89    3.50
   4  10   3   88.29    2.90
  -4 -10   3   97.59   14.40
   4  10   3   88.89    2.90
  10  -4   3   88.59    3.20
 -10   4   3   87.89    3.00
 -10   4   3   86.69    2.90
  -4 -10   3   91.89    3.90
 -10   4   3   91.49    3.40
   4  10   3   89.09    3.30
  -5 -10  -3   84.79    3.30
  10  -5  -3   85.79    3.10
   5  10  -3   85.49    2.70
  -5 -10  -3   87.69    3.30
 -10   5  -3   90.09    3.40
   5  10   3   86.79    2.90
  10  -5   3   91.29    3.20
   5  10   3   86.59    2.90
   5  10   3   86.49    3.20
  10  -5   3   89.99    3.50
 -10   5   3   89.29    3.00
 -10   5   3   87.29    2.90
 -10   5   3   88.99    3.30
  -5 -10   3   86.89    3.70
  10  -6  -3  130.29    4.30
  -6 -10  -3  131.89    4.50
 -10   6  -3  132.29    4.60
  -6 -10  -3  131.29    4.50
   6  10  -3  132.29    3.90
 -10   6   3  136.89    4.10
   6  10   3  134.09    4.10
   6  10   3  130.49    4.40
 -10   6   3  136.29    4.50
 -10   6   3  132.89    4.20
  -6 -10   3  132.29    4.90
  10  -6   3  131.79    4.40
  10  -6   3  134.79    4.70
   6  10   3  134.69    4.10
 -10   7  -3   82.29    3.70
   7  10  -3   80.69    2.40
  -7 -10  -3   76.79    3.00
  10  -7  -3   76.39    2.80
 -10   7   3   77.29    3.20
   7  10   3   80.19    3.00
  10  -7   3   80.29    3.10
  -7 -10   3   78.39    3.20
 -10   7   3   77.69    2.90
   7  10   3   76.09    3.30
 -10   7   3   78.19    2.90
  -8 -10  -3   30.20    1.50
   8  10  -3   28.90    1.90
   8  10  -3   29.10    1.10
 -10   8  -3   31.90    1.70
  10  -8  -3   30.00    1.40
  -8 -10  -3   26.50    1.50
   8  10   3   29.60    1.30
  10  -8   3   31.20    1.50
 -10   8   3   31.40    1.40
 -10   8   3   30.20    1.50
   8  10   3   31.00    1.60
 -10   8   3   31.00    1.30
  10  -8   3   30.90    1.60
   8  10   3   31.30    1.30
  -8 -10   3   30.60    1.90
 -10   9  -3    2.70    0.60
  10  -9  -3    2.80    0.50
  -9 -10  -3    3.40    0.60
  -9 -10  -3    4.10    0.60
   9  10  -3    2.70    0.60
 -10   9   3    3.00    0.50
 -10   9   3    2.90    0.40
   9  10   3    3.40    0.40
  10  -9   3    2.80    0.50
   9  10   3    2.60    0.50
   9  10   3    3.00    0.40
 -10   9   3    3.70    0.40
 -10 -10  -3   15.40    1.00
 -10 -10  -3   15.30    0.80
  10 -10  -3   16.20    0.80
 -10  10   3   15.80    0.70
 -10  10   3   13.80    0.90
  10  10   3   15.70    1.00
  10 -10   3   16.80    1.10
  10  10   3   16.20    1.00
  10  10   3   15.80    0.90
 -10  10   3   15.90    0.90
 -10  11  -3    9.40    0.70
 -11 -10  -3    9.60    0.70
  10 -11   3   10.00    0.70
 -11 -10   3    8.30    0.60
  11  10   3   10.40    0.90
  11  10   3    9.30    0.60
  11  10   3   10.60    0.60
 -10  11   3    9.80    0.60
   9 -11  -3   20.50    1.00
 -11  -9  -3   19.10    0.90
  -9  11  -3   21.70    1.20
 -11  -9  -3   20.30    1.20
  -9  11   3   19.50    1.00
  11   9   3   21.20    1.00
  -9  11   3   21.90    0.90
  11   9   3   19.70    1.40
 -11  -8  -3   12.70    0.80
  -8  11  -3   15.30    1.00
   8 -11  -3   15.00    1.00
 -11  -8  -3   11.50    1.00
  11   8   3   14.50    1.00
  -8  11   3   14.70    0.80
  -8  11   3   13.60    0.90
  11   8   3   14.90    0.80
   8 -11   3   14.60    1.10
  -8  11   3   14.40    0.80
  11   8   3   15.10    0.80
 -11  -7  -3   32.50    1.80
   7 -11  -3   37.00    1.80
  -7  11  -3   35.10    1.70
  -7  11   3   35.30    1.40
  11   7   3   35.00    1.50
  11   7   3   36.00    1.70
  -7  11   3   34.90    1.60
  -7  11   3   35.80    1.40
  11   7   3   35.60    1.50
   7 -11   3   32.50    1.60
 -11  -6  -3    0.80    0.50
  -6  11  -3    1.30    0.40
  11   6  -3    0.90    0.20
   6 -11  -3    0.90    0.50
  -6  11   3    0.60    0.30
 -11  -6   3    0.20    0.50
  -6  11   3    0.10    0.20
  11   6   3    0.40    0.30
  -6  11   3    0.60    0.30
   6 -11   3    0.60    0.40
  11   6   3    0.10    0.30
  11   6   3    0.60    0.40
 -11  -5  -3   11.30    1.10
  -5  11  -3    9.50    0.90
  11   5  -3   10.10    0.60
   5 -11  -3   11.50    1.00
  -5  11  -3   12.00    1.20
  -5  11   3   10.50    0.90
  -5  11   3   10.00    0.70
  -5  11   3   10.50    0.70
 -11  -5   3    7.90    1.00
  11   5   3   10.40    0.80
   5 -11   3   10.20    1.00
  11   5   3   10.40    1.00
  11   5   3   10.40    0.80
  -4  11  -3   44.80    2.50
  -4  11  -3   43.20    1.90
  11   4  -3   44.40    1.60
 -11  -4  -3   43.50    2.20
  11   4   3   44.80    1.90
  11   4   3   44.70    1.90
 -11  -4   3   45.70    2.30
   4 -11   3   44.60    2.10
 -11  -4   3   48.00    1.90
  11   4   3   46.50    2.20
  -4  11   3   45.00    1.70
  -4  11   3   47.60    1.80
  -4  11   3   47.50    2.00
   3 -11  -3    6.40    0.60
  -3  11  -3    5.00    0.50
  11   3  -3    4.10    0.50
 -11  -3  -3    5.00    0.90
  -3  11  -3    5.40    1.00
  -3  11   3    6.60    0.60
 -11  -3   3    4.50    0.60
  -3  11   3    6.70    0.80
  11   3   3    5.00    0.90
  -3  11   3    7.00    0.60
 -11  -3   3    5.80    0.90
  11   3   3    4.70    0.60
   3 -11   3    5.30    0.90
  11   2  -3   38.30    1.50
  -2  11  -3   37.30    1.40
  -2  11  -3   39.00    2.50
   2 -11  -3   37.90    1.70
 -11  -2  -3   39.00    2.00
  -2  11   3   39.20    1.80
  -2  11   3   38.60    1.50
  -2  11   3   38.80    1.50
  11   2   3   37.50    2.00
   2 -11   3   39.60    2.10
  11   2   3   37.30    1.70
 -11  -2   3   41.40    1.70
 -11  -2   3   36.80    2.00
   1 -11  -3   45.20    1.90
  -1  11  -3   43.20    1.60
  -1  11  -3   45.50    2.80
  11   1  -3   43.60    1.60
 -11  -1  -3   45.80    2.20
 -11  -1  -3   45.50    2.00
 -11  -1   3   44.50    2.20
 -11  -1   3   46.00    1.90
  -1  11   3   47.00    1.80
   1 -11   3   47.50    2.40
  11   1   3   45.60    2.30
  11   1   3   44.40    2.00
  -1  11   3   48.10    2.00
  -1  11   3   45.00    1.70
   0 -11  -3   64.59   10.80
   0  11  -3   52.59    1.80
 -11   0  -3   54.49    2.40
 -11   0  -3   54.19    2.30
  11   0  -3   54.89    1.90
   0 -11  -3   53.59    2.20
 -11   0   3   65.99   15.40
 -11   0   3   54.89    2.10
 -11   0   3   56.59    2.50
   0  11   3   54.99    2.00
   0 -11   3   55.79    2.70
   0 -11   3   49.50   13.90
  11   0   3   54.89    2.30
  11   0   3   57.89    2.60
   0  11   3   55.89    2.00
   0  11   3   53.89    2.30
  11  -1  -3   79.69    3.00
 -11   1  -3   89.19    3.30
 -11   1  -3   88.19    3.20
  -1 -11  -3   88.99    3.20
   1  11  -3   83.99    2.70
  -1 -11   3   91.19    3.60
 -11   1   3   86.59    2.90
   1  11   3   86.79    3.20
  11  -1   3   91.89    3.50
 -11   1   3   86.89    3.40
  11  -1   3   90.59    3.20
   1  11   3   84.79    2.90
   1  11   3   88.49    2.90
 -11   2  -3   19.70    1.30
   2  11  -3   18.70    0.90
  -2 -11  -3   19.60    1.30
  -2 -11   3   18.00    1.50
   2  11   3   18.80    1.00
 -11   2   3   21.30    1.40
   2  11   3   18.80    1.00
  11  -2   3   20.00    1.40
   2  11   3   19.70    1.20
 -11   2   3   20.10    1.10
  11  -2   3   19.70    1.20
 -11   3  -3   10.10    1.00
  -3 -11  -3   10.00    0.90
   3  11  -3   10.50    0.70
   3  11   3   11.10    0.70
   3  11   3   10.70    1.00
 -11   3   3    9.30    0.80
 -11   3   3    9.70    1.00
  -3 -11   3    9.70    1.20
   3  11   3    9.80    0.70
  11  -3   3   10.40    0.90
 -11   4  -3   19.90    1.40
   4  11  -3   20.20    0.90
  -4 -11  -3   21.60    1.30
   4  11   3   21.10    1.10
 -11   4   3   21.70    1.10
  11  -4   3   21.90    1.50
   4  11   3   20.50    1.30
 -11   4   3   20.80    1.40
  -4 -11   3   22.10    1.60
  11  -4   3   20.20    1.20
   4  11   3   21.30    1.10
  -5 -11  -3   15.90    1.10
 -11   5  -3   13.40    1.10
   5  11  -3   13.10    0.70
  -5 -11  -3   13.80    1.00
  11  -5   3   15.40    1.20
  11  -5   3   14.10    1.10
 -11   5   3   14.90    1.10
   5  11   3   13.50    0.90
 -11   5   3   15.10    0.90
   5  11   3   13.10    0.90
   5  11   3   14.00    1.10
 -11   6  -3    8.60    1.00
   6  11  -3    8.30    0.50
  -6 -11  -3    8.40    0.80
  -6 -11  -3    9.20    0.90
   6  11   3    9.00    0.70
 -11   6   3    8.40    0.80
   6  11   3    9.10    0.80
   6  11   3    8.80    0.70
 -11   6   3    9.00    0.70
  -6 -11   3    8.40    1.00
  11  -6   3    8.80    0.80
   7  11  -3    8.30    1.10
 -11   7  -3    8.30    0.90
  -7 -11  -3    8.00    0.80
  -7 -11  -3    8.50    0.80
  11  -7   3    8.50    0.80
   7  11   3    8.10    0.60
   7  11   3    8.70    0.70
 -11   7   3    9.10    0.80
   7  11   3    8.20    0.80
 -11   7   3    8.60    0.70
  -8 -11  -3   44.60    2.10
   8  11  -3   40.60    2.70
  -8 -11  -3   46.00    1.90
 -11   8  -3   48.60    2.10
   8  11   3   46.60    1.90
   8  11   3   48.10    1.70
   8  11   3   47.20    1.70
 -11   8   3   43.40    1.80
  11  -8   3   47.50    1.90
  11  -8   3   43.30    1.90
 -11   8   3   47.30    1.70
 -11   8   3   46.80    1.60
  -9 -11  -3    9.30    0.70
  -9 -11  -3    7.00    0.70
   9  11  -3    7.50    0.80
   9  11   3    9.90    0.60
 -11   9   3    9.50    0.50
   9  11   3    9.10    0.80
 -11  10  -3    0.80    0.30
 -10 -11  -3    1.00    0.30
 -10 -11  -3    1.00    0.30
  10  11   3    0.80    0.20
  11 -10   3    0.90    0.30
  10  11   3    0.60    0.20
 -11  11  -3    2.60    0.40
 -11 -11  -3    3.30    0.50
  11  11   3    3.40    0.30
 -11 -11   3    2.60    0.30
  11 -11   3    2.70    0.30
 -12 -10  -3    1.30    0.30
 -10  12  -3    2.00    0.30
  12  10   3    1.80    0.20
  10 -12   3    1.70    0.30
 -12  -9  -3    4.90    0.60
   9 -12  -3    4.60    0.40
  -9  12  -3    5.20    0.80
  12   9   3    5.90    0.40
   9 -12   3    6.30    0.50
  12   9   3    6.20    0.40
  -9  12   3    5.90    0.50
  -8  12  -3    9.30    0.70
   8 -12  -3    9.80    0.70
 -12  -8  -3    9.10    0.80
  12   8   3    8.90    0.60
  12   8   3    9.80    0.60
  -8  12   3    9.40    0.50
  12   8   3    9.30    0.70
  -8  12   3    9.90    0.60
  -7  12  -3    3.40    0.50
 -12  -7  -3    3.70    0.60
   7 -12  -3    3.70    0.60
  12   7   3    3.20    0.50
  -7  12   3    3.10    0.40
  -7  12   3    3.50    0.40
  12   7   3    3.00    0.40
  -7  12   3    3.10    0.40
  12   7   3    3.40    0.50
 -12  -6  -3   10.10    1.00
   6 -12  -3   10.50    0.90
  12   6   3    9.40    0.90
  12   6   3   10.00    0.70
  -6  12   3    9.50    0.60
  12   6   3    9.60    0.70
  -6  12   3   10.00    0.70
  -6  12   3    9.50    0.80
 -12  -5  -3   18.80    1.30
   5 -12  -3   19.40    1.30
  -5  12  -3   17.50    1.00
  -5  12   3   20.40    1.00
  12   5   3   19.20    1.10
 -12  -5   3   18.30    1.60
  -5  12   3   21.70    1.20
  -5  12   3   20.20    1.00
  12   5   3   19.70    1.10
  12   5   3   20.40    1.30
   5 -12   3   19.10    1.20
 -12  -4  -3   13.70    1.20
   4 -12  -3   14.60    1.10
  -4  12  -3   13.10    1.20
  -4  12   3   13.50    1.00
 -12  -4   3   11.70    1.20
  -4  12   3   14.50    0.90
  12   4   3   14.60    0.90
  12   4   3   14.40    0.90
  12   4   3   12.90    1.10
  -4  12   3   15.60    0.80
   4 -12   3   14.30    1.00
 -12  -3  -3   43.20    2.10
  -3  12  -3   41.80    2.50
  12   3  -3   41.50    1.60
  -3  12   3   44.80    1.90
  12   3   3   43.80    1.80
  -3  12   3   42.20    1.60
  12   3   3   43.50    2.10
 -12  -3   3   44.30    2.10
  12   3   3   40.60    1.80
  -3  12   3   43.30    1.60
 -12  -3   3   43.40    1.80
   3 -12   3   44.60    2.00
  12   2  -3   22.00    1.10
 -12  -2  -3   24.60    1.90
   2 -12  -3   21.20    1.10
  -2  12  -3   24.10    2.10
  -2  12   3   23.70    1.10
  12   2   3   24.70    1.50
   2 -12   3   24.50    1.40
 -12  -2   3   22.00    1.70
  -2  12   3   22.90    1.40
 -12  -2   3   22.80    1.50
  -2  12   3   24.60    1.30
 -12  -1  -3    1.70    0.60
 -12  -1  -3    1.20    0.40
  -1  12  -3    2.20    0.80
  -1  12  -3    0.90    0.30
   1 -12  -3    1.50    0.50
 -12  -1   3    1.10    0.50
 -12  -1   3    1.60    0.40
  -1  12   3    1.40    0.40
  -1  12   3    1.00    0.30
   1 -12   3    1.90    0.50
  12   1   3    2.00    0.50
  -1  12   3    1.00    0.30
  12   1   3    1.60    0.50
 -12   0  -3   24.60    1.70
   0  12  -3   24.90    2.00
 -12   0  -3   26.50    1.80
   0 -12  -3   26.00    1.40
   0  12  -3   26.10    1.00
   0  12   3   27.20    1.20
   0  12   3   24.60    1.20
  12   0   3   26.80    1.70
   0 -12   3   26.70    1.60
 -12   0   3   26.80    1.30
 -12   0   3   26.40    1.60
   0  12   3   27.00    1.40
  12   0   3   25.40    1.40
 -12   1  -3    8.90    0.80
  -1 -12  -3    8.30    0.80
   1  12  -3    8.20    0.50
   1  12   3    8.20    0.80
   1  12   3    8.00    0.60
  12  -1   3    8.10    0.80
 -12   1   3    6.30    0.90
   1  12   3    7.80    0.70
 -12   1   3    6.60    0.70
  -1 -12   3    7.30    0.90
  12  -1   3    8.00    1.00
   2  12  -3   51.69    1.70
  -2 -12  -3   47.70    2.40
 -12   2  -3   55.79    2.50
   2  12   3   52.19    2.00
   2  12   3   56.69    2.20
  12  -2   3   55.49    2.50
 -12   2   3   50.49    2.20
  -2 -12   3   53.29    2.40
 -12   2   3   53.39    2.30
  12  -2   3   54.69    2.90
   3  12  -3    2.00    0.30
 -12   3  -3    2.40    0.60
  -3 -12  -3    2.30    0.50
 -12   3   3    1.40    0.40
   3  12   3    1.70    0.40
   3  12   3    1.90    0.50
  12  -3   3    1.10    0.40
  -3 -12   3    1.70    0.60
 -12   3   3    2.80    0.50
   3  12   3    2.60    0.40
  12  -3   3    1.90    0.50
  -4 -12  -3   21.60    1.20
 -12   4  -3   22.40    1.40
  -4 -12  -3   23.70    1.40
   4  12  -3   21.80    0.90
 -12   4   3   23.10    1.10
  12  -4   3   23.00    1.40
  12  -4   3   21.00    1.30
  -4 -12   3   24.50    1.40
   4  12   3   23.20    1.30
   4  12   3   23.20    1.10
   4  12   3   22.20    1.10
 -12   5  -3    0.10    0.30
  -5 -12  -3    0.30    0.30
   5  12   3    0.10    0.20
  12  -5   3   -0.10    0.20
   5  12   3    0.10    0.20
  12  -5   3    0.10    0.40
 -12   5   3   -0.60    0.20
 -12   5   3    0.30    0.30
   5  12   3    0.10    0.30
 -12   6  -3    0.30    0.30
   6  12  -3    0.00    0.50
  -6 -12  -3    0.20    0.30
   6  12   3    0.20    0.20
   6  12   3    0.20    0.20
 -12   6   3    0.40    0.20
  12  -6   3    0.00    0.30
   6  12   3    0.30    0.30
 -12   6   3    0.40    0.30
  12  -6   3    0.30    0.30
   7  12  -3    0.40    0.60
  -7 -12  -3    0.00    0.30
 -12   7  -3    0.40    0.40
 -12   7   3    0.00    0.40
  12  -7   3    0.30    0.30
  12  -7   3   -0.10    0.30
   7  12   3    0.10    0.30
   7  12   3    0.20    0.20
   7  12   3    0.20    0.20
   8  12  -3    6.10    0.80
  -8 -12  -3    6.10    0.60
 -12   8  -3    7.10    0.70
  -8 -12  -3    5.60    0.60
  12  -8   3    7.20    0.60
   8  12   3    7.60    0.50
   8  12   3    6.10    0.60
 -12   8   3    6.30    0.40
   8  12   3    6.50    0.50
 -12   9  -3    4.90    0.60
  -9 -12  -3    4.00    0.40
   9  12   3    5.00    0.40
   9  12   3    4.20    0.40
  12  -9   3    4.60    0.50
 -12  10  -3    9.20    0.70
  12 -10   3    8.70    0.50
  10  12   3    8.60    0.50
 -13  -9  -3    2.70    0.30
   9 -13   3    3.90    0.40
  13   9   3    3.50    0.30
  -9  13   3    3.10    0.30
   8 -13  -3    0.80    0.30
 -13  -8  -3    1.30    0.40
  -8  13   3    1.20    0.20
  13   8   3    1.10    0.20
  13   8   3    1.00    0.20
   8 -13   3    1.60    0.30
   7 -13  -3    0.60    0.30
 -13  -7  -3    0.40    0.30
  -7  13   3    0.70    0.20
  13   7   3    0.40    0.40
  13   7   3    0.90    0.30
  13   7   3    0.60    0.20
  -7  13   3    0.30    0.20
   6 -13  -3   11.00    0.90
 -13  -6  -3   10.30    0.90
  13   6   3   12.20    0.70
  -6  13   3   11.10    0.70
  13   6   3   10.40    0.80
  13   6   3   11.60    0.70
  -6  13   3   10.80    0.60
  -6  13   3   10.80    0.60
   5 -13  -3    4.40    0.70
 -13  -5  -3    4.70    0.70
  13   5   3    4.50    0.50
  -5  13   3    4.80    0.50
  13   5   3    4.70    0.50
  -5  13   3    5.20    0.50
  13   5   3    4.50    0.60
  -5  13   3    5.50    0.50
 -13  -4  -3    6.80    0.80
  -4  13  -3    6.40    0.80
   4 -13  -3    6.70    0.80
  13   4   3    6.40    0.60
  13   4   3    7.10    0.60
  -4  13   3    7.30    0.60
  13   4   3    6.30    0.70
  -4  13   3    7.10    0.70
  -4  13   3    6.20    0.50
 -13  -3  -3    0.50    0.40
  -3  13  -3    0.40    0.40
   3 -13  -3    0.60    0.40
  -3  13   3    0.40    0.20
  -3  13   3    0.30    0.30
  13   3   3    0.40    0.30
  13   3   3    0.20    0.30
  -3  13   3    0.50    0.30
  13   3   3    0.20    0.30
   2 -13  -3    1.70    0.40
  -2  13  -3    1.70    0.60
 -13  -2  -3    2.20    0.50
  -2  13   3    1.20    0.30
  13   2   3    1.80    0.40
  -2  13   3    2.00    0.40
  13   2   3    2.70    0.60
  -2  13   3    1.80    0.30
   2 -13   3    2.60    0.50
 -13  -2   3    2.10    0.60
  13   2   3    2.00    0.40
  -1  13  -3    3.00    0.80
 -13  -1  -3    3.10    0.60
   1 -13  -3    3.00    0.50
   1 -13   3    3.00    0.50
 -13  -1   3    2.70    0.40
  -1  13   3    2.90    0.50
  -1  13   3    2.90    0.40
  13   1   3    2.90    0.60
  -1  13   3    2.70    0.40
  13   1   3    2.30    0.50
  13   1   3    3.00    0.50
 -13  -1   3    2.70    0.60
   0 -13  -3   10.90    0.80
   0  13  -3   10.50    1.30
 -13   0  -3   10.00    0.90
 -13   0  -3   10.10    0.80
   0 -13   3   11.70    0.90
   0  13   3    9.90    0.80
   0  13   3   10.40    0.70
  13   0   3   11.30    0.90
 -13   0   3   11.00    0.70
 -13   0   3   11.50    1.00
  13   0   3   10.50    0.90
   0  13   3   10.70    0.70
 -13   1  -3   11.80    0.90
   1  13  -3   13.30    1.40
  -1 -13  -3   12.10    0.90
 -13   1  -3   13.00    1.10
   1  13   3   13.50    0.80
 -13   1   3   11.50    1.00
   1  13   3   12.70    0.90
  13  -1   3   13.60    0.90
  13  -1   3   13.80    1.10
 -13   1   3   13.00    0.80
   1  13   3   12.80    0.80
   2  13  -3    4.60    1.00
 -13   2  -3    5.10    0.70
  -2 -13  -3    4.80    0.60
   2  13   3    4.70    0.50
   2  13   3    4.50    0.50
 -13   2   3    5.30    0.50
  13  -2   3    3.70    0.60
 -13   2   3    4.50    0.70
  13  -2   3    4.10    0.60
   2  13   3    4.90    0.60
 -13   3  -3   13.90    1.00
  -3 -13  -3   13.70    0.90
   3  13  -3   14.40    1.40
  -3 -13  -3   13.90    1.00
  13  -3   3   13.40    1.00
  13  -3   3   13.50    1.00
 -13   3   3   14.70    1.00
   3  13   3   13.40    0.80
   3  13   3   14.00    0.90
 -13   3   3   13.50    0.80
   3  13   3   13.70    0.80
  -4 -13  -3    3.30    0.50
 -13   4  -3    2.80    0.50
  -4 -13  -3    2.40    0.70
   4  13  -3    2.80    0.80
   4  13   3    2.80    0.40
   4  13   3    2.60    0.40
 -13   4   3    3.90    0.40
   4  13   3    3.60    0.50
  13  -4   3    3.30    0.50
 -13   4   3    2.40    0.60
  13  -4   3    3.90    0.60
 -13   5  -3   17.20    1.10
  -5 -13  -3   16.50    1.00
   5  13  -3   17.50    1.50
  13  -5   3   18.40    1.00
   5  13   3   17.90    0.90
 -13   5   3   17.20    0.80
   5  13   3   17.10    0.80
   5  13   3   16.80    1.00
   6  13  -3    1.50    0.60
 -13   6  -3    1.00    0.40
  -6 -13  -3    1.30    0.40
  13  -6   3    1.10    0.30
   6  13   3    1.20    0.30
   6  13   3    1.10    0.30
 -13   6   3    0.80    0.20
   6  13   3    1.00    0.30
 -13   7  -3    5.00    0.60
   7  13  -3    5.20    0.70
  -7 -13  -3    5.20    0.50
   7  13   3    5.60    0.50
   7  13   3    3.80    0.50
   7  13   3    5.40    0.40
  13  -7   3    5.40    0.60
  -8 -13  -3    1.70    0.30
 -13   8  -3    2.10    0.40
   8  13  -3    1.70    0.40
  13  -8   3    2.60    0.40
   8  13   3    2.00    0.30
   8  13   3    2.40    0.30
  -9 -13  -3   14.10    0.70
 -13   9  -3   17.70    0.80
  13  -9   3   17.50    0.70
   9  13   3   17.40    0.70
 -14  -8  -3    7.20    0.50
  14   8   3   10.50    0.50
  -8  14   3    9.40    0.40
   7 -14  -3    0.50    0.20
 -14  -7  -3    0.60    0.30
   7 -14   3    0.50    0.20
  14   7   3    0.60    0.20
  -7  14   3    0.50    0.20
 -14  -6  -3    5.60    0.60
   6 -14  -3    6.50    0.60
  -6  14   3    6.70    0.50
  14   6   3    6.60    0.50
  14   6   3    6.60    0.40
 -14  -5  -3    0.10    0.30
   5 -14  -3    0.00    0.30
  -5  14   3   -0.20    0.10
  14   5   3    0.20    0.40
  -5  14   3    0.40    0.20
  14   5   3    0.20    0.20
  14   5   3    0.10    0.20
   4 -14  -3    5.90    0.70
 -14  -4  -3    5.40    0.60
  -4  14   3    5.50    0.50
  14   4   3    6.00    0.50
  14   4   3    4.20    0.50
  -4  14   3    5.60    0.50
  -4  14   3    6.00    0.40
  14   4   3    5.40    0.50
   3 -14  -3    2.60    0.50
 -14  -3  -3    2.60    0.50
  -3  14  -3    2.90    0.60
  -3  14   3    2.30    0.30
  -3  14   3    3.20    0.40
  -3  14   3    2.40    0.40
  14   3   3    2.30    0.40
  14   3   3    2.30    0.40
  14   3   3    2.20    0.40
   2 -14  -3    5.60    1.10
 -14  -2  -3    4.70    0.60
  -2  14  -3    4.40    0.70
  14   2   3    4.60    0.90
 -14  -1  -3   61.49    2.30
   1 -14  -3   61.59    2.10
   1 -14  -3   68.59    2.60
  -1  14  -3   64.09    2.90
  14   1   3   65.39    2.30
  14   1   3   66.49    2.20
  -1  14   3   65.49    2.30
  -1  14   3   67.69    2.10
  14   1   3   64.69    2.50
  -1  14   3   68.69    2.20
   0  14  -3    1.80    0.70
   0 -14  -3    1.50    0.30
 -14   0  -3    2.30    0.40
   0  14   3    1.50    0.40
  14   0   3    1.70    0.40
   0  14   3    2.20    0.40
   0  14   3    1.60    0.30
  14   0   3    1.50    0.40
  14   0   3    1.70    0.40
  -1 -14  -3   12.40    0.80
   1  14  -3   11.20    1.20
  -1 -14  -3   11.90    0.90
   1  14   3   11.80    0.80
  14  -1   3   12.60    0.80
   1  14   3   12.70    0.70
  14  -1   3   12.40    0.80
   1  14   3   12.40    0.70
 -14   2  -3    1.00    0.30
  -2 -14  -3    2.00    0.40
  -2 -14  -3    2.20    0.40
   2  14  -3    1.60    0.70
   2  14   3    1.80    0.40
  14  -2   3    1.60    0.60
   2  14   3    1.60    0.40
  14  -2   3    1.50    0.40
   2  14   3    1.70    0.40
  14  -2   3    2.00    0.40
   3  14  -3   -0.20    0.40
  -3 -14  -3    0.20    0.20
  -3 -14  -3   -0.20    0.30
 -14   3  -3   -0.10    0.30
   3  14   3    0.10    0.20
  14  -3   3   -0.10    0.30
   3  14   3    0.20    0.20
  14  -3   3   -0.50    0.30
   3  14   3    0.20    0.20
 -14   4  -3    4.90    0.50
  -4 -14  -3    6.20    0.60
   4  14  -3    4.80    0.80
   4  14   3    5.20    0.40
   4  14   3    4.60    0.50
   4  14   3    5.50    0.50
  14  -4   3    5.60    0.60
  -5 -14  -3    1.10    0.30
   5  14  -3    1.90    0.60
 -14   5  -3    2.00    0.40
   5  14   3    1.80    0.30
  14  -5   3    1.30    0.30
  14  -5   3    1.70    0.20
   5  14   3    1.40    0.30
   5  14   3    1.70    0.30
   6  14  -3    5.20    0.70
  -6 -14  -3    6.10    0.50
 -14   6  -3    5.40    0.60
  14  -6   3    7.00    0.50
   6  14   3    6.30    0.40
   6  14   3    6.30    0.40
   7  14  -3    8.90    0.70
  -7 -14  -3   10.70    0.60
 -14   7  -3   11.70    0.70
  14  -7   3   11.60    0.60
   7  14   3   11.20    0.50
  -8 -14   3    3.80    0.30
  14  -8   3    5.30    0.40
  -6  15   3    5.60    0.40
   5 -15  -3    5.00    0.50
 -15  -5  -3    3.60    0.40
  15   5   3    4.60    0.30
  -5  15   3    4.30    0.30
   4 -15  -3    3.30    0.40
 -15  -4  -3    2.60    0.30
  15   4   3    3.30    0.40
  -4  15   3    3.50    0.30
   3 -15  -3   35.20    1.40
 -15  -3  -3   28.40    1.20
  15   3   3   34.60    1.20
  15   3   3   32.50    1.00
  -3  15   3   33.00    1.10
 -15  -2  -3    0.70    0.30
  -2  15  -3    0.90    0.50
   2 -15  -3    1.00    0.30
  15   2   3    1.10    0.30
  15   2   3    1.30    0.20
  -2  15   3    1.00    0.20
  -2  15   3    1.10    0.20
   1 -15  -3   11.00    0.70
  -1  15  -3    8.80    0.80
  -1  15   3   10.40    0.60
  -1  15   3   10.40    0.60
  15   1   3   10.30    0.70
  15   1   3   10.50    0.70
   0 -15  -3   16.30    0.90
   0  15  -3   14.20    1.10
  15   0   3   15.90    0.90
  15   0   3   16.20    0.80
   0  15   3   16.10    0.60
   0  15   3   15.80    0.70
  -1 -15  -3    1.80    0.30
   1  15  -3    2.10    0.60
  -1 -15  -3    1.70    0.30
   1  15   3    1.80    0.30
  15  -1   3    2.00    0.20
  15  -1   3    2.20    0.40
   1  15   3    1.80    0.20
   2  15  -3    0.80    0.40
  -2 -15  -3    0.90    0.20
   2  15   3    0.80    0.20
  15  -2   3    0.90    0.30
  -3 -15  -3    9.60    0.60
   3  15  -3    9.90    0.90
   3  15   3    9.70    0.40
   3  15   3   10.20    0.50
  -3 -15   3    9.20    0.50
  15  -3   3   10.00    0.60
   4  15  -3   12.70    0.90
  -4 -15  -3   11.90    0.60
  -4 -15   3   11.40    0.60
   4  15   3   13.00    0.60
  15  -4   3   15.30    0.70
   5  15  -3    2.50    0.40
  -5 -15  -3    2.20    0.30
   5  15   3    2.90    0.30
  15  -5   3    1.80    0.30
  -5 -15   3    2.40    0.30
  -6 -15  -3   10.40    0.70
  15  -6   3   10.80    0.60
  -2  16   3    1.20    0.20
  16   2   3    1.20    0.20
  16   0   3    1.00    0.20
   1  16   3    7.40    0.50
  16  -2   3    6.80    0.40
   2  16   3    6.60    0.40
   0   0  -4 2653.73   76.39
   0   0   4 2564.64   76.39
   1   0  -4 1619.74   49.00
  -1   0  -4 1572.44   48.40
   0  -1  -4 1579.94   49.00
   0   1  -4 1570.24   48.40
  -1   0   4 1474.85   49.90
   0  -1   4 1499.05   48.60
   1   0   4 1568.84   47.30
   1  -1  -4 1987.20   61.29
   1   1  -4 2046.60   61.19
  -1   1  -4 2063.69   60.69
  -1  -1  -4 2058.69   61.29
   1  -1   4 2036.20   60.19
  -1  -1   4 1975.00   62.19
  -2  -1  -4 1858.31   55.89
   1  -2  -4 1807.72   56.29
   2   1  -4 1842.02   56.19
  -1   2  -4 1769.52   54.89
   1  -2   4 1773.02   55.19
   2   1   4 1817.52   52.89
  -2  -1   4 1867.61   58.69
   2   0  -4 2311.77   68.09
   0  -2  -4 2259.17   68.09
   0   2  -4 2249.97   67.19
  -2   0  -4 2350.46   67.29
   2   0   4 2262.67   64.29
   0  -2   4 2196.88   68.39
   1   2  -4  304.37   14.60
  -1  -2  -4  325.27   15.30
   2  -1  -4  311.37   14.80
  -2   1  -4  319.47   14.10
  -1  -2   4  298.47   15.70
   2  -1   4  288.57   12.40
  -2   2  -4  769.62   26.60
  -2  -2  -4  750.02   27.90
   2  -2  -4  766.02   28.10
   2  -2   4  739.73   26.00
  -2  -2   4  761.12   29.80
  -3  -2  -4  687.43   25.80
   2  -3  -4  683.73   26.20
  -3  -2   4  665.93   28.40
   2  -3   4  641.94   25.00
   1  -3  -4  705.43   27.30
  -3  -1  -4  718.93   26.40
  -3  -1   4  758.72   30.20
   1  -3   4  716.23   27.60
   3   0  -4  359.36   16.20
   0  -3  -4  338.87   16.30
  -3   0  -4  339.97   15.20
   0  -3   4  318.17   16.70
  -1  -3  -4  342.27   16.80
   3  -1  -4  385.46   17.00
  -3   1  -4  363.26   15.50
  -1  -3   4  366.56   18.50
   3  -2  -4  662.03   25.10
  -2  -3  -4  666.83   25.50
  -3   2  -4  624.44   23.10
  -2  -3   4  669.63   28.20
   3  -2   4  597.94   20.40
  -3  -3  -4 1099.79   37.50
   3  -3  -4 1095.69   37.40
  -3  -3   4 1036.10   48.50
   3  -3   4 1058.49   34.30
   3  -4  -4  449.56   20.20
  -4  -3  -4  437.66   19.80
   3  -4   4  447.46   13.40
  -4  -3   4  431.66   12.30
  -4  -3   4  465.15   23.90
   3  -4   4  442.46   19.00
   2  -4  -4   14.30    5.10
  -4  -2  -4    8.30    2.00
  -4  -2   4    8.30    2.80
   2  -4   4    6.00    2.90
   1  -4  -4   96.29    8.30
  -4  -1  -4   96.69    7.40
   1  -4   4   91.89    8.30
   4   0  -4  315.47   15.60
   0  -4  -4  368.46   20.00
  -4   0  -4  309.47   14.40
   0  -4   4  297.77   17.00
  -4   0   4  311.37   18.50
  -1  -4  -4  236.88   13.50
  -4   1  -4  239.48   11.70
   4  -1  -4  249.38   13.10
  -1  -4   4  239.78   15.20
  -2  -4  -4  746.03   28.80
  -4   2  -4  734.53   25.50
   4  -2  -4  710.23   27.60
  -2  -4   4  760.82   34.90
   4  -3  -4    9.70    2.40
  -3  -4  -4    6.10    2.30
  -3  -4   4    6.40    3.00
  -3  -4   4    5.40    0.60
   4  -4  -4  349.37   17.20
  -4  -4  -4  342.37   17.50
  -4  -4   4  348.17   21.00
  -4  -4   4  342.17    9.80
   4  -4   4  339.87   10.10
  -4   4   4  351.46    9.70
   4  -5  -4    4.80    1.80
  -5  -4  -4    8.00    3.20
  -5  -4  -4    8.90    0.80
   4  -5  -4    7.00    0.80
   5   4   4    5.90    0.60
   4  -5   4    9.70    0.90
  -4   5   4    7.60    0.60
  -5  -4   4    6.90    0.70
  -5  -4   4    4.50    3.60
   3  -5  -4   61.59    6.30
  -5  -3  -4   59.99    6.10
   3  -5   4   51.79    2.40
  -5  -3   4   63.89    8.10
   3  -5   4   58.89    6.50
   5   3   4   50.79    2.00
  -5  -3   4   52.89    2.10
  -5  -2  -4  175.18   13.20
   2  -5  -4  174.48   11.60
  -5  -2   4  180.88   13.80
   2  -5   4  164.78   11.70
  -5  -2   4  176.48    5.30
   1  -5  -4  339.37   17.40
  -5  -1  -4  332.37   15.50
   1  -5   4  328.87    9.80
  -5  -1   4  355.66   20.30
  -5  -1   4  334.67    9.40
   1  -5   4  341.67   18.70
   0  -5  -4  320.97   16.80
  -5   0  -4  337.67   14.90
   0  -5   4  332.47   19.10
  -5   0   4  321.57    9.10
   0  -5   4  310.27    9.40
  -5   0   4  352.76   20.30
  -5   1  -4  126.89    7.90
  -1  -5  -4  133.39   10.10
  -1  -5   4  144.99   11.80
  -1  -5   4  123.89    4.20
  -5   1   4  124.29    3.90
  -2  -5  -4   22.50    4.10
  -2  -5   4   13.80    4.40
   5  -2   4   21.20    1.20
  -5   2   4   27.10    1.10
  -2  -5   4   26.70    1.40
  -3  -5  -4  122.39   10.10
   5  -3  -4  135.39    9.40
  -5   3   4  133.59    4.10
   5  -3   4  136.09    4.50
  -3  -5   4  145.49   13.30
  -3  -5   4  142.99    4.50
   5  -4  -4  535.75   22.70
  -4  -5  -4  529.85   24.50
  -4  -5  -4  572.04   15.50
  -5   4   4  530.55   14.80
  -4  -5   4  551.04   29.60
   5  -4   4  534.55   15.20
   4   5   4  536.95   14.90
  -4  -5   4  547.65   15.20
  -5  -5  -4   44.10    1.80
   5  -5  -4   52.69    5.60
  -5  -5  -4   40.40    5.90
  -5   5  -4   41.30    1.90
   5   5  -4   41.70    1.80
   5   5  -4   49.40    2.90
  -5  -5  -4   49.10    2.30
   5  -5  -4   43.70    2.10
  -5  -5   4   40.80    1.70
   5   5   4   40.30    1.80
  -5  -5   4   50.19    8.20
  -5   5   4   41.70    1.70
   5  -5   4   43.80    2.10
  -5   6  -4   61.89    3.30
  -6  -5  -4   58.59    2.40
   6   5  -4   57.19    2.30
   5  -6  -4   51.49    6.30
  -6  -5  -4   66.29    2.40
   6   5  -4   58.09    2.90
  -6  -5  -4   61.59    2.60
   5  -6  -4   60.59    2.50
  -5   6  -4   57.19    2.40
  -6  -5  -4   68.09    7.30
  -5   6   4   54.99    2.10
  -6  -5   4   71.99   10.70
   6   5   4   55.79    2.30
  -5   6   4   56.29    2.30
   5  -6   4   60.19    2.60
   6   5   4   59.89    2.50
  -6  -5   4   53.99    2.20
  -6  -5   4   59.39    2.60
  -5   6   4   59.19    2.20
  -6  -4  -4    3.00    0.60
   6   4  -4    3.30    0.60
  -6  -4  -4    3.50    0.70
  -4   6  -4    4.40    0.70
  -4   6  -4    3.90    0.80
   4  -6  -4    3.50    0.70
  -6  -4  -4    1.70    1.90
   4  -6  -4    2.60    2.30
  -6  -4  -4    3.90    0.60
  -6  -4   4    2.30    0.40
  -6  -4   4    3.50    3.30
  -6  -4   4    2.70    0.60
   6   4   4    2.70    0.50
  -6  -3  -4  268.47   14.80
   3  -6  -4  266.77    8.00
   3  -6  -4  267.07   15.40
  -6  -3  -4  275.17    8.20
   3  -6   4  273.07   16.60
   3  -6   4  263.07    8.30
  -6  -3   4  287.37   19.70
  -3   6   4  264.87    7.70
  -6  -3   4  267.87    8.00
  -6  -2  -4   88.89    7.50
   2  -6  -4   89.49    8.20
   2  -6   4   85.89    3.40
  -6  -2   4  102.89   10.70
   6   2   4   86.09    3.00
   2  -6   4   92.69   10.30
  -6  -2   4   84.79    3.00
  -2   6   4   81.79    2.80
  -6  -1  -4    4.30    2.00
   1  -6  -4    5.30    1.70
  -6  -1   4   11.90    4.60
  -6  -1   4    6.10    0.60
   1  -6   4    5.80    0.70
   6   1   4    5.50    0.70
  -1   6   4    8.00    0.70
   1  -6   4    9.70    3.30
   0  -6  -4    2.90    1.60
  -6   0   4    4.00    2.30
   0   6   4    0.40    0.20
  -6   0   4    0.20    0.20
   0  -6   4   -2.00    1.70
   0  -6   4    0.60    0.30
  -6   1  -4  224.38   10.80
  -1  -6  -4  211.98   13.90
   6  -1   4  220.68    6.70
  -1  -6   4  231.78    7.00
  -1  -6   4  240.28   17.30
  -6   1   4  223.48    6.50
   1   6   4  221.28    6.60
  -2  -6  -4  343.67    9.60
  -2  -6  -4  344.87   18.60
  -2  -6   4  336.27   21.80
   6  -2   4  329.17    9.50
   2   6   4  313.27    9.30
  -2  -6   4  334.47    9.80
  -6   2   4  318.77    9.30
   6  -3  -4  101.09    3.60
  -3  -6  -4  101.49    3.40
  -3  -6  -4  106.59    3.70
  -6   3  -4  104.29    3.60
   3   6  -4  100.39    4.20
  -3  -6  -4   95.09    9.10
  -3  -6   4  107.89   12.00
  -6   3   4  100.69    3.30
   6  -3   4   96.19    3.50
   3   6   4  101.19    3.40
  -3  -6   4  102.89    3.80
  -6   4  -4  127.19    4.50
  -4  -6  -4  115.19    4.30
   4   6  -4  109.19    4.40
  -4  -6  -4  124.29    4.80
   6  -4  -4  116.69    8.70
   6  -4  -4  102.39    3.90
  -4  -6  -4  107.09    9.60
  -4  -6   4  117.99   12.70
   6  -4   4  107.49    4.00
  -4  -6   4  101.29    3.50
  -6   4   4   93.59    3.80
  -4  -6   4  103.99    4.00
   4   6   4  106.79    3.60
   6  -5  -4   96.19    3.50
   5   6  -4   95.79    4.10
   6  -5  -4  116.69    8.30
  -5  -6  -4   88.29    3.40
  -6   5  -4   95.79    3.50
  -6   5  -4   95.49    4.00
  -5  -6  -4   98.89    3.60
  -5  -6  -4   99.09   12.60
  -5  -6  -4   96.49    3.30
  -6   5   4   95.19    3.20
   5   6   4   91.29    3.30
  -5  -6   4   89.69    3.20
  -5  -6   4   88.69   11.50
   6  -5   4   94.39    3.50
  -5  -6   4   94.49    3.70
  -6   6  -4  268.77    8.00
  -6  -6  -4  280.07    8.30
  -6  -6  -4  256.87   16.60
  -6  -6  -4  250.17    7.90
  -6   6  -4  274.87    8.70
   6  -6  -4  269.57    8.10
  -6  -6  -4  270.47    7.80
   6   6  -4  276.77    8.80
  -6  -6   4  267.77    8.30
   6   6   4  266.17    7.60
  -6  -6   4  263.87    7.70
   6   6   4  257.57    7.50
   6   6   4  267.27    7.90
  -6   6   4  262.27    7.70
  -6   6   4  253.27    7.50
   6  -6   4  269.77    8.20
  -6  -6   4  263.97   21.70
  -6   6   4  250.27    7.40
   6  -7  -4   45.10    2.80
   7   6  -4   39.50    2.30
  -6   7  -4   38.80    2.30
  -7  -6  -4   53.09    6.90
  -7  -6  -4   39.40    1.80
  -7  -6   4   55.99    9.90
   7   6   4   40.70    1.60
   6  -7   4   39.20    2.10
   7   6   4   38.90    1.90
  -6   7   4   37.90    1.50
  -6   7   4   39.20    1.80
   7   6   4   36.90    1.60
  -6   7   4   38.40    1.60
  -7  -6   4   40.30    2.20
   5  -7  -4   25.30    4.70
   5  -7  -4   27.00    1.60
  -7  -5  -4   28.90    1.70
  -5   7  -4   28.60    1.50
   7   5  -4   27.10    1.40
  -7  -5  -4   27.10    1.50
  -5   7  -4   27.60    1.90
  -7  -5  -4   37.60    5.40
  -7  -5  -4   28.90    1.40
   7   5  -4   30.30    1.90
  -7  -5   4   29.10    1.70
  -7  -5   4   26.70    1.40
   7   5   4   26.90    1.50
  -5   7   4   27.60    1.20
  -5   7   4   27.50    1.20
   5  -7   4   28.10    1.70
  -7  -5   4   39.70   10.00
   7   5   4   28.20    1.30
  -5   7   4   29.10    1.40
  -7  -4  -4  304.07    8.30
  -7  -4  -4  287.27    8.70
   4  -7  -4  307.37   22.30
  -4   7  -4  283.87    8.40
   7   4  -4  275.87    8.30
  -7  -4  -4  282.97    8.60
   4  -7  -4  291.17    8.60
  -4   7  -4  296.37    9.50
  -7  -4  -4  282.17   16.40
   7   4   4  283.77    8.20
  -7  -4   4  279.57    8.10
  -7  -4   4  297.57   21.60
   4  -7   4  292.57    8.90
  -4   7   4  269.47    8.00
  -4   7   4  288.37    8.30
  -4   7   4  276.97    8.00
   7   4   4  284.97    8.50
  -7  -4   4  293.77    8.70
   3  -7  -4   14.70    1.10
  -3   7  -4   13.80    1.10
  -3   7  -4   15.30    1.50
  -7  -3  -4   17.60    3.80
   3  -7  -4   14.90    0.90
   3  -7  -4   17.50    4.50
  -7  -3  -4   14.10    1.10
  -7  -3  -4   13.60    1.10
  -7  -3  -4   15.30    1.00
   3  -7   4   11.80    4.30
  -7  -3   4   14.80    0.90
   7   3   4   14.10    1.10
  -3   7   4   14.40    0.80
  -7  -3   4   13.90    1.10
  -3   7   4   16.10    1.00
  -7  -3   4   23.10    9.40
  -3   7   4   12.60    0.80
   3  -7   4   15.90    1.30
  -7  -2  -4   74.79    3.40
   2  -7  -4   73.69    2.70
  -7  -2  -4   74.59    2.80
   2  -7  -4   80.59    7.90
   2  -7  -4   75.89    2.90
   7   2  -4   71.09    2.70
  -7  -2  -4   75.69    7.00
   2  -7   4   78.79    9.10
   2  -7   4   71.49    3.10
  -7  -2   4   70.99    2.50
  -2   7   4   70.59    2.50
  -7  -2   4   74.09    2.80
   7   2   4   72.69    2.80
  -7  -2   4   67.89    9.90
  -7  -1  -4  316.17    9.30
   1  -7  -4  317.17    9.00
  -7  -1  -4  303.87    9.10
   7   1  -4  293.27    9.00
  -7  -1  -4  278.17   20.20
  -1   7  -4  326.47   10.20
   1  -7  -4  305.47   17.50
  -7  -1   4  307.57    9.70
   1  -7   4  336.57   10.60
  -7  -1   4  329.57   21.50
  -1   7   4  317.47    8.90
   7   1   4  303.27    9.10
   1  -7   4  335.57   20.80
  -7  -1   4  315.97    9.50
   0  -7  -4  252.87    7.40
  -7   0  -4  254.27    7.60
   7   0  -4  248.78    7.50
   0   7  -4  247.28    8.40
  -7   0  -4  252.97    7.60
  -7   0  -4  292.77   17.40
   0  -7  -4  248.38   15.70
   7   0   4  240.58    7.40
   0   7   4  239.78    7.20
   0  -7   4  248.68    7.90
  -7   0   4  248.58    7.40
  -7   0   4  243.68   18.00
   0  -7   4  254.27   18.70
  -1  -7  -4   83.39    3.50
  -1  -7  -4   93.69    3.40
  -1  -7  -4   89.09    8.90
  -1  -7  -4   91.99    3.30
  -7   1  -4   91.39    3.30
   7  -1  -4   91.69    3.20
   1   7   4   87.29    3.00
  -1  -7   4   90.59   11.00
   7  -1   4   87.49    3.20
  -7   1   4   93.19   10.80
  -7   1   4   94.89    3.20
  -2  -7  -4  435.36   22.70
   7  -2  -4  443.16   12.60
  -2  -7  -4  448.46   12.50
  -2  -7  -4  464.75   12.80
  -2  -7  -4  421.36   12.70
  -2  -7  -4  484.15   13.30
  -7   2  -4  439.26   12.60
  -2  -7   4  473.35   27.60
  -7   2   4  445.76   12.50
   2   7   4  433.96   12.30
  -7   2   4  426.36   12.10
  -2  -7   4  457.05   13.00
   7  -2   4  426.46   12.70
  -7   2   4  431.86   12.10
  -3  -7  -4   11.10    1.20
  -3  -7  -4   17.20    1.20
  -7   3  -4   14.60    1.10
  -3  -7  -4   12.90    1.00
   7  -3  -4   13.40    1.00
  -7   3   4   14.60    0.90
  -7   3   4   12.30    0.80
   7  -3   4   13.50    1.00
  -3  -7   4   12.90    1.20
  -7   3   4   13.10    0.80
  -3  -7   4    4.80    4.00
  -4  -7  -4   33.70    2.40
  -4  -7  -4   28.70    6.10
  -4  -7  -4   33.00    1.80
   7  -4  -4   34.00    1.70
  -4  -7  -4   32.10    1.60
  -7   4  -4   33.70    1.70
  -7   4   4   31.20    1.40
  -7   4   4   32.80    1.50
   7  -4   4   32.40    1.70
  -4  -7   4   35.60    9.00
   4   7   4   32.10    1.40
  -7   4   4   31.10    1.30
   4   7   4   30.70    1.30
   4   7   4   32.50    1.60
  -4  -7   4   34.00    2.00
   7  -5  -4   57.99    2.50
  -5  -7  -4   51.99    2.50
  -5  -7  -4   59.99    2.40
   5   7  -4   64.39    3.20
  -5  -7  -4   60.69    8.50
  -7   5  -4   60.89    2.60
  -5  -7  -4   63.19    2.70
  -7   5   4   59.39    2.10
  -7   5   4   60.59    2.10
   5   7   4   59.69    2.20
  -5  -7   4   63.89    2.90
   7  -5   4   60.79    2.60
   5   7   4   60.09    2.40
  -7   5   4   59.99    2.40
   5   7   4   66.79    2.20
  -5  -7   4   51.89   11.90
  -6  -7  -4   14.80    1.20
   6   7  -4   15.00    1.40
   7  -6  -4   13.40    1.40
   6   7   4   12.50    0.80
  -7   6   4   12.90    1.00
  -6  -7   4   12.20    1.30
   7  -6   4   13.10    1.10
  -6  -7   4    5.30    5.30
  -7   6   4   13.70    0.80
   6   7   4   12.80    1.00
   6   7   4   12.30    0.80
  -7   6   4   12.50    0.80
  -7  -7  -4   31.90    1.60
  -7  -7  -4   32.80    6.80
  -7   7  -4   32.60    1.70
  -7  -7  -4   32.80    1.90
   7  -7  -4   32.80    1.80
   7   7  -4   33.70    2.20
  -7  -7   4   34.20    2.10
  -7   7   4   33.80    1.70
   7   7   4   31.00    1.40
   7  -7   4   29.80    1.80
  -7   7   4   33.30    1.40
   7   7   4   29.00    1.70
  -7  -7   4   57.39   10.90
   7   7   4   31.00    1.40
  -7   7   4   33.60    1.40
  -8  -7  -4  158.68    5.60
   8   7  -4  160.38    5.80
  -7   8  -4  152.98    5.30
  -8  -7  -4  164.58    5.10
   7  -8  -4  167.58    5.40
   8   7   4  160.68    5.30
   8   7   4  166.08    5.00
  -7   8   4  168.68    5.20
  -7   8   4  165.18    4.90
  -7   8   4  167.48    4.90
   8   7   4  162.28    4.90
   7  -8   4  167.28    5.60
  -8  -7   4  168.78    5.90
  -6   8  -4   87.79    3.80
  -8  -6  -4   92.59    3.20
   6  -8  -4   90.79    3.40
  -6   8  -4   85.89    3.30
  -8  -6  -4   68.39    9.90
  -8  -6  -4   89.79    3.60
  -6   8   4   88.39    2.90
  -6   8   4   86.19    3.20
   6  -8   4   91.09    3.50
   8   6   4   87.89    3.40
   8   6   4   90.29    3.00
  -8  -6   4   90.79    3.70
   8   6   4   86.39    2.90
  -8  -6   4  114.79   15.00
  -6   8   4   91.09    2.90
  -8  -5  -4    7.90    0.90
   5  -8  -4   10.10    1.00
  -5   8  -4    9.90    1.20
  -8  -5  -4    0.10    3.80
  -8  -5  -4   10.50    0.90
  -5   8  -4    8.50    1.50
  -8  -5  -4   10.90    1.10
  -8  -5   4    8.80    1.10
   8   5   4   11.40    0.90
  -5   8   4   10.60    0.90
  -8  -5   4   13.40    6.70
  -8  -5   4    9.70    0.80
  -5   8   4    9.60    0.80
   5  -8   4   10.00    1.00
   8   5   4   10.60    0.90
  -8  -4  -4  320.37   17.80
  -8  -4  -4  294.57    8.90
   4  -8  -4  299.97    9.10
   4  -8  -4  306.37    8.70
  -4   8  -4  327.47   10.10
  -4   8  -4  290.27    8.90
   8   4  -4  286.87    8.70
   4  -8  -4  312.07   17.90
  -8  -4  -4  328.47    8.80
  -8  -4  -4  309.87    9.20
  -8  -4   4  302.07   23.30
   4  -8   4  303.37    9.40
  -8  -4   4  302.17    8.70
   8   4   4  305.97    9.10
   8   4   4  293.37    8.60
  -4   8   4  289.17    8.50
  -4   8   4  289.57    8.40
  -4   8   4  307.07    8.80
  -8  -4   4  315.87    9.30
  -3   8  -4  389.16   11.70
  -8  -3  -4  360.26   10.50
  -3   8  -4  358.46   10.40
   3  -8  -4  367.96   19.50
  -8  -3  -4  372.36   10.80
   3  -8  -4  364.86   10.40
   3  -8  -4  361.96   10.60
  -8  -3  -4  365.56   19.00
   8   3  -4  357.56   10.30
  -8  -3   4  368.56   10.70
   8   3   4  366.96   10.60
  -3   8   4  345.97   10.00
  -8  -3   4  372.86   10.20
   3  -8   4  373.06   11.00
  -8  -3   4  364.16   25.00
  -3   8   4  364.96   10.10
   8   3   4  351.66   10.20
   3  -8   4  367.36   22.00
  -3   8   4  359.36   10.30
   2  -8  -4  119.09    4.20
  -8  -2  -4  122.99    4.20
   2  -8  -4  128.39   10.60
  -2   8  -4  130.39    5.20
  -8  -2  -4  129.09    4.40
   2  -8  -4  125.99    4.10
   8   2  -4  122.99    4.10
   8   2   4  122.49    4.00
   2  -8   4  125.99    4.70
  -2   8   4  120.09    3.80
  -2   8   4  123.29    3.80
   2  -8   4  144.29   13.30
  -2   8   4  120.19    4.00
  -8  -2   4  121.09    3.90
  -8  -2   4  137.29   14.30
  -8  -2   4  123.49    4.30
   8   1  -4  170.18    5.40
   1  -8  -4  177.18    5.50
  -8  -1  -4  172.08    5.60
   1  -8  -4  173.08    5.70
   1  -8  -4  171.88   12.70
  -1   8  -4  181.18    6.60
  -8  -1  -4  176.28    7.20
  -8  -1  -4  185.18    5.80
   1  -8   4  205.98   16.50
  -1   8   4  175.68    5.40
  -8  -1   4  180.28    5.70
   1  -8   4  172.68    6.10
   8   1   4  165.98    5.60
  -8  -1   4  182.98   16.00
  -8  -1   4  169.18    5.20
   8   0  -4  254.47    7.80
   0  -8  -4  268.57    7.90
  -8   0  -4  277.87    8.10
   0   8  -4  275.77    9.00
   0  -8  -4  260.97   16.80
  -8   0  -4  277.57    8.10
  -8   0  -4  261.77    8.60
   0  -8  -4  289.27    9.20
   0  -8   4  264.67    8.70
   0   8   4  259.27    7.60
  -8   0   4  271.77    7.60
   0  -8   4  256.87   22.80
   8   0   4  257.97    8.00
   0   8   4  253.27    7.50
  -8   0   4  277.07    8.00
  -8   0   4  276.17   20.20
   0   8   4  269.67    7.80
  -1  -8  -4   93.69    3.40
  -8   1  -4   88.09    3.30
   8  -1  -4   83.29    3.10
  -1  -8  -4   78.89    8.90
   1   8  -4   91.99    4.10
  -1  -8  -4   90.69    3.20
  -8   1  -4   89.69    3.30
   8  -1   4   82.29    3.40
  -8   1   4   94.29   11.40
   8  -1   4   84.09    3.30
  -8   1   4   85.29    2.90
  -1  -8   4   88.69    3.70
   1   8   4   89.19    2.90
  -1  -8   4  109.89   12.00
   1   8   4   86.99    3.10
   1   8   4   87.59    3.50
  -8   1   4   86.09    3.20
  -2  -8  -4  106.29   10.60
  -2  -8  -4  108.19    3.70
  -8   2  -4  105.99    3.80
   8  -2  -4  100.49    3.60
  -2  -8  -4  101.99    3.60
  -2  -8  -4  107.69    3.90
  -2  -8   4  108.79    4.20
   2   8   4  105.49    3.30
   8  -2   4  104.49    3.50
  -8   2   4  105.29    3.30
  -8   2   4  115.19    3.70
  -2  -8   4  122.69   13.60
   2   8   4   92.39    3.50
   8  -2   4  106.69    3.80
  -8   2   4  110.79   12.80
   2   8   4  104.89    3.60
  -3  -8  -4    5.50    0.70
  -3  -8  -4    8.30    3.90
  -3  -8  -4    6.00    0.70
  -3  -8  -4    6.00    0.80
   8  -3  -4    6.00    0.80
  -8   3  -4    5.90    0.80
  -8   3   4    5.50    0.70
  -3  -8   4    4.10    0.80
  -8   3   4    5.90    0.60
   8  -3   4    4.30    0.70
  -8   3   4    5.00    0.60
   3   8   4    5.00    0.60
   3   8   4    5.20    0.60
  -3  -8   4    2.60    3.30
   3   8   4    5.40    0.50
   8  -4  -4  226.88    7.10
  -8   4  -4  233.58    7.20
  -4  -8  -4  239.98    7.30
  -4  -8  -4  233.68    7.00
  -4  -8  -4  229.58   16.50
   4   8   4  227.08    6.60
  -4  -8   4  227.08   20.00
  -8   4   4  223.28    6.60
   4   8   4  228.48    7.00
   4   8   4  224.78    6.60
  -8   4   4  230.08    7.00
  -8   4   4  231.58    6.60
  -4  -8   4  238.98    7.70
   8  -4   4  237.28    7.30
  -5  -8  -4  126.09    4.20
   8  -5  -4  122.29    5.00
  -5  -8  -4  121.89   11.90
  -8   5  -4  119.89    4.30
  -5  -8  -4  130.09    4.50
   5   8  -4  124.99    5.10
  -8   5   4  125.99    3.90
  -5  -8   4  127.09   15.20
   5   8   4  120.29    3.90
  -8   5   4  126.69    4.20
   5   8   4  120.09    4.20
   5   8   4  127.69    4.60
  -5  -8   4  131.39    4.90
   8  -5   4  125.79    4.40
   8  -6  -4   78.79    3.20
  -6  -8  -4   88.89    3.40
  -6  -8  -4   86.79    3.10
   6   8  -4   85.79    3.90
  -6  -8  -4   74.89   10.00
  -8   6  -4   81.59    3.20
   6   8   4   83.49    2.80
   8  -6   4   82.99    3.30
  -6  -8   4   87.09    3.70
  -8   6   4   83.99    3.10
  -6  -8   4   84.59   13.20
   6   8   4   82.29    3.10
  -8   6   4   80.29    2.80
   6   8   4   84.59    2.80
  -8   6   4   82.29    2.80
  -7  -8  -4   34.10    1.90
  -8   7  -4   33.50    1.80
  -7  -8  -4   36.20    1.70
   7   8  -4   36.30    2.30
   8  -7  -4   37.30    1.90
  -8   7   4   35.30    1.70
  -7  -8   4   36.50    2.20
   7   8   4   34.50    1.50
  -8   7   4   36.30    1.50
   7   8   4   34.50    1.50
  -8   7   4   34.70    1.50
   8  -7   4   35.00    1.90
   7   8   4   35.90    1.80
   8   8  -4   82.29    3.60
  -8  -8  -4   85.39    3.40
  -8  -8  -4   85.39    3.20
  -8   8  -4   84.99    3.30
   8  -8  -4   85.99    3.20
   8  -8   4   87.39    3.40
  -8   8   4   86.69    2.90
   8   8   4   87.49    2.90
  -8   8   4   87.19    3.10
  -8  -8   4   85.49    3.60
  -8   8   4   82.09    2.80
   8   8   4   84.79    3.20
  -8   9  -4   82.29    3.10
  -9  -8  -4   77.09    3.20
  -9  -8  -4   81.59    2.80
   8  -9  -4   79.89    3.00
  -9  -8   4   73.79    4.20
   9   8   4   80.59    2.70
   9   8   4   82.19    2.70
  -8   9   4   82.39    2.70
   8  -9   4   81.69    3.10
  -8   9   4   80.39    2.60
  -8   9   4   82.09    3.00
   9   8   4   82.89    3.10
  -9  -7  -4    7.40    0.70
   7  -9  -4    7.00    0.90
  -9  -7  -4    5.50    0.80
  -9  -7   4    6.60    1.00
   9   7   4    6.40    1.00
  -7   9   4    6.40    0.80
   7  -9   4    6.90    0.90
   9   7   4    6.80    0.80
  -7   9   4    6.20    0.60
   9   7   4    6.40    0.90
  -6   9  -4    2.50    0.70
  -6   9  -4    2.20    0.50
  -9  -6  -4    2.90    0.50
  -9  -6  -4    3.60    0.70
   6  -9  -4    2.50    0.60
   6  -9   4    1.60    0.50
  -6   9   4    3.30    0.50
   9   6   4    2.80    0.50
  -6   9   4    2.40    0.40
  -6   9   4    2.60    0.50
   9   6   4    2.50    0.60
  -9  -6   4    2.00    0.60
  -9  -5  -4  167.88    5.70
  -9  -5  -4  168.38    5.10
  -5   9  -4  171.98    6.20
   5  -9  -4  171.28    5.60
  -5   9  -4  163.58    5.40
  -5   9   4  167.48    4.90
  -5   9   4  170.18    5.30
   9   5   4  162.08    5.50
  -9  -5   4  173.08    5.90
  -9  -5   4  175.08    5.20
  -5   9   4  163.78    5.00
   5  -9   4  171.18    5.70
   9   5   4  164.68    5.10
   9   5   4  163.98    5.10
  -4   9  -4   41.00    2.50
   4  -9  -4   36.90    1.70
  -9  -4  -4   41.80    2.10
  -4   9  -4   42.50    1.90
  -9  -4  -4   38.10    1.80
   4  -9  -4   40.40    2.10
   9   4   4   40.10    1.70
  -9  -4   4   37.80   10.10
   9   4   4   44.50    2.60
  -4   9   4   38.70    1.60
  -4   9   4   40.60    2.00
  -9  -4   4   44.20    2.40
  -9  -4   4   42.70    1.80
  -4   9   4   40.60    1.60
   4  -9   4   40.60    2.20
   3  -9  -4   43.80    2.10
  -9  -3  -4   44.00    2.20
  -3   9  -4   42.10    2.00
  -3   9  -4   44.80    2.70
   3  -9  -4   46.10    2.10
   3  -9  -4   66.09    8.50
  -9  -3  -4   48.70    2.40
   9   3  -4   40.40    1.80
  -9  -3   4   44.20    1.80
  -9  -3   4   46.30    2.30
  -3   9   4   44.80    1.80
  -3   9   4   44.80    1.90
   3  -9   4   46.60    2.40
   9   3   4   44.60    2.20
   9   2  -4  311.17    9.20
  -2   9  -4  340.37   10.80
   2  -9  -4  309.57    9.20
  -9  -2  -4  318.67    9.40
   2  -9  -4  310.47   18.80
  -9  -2  -4  336.27    9.80
   9   2   4  316.97    9.60
   2  -9   4  328.37   10.00
  -9  -2   4  334.07    9.70
  -2   9   4  313.97    8.90
  -9  -2   4  320.57   24.00
   2  -9   4  339.77   22.70
  -2   9   4  311.07    8.90
  -2   9   4  315.27    9.20
   9   2   4  312.47    9.20
  -9  -1  -4   92.09    3.40
   9   1  -4   80.39    3.00
   1  -9  -4   87.89    3.10
  -9  -1  -4   88.89    3.30
  -1   9  -4   91.79    4.20
   1  -9  -4   83.49    9.20
  -9  -1   4   87.59    3.40
   9   1   4   84.49    3.00
  -9  -1   4   84.49    2.90
  -1   9   4   84.79    3.10
   1  -9   4   92.19   12.20
  -1   9   4   84.29    2.80
   1  -9   4   87.89    3.70
  -1   9   4   84.19    2.80
  -9  -1   4   78.19   12.30
   9   0  -4  427.56   12.20
  -9   0  -4  455.15   12.50
   0  -9  -4  442.86   12.30
   0   9  -4  424.36   13.50
   0  -9  -4  431.76   12.50
  -9   0  -4  442.36   12.50
   0  -9  -4  400.86   22.80
   0   9   4  438.36   12.20
   9   0   4  443.06   12.60
  -9   0   4  447.26   12.00
  -9   0   4  453.55   12.60
  -9   0   4  423.26   27.40
   9   0   4  433.26   12.20
   0  -9   4  452.85   13.20
   0   9   4  422.36   11.90
   0   9   4  424.66   11.90
   0  -9   4  411.16   27.10
  -1  -9  -4   98.59   10.30
   9  -1  -4   94.89    3.40
  -9   1  -4  106.29    3.60
  -9   1  -4  102.89    3.70
   1   9  -4   99.89    4.50
  -1  -9  -4   98.59    3.50
  -1  -9  -4  101.69    3.70
  -1  -9   4  112.29   13.20
   1   9   4   99.79    3.10
  -9   1   4   93.79   12.50
  -1  -9   4   99.69    4.20
   1   9   4   93.69    3.10
   1   9   4   97.29    3.40
  -9   1   4   99.89    3.60
  -9   1   4   97.29    3.20
   9  -1   4   96.09    3.40
   9  -1   4  100.49    3.70
  -2  -9  -4   27.10    1.50
  -2  -9  -4   23.10    1.30
  -2  -9  -4   25.30    6.00
   9  -2  -4   22.90    1.30
  -9   2   4   23.90    1.40
  -2  -9   4   30.50    8.50
   2   9   4   28.60    1.20
   9  -2   4   23.00    1.30
  -9   2   4   23.70    1.30
  -2  -9   4   22.70    1.80
   9  -2   4   23.30    1.50
  -9   2   4   21.70    6.60
   2   9   4   25.00    1.20
   2   9   4   25.30    1.40
  -3  -9  -4   83.99    9.80
  -3  -9  -4   85.19    3.60
  -3  -9  -4   92.89    3.40
  -9   3  -4   93.09    3.50
  -3  -9   4  123.59   14.10
  -9   3   4   85.49   12.20
   9  -3   4   89.19    3.60
  -9   3   4   92.89    3.00
  -9   3   4   91.59    3.40
  -3  -9   4   93.89    4.00
   3   9   4   92.89    3.30
   3   9   4   99.59    3.70
  -4  -9  -4   44.70    2.00
  -9   4  -4   46.50    2.20
   9  -4  -4   44.40    2.00
  -4  -9  -4   46.80    7.30
  -4  -9  -4   45.00    2.20
   9  -4   4   45.20    1.90
  -9   4   4   43.00    2.10
  -4  -9   4   47.00    2.90
   4   9   4   44.60    2.50
   9  -4   4   46.10    2.40
   4   9   4   46.10    1.70
   4   9   4   43.50    1.70
  -9   4   4   44.50    1.70
  -9   4   4   43.50    1.80
   9  -5  -4   10.70    1.00
  -9   5  -4   11.30    1.10
   5   9  -4    9.90    1.30
  -5  -9  -4    9.40    1.00
  -5  -9  -4   11.30    1.00
   9  -5   4   11.00    1.10
   5   9   4    8.60    0.70
  -9   5   4    9.60    0.80
   5   9   4    9.70    0.70
  -9   5   4   10.50    1.00
  -9   5   4   11.00    0.80
  -5  -9   4   10.40    1.30
   5   9   4   10.70    1.00
   9  -6  -4   10.20    0.90
  -6  -9  -4    9.10    0.90
   6   9  -4    9.50    1.30
  -9   6  -4    9.10    1.00
  -6  -9  -4   10.00    1.00
   9  -6   4    9.60    1.00
  -9   6   4    9.70    0.90
   6   9   4    9.10    0.70
  -9   6   4    9.20    0.70
   6   9   4    9.00    0.70
   6   9   4    8.00    0.90
  -9   6   4    9.80    0.70
  -6  -9   4   10.20    1.30
   9  -7  -4  123.69    5.10
   7   9  -4  132.49    5.20
  -7  -9  -4  129.99    4.40
  -7  -9  -4  122.09    4.70
  -9   7  -4  126.19    4.40
   7   9   4  125.29    4.10
  -9   7   4  127.39    4.20
  -9   7   4  133.79    4.00
   7   9   4  128.89    4.30
  -7  -9   4  131.89    4.90
   9  -7   4  135.09    4.60
   7   9   4  126.09    4.30
  -9   7   4  130.79    4.30
   9  -8  -4    2.60    0.50
  -9   8  -4    4.30    0.80
  -8  -9  -4    3.20    0.50
  -8  -9  -4    3.50    0.70
   8   9  -4    3.60    0.80
  -9   8   4    3.20    0.60
  -9   8   4    3.00    0.50
   8   9   4    2.80    0.40
   8   9   4    2.20    0.40
  -8  -9   4    2.40    1.00
   8   9   4    3.20    0.60
  -9   8   4    2.40    0.40
   9  -8   4    2.30    0.50
  -9  -9  -4    9.80    0.90
  -9  -9  -4    9.70    0.70
  -9   9  -4    9.50    0.90
   9  -9  -4    8.10    0.80
  -9   9   4    9.60    0.70
  -9   9   4    9.10    0.80
   9   9   4    9.90    0.70
   9   9   4    9.60    0.70
   9  -9   4    9.70    0.90
  -9  -9   4    8.50    1.00
   9   9   4   10.00    0.80
  -9   9   4    8.90    0.70
  -9  10  -4   11.00    1.20
 -10  -9  -4   10.60    0.70
 -10  -9  -4   12.20    1.10
   9 -10  -4   11.20    0.80
  -9  10   4   11.90    0.70
  10   9   4   11.70    0.90
  -9  10   4   11.10    0.80
  10   9   4   11.70    0.70
  10   9   4   10.80    0.70
  -8  10  -4   36.10    1.70
 -10  -8  -4   33.70    1.40
   8 -10  -4   34.00    1.70
 -10  -8  -4   35.10    1.80
  -8  10   4   37.90    1.70
  10   8   4   35.80    1.50
  -8  10   4   38.60    1.50
  10   8   4   36.90    1.40
  10   8   4   37.40    1.70
   8 -10   4   37.80    1.80
 -10  -8   4   36.00    1.90
  -8  10   4   38.30    1.40
 -10  -7  -4    3.60    0.50
   7 -10  -4    3.60    0.70
  -7  10  -4    3.90    0.70
 -10  -7  -4    2.80    0.60
  10   7   4    3.30    0.50
  -7  10   4    2.90    0.40
 -10  -7   4    3.50    0.70
  10   7   4    3.80    0.50
   7 -10   4    3.80    0.70
  -7  10   4    4.10    0.50
  10   7   4    3.50    0.70
  -7  10   4    4.10    0.90
 -10  -6  -4   41.90    2.20
   6 -10  -4   43.80    2.10
  -6  10  -4   39.80    1.90
 -10  -6  -4   41.00    1.70
  -6  10   4   43.20    1.90
   6 -10   4   44.30    2.10
  -6  10   4   42.00    1.70
  10   6   4   46.00    1.70
 -10  -6   4   38.30    2.20
  10   6   4   43.00    2.00
  10   6   4   42.00    1.70
  -6  10   4   41.50    1.60
  -5  10  -4   51.89    2.50
   5 -10  -4   54.79    2.40
 -10  -5  -4   48.70    2.40
  -5  10  -4   53.69    3.50
  10   5   4   53.49    2.00
   5 -10   4   53.69    2.50
  -5  10   4   52.09    2.20
  10   5   4   54.49    2.10
 -10  -5   4   55.29    2.20
  10   5   4   54.99    2.40
 -10  -5   4   55.39    2.60
  -5  10   4   52.99    1.90
  -5  10   4   53.99    2.00
   4 -10  -4   89.79    3.80
  -4  10  -4   88.49    3.20
   4 -10  -4   94.89    3.60
 -10  -4  -4   91.99    3.60
  -4  10  -4   96.39    4.20
  10   4   4   95.89    3.60
   4 -10   4   96.19    3.70
  -4  10   4   95.69    3.30
 -10  -4   4   92.79    3.70
  -4  10   4   95.89    3.00
  10   4   4   91.29    3.10
 -10  -4   4   93.69    3.20
  -4  10   4   93.89    3.00
   3 -10  -4   40.80    2.10
 -10  -3  -4   41.00    2.10
 -10  -3  -4   38.10    1.80
  -3  10  -4   42.70    2.60
   3 -10  -4   39.40    1.70
  -3  10   4   39.70    1.60
 -10  -3   4   41.60    1.80
 -10  -3   4   41.00    2.20
  -3  10   4   41.20    1.80
  10   3   4   41.50    1.80
  10   3   4   40.20    2.10
  -3  10   4   40.60    1.60
   2 -10  -4  269.77    7.80
 -10  -2  -4  262.07    8.00
 -10  -2  -4  264.77    8.20
  -2  10  -4  283.97    9.20
   2 -10  -4  264.87    8.10
   2 -10  -4  261.37   19.50
 -10  -2   4  270.67    8.30
 -10  -2   4  268.67    7.70
  -2  10   4  251.57    7.50
   2 -10   4  266.17    8.50
  -2  10   4  262.97    7.80
 -10  -2   4  306.67   29.70
  10   2   4  258.87    7.70
  -2  10   4  266.17    7.50
   2 -10   4  258.87   22.70
  10   2   4  263.47    8.20
  -1  10  -4   51.69    3.00
  10   1  -4   44.90    1.90
   1 -10  -4   52.19    2.10
   1 -10  -4   43.40    8.60
 -10  -1  -4   50.09    2.20
   1 -10  -4   51.49    2.30
 -10  -1  -4   52.09    2.30
  10   1   4   50.39    2.40
 -10  -1   4   49.80    2.00
 -10  -1   4   50.49    2.40
   1 -10   4   47.10    2.50
   1 -10   4   52.89   10.60
  -1  10   4   48.80    1.80
  10   1   4   47.60    2.00
  -1  10   4   48.60    1.80
 -10  -1   4   39.40   11.10
  -1  10   4   49.30    2.10
   0 -10  -4   10.70    1.00
 -10   0  -4   10.10    1.00
  10   0  -4    9.50    0.80
   0 -10  -4   11.30    0.90
   0  10  -4   11.50    1.40
 -10   0  -4   12.20    1.00
   0 -10   4   12.30    1.30
 -10   0   4   26.70    7.60
 -10   0   4   11.60    1.10
  10   0   4   10.00    0.90
   0  10   4   12.50    0.80
   0  10   4   11.10    0.80
 -10   0   4   10.80    0.80
   0 -10   4   30.30    8.40
   0  10   4   11.50    0.90
  -1 -10  -4    9.20    0.90
  -1 -10  -4   12.80    1.00
  10  -1  -4   10.00    0.80
 -10   1  -4   10.60    0.90
 -10   1  -4   11.50    1.10
   1  10  -4    9.90    1.40
  10  -1   4   10.80    1.10
   1  10   4   11.40    0.70
 -10   1   4    9.40    1.00
  10  -1   4    8.80    0.80
   1  10   4   10.00    0.70
 -10   1   4   11.00    0.80
   1  10   4    9.40    0.90
  -1 -10   4   11.30    1.30
  -1 -10   4   20.90    7.80
 -10   1   4    7.90    6.40
  -2 -10  -4  126.99    4.30
  -2 -10  -4  145.89   18.30
 -10   2  -4  131.69    4.50
  -2 -10  -4  124.89    4.30
   2  10  -4  127.69    5.30
  -2 -10  -4  130.69    4.40
  10  -2  -4  123.69    4.10
   2  10   4  130.69    3.90
   2  10   4  118.99    4.20
  -2 -10   4  136.89    5.10
 -10   2   4  184.98   26.70
 -10   2   4  124.19    4.40
 -10   2   4  129.49    4.00
   2  10   4  123.99    3.90
  10  -2   4  126.29    4.20
  10  -2   4  126.89    4.60
  -3 -10  -4   45.10    2.00
   3  10  -4   49.90    2.90
 -10   3  -4   48.60    2.30
  -3 -10  -4   47.70    2.20
  10  -3  -4   44.50    2.00
  -3 -10  -4   45.70    2.10
   3  10   4   47.20    1.80
   3  10   4   47.40    2.10
 -10   3   4   46.30    2.20
  10  -3   4   46.00    2.00
 -10   3   4   46.60    1.80
   3  10   4   46.60    1.80
  10  -3   4   46.10    2.30
  -3 -10   4   46.30    2.60
   4  10  -4   49.30    2.90
 -10   4  -4   50.09    2.30
  -4 -10  -4   46.10    2.10
  10  -4  -4   45.90    2.00
  -4 -10  -4   47.50    2.20
  10  -4   4   47.60    2.00
  10  -4   4   49.80    2.40
  -4 -10   4   51.79    2.70
   4  10   4   49.00    1.80
 -10   4   4   48.40    2.20
   4  10   4   49.00    2.10
 -10   4   4   49.30    1.90
   4  10   4   48.80    1.80
  -5 -10  -4   60.69    2.50
  10  -5  -4   63.09    2.90
   5  10  -4   63.59    3.30
  -5 -10  -4   63.49    2.70
 -10   5  -4   62.69    2.70
 -10   5   4   64.59    2.60
  10  -5   4   62.79    2.40
   5  10   4   62.69    2.20
  10  -5   4   63.29    2.80
  -5 -10   4   62.29    3.00
 -10   5   4   63.09    2.20
   5  10   4   60.49    2.20
   5  10   4   65.49    2.60
 -10   6  -4   22.80    1.50
   6  10  -4   21.80    1.80
  10  -6  -4   21.20    1.20
  -6 -10  -4   22.40    1.30
  -6 -10  -4   21.40    1.40
   6  10   4   22.60    1.10
  -6 -10   4   22.10    1.60
  10  -6   4   22.60    1.30
 -10   6   4   22.20    1.40
 -10   6   4   22.50    1.10
 -10   6   4   23.50    1.20
  10  -6   4   20.80    1.40
   6  10   4   22.50    1.10
   6  10   4   22.60    1.30
   7  10  -4    6.40    1.00
  10  -7  -4    5.60    0.70
  -7 -10  -4    5.10    0.70
  -7 -10  -4    6.20    0.70
 -10   7  -4    5.90    0.80
 -10   7   4    5.50    0.60
   7  10   4    6.30    0.60
  -7 -10   4    6.20    0.90
   7  10   4    5.70    0.60
  10  -7   4    6.60    0.70
   7  10   4    5.70    0.90
 -10   7   4    6.40    0.60
   8  10  -4    3.50    1.00
  -8 -10  -4    3.20    0.60
 -10   8  -4    4.30    0.70
  -8 -10  -4    3.90    0.60
  10  -8   4    3.40    0.60
   8  10   4    3.30    0.40
 -10   8   4    2.90    0.40
  10  -8   4    3.00    0.50
 -10   8   4    3.20    0.50
  -8 -10   4    4.20    0.70
   8  10   4    4.00    0.50
   8  10   4    4.90    0.60
 -10   8   4    4.60    0.50
 -10   9  -4    0.70    0.40
  10  -9  -4    1.00    0.30
  -9 -10  -4    1.30    0.30
  -9 -10  -4    0.80    0.40
   9  10   4    0.60    0.30
  10  -9   4    1.10    0.40
 -10   9   4    0.90    0.40
   9  10   4    0.50    0.40
  10  -9   4    0.50    0.50
 -10   9   4    1.20    0.30
 -10   9   4    1.00    0.40
   9  10   4    1.00    0.30
 -10 -10  -4    0.70    0.30
  10 -10  -4    0.50    0.20
 -10  10  -4    0.90    0.40
 -10 -10  -4    0.40    0.20
  10  10   4    0.30    0.30
  10 -10   4    0.80    0.30
  10  10   4    0.50    0.20
 -10  10   4    0.80    0.20
  10  10   4    1.00    0.20
 -10  10   4    1.20    0.30
 -10  10   4    0.80    0.20
 -11 -10  -4    3.80    0.40
 -10  11  -4    4.60    0.50
 -10  11   4    4.30    0.40
  11  10   4    4.10    0.50
  11  10   4    4.10    0.30
  -9  11  -4    5.30    0.60
   9 -11  -4    4.60    0.50
 -11  -9  -4    3.80    0.50
   9 -11   4    5.20    0.50
  -9  11   4    3.80    0.60
  -9  11   4    5.00    0.50
  11   9   4    5.90    0.50
  11   9   4    5.00    0.60
  -9  11   4    5.80    0.40
  11   9   4    4.70    0.40
 -11  -8  -4    3.80    0.70
  -8  11  -4    3.40    0.50
   8 -11  -4    3.50    0.50
   8 -11   4    3.40    0.50
  -8  11   4    2.70    0.50
  11   8   4    3.10    0.50
  -8  11   4    4.00    0.40
  11   8   4    3.50    0.40
  -7  11  -4   12.10    1.20
 -11  -7  -4   13.50    1.10
   7 -11  -4   13.80    1.00
  -7  11   4   13.50    0.90
  -7  11   4   13.70    0.80
  -7  11   4   13.20    0.80
  11   7   4   12.80    0.80
   7 -11   4   14.40    1.00
  11   7   4   13.70    1.00
  11   7   4   13.20    0.80
   6 -11  -4    3.40    0.60
 -11  -6  -4    3.80    0.70
  -6  11  -4    4.50    0.60
  11   6   4    4.20    0.70
   6 -11   4    3.50    0.60
 -11  -6   4    4.80    0.70
  11   6   4    4.50    0.50
  -6  11   4    4.60    0.50
  -6  11   4    5.50    0.60
  -6  11   4    4.40    0.50
  11   6   4    3.80    0.50
  -5  11  -4    3.00    0.70
 -11  -5  -4    2.60    0.60
   5 -11  -4    2.20    0.60
  -5  11  -4    1.90    0.50
  -5  11   4    2.20    0.40
  11   5   4    1.70    0.50
  11   5   4    2.70    0.40
  -5  11   4    2.90    0.40
  -5  11   4    2.60    0.40
  11   5   4    2.20    0.50
   5 -11   4    2.30    0.60
 -11  -5   4    2.20    0.90
  -4  11  -4    7.30    1.00
  -4  11  -4    7.40    0.90
 -11  -4  -4    6.10    0.80
   4 -11  -4    7.00    0.90
  -4  11   4    6.70    0.60
  -4  11   4    6.50    0.70
  11   4   4    6.80    0.70
  11   4   4    6.80    0.90
 -11  -4   4    7.10    0.70
 -11  -4   4    8.80    1.00
  11   4   4    7.30    0.70
  -4  11   4    7.40    0.60
   4 -11   4    6.60    0.90
   3 -11  -4   16.60    1.00
 -11  -3  -4   18.20    1.40
   3 -11  -4   18.60    1.30
  -3  11  -4   17.20    1.90
   3 -11   4   18.00    1.30
  -3  11   4   18.00    1.10
  -3  11   4   16.90    0.90
 -11  -3   4   20.10    1.40
 -11  -3   4   19.10    1.10
  11   3   4   19.20    1.40
   2 -11  -4   46.80    2.20
   2 -11  -4   46.50    1.90
 -11  -2  -4   47.00    2.20
  -2  11  -4   49.00    2.80
 -11  -2   4   47.10    1.90
   2 -11   4   50.19    2.40
  11   2   4   47.90    2.30
  -2  11   4   46.20    1.80
 -11  -2   4   49.70    2.40
  -2  11   4   48.00    1.80
  11   2   4   44.40    1.90
  -2  11   4   49.20    2.00
  -1  11  -4   29.10    2.20
   1 -11  -4   25.90    1.50
   1 -11  -4   26.80    1.40
 -11  -1  -4   27.60    1.50
 -11  -1  -4   27.40    1.60
 -11  -1   4   27.90    1.70
  11   1   4   26.00    1.40
  11   1   4   27.20    1.70
 -11  -1   4   27.90    1.40
  -1  11   4   26.20    1.20
  -1  11   4   26.20    1.40
   1 -11   4   29.20    1.80
  -1  11   4   27.50    1.20
 -11   0  -4   15.60    1.20
   0 -11  -4   15.60    1.20
   0 -11  -4   14.50    1.00
   0  11  -4   15.30    1.60
 -11   0  -4   15.40    1.10
  11   0   4   15.90    1.30
   0 -11   4   15.60    1.40
   0  11   4   17.10    1.10
   0  11   4   15.90    0.90
 -11   0   4   16.60    1.00
  11   0   4   14.80    1.00
   0  11   4   16.30    0.90
 -11   0   4   17.10    1.30
  -1 -11  -4    6.20    0.90
   1  11  -4    5.60    1.10
 -11   1  -4    5.30    0.80
  -1 -11  -4    5.20    0.70
 -11   1  -4    5.80    0.80
 -11   1   4    4.90    0.80
  -1 -11   4    6.00    1.00
 -11   1   4    8.40    0.70
   1  11   4    5.70    0.60
   1  11   4    6.30    0.70
   1  11   4    4.40    0.50
  11  -1   4    5.30    0.80
  11  -1   4    5.50    0.70
   2  11  -4   26.00    2.10
  -2 -11  -4   23.10    1.40
  -2 -11  -4   22.50    1.30
 -11   2  -4   25.10    1.50
   2  11   4   23.20    1.10
  -2 -11   4   23.60    1.70
 -11   2   4   24.50    1.50
 -11   2   4   24.90    1.20
   2  11   4   24.30    1.10
   2  11   4   24.10    1.40
  11  -2   4   23.60    1.30
  -3 -11  -4   13.70    1.00
  -3 -11  -4   13.60    1.00
  -3 -11  -4   12.30    1.00
   3  11  -4   16.20    1.60
 -11   3  -4   14.10    1.20
 -11   3   4   14.30    0.90
  11  -3   4   13.70    1.20
   3  11   4   14.00    1.00
   3  11   4   14.80    1.10
 -11   3   4   13.10    1.10
   3  11   4   13.90    0.90
  -3 -11   4   15.60    1.40
  -4 -11  -4   51.69    2.20
 -11   4  -4   48.40    2.30
  -4 -11  -4   49.70    2.20
   4  11  -4   48.20    2.90
   4  11   4   52.99    1.90
  -4 -11   4   57.49    2.60
  11  -4   4   48.40    2.10
 -11   4   4   53.09    2.30
   4  11   4   49.99    2.10
  11  -4   4   50.99    2.40
 -11   4   4   51.59    1.90
   4  11   4   52.19    1.90
  -5 -11  -4   13.20    1.00
 -11   5  -4   13.30    1.10
   5  11  -4   11.90    1.40
  -5 -11  -4   12.50    1.00
   5  11   4   12.30    1.00
 -11   5   4   12.80    0.80
  11  -5   4   12.60    0.90
   5  11   4   12.70    0.80
  11  -5   4   12.80    1.10
  -5 -11   4   12.30    1.20
   5  11   4   12.10    0.80
 -11   5   4   12.50    1.00
  -6 -11  -4    9.90    0.90
   6  11  -4    9.40    1.20
  11  -6  -4    7.40    0.70
  -6 -11  -4    9.80    0.80
 -11   6  -4   10.70    1.00
  11  -6   4   10.50    1.00
  -6 -11   4   10.50    1.00
  11  -6   4    9.80    0.80
   6  11   4    9.90    0.70
   6  11   4    9.80    0.80
 -11   6   4   10.20    0.70
   6  11   4   10.20    0.70
 -11   6   4   10.30    0.90
  -7 -11  -4    9.70    0.80
   7  11  -4    8.80    1.00
  11  -7  -4    8.60    1.00
 -11   7  -4    9.40    0.90
  -7 -11  -4    8.30    0.70
 -11   7   4    9.50    0.70
   7  11   4    9.00    0.80
 -11   7   4   10.00    0.80
   7  11   4    9.40    0.60
  11  -7   4    9.30    0.80
  -7 -11   4   11.70    1.20
   7  11   4   10.00    0.70
  -8 -11  -4    3.90    0.50
  -8 -11  -4    4.40    0.50
   8  11  -4    4.60    0.70
   8  11   4    4.90    0.50
  11  -8   4    5.10    0.60
 -11   8   4    4.70    0.50
 -11   8   4    5.20    0.60
  11  -8   4    5.50    0.70
   8  11   4    5.90    0.60
 -11   9  -4    5.30    0.60
  -9 -11  -4    4.40    0.40
  -9 -11  -4    4.10    0.50
   9  11   4    4.60    0.40
 -11   9   4    4.90    0.40
 -11   9   4    3.90    0.50
   9  11   4    4.80    0.50
   9  11   4    4.60    0.60
  11  -9   4    6.70    0.60
 -11  10  -4    4.70    0.50
 -10 -11  -4    3.50    0.50
  10  11   4    4.90    0.50
  10  11   4    4.60    0.30
  11 -11   4    5.50    0.40
  10 -12   4    3.50    0.40
 -12  -9  -4    3.30    0.40
  12   9   4    3.40    0.30
  -9  12   4    3.30    0.30
   9 -12   4    4.20    0.40
  12   9   4    3.80    0.30
 -12  -8  -4    1.20    0.40
   8 -12  -4    1.30    0.30
  -8  12  -4    1.30    0.30
  -8  12   4    1.40    0.20
  12   8   4    1.10    0.30
  -8  12   4    1.60    0.30
  12   8   4    1.40    0.20
  12   8   4    1.80    0.30
  -7  12  -4    4.00    0.50
   7 -12  -4    4.50    0.60
 -12  -7  -4    4.20    0.60
  12   7   4    4.70    0.60
  12   7   4    4.00    0.40
  -7  12   4    5.40    0.50
  -7  12   4    4.80    0.40
  12   7   4    3.70    0.50
  -7  12   4    4.10    0.50
   6 -12  -4    7.90    0.80
 -12  -6  -4    7.00    0.80
  12   6   4    8.00    0.80
   6 -12   4    8.00    0.70
  -6  12   4    8.00    0.70
  -6  12   4    8.50    0.60
  12   6   4    8.30    0.70
  12   6   4    7.90    0.60
 -12  -5  -4    7.40    0.80
   5 -12  -4    7.00    0.80
  -5  12  -4    5.70    0.80
  12   5   4    7.30    0.70
  -5  12   4    7.80    0.60
  -5  12   4    8.40    0.70
 -12  -5   4    5.60    0.80
   5 -12   4    7.30    0.70
  12   5   4    8.10    0.80
  -5  12   4    7.80    0.60
  12   5   4    8.10    0.60
 -12  -4  -4    8.90    0.90
   4 -12  -4    9.00    0.90
  -4  12  -4    7.50    0.90
  -4  12   4    8.70    0.60
  12   4   4    8.30    0.70
  -4  12   4    8.30    0.60
   4 -12   4    7.90    0.80
 -12  -4   4    7.60    0.90
  12   4   4    7.10    0.80
  12   4   4    7.50    0.70
  -4  12   4    9.00    0.80
  -3  12  -4    9.20    1.10
   3 -12  -4    8.70    0.90
 -12  -3  -4    8.70    0.90
  12   3   4    9.20    1.00
 -12  -3   4    8.80    0.80
 -12  -3   4    9.30    1.00
  -3  12   4    8.70    0.60
  -3  12   4    9.90    0.70
  12   3   4    8.50    0.70
   3 -12   4    9.10    0.90
  12   3   4    8.30    0.70
  -3  12   4    8.70    0.80
   2 -12  -4   15.00    1.20
 -12  -2  -4   14.60    1.10
   2 -12  -4   14.70    0.90
  -2  12  -4   14.00    1.40
  -2  12   4   13.80    0.80
  -2  12   4   14.10    0.80
   2 -12   4   15.80    1.20
  12   2   4   14.90    1.00
  -2  12   4   13.90    1.00
  12   2   4   13.90    1.20
 -12  -2   4   14.80    1.20
 -12  -2   4   14.20    0.90
 -12  -1  -4    4.50    0.70
   1 -12  -4    3.30    0.60
  -1  12  -4    4.30    1.00
 -12  -1  -4    4.80    0.60
   1 -12  -4    4.70    0.60
  -1  12   4    5.10    0.60
 -12  -1   4    4.10    0.90
  -1  12   4    4.60    0.50
   1 -12   4    4.70    1.10
 -12  -1   4    5.20    0.60
  -1  12   4    4.70    0.50
  12   1   4    4.50    0.70
  12   1   4    4.40    0.60
   0 -12  -4    1.70    0.40
 -12   0  -4    2.20    0.50
 -12   0  -4    2.40    0.50
   0  12  -4    2.00    0.80
   0 -12  -4    2.40    0.60
   0  12   4    2.10    0.50
   0  12   4    2.10    0.40
  12   0   4    1.70    0.50
  12   0   4    2.00    0.50
   0  12   4    3.20    0.40
 -12   0   4    2.10    0.40
 -12   0   4    1.80    0.50
   0 -12   4    2.40    0.60
   1  12  -4   42.80    2.60
  -1 -12  -4   39.70    1.80
 -12   1  -4   42.20    1.80
  -1 -12  -4   43.80    1.90
 -12   1  -4   43.10    1.90
   1  12   4   43.50    1.90
   1  12   4   42.70    1.60
 -12   1   4   41.50    1.70
 -12   1   4   43.10    2.10
  12  -1   4   43.60    2.10
   1  12   4   42.90    1.60
  12  -1   4   41.20    1.80
   2  12  -4    3.40    0.90
  -2 -12  -4    4.40    0.60
  -2 -12  -4    3.40    0.60
 -12   2  -4    4.20    0.70
  -2 -12   4    3.70    0.70
  12  -2   4    3.50    0.60
   2  12   4    3.20    0.40
   2  12   4    3.50    0.60
   2  12   4    4.60    0.50
  12  -2   4    3.90    0.70
 -12   2   4    4.50    1.10
 -12   2   4    3.10    0.50
  -3 -12  -4    2.60    0.50
 -12   3  -4    3.90    0.60
  -3 -12  -4    2.90    0.50
   3  12  -4    2.60    0.80
  -3 -12   4    3.10    0.60
  12  -3   4    3.70    0.60
   3  12   4    3.30    0.40
 -12   3   4    2.80    0.40
 -12   3   4    3.60    0.60
   3  12   4    2.80    0.50
   3  12   4    2.70    0.40
  12  -3   4    2.70    0.60
   4  12  -4   18.60    1.60
  -4 -12  -4   19.60    1.20
 -12   4  -4   19.80    1.30
   4  12   4   21.10    1.00
  -4 -12   4   21.00    1.30
   4  12   4   20.80    1.20
 -12   4   4   20.00    1.00
  12  -4   4   20.30    1.30
 -12   4   4   19.70    1.20
   4  12   4   21.30    1.00
  12  -4   4   19.60    1.10
 -12   5  -4    4.30    0.70
   5  12  -4    2.90    0.70
  -5 -12  -4    3.00    0.50
   5  12   4    4.40    0.50
  12  -5   4    3.00    0.50
 -12   5   4    3.80    0.50
   5  12   4    4.20    0.50
   5  12   4    2.90    0.50
 -12   5   4    4.20    0.50
  12  -5   4    3.40    0.50
 -12   6  -4    0.70    0.40
  -6 -12  -4    0.90    0.30
   6  12  -4    1.10    0.60
  12  -6   4    1.00    0.40
 -12   6   4    0.60    0.30
 -12   6   4    0.20    0.30
  12  -6   4    0.50    0.30
   6  12   4    0.80    0.20
   6  12   4    0.80    0.30
   6  12   4    0.60    0.30
  -7 -12  -4    2.30    0.40
   7  12  -4    2.60    0.60
 -12   7  -4    2.60    0.50
  12  -7   4    2.00    0.40
 -12   7   4    2.80    0.40
   7  12   4    2.40    0.30
   7  12   4    3.10    0.40
   7  12   4    2.30    0.50
 -12   7   4    3.70    0.40
  12  -7   4    2.80    0.50
   8  12  -4    5.50    0.60
  -8 -12  -4    6.80    0.50
 -12   8  -4    7.40    0.70
   8  12   4    6.70    0.60
  12  -8   4    6.90    0.60
   8  12   4    7.10    0.50
 -12   8   4    7.40    0.60
   8  12   4    7.00    0.50
 -12   9  -4    7.70    0.60
  -9 -12  -4    6.30    0.40
   9  12   4    7.50    0.40
  12  -9   4    7.60    0.50
   9  12   4    7.80    0.40
  12 -10   4    0.20    0.20
 -13  -8  -4    2.10    0.40
   8 -13   4    2.50    0.30
  13   8   4    2.40    0.30
  -8  13   4    1.80    0.20
   7 -13  -4    4.70    0.50
 -13  -7  -4    4.40    0.50
  13   7   4    4.70    0.40
  13   7   4    4.50    0.40
  -7  13   4    4.50    0.30
   6 -13  -4    3.50    0.50
 -13  -6  -4    3.30    0.50
  13   6   4    4.60    0.50
  -6  13   4    4.10    0.40
  -6  13   4    3.00    0.40
  13   6   4    3.50    0.40
  -6  13   4    3.60    0.40
  13   6   4    3.60    0.40
 -13  -5  -4    4.70    0.60
   5 -13  -4    3.50    0.60
  13   5   4    3.20    0.40
  -5  13   4    3.10    0.40
  13   5   4    3.80    0.50
  -5  13   4    4.30    0.40
  -5  13   4    4.30    0.40
  13   5   4    4.20    0.40
  -4  13  -4    5.90    0.80
 -13  -4  -4    6.40    0.70
  13   4   4    6.80    0.70
  -4  13   4    6.90    0.60
  -4  13   4    6.10    0.50
  13   4   4    5.70    0.50
  -3  13  -4   11.90    1.10
   3 -13  -4   13.60    1.00
 -13  -3  -4   13.70    1.00
   3 -13   4   12.50    0.90
 -13  -3   4   10.20    1.00
  -3  13   4   13.60    0.70
  -3  13   4   12.40    0.80
  13   3   4   13.80    1.00
  13   3   4   14.20    1.10
  13   3   4   14.10    0.90
   2 -13  -4    1.40    0.30
   2 -13  -4    0.70    0.40
  -2  13  -4    1.20    0.50
 -13  -2  -4    1.50    0.40
 -13  -2   4    0.90    0.30
  -2  13   4    1.20    0.30
  -2  13   4    1.10    0.40
  13   2   4    0.70    0.40
  13   2   4    0.90    0.30
  13   2   4    1.10    0.30
  -2  13   4    1.20    0.30
   1 -13  -4   15.80    1.10
  -1  13  -4   14.50    1.40
 -13  -1  -4   15.80    1.00
   1 -13  -4   13.80    0.80
 -13  -1   4   15.60    0.90
  -1  13   4   15.30    0.80
   1 -13   4   14.70    1.00
  -1  13   4   16.40    0.80
 -13  -1   4   15.60    1.10
  13   1   4   16.00    1.10
  13   1   4   15.40    0.90
  -1  13   4   15.60    0.90
   0 -13  -4    5.20    0.70
   0  13  -4    4.90    0.90
 -13   0  -4    4.80    0.60
 -13   0  -4    5.70    0.60
   0 -13  -4    5.70    0.60
   0  13   4    4.50    0.60
 -13   0   4    5.20    0.70
   0  13   4    5.80    0.50
  13   0   4    6.60    0.60
   0  13   4    5.70    0.50
   0 -13   4    5.50    0.70
 -13   0   4    5.20    0.60
  13   0   4    4.70    0.70
  -1 -13  -4   11.30    1.00
 -13   1  -4   11.30    0.80
   1  13  -4   10.50    1.20
  -1 -13  -4   12.50    0.80
   1  13   4   12.50    0.70
   1  13   4   12.80    0.70
  -1 -13   4    9.80    1.00
  13  -1   4   12.20    1.00
 -13   1   4   11.60    0.90
   1  13   4   12.40    0.90
 -13   1   4   11.20    0.70
  13  -1   4   10.90    0.80
  -2 -13  -4   12.40    0.80
  -2 -13  -4   13.00    0.90
   2  13  -4   11.60    1.30
 -13   2  -4   13.00    1.00
   2  13   4   13.10    0.70
 -13   2   4   13.30    1.00
 -13   2   4   13.80    0.80
   2  13   4   13.40    0.90
  13  -2   4   13.80    0.90
   2  13   4   13.50    0.80
  13  -2   4   12.70    1.00
  -2 -13   4   14.80    0.90
  -3 -13  -4    2.00    0.40
  -3 -13  -4    2.50    0.50
 -13   3  -4    2.50    0.50
   3  13  -4    2.70    0.70
   3  13   4    2.50    0.30
 -13   3   4    2.00    0.30
  13  -3   4    1.70    0.40
  13  -3   4    2.50    0.50
   3  13   4    2.20    0.40
  -3 -13   4    2.80    1.00
   3  13   4    1.70    0.30
 -13   4  -4    5.80    0.70
  -4 -13  -4    5.70    0.70
   4  13  -4    5.20    1.00
  13  -4   4    5.50    0.70
   4  13   4    4.80    0.60
  13  -4   4    5.40    0.60
 -13   4   4    5.00    0.60
   4  13   4    6.50    0.50
 -13   4   4    4.70    0.50
   5  13  -4   10.50    1.10
  -5 -13  -4   10.90    0.80
 -13   5  -4   11.90    0.90
  13  -5   4   10.80    0.80
 -13   5   4   11.40    0.60
   5  13   4   11.90    0.60
   5  13   4   11.60    0.80
  13  -5   4   11.50    0.70
   5  13   4   12.10    0.70
 -13   6  -4    3.80    0.50
  -6 -13  -4    2.70    0.40
   6  13  -4    3.10    0.60
 -13   6   4    3.20    0.40
   6  13   4    3.00    0.30
   6  13   4    2.70    0.40
  13  -6   4    3.70    0.70
  13  -6   4    2.90    0.40
   6  13   4    4.10    0.40
   7  13  -4    8.80    0.70
 -13   7  -4   11.20    0.80
  -7 -13  -4    9.10    0.60
  13  -7   4   11.40    0.70
   7  13   4   10.40    0.50
   7  13   4   10.30    0.50
  -8 -13  -4    1.60    0.20
 -13   8  -4    2.00    0.30
  13  -8   4    1.70    0.30
   8  13   4    1.70    0.20
   8  13   4    1.70    0.20
   6 -14  -4    2.20    0.30
 -14  -6  -4    2.20    0.30
  14   6   4    2.30    0.30
  -6  14   4    2.60    0.30
  14   6   4    2.60    0.30
 -14  -5  -4   11.80    0.70
  14   5   4   13.90    0.60
  14   5   4   13.70    0.60
  -5  14   4   13.30    0.50
  -5  14   4   13.80    0.60
   4 -14  -4    4.80    0.60
  -4  14   4    5.00    0.40
  -4  14   4    3.80    0.50
  14   4   4    5.60    0.50
  14   4   4    5.40    0.50
  14   4   4    4.80    0.60
  -4  14   4    4.60    0.40
 -14  -3  -4   27.70    1.30
  -3  14  -4   23.90    1.30
   3 -14  -4   29.70    1.30
  -3  14   4   29.10    1.00
  -3  14   4   28.50    1.00
  14   3   4   28.40    1.30
  -3  14   4   27.10    1.10
  14   3   4   30.30    1.10
  14   3   4   30.80    1.10
 -14  -2  -4    0.60    0.30
  -2  14  -4   -0.10    0.30
   2 -14  -4    0.10    0.30
  14   2   4    0.30    0.20
  -2  14   4    0.40    0.20
  14   2   4    0.80    0.30
  -2  14   4    0.50    0.20
  14   2   4    0.20    0.20
  -2  14   4   -0.40    0.20
 -14  -1  -4   13.30    0.80
  -1  14  -4   13.60    1.10
   1 -14  -4   16.10    0.90
   1 -14  -4   13.40    0.70
  -1  14   4   15.60    0.80
  14   1   4   17.50    1.00
  14   1   4   17.10    0.80
  14   1   4   16.40    0.80
  -1  14   4   16.40    0.70
  -1  14   4   15.00    0.70
   0 -14  -4   21.20    1.00
   0 -14  -4   21.10    1.10
   0  14  -4   21.00    1.40
   0  14   4   20.50    1.00
  14   0   4   21.20    1.00
  14   0   4   21.50    1.10
   0  14   4   21.10    0.90
  14   0   4   19.90    1.00
   0  14   4   19.80    0.80
   1  14  -4    0.30    0.40
  -1 -14  -4    0.50    0.30
  -1 -14  -4    0.50    0.20
 -14   1   4   -0.10    0.20
   1  14   4    0.50    0.20
  14  -1   4    0.80    0.30
   1  14   4    0.60    0.20
   1  14   4    0.30    0.20
  14  -1   4    0.40    0.30
  14  -1   4    0.20    0.20
 -14   2  -4    2.70    0.40
  -2 -14  -4    3.40    0.40
   2  14  -4    3.30    0.70
  -2 -14  -4    3.10    0.40
  14  -2   4    2.80    0.40
   2  14   4    3.90    0.40
   2  14   4    2.70    0.40
 -14   2   4    4.70    0.50
   2  14   4    3.70    0.40
  14  -2   4    3.20    0.50
   3  14  -4   17.00    1.30
  -3 -14  -4   19.40    0.90
 -14   3  -4   19.20    0.90
  14  -3   4   19.00    0.90
 -14   3   4   18.30    0.70
  14  -3   4   17.40    1.20
   3  14   4   19.10    0.90
   3  14   4   19.70    0.80
   3  14   4   19.20    0.80
   4  14  -4    2.10    0.50
  -4 -14  -4    2.30    0.40
 -14   4  -4    2.50    0.40
   4  14   4    2.50    0.30
  14  -4   4    2.10    0.30
 -14   5  -4    1.60    0.30
  -5 -14  -4    1.70    0.40
   5  14  -4    1.80    0.50
  14  -5   4    1.30    0.30
  14  -5   4    1.60    0.20
   5  14   4    1.70    0.20
   5  14   4    1.20    0.30
 -14   6  -4   19.30    0.90
   6  14  -4   15.00    1.00
  -6 -14  -4   16.80    0.80
  14  -6   4   19.50    0.80
   6  14   4   19.20    0.60
   4 -15  -4    1.40    0.30
   3 -15  -4    8.30    0.60
  -3  15   4    7.40    0.40
  15   3   4    8.50    0.60
   2 -15  -4    3.30    0.40
  15   2   4    3.60    0.40
  15   2   4    3.20    0.30
  -2  15   4    3.00    0.30
  -2  15   4    3.10    0.30
   1 -15  -4   14.00    0.70
  -1  15   4   13.90    0.60
  -1  15   4   14.10    0.50
  15   1   4   14.80    0.60
  15   1   4   14.20    0.60
   0  15  -4    5.80    0.60
   0 -15  -4    5.90    0.70
   0  15   4    7.00    0.40
  15   0   4    7.70    0.50
   0  15   4    6.20    0.40
  15   0   4    7.50    0.40
   1  15  -4   17.20    1.10
   1  15   4   18.60    0.60
  15  -1   4   17.30    0.70
  15  -1   4   17.90    0.80
   1  15   4   17.90    0.70
   2  15  -4    6.00    0.60
   2  15   4    7.20    0.40
  15  -2   4    8.30    0.50
   2  15   4    7.60    0.40
   3  15  -4    1.40    0.40
  -3 -15  -4    1.90    0.20
   3  15   4    1.10    0.20
  15  -3   4    1.30    0.20
   4  15  -4   12.40    0.80
  15  -4   4   15.20    0.60
   0   0  -5    0.20    1.10
   0   0   5   -1.10    0.90
   0  -1  -5  253.07   14.30
  -1   0  -5  246.18   13.90
   0   1  -5  268.47   14.20
   1   0  -5  243.78   14.00
   0  -1   5  247.38   14.10
  -1   0   5  237.18   14.40
   1   0   5  232.48   12.70
   0   1   5  249.58   14.40
  -1  -1  -5  295.87   15.50
   1  -1  -5  277.47   15.30
   1   1  -5  281.27   15.10
  -1   1  -5  281.77   14.80
   1   1   5  257.77   13.90
  -1  -1   5  291.47   16.20
   1  -1   5  264.07   14.20
   1  -2  -5  298.77   16.30
  -2  -1  -5  321.87   16.20
  -1   2  -5  300.67   15.40
   2   1  -5  300.47   16.00
  -2  -1   5  288.27   17.30
   1  -2   5  283.67   15.40
   0  -2  -5  191.28   12.40
   0   2  -5  196.78   12.10
   2   0  -5  194.08   12.20
  -2   0  -5  177.58   11.30
   2   0   5  170.98    9.60
   0  -2   5  190.28   12.50
  -2   0   5  193.68   13.50
  -2   1  -5  149.59   10.00
   2  -1  -5  129.39   10.00
  -1  -2  -5  149.39   10.80
   2  -1   5  122.79    9.20
  -1  -2   5  140.09   10.90
  -2  -2  -5  548.95   24.00
  -2   2  -5  563.14   22.70
   2  -2  -5  548.25   24.00
   2  -2   5  509.15   21.30
   2   2   5  535.25   21.30
  -2  -2   5  555.84   26.50
  -3  -2  -5 1080.49   38.30
   2  -3  -5 1007.90   38.40
  -3  -2   5 1035.40   41.90
   2  -3   5 1023.10   36.50
   1  -3  -5   65.29    7.00
  -3  -1  -5   78.69    7.20
   1  -3   5   64.79    7.20
  -3  -1   5   65.89    8.20
  -3   0  -5  138.69    9.80
   3   0  -5  144.09   10.50
   0  -3  -5  140.79   10.60
  -3   0   5  134.79   11.80
   0  -3   5  138.99   11.00
  -1  -3  -5   65.29    6.90
   3  -1  -5   47.40    5.80
  -3   1  -5   52.59    5.70
  -1  -3   5   56.59    7.10
  -3   2  -5    7.20    2.40
   3  -2  -5    9.40    3.30
  -2  -3  -5   12.30    3.10
  -2  -3   5   13.70    4.20
   3  -3  -5  192.48   13.00
  -3  -3  -5  250.27    8.00
  -3  -3  -5  201.98   13.50
  -3  -3   5  201.08    6.30
  -3  -3   5  217.88   16.20
  -4  -3  -5   71.39    2.70
   3  -4  -5   60.99    2.70
   3  -4  -5   62.89    2.40
   3  -4  -5   61.49    2.50
  -3   4  -5   64.29    3.20
  -4  -3  -5   65.69    2.40
  -4  -3  -5   66.49    7.10
   3  -4  -5   56.79    6.70
   4   3  -5   62.39    2.40
  -3   4  -5   59.19    2.40
  -4  -3  -5   59.79    2.50
  -4  -3  -5   62.19    3.20
  -4  -3   5   65.39    8.80
  -4  -3   5   61.89    2.40
  -3   4   5   57.19    2.30
   3  -4   5   56.59    2.50
  -4  -2  -5   12.60    1.00
   2  -4  -5    6.70    2.20
  -2   4  -5   11.40    1.30
   2  -4  -5   10.30    1.20
  -4  -2  -5   10.90    1.30
  -4  -2  -5    6.20    2.60
   2  -4  -5   10.60    0.90
  -4  -2   5    7.30    3.70
  -4  -2   5   11.70    0.80
   2  -4   5    9.90    1.20
   2  -4   5   10.30    4.20
   1  -4  -5  104.69    9.30
  -4  -1  -5   94.79    8.20
   1  -4   5  108.49    9.60
  -4  -1   5   92.59    3.00
   1  -4   5   89.89    3.30
  -4  -1   5   94.79   10.30
   0  -4  -5   46.10    6.30
  -4   0  -5   51.79    5.60
  -4   0   5   43.80    1.70
   0  -4   5   42.90    6.50
  -4   0   5   49.50    7.30
   0  -4   5   43.90    1.90
  -4   1  -5  471.65   20.60
  -1  -4  -5  503.95   23.60
   4  -1  -5  489.85   22.50
  -1  -4   5  484.45   25.30
  -1  -4   5  465.45   14.40
  -4   1   5  484.15   13.20
  -4   1   5  494.45   26.90
  -4   2  -5  115.69    4.00
  -2  -4  -5  120.79    4.10
   4  -2  -5  114.09    4.20
  -2  -4  -5  120.39    3.80
   4  -2  -5  118.99    9.50
  -4   2  -5  116.89    8.30
  -2  -4  -5  104.59    9.80
  -2  -4  -5  117.79    4.70
   4  -2  -5  112.09    3.90
  -2  -4   5  109.69    3.80
  -2  -4   5  126.59   11.80
  -4   2   5  107.19    3.50
   4  -3  -5  659.23   18.10
  -4   3  -5  638.64   17.70
  -3  -4  -5  615.34   28.00
   3   4  -5  665.03   18.70
   4  -3  -5  645.14   17.80
  -3  -4  -5  664.83   17.60
   3   4  -5  633.84   17.60
  -3  -4  -5  664.13   18.00
   4  -3  -5  633.74   27.40
  -3  -4  -5  681.63   18.80
  -4   3  -5  680.53   18.80
  -3  -4  -5  640.64   17.80
  -4   3   5  622.04   17.30
   4  -3   5  599.44   17.70
  -3  -4   5  606.04   17.60
  -3  -4   5  608.54   31.20
   4   4  -5  149.59    5.50
  -4  -4  -5  145.89    5.60
   4   4  -5  142.59    4.60
  -4  -4  -5  142.99    4.90
  -4   4  -5  153.38    5.90
   4  -4  -5  143.09    4.70
  -4  -4  -5  141.19   11.60
   4  -4  -5  133.49    5.10
   4  -4  -5  136.79   11.00
  -4  -4   5  144.29   13.60
  -4   4   5  138.89    4.30
   4  -4   5  135.99    4.80
  -4  -4   5  142.29    4.60
  -4   5  -5   88.89    4.00
   4  -5  -5   86.99    3.20
  -5  -4  -5   83.99    3.20
   5   4  -5   81.09    3.00
  -5  -4  -5   88.29    3.00
  -5  -4  -5   84.39   12.20
  -5  -4  -5   83.09    3.30
   5   4  -5   87.99    3.80
   4  -5  -5   83.09    3.40
  -5  -4  -5   85.29    4.00
   4  -5  -5   82.09    8.10
  -4   5  -5   80.29    3.10
   5   4   5   81.59    2.90
  -5  -4   5   78.69   11.30
  -4   5   5   78.99    2.80
  -5  -4   5   86.49    3.20
  -5  -4   5   82.59    3.10
   4  -5   5   82.19    3.30
   3  -5  -5  224.38    7.10
  -5  -3  -5  240.78    7.30
  -5  -3  -5  241.38    6.90
  -3   5  -5  257.07    8.20
   5   3  -5  231.48    7.00
  -5  -3  -5  236.18    7.30
   3  -5  -5  226.58   14.70
  -5  -3  -5  231.88    8.00
   5   3  -5  267.77    8.10
   3  -5  -5  243.28    8.90
   3  -5  -5  220.78    7.50
  -3   5  -5  209.78    7.20
  -5  -3  -5  235.98   14.70
  -5  -3   5  229.08   17.90
  -3   5   5  221.78    6.70
   3  -5   5  219.18    7.30
  -5  -3   5  219.58    8.10
  -2   5  -5   79.89    4.00
  -5  -2  -5   76.49    3.10
   5   2  -5   80.99    3.40
  -5  -2  -5   82.99    3.10
   2  -5  -5   69.99    8.10
   2  -5  -5   73.69    3.10
   2  -5  -5   74.59    2.80
  -5  -2  -5   81.69    7.80
  -5  -2  -5   80.09    3.70
  -2   5   5   72.09    2.50
  -5  -2   5   91.19   10.20
  -5  -2   5   74.89    2.70
   2  -5   5   71.19    3.00
   1  -5  -5  206.68   14.40
  -1   5  -5  235.48    7.80
   1  -5  -5  216.28    6.70
  -5  -1  -5  216.48    6.70
  -5  -1  -5  220.48    6.80
   5   1  -5  206.08    6.60
  -5  -1  -5  237.08    7.70
   1  -5  -5  222.88    6.60
   1  -5  -5  219.58    7.00
  -5  -1  -5  223.58   13.10
   1  -5  -5  226.08    7.00
   1  -5   5  200.88    6.70
  -5  -1   5  220.08   17.00
  -5  -1   5  211.18    6.40
   1  -5   5  222.98   15.50
   0  -5  -5  204.58   14.40
  -5   0  -5  209.78    6.70
   0  -5  -5  225.18    6.90
  -5   0  -5  253.07    8.20
   0   5  -5  210.78    6.40
   0  -5  -5  209.08    6.90
  -5   0  -5  214.38   12.50
  -5   0  -5  216.78    7.50
   0  -5  -5  214.38    7.40
   0   5  -5  232.98    7.70
   0  -5  -5  224.08    6.80
   0  -5  -5  220.08    6.60
  -5   0   5  210.78    6.40
   0  -5   5  211.98    6.70
  -5   0   5  217.78   16.90
   0  -5   5  213.68   15.90
  -5   1  -5  139.19    5.10
  -1  -5  -5  129.09    4.50
  -1  -5  -5  143.09    4.30
  -5   1  -5  126.79    4.30
  -1  -5  -5  125.69    4.50
   5  -1  -5  119.79    4.20
   1   5  -5  122.79    4.10
  -1  -5  -5  130.89    5.10
  -5   1  -5  130.69    9.00
   1   5  -5  133.19    5.10
  -1  -5  -5  141.19   11.30
  -5   1   5  125.29    4.00
  -1  -5   5  123.79    4.30
  -1  -5   5  117.39   12.00
  -5   1   5  135.29   13.30
   5  -1   5  110.79    4.30
   5  -2  -5  201.98   13.30
   2   5  -5  206.68    7.20
  -2  -5  -5  212.88    6.60
  -2  -5  -5  198.88    6.40
  -2  -5  -5  196.88   14.10
  -5   2  -5  214.88    7.20
  -2  -5  -5  192.18    6.70
  -5   2   5  193.68    5.90
  -2  -5   5  230.18   17.20
   5  -2   5  189.68    6.20
  -2  -5   5  194.88    6.30
  -3  -5  -5    8.50    0.90
  -5   3  -5    7.00    1.10
   5  -3  -5    7.90    0.80
  -3  -5  -5    6.50    0.70
  -3  -5  -5    7.30    1.00
  -5   3  -5    6.10    0.80
   3   5  -5    7.00    1.00
  -3  -5  -5    7.20    1.20
  -3  -5  -5    4.20    2.00
   5  -3  -5    5.60    3.40
  -5   3   5    8.40    0.60
   5  -3   5    6.00    0.70
  -5   4  -5   73.29    3.50
  -4  -5  -5   73.69    2.70
  -4  -5  -5   73.29    3.00
   5  -4  -5   72.39    2.80
  -4  -5  -5   74.59    8.40
   4   5  -5   67.19    2.60
  -5   4  -5   66.09    2.80
  -4  -5  -5   68.99    2.90
   5  -4  -5   82.09    7.60
   4   5  -5   74.89    3.50
   5  -4   5   65.69    2.80
  -4  -5   5   74.79    2.90
  -5   4   5   67.29    2.50
  -4  -5   5   74.69    2.90
  -4  -5   5   70.09   10.20
   4   5   5   64.49    2.50
  -5  -5  -5  130.29    4.50
  -5  -5  -5  126.79    4.10
  -5   5  -5  128.99    5.10
  -5   5  -5  120.59    4.20
   5  -5  -5  140.29   10.80
  -5  -5  -5  121.59    4.30
   5   5  -5  129.59    5.00
  -5  -5  -5  102.49   10.40
   5  -5  -5  124.99    4.30
   5   5  -5  121.89    4.10
   5   5   5  118.89    4.00
  -5  -5   5  123.69    4.40
  -5   5   5  119.39    3.90
  -5   5   5  110.19    3.70
  -5  -5   5  118.69    3.90
  -5  -5   5  112.89   13.60
   5  -5   5  118.69    4.30
  -5   6  -5  140.29    5.40
  -6  -5  -5  125.79   11.30
   5  -6  -5  140.69    4.80
  -6  -5  -5  137.79    4.80
  -5   6  -5  131.79    4.60
  -6  -5  -5  136.19    4.60
  -6  -5  -5  147.29    4.50
   6   5  -5  142.49    5.30
   6   5  -5  133.79    4.40
   5  -6  -5  145.79   11.50
  -6  -5   5  136.29    4.80
  -5   6   5  128.09    4.10
  -5   6   5  134.89    4.30
  -6  -5   5  131.19    4.30
   6   5   5  133.79    4.50
  -5   6   5  124.79    4.00
   5  -6   5  138.09    4.80
  -6  -5   5  127.39   14.70
  -6  -4  -5  109.39   10.10
  -6  -4  -5  105.59    3.80
   4  -6  -5   98.29    9.70
  -4   6  -5  107.49    4.60
   6   4  -5  112.39    4.40
   4  -6  -5  104.29    3.80
  -6  -4  -5  108.39    4.00
   6   4  -5  103.49    3.60
   4  -6  -5  100.39    3.90
  -4   6  -5  100.09    3.70
  -6  -4  -5  115.39    3.60
  -4   6   5  103.19    3.40
  -6  -4   5  102.19    3.40
  -6  -4   5  107.19   12.80
   4  -6   5   99.19    3.90
  -6  -4   5  103.89    3.80
   6   4   5  103.49    3.60
  -6  -3  -5   93.69    9.30
   3  -6  -5   90.19    3.40
  -6  -3  -5   95.39    4.20
  -3   6  -5   89.69    3.30
  -3   6  -5   98.89    4.30
   3  -6  -5   92.79    3.60
   3  -6  -5   93.69    3.30
   6   3  -5   91.29    3.30
  -6  -3  -5   94.19    3.40
  -6  -3  -5   93.69    3.60
   3  -6  -5   90.89    9.20
  -6  -3  -5   95.59    3.20
  -3   6   5   87.09    3.00
  -6  -3   5   84.09   11.60
   3  -6   5   87.79    3.60
  -6  -3   5   87.49    3.00
  -6  -3   5   93.59    3.40
  -2   6  -5    8.30    1.20
  -6  -2  -5   10.40    3.60
  -6  -2  -5    9.00    0.90
  -6  -2  -5    8.00    1.20
   2  -6  -5    7.30    0.70
   2  -6  -5    7.40    0.90
   6   2  -5    6.80    0.80
  -6  -2  -5    7.10    0.70
   2  -6  -5    7.00    0.80
  -2   6  -5    7.20    1.00
  -6  -2  -5    6.20    0.80
  -2   6   5    7.50    0.60
   6   2   5    7.10    0.70
  -6  -2   5    7.20    0.70
   2  -6   5   14.00    5.60
  -6  -2   5    6.20    0.60
  -6  -2   5   13.30    5.60
  -1   6  -5   21.00    1.80
  -6  -1  -5   28.10    4.60
   1  -6  -5   20.00    1.20
   1  -6  -5   17.90    1.20
   1  -6  -5   19.80    1.40
  -6  -1  -5   21.20    1.30
  -6  -1  -5   18.80    1.30
   6   1  -5   18.10    1.20
  -6  -1  -5   20.20    1.70
   1  -6  -5   25.10    5.40
   1  -6   5   34.00    6.80
   1  -6   5   18.30    1.40
  -6  -1   5   14.90    7.00
  -6  -1   5   18.10    1.10
   6   1   5   20.00    1.10
  -1   6   5   19.40    1.00
   0  -6  -5   32.10    1.60
   0  -6  -5   36.30    1.90
  -6   0  -5   37.00    2.30
   0   6  -5   33.30    2.20
   0  -6  -5   23.90    6.00
   6   0  -5   31.60    1.60
   0  -6  -5   32.40    2.00
  -6   0  -5   34.00    5.70
   0  -6  -5   35.80    1.70
  -6   0  -5   31.60    1.70
   0  -6   5   28.80    1.80
   6   0   5   34.00    1.50
   0   6   5   31.30    1.40
  -6   0   5   34.30    9.10
   0  -6   5   39.50    8.30
  -6   1  -5   56.89    6.20
  -6   1  -5   62.79    3.40
  -1  -6  -5   62.09    2.70
  -6   1  -5   62.79    2.50
  -1  -6  -5   61.39    2.40
  -1  -6  -5   60.29    2.80
   6  -1  -5   63.09    2.50
  -1  -6  -5   65.49   13.10
   1   6  -5   60.79    3.20
  -6   1  -5   56.99    2.50
  -1  -6   5   58.79    2.60
   6  -1   5   59.39    2.40
  -6   1   5   67.99   11.50
  -1  -6   5   65.29    9.60
   1   6   5   58.79    2.20
  -6   1   5   59.19    2.90
   6  -2  -5   72.59    2.90
   2   6  -5   75.69    3.60
  -6   2  -5   76.79    3.50
  -2  -6  -5   74.59    2.80
  -2  -6  -5   75.39    3.10
  -6   2  -5   70.89    2.90
  -2  -6  -5   68.59    2.80
  -6   2  -5   76.49    2.90
  -2  -6  -5   81.89    3.10
  -2  -6  -5   72.09    8.40
  -2  -6   5   88.49   10.80
  -6   2   5   72.29    2.60
   2   6   5   71.19    2.60
  -2  -6   5   74.79    3.10
  -3  -6  -5  226.68    7.30
  -3  -6  -5  212.08   15.50
  -3  -6  -5  237.08    7.10
  -3  -6  -5  249.38    7.50
  -6   3  -5  239.08    7.30
   6  -3  -5  245.88    7.30
   3   6  -5  234.38    8.10
  -6   3  -5  247.18    8.10
  -6   3   5  237.28    7.00
  -3  -6   5  230.88    7.40
  -3  -6   5  244.68   19.70
   6  -3   5  226.98    7.20
  -6   3   5  229.78    6.90
  -6   3   5  230.88    6.80
  -4  -6  -5  107.29    4.00
  -6   4  -5  101.89    3.80
  -4  -6  -5  104.09    3.90
   4   6  -5  109.59    4.50
   6  -4  -5  104.39    3.80
  -4  -6  -5  104.59    3.60
   6  -4  -5  110.19    9.50
  -6   4  -5  107.89    4.50
  -4  -6  -5  106.39   10.50
   6  -4   5  102.19    3.80
  -6   4   5  101.59    3.30
  -4  -6   5  102.19    3.50
   4   6   5  102.59    3.50
  -4  -6   5  106.89    4.00
  -6   4   5  100.99    3.50
  -6   4   5  100.29    3.20
  -4  -6   5  118.69   13.60
  -5  -6  -5  304.07    9.50
  -5  -6  -5  280.37   18.60
  -5  -6  -5  320.37    9.10
  -6   5  -5  330.47   10.20
   6  -5  -5  329.87    9.40
   5   6  -5  320.67   10.20
  -6   5  -5  312.57    9.40
  -5  -6  -5  307.67    9.30
   6  -5  -5  291.77   17.40
  -6   5   5  304.57    8.70
  -5  -6   5  321.17   24.10
   5   6   5  320.17    9.10
   6  -5   5  313.27    9.40
  -6   5   5  312.37    9.00
  -5  -6   5  319.97    9.70
  -5  -6   5  319.77    9.00
  -6   5   5  305.47    8.80
  -6  -6  -5   69.89   11.20
  -6  -6  -5   92.39    3.50
   6  -6  -5   95.79    3.60
  -6   6  -5   96.19    4.10
   6   6  -5   99.49    4.20
  -6   6  -5   95.09    3.50
  -6  -6  -5   98.79    3.40
  -6  -6  -5   97.59    3.80
  -6   6   5   91.19    3.00
  -6   6   5   95.79    3.30
  -6  -6   5  110.09   14.80
   6   6   5   93.59    3.40
  -6   6   5   89.99    3.10
   6  -6   5   93.69    3.60
  -6  -6   5   97.59    3.30
  -6  -6   5   91.99    3.90
  -7  -6  -5   39.30    1.80
  -7  -6  -5   36.00    1.90
   6  -7  -5   39.20    2.00
  -6   7  -5   36.70    2.30
  -7  -6  -5   39.00    2.10
   7   6  -5   40.70    2.30
  -6   7  -5   35.90    1.90
   7   6   5   35.90    1.50
  -6   7   5   36.30    1.70
   7   6   5   38.40    1.90
  -7  -6   5   37.90    2.20
   7   6   5   39.10    1.50
  -7  -6   5   37.40    1.70
  -6   7   5   35.80    1.50
   6  -7   5   38.10    2.00
  -6   7   5   35.80    1.50
   7   5  -5   93.39    3.90
  -7  -5  -5   93.39    3.20
  -7  -5  -5   94.69    3.70
  -5   7  -5   92.39    3.40
  -7  -5  -5   85.29    3.40
  -5   7  -5  100.59    4.30
   5  -7  -5   94.29    3.50
  -7  -5  -5   74.79   12.90
   7   5  -5   90.09    3.20
   7   5   5   90.79    3.40
  -5   7   5   94.19    3.80
  -7  -5   5   93.29    3.20
  -7  -5   5  108.99   13.90
  -5   7   5   90.29    2.90
  -5   7   5   87.99    3.00
   4  -7  -5  131.99    4.50
  -7  -4  -5  119.19   11.00
  -7  -4  -5  131.69    4.60
  -4   7  -5  137.39    5.60
  -4   7  -5  127.89    4.50
   4  -7  -5  128.99   11.40
  -7  -4  -5  129.89    4.10
   4  -7  -5  125.79    4.50
  -7  -4  -5  122.69    4.40
   4  -7   5  128.49    4.70
  -7  -4   5  124.29    4.40
  -4   7   5  117.59    3.80
  -7  -4   5  137.89   14.90
   7   4   5  127.19    4.30
  -4   7   5  124.89    3.80
  -7  -4   5  126.79    4.50
  -4   7   5  124.19    4.10
  -7  -3  -5   72.49    2.60
   3  -7  -5   67.59    2.90
  -7  -3  -5   72.69    3.00
   3  -7  -5   71.19    2.90
  -3   7  -5   74.19    3.70
   3  -7  -5   75.09    8.30
  -7  -3  -5   61.59    8.00
  -3   7  -5   68.39    2.70
  -7  -3  -5   70.09    2.80
   3  -7  -5   67.49    2.60
   7   3  -5   67.89    2.70
  -3   7   5   70.69    2.50
  -7  -3   5   87.79   11.90
  -7  -3   5   72.69    2.90
   3  -7   5   75.99    3.20
  -7  -3   5   70.49    2.50
   7   3   5   70.39    2.80
  -3   7   5   67.29    2.30
  -7  -2  -5   84.69    3.30
  -7  -2  -5   83.49    3.10
  -2   7  -5   80.79    3.00
   2  -7  -5   76.99    3.10
   2  -7  -5   81.99    3.00
  -7  -2  -5   79.89    3.80
   2  -7  -5   82.29    3.30
   7   2  -5   75.69    2.90
  -2   7  -5   85.49    4.00
   2  -7  -5   81.99    8.70
   2  -7   5   71.69   11.60
  -2   7   5   79.69    2.80
  -7  -2   5   80.49    2.70
   2  -7   5   78.29    3.40
  -7  -2   5   72.39   11.50
   7   2   5   82.29    3.00
  -7  -2   5   82.49    3.10
  -7  -1  -5  149.99    4.90
  -7  -1  -5  149.29    5.00
   1  -7  -5  144.29    4.70
   1  -7  -5  145.69    4.80
  -7  -1  -5  146.89    5.60
   7   1  -5  141.29    4.70
  -1   7  -5  148.29    5.80
   1  -7  -5  142.39   12.00
   1  -7  -5  153.48    5.10
   1  -7   5  167.78   17.20
   1  -7   5  142.39    5.20
   7   1   5  143.59    4.70
  -7  -1   5  142.19    4.40
  -7  -1   5  143.59    4.80
  -1   7   5  140.59    4.50
  -7  -1   5  135.79   14.70
  -7   0  -5   37.00    2.30
  -7   0  -5   36.80    1.80
   0   7  -5   32.20    2.30
   0  -7  -5   36.10    1.90
   7   0  -5   39.60    1.80
  -7   0  -5   34.80    1.80
   0  -7  -5   31.80    5.50
   0  -7  -5   33.20    1.70
   0  -7  -5   33.90    1.70
  -7   0   5   33.30    1.40
   7   0   5   34.30    1.70
  -7   0   5   34.50    1.70
  -7   0   5   23.30    8.00
   0  -7   5   35.00    2.00
   0  -7   5   43.80    7.90
   0   7   5   33.60    1.50
  -1  -7  -5   25.80    1.40
  -1  -7  -5   25.30    1.40
  -7   1  -5   25.60    1.50
  -1  -7  -5   30.00    1.70
   1   7  -5   26.30    2.00
  -7   1  -5   25.60    1.50
   7  -1  -5   26.80    1.50
  -1  -7  -5   28.60    6.40
  -1  -7  -5   22.80    1.80
  -7   1  -5   25.00    1.90
  -7   1   5   25.40    8.00
  -7   1   5   27.50    1.40
   7  -1   5   23.60    1.40
  -7   1   5   25.10    1.20
  -1  -7   5   25.80    1.70
   1   7   5   25.80    1.30
  -1  -7   5   29.70    6.30
  -2  -7  -5   70.89    2.70
   7  -2  -5   63.69    2.60
  -7   2  -5   66.89    2.70
  -7   2  -5   64.89    2.70
  -2  -7  -5   69.29    3.00
  -2  -7  -5   63.09    2.50
   2   7  -5   69.29    3.50
  -7   2  -5   65.79    3.20
  -2  -7  -5   62.79    8.00
  -2  -7  -5   67.79    2.90
  -7   2   5   64.19    2.50
   7  -2   5   64.19    2.60
  -7   2   5   61.09    2.20
   2   7   5   64.09    2.40
  -2  -7   5   65.69    3.00
  -2  -7   5   85.09   10.50
  -7   2   5   67.39   10.70
   7  -3  -5  112.79    4.00
  -3  -7  -5  115.09   10.80
  -3  -7  -5  115.59    4.20
  -3  -7  -5  111.49    4.20
  -7   3  -5  115.49    4.60
  -3  -7  -5  107.29    3.80
  -3  -7  -5  116.29    4.50
  -7   3  -5  111.09    4.00
   3   7  -5  113.09    4.80
  -7   3   5  111.59    3.50
  -3  -7   5  139.69   14.30
  -7   3   5  110.29    3.50
  -7   3   5  109.19    3.80
   7  -3   5  112.59    4.00
   3   7   5  107.19    3.70
  -3  -7   5  113.29    4.30
  -4  -7  -5  141.99   12.80
  -4  -7  -5  153.08    4.80
  -7   4  -5  133.19    5.30
   4   7  -5  120.29    6.30
  -7   4  -5  149.88    5.00
  -4  -7  -5  140.29    6.10
  -4  -7  -5  151.28    5.10
  -4  -7   5  146.49    5.30
   7  -4   5  147.89    4.90
  -4  -7   5  146.59   16.10
  -7   4   5  144.29    4.30
  -7   4   5  146.89    4.70
   4   7   5  149.59    4.70
  -7   4   5  146.09    4.40
   7  -5  -5   78.29    3.00
  -7   5  -5   73.69    3.00
   5   7  -5   77.99    3.70
  -5  -7  -5   75.19    3.10
  -5  -7  -5   72.59    2.80
  -5  -7  -5   68.19    8.40
  -7   5  -5   72.69    3.40
  -5  -7  -5   71.09    3.00
   5   7   5   69.79    2.50
   5   7   5   70.89    2.80
  -5  -7   5   66.59   12.60
  -7   5   5   73.19    2.50
  -7   5   5   75.39    2.50
  -7   6  -5   42.40    2.10
  -6  -7  -5   44.20    2.00
   7  -6  -5   41.10    2.10
  -6  -7  -5   40.20    2.10
  -7   6  -5   43.50    2.40
   6   7  -5   44.50    2.60
  -6  -7  -5   45.80    2.30
   6   7   5   44.00    2.00
   6   7   5   41.70    1.70
   6   7   5   44.50    1.60
  -7   6   5   43.30    1.70
   7  -6   5   44.70    2.20
  -7   6   5   45.20    2.00
  -7   6   5   43.10    1.70
  -6  -7   5   44.60    2.40
  -7  -7  -5   69.79    3.00
  -7  -7  -5   63.49    2.80
   7  -7  -5   74.59    2.90
  -7   7  -5   74.19    2.90
  -7   7  -5   62.19    3.00
  -7  -7  -5   71.59    2.70
   7   7  -5   69.79    3.30
   7  -7   5   73.59    3.00
  -7  -7   5   72.79    3.30
   7   7   5   68.79    2.40
  -7   7   5   71.59    2.40
  -7   7   5   71.99    2.70
   7   7   5   70.59    2.80
  -7   7   5   69.79    2.40
   7   7   5   67.39    2.40
   8   7  -5    6.80    1.00
   7  -8  -5    7.60    0.90
  -7   8  -5    8.40    0.90
  -8  -7  -5    7.70    0.80
  -8  -7  -5    7.80    1.00
   8   7   5    7.90    0.90
  -8  -7   5    9.00    1.10
  -7   8   5    8.00    0.80
   8   7   5    9.50    0.70
   8   7   5    8.90    0.70
  -7   8   5    8.90    0.70
  -7   8   5    7.40    0.60
   7  -8   5    8.40    0.90
  -8  -6  -5    1.00    0.60
  -8  -6  -5    1.30    0.60
   6  -8  -5    1.70    0.60
  -6   8  -5    2.10    0.60
  -6   8  -5    1.30    0.60
  -8  -6  -5    1.40    0.40
  -6   8   5    1.60    0.30
  -6   8   5    1.40    0.40
   8   6   5    1.90    0.50
  -6   8   5    1.10    0.30
  -8  -6   5    1.50    0.50
   8   6   5    1.30    0.40
   6  -8   5    1.30    0.50
   8   6   5    1.40    0.40
  -5   8  -5   70.39    3.40
  -8  -5  -5   65.39    2.40
   5  -8  -5   66.49    2.80
  -5   8  -5   66.79    2.70
  -8  -5  -5   61.69    2.80
  -8  -5  -5   60.59    2.60
  -8  -5   5   70.09    3.00
   5  -8   5   66.99    2.90
   8   5   5   62.89    2.70
   8   5   5   65.19    2.40
  -5   8   5   64.99    2.30
   8   5   5   62.99    2.30
  -5   8   5   67.29    2.50
  -8  -5   5   66.49    2.50
  -5   8   5   64.09    2.20
  -4   8  -5   59.09    3.10
  -8  -4  -5   54.79    2.40
   8   4  -5   53.59    2.20
  -4   8  -5   54.69    2.30
   4  -8  -5   57.99    2.50
  -8  -4  -5   52.79    2.50
  -8  -4  -5   56.99    2.20
   4  -8  -5   51.39    8.80
  -8  -4   5   64.59   13.70
   8   4   5   57.19    2.50
  -4   8   5   56.39    2.00
  -4   8   5   55.99    2.20
   4  -8   5   55.89    2.70
  -8  -4   5   55.79    2.60
  -4   8   5   55.39    2.00
   8   4   5   52.89    2.00
  -8  -4   5   54.89    2.20
  -3   8  -5  166.18    6.20
   3  -8  -5  149.69    5.10
  -8  -3  -5  153.08    5.00
  -3   8  -5  149.99    4.90
  -8  -3  -5  155.78    5.20
   3  -8  -5  154.48    4.80
   3  -8  -5  133.09   18.00
   3  -8  -5  152.18    5.10
   8   3  -5  151.58    4.80
   3  -8   5  166.08    6.80
  -8  -3   5  133.49   15.80
  -8  -3   5  149.09    4.70
  -3   8   5  146.39    4.50
  -3   8   5  140.99    4.60
  -3   8   5  151.38    4.80
   8   3   5  149.39    5.00
  -8  -3   5  144.79    5.90
   2  -8  -5  183.38   14.30
   2  -8  -5  178.08    5.70
  -8  -2  -5  181.18    5.80
   8   2  -5  173.98    5.70
   2  -8  -5  171.98    5.70
  -8  -2  -5  181.98    5.80
  -2   8  -5  183.38    6.80
   2  -8  -5  178.28    5.50
   2  -8   5  164.48    6.00
  -8  -2   5  183.28   17.60
   8   2   5  174.58    5.70
  -2   8   5  174.88    5.40
  -2   8   5  163.08    5.10
  -2   8   5  169.88    5.10
  -8  -2   5  168.38    5.40
  -8  -2   5  170.08    5.70
  -8  -1  -5  213.98    7.30
   1  -8  -5  213.08    6.60
   8   1  -5  195.38    6.40
  -1   8  -5  220.58    7.60
   1  -8  -5  214.58   15.20
   1  -8  -5  194.68    7.00
  -8  -1  -5  198.58    7.40
   1  -8  -5  195.98    7.10
  -8  -1   5  207.08   19.10
  -1   8   5  194.08    5.90
  -8  -1   5  210.28    6.50
   1  -8   5  202.98   19.30
   1  -8   5  207.58    7.00
  -8  -1   5  199.78    6.10
   8   1   5  210.78    6.50
  -1   8   5  213.18    6.20
   0  -8  -5  329.57    9.50
   0   8  -5  314.57   10.90
   0  -8  -5  346.77   10.10
  -8   0  -5  313.07    9.40
   0  -8  -5  292.87   19.40
  -8   0  -5  312.57   10.00
   8   0  -5  313.17    9.20
   0  -8   5  323.97   22.80
  -8   0   5  306.77    9.30
   0   8   5  301.87    8.90
  -8   0   5  303.17    8.80
   0  -8   5  308.67    9.90
   8   0   5  309.97    9.30
  -8   0   5  320.87   24.40
   0   8   5  322.97    9.10
  -1  -8  -5  150.88    5.30
  -1  -8  -5  157.08    5.30
  -1  -8  -5  152.08    5.10
   8  -1  -5  153.78    6.00
   1   8  -5  158.98    6.20
  -8   1  -5  169.48    5.30
  -8   1  -5  161.28    5.80
  -8   1  -5  158.68    5.50
  -1  -8  -5  160.78   13.60
  -8   1   5  159.78    4.80
  -1  -8   5  156.08    5.70
   8  -1   5  163.68    5.30
   8  -1   5  148.09    4.90
  -1  -8   5  181.88   16.40
  -8   1   5  149.49   16.20
   1   8   5  159.58    5.00
  -8   1   5  156.88    5.10
  -2  -8  -5   28.20    6.60
   8  -2  -5   20.90    1.30
   2   8  -5   21.70    1.90
  -2  -8  -5   19.10    1.20
  -8   2  -5   18.30    1.40
  -2  -8  -5   20.50    1.40
  -8   2  -5   18.60    1.60
   2   8   5   18.50    1.10
   8  -2   5   19.50    1.30
  -2  -8   5   17.60    1.60
   2   8   5   17.00    1.00
   8  -2   5   18.50    1.10
  -8   2   5   18.00    1.20
  -2  -8   5   30.50    6.60
  -8   2   5   16.40    5.70
  -3  -8  -5   73.69    2.80
  -8   3  -5   69.89    3.30
   8  -3  -5   79.09    2.90
  -3  -8  -5   79.19    3.10
   3   8  -5   73.99    3.70
  -3  -8  -5   81.19    9.40
  -8   3  -5   79.59    3.10
   3   8   5   75.69    2.80
  -3  -8   5   78.99    4.00
   3   8   5   67.59    2.60
  -8   3   5   72.99    2.50
  -8   3   5   66.09   11.20
  -8   3   5   67.29    3.00
   8  -3   5   68.39    2.60
   8  -3   5   75.29    3.00
   4   8  -5   77.89    3.80
  -4  -8  -5   75.79    9.20
   8  -4  -5   78.29    3.00
  -8   4  -5   77.69    3.10
  -4  -8  -5   76.39    3.20
  -4  -8  -5   75.79    2.90
  -4  -8   5   96.99   12.60
  -8   4   5   74.09    2.60
  -8   4   5   74.69    2.90
  -8   4   5   75.19    2.60
   4   8   5   74.29    2.80
   8  -4   5   74.29    3.10
   4   8   5   73.39    2.50
  -4  -8   5   76.39    3.40
   8  -5  -5   50.09    2.30
  -8   5  -5   50.79    2.40
   5   8  -5   53.89    3.00
  -5  -8  -5   50.09    2.20
  -5  -8  -5   51.79    2.40
  -8   5   5   49.70    1.90
   5   8   5   46.90    1.80
  -8   5   5   49.90    2.20
   5   8   5   49.10    2.20
   5   8   5   48.70    1.90
  -8   5   5   50.19    1.90
   8  -5   5   52.49    2.40
  -5  -8   5   52.99    2.70
  -6  -8  -5   31.00    1.60
  -8   6  -5   32.60    1.80
   8  -6  -5   33.70    1.80
   6   8  -5   30.40    2.10
  -6  -8  -5   30.90    1.80
  -8   6   5   33.00    1.40
  -6  -8   5   34.10    2.10
  -8   6   5   32.40    1.60
   8  -6   5   32.90    1.80
  -8   6   5   32.50    1.40
   6   8   5   30.50    1.30
   6   8   5   31.60    1.40
   6   8   5   32.60    1.60
   7   8  -5   46.80    2.60
  -7  -8  -5   44.00    2.20
  -8   7  -5   50.39    2.30
  -7  -8  -5   46.00    2.00
   8  -7  -5   49.00    2.20
   7   8   5   44.20    1.70
  -8   7   5   49.00    1.80
   7   8   5   46.90    1.80
  -8   7   5   48.20    2.10
  -7  -8   5   49.50    2.60
   8  -7   5   48.20    2.30
  -8   7   5   46.20    1.80
   7   8   5   49.00    2.10
  -8  -8  -5   13.70    0.90
   8   8  -5   12.50    1.10
   8  -8  -5   12.70    1.00
  -8   8  -5   12.00    1.00
  -8  -8  -5   12.00    1.10
  -8   8   5   13.20    1.40
  -8  -8   5   13.60    1.80
   8   8   5   12.70    0.80
  -8   8   5   13.80    0.80
   8   8   5   13.60    0.80
   8   8   5   14.60    1.40
  -8   8   5   12.80    0.80
  -9  -8  -5   15.50    1.10
  -8   9  -5   18.60    1.20
  -9  -8  -5   16.70    1.20
   8  -9  -5   17.00    1.10
  -9  -8   5   18.50    1.40
  -8   9   5   18.80    0.90
   9   8   5   16.30    0.80
   9   8   5   18.60    1.10
   8  -9   5   16.70    1.20
  -8   9   5   18.10    0.90
   9   8   5   16.90    0.90
  -8   9   5   17.50    1.10
  -9  -7  -5   20.10    1.40
   7  -9  -5   20.80    1.30
  -7   9  -5   21.10    1.30
  -9  -7  -5   20.80    1.10
   9   7   5   19.50    1.00
   9   7   5   21.10    1.00
   7  -9   5   21.20    1.40
   9   7   5   20.40    1.30
  -7   9   5   21.10    1.00
  -7   9   5   21.80    1.40
  -9  -7   5   22.10    1.60
  -7   9   5   19.60    1.00
  -9  -6  -5   37.80    2.00
   6  -9  -5   37.60    1.90
  -9  -6  -5   37.90    1.60
  -6   9  -5   35.30    1.70
  -6   9  -5   35.00    2.00
   9   6   5   36.00    1.50
  -9  -6   5   38.20    2.20
  -6   9   5   36.90    1.40
   9   6   5   37.60    1.80
  -6   9   5   38.80    1.70
  -6   9   5   37.50    1.50
   9   6   5   35.90    1.50
   6  -9   5   37.00    1.90
  -5   9  -5   14.80    2.20
   5  -9  -5   17.40    1.30
  -9  -5  -5   16.80    1.00
  -9  -5  -5   16.90    1.30
  -9  -5  -5   14.70    1.10
  -5   9   5   16.90    0.90
   9   5   5   17.20    1.00
   5  -9   5   16.70    1.30
   9   5   5   18.60    1.30
  -5   9   5   18.50    1.10
  -9  -5   5   16.20    1.40
  -9  -5   5   18.00    1.20
   4  -9  -5   38.30    2.00
  -4   9  -5   39.60    1.80
  -9  -4  -5   37.80    2.00
  -9  -4  -5   37.10    1.80
  -4   9  -5   40.30    2.50
   9   4   5   40.10    2.00
  -4   9   5   39.80    1.80
  -4   9   5   38.00    1.50
  -9  -4   5   38.40    1.70
   9   4   5   38.30    1.60
  -9  -4   5   40.90    2.20
   4  -9   5   40.30    2.10
  -4   9   5   38.20    1.50
  -9  -3  -5   46.50    2.20
  -3   9  -5   42.40    2.70
   9   3  -5   43.30    1.90
   3  -9  -5   46.00    2.20
  -9  -3  -5   45.50    2.10
   3  -9  -5   46.30    1.90
  -3   9  -5   41.60    1.90
  -3   9   5   42.30    1.90
   3  -9   5   44.10    2.30
   9   3   5   44.20    1.80
  -9  -3   5   47.00    1.90
  -3   9   5   43.30    1.70
   9   3   5   44.30    2.10
  -3   9   5   41.10    1.60
  -9  -3   5   46.40    2.30
  -2   9  -5   54.39    3.10
  -9  -2  -5   52.99    2.40
   2  -9  -5   53.49    2.40
   2  -9  -5   52.79    2.20
  -9  -2  -5   50.99    2.30
   2  -9  -5   51.29    2.30
   9   2  -5   49.60    2.10
   2  -9   5   50.89    2.60
   9   2   5   53.49    2.40
  -2   9   5   51.69    1.90
  -9  -2   5   54.99    2.50
  -9  -2   5   52.69    2.00
  -2   9   5   52.59    1.90
  -2   9   5   50.79    2.10
   9   2   5   51.69    2.00
  -9  -1  -5   67.49    2.80
   1  -9  -5   76.09   12.00
   1  -9  -5   61.49    2.70
  -9  -1  -5   66.19    2.80
   1  -9  -5   64.79    2.70
   9   1  -5   63.59    2.50
  -1   9  -5   64.79    3.40
   1  -9  -5   67.59    2.60
  -9  -1   5   82.89   15.70
  -1   9   5   62.99    2.20
   9   1   5   63.99    2.40
   1  -9   5   63.79    3.10
  -9  -1   5   69.79    2.80
   1  -9   5   71.79   15.70
  -1   9   5   62.29    2.20
  -9  -1   5   68.19    2.40
  -1   9   5   65.79    2.50
  -9   0  -5   69.29    2.80
   9   0  -5   64.79    2.60
   0  -9  -5   66.29    2.70
  -9   0  -5   68.79    2.80
   0   9  -5   68.69    3.60
   0  -9  -5   67.69    2.70
   0  -9  -5   67.19    2.80
   0  -9  -5   85.69    9.20
  -9   0   5   67.69    2.40
  -9   0   5   93.99   12.50
   9   0   5   68.99    2.80
   0  -9   5   68.99    3.30
   0   9   5   67.39    2.60
  -9   0   5   68.29    2.80
   9   0   5   62.89    2.50
   0   9   5   64.09    2.30
   0   9   5   64.59    2.30
   9  -1  -5   99.39    3.50
  -1  -9  -5  103.19    3.80
  -9   1  -5  101.99    3.60
  -1  -9  -5  102.39   13.50
  -1  -9  -5   95.89    3.50
  -1  -9  -5  104.29    3.60
  -9   1  -5  103.49    3.80
   1   9  -5   98.99    4.50
  -1  -9   5   97.39    4.20
   9  -1   5   96.09    3.40
  -9   1   5  103.39    3.70
   1   9   5   95.89    3.40
  -9   1   5  103.29    3.30
  -1  -9   5  134.99   17.70
   1   9   5   92.69    3.10
   1   9   5   99.09    3.20
   9  -1   5  102.39    3.80
  -2  -9  -5  197.98    6.10
   9  -2  -5  191.38    6.00
  -2  -9  -5  205.38    6.40
  -9   2  -5  193.18    6.20
  -2  -9  -5  185.28    5.90
   2   9  -5  194.88    7.20
  -9   2   5  194.18    5.70
  -9   2   5  193.78    6.20
  -2  -9   5  199.98    6.90
   2   9   5  199.28    6.00
   9  -2   5  191.18    6.30
   2   9   5  188.68    5.60
   9  -2   5  190.08    5.90
   2   9   5  189.98    5.60
   3   9  -5   36.50    2.50
  -3  -9  -5   38.50    1.70
  -3  -9  -5   41.00    2.00
  -3  -9  -5   37.80    1.80
   9  -3  -5   36.30    1.80
  -9   3  -5   37.80    2.00
  -3  -9   5   37.90    2.30
   9  -3   5   37.00    1.70
   3   9   5   34.50    1.40
   3   9   5   37.90    1.50
   3   9   5   37.60    1.70
  -9   3   5   39.10    1.90
   9  -3   5   37.20    2.00
  -9   3   5   37.00    1.60
   4   9  -5   27.60    2.10
  -4  -9  -5   28.70    1.70
  -4  -9  -5   26.80    1.50
   9  -4  -5   28.70    1.60
  -9   4  -5   28.90    1.70
   4   9   5   27.00    1.20
   4   9   5   26.80    1.50
  -9   4   5   28.70    1.60
   4   9   5   26.90    1.20
  -9   4   5   28.80    1.30
   9  -4   5   27.00    1.40
   9  -4   5   26.50    1.60
  -4  -9   5   27.90    2.00
  -9   5  -5   29.10    1.70
  -5  -9  -5   27.90    1.70
  -5  -9  -5   26.80    1.50
   5   9  -5   28.60    2.10
   9  -5  -5   29.30    1.60
   5   9   5   28.90    1.20
   5   9   5   28.90    1.50
   9  -5   5   29.10    1.70
  -9   5   5   29.00    1.30
  -5  -9   5   29.00    2.00
  -9   5   5   30.20    1.60
   9  -6  -5   79.79    3.00
  -6  -9  -5   79.99    2.90
  -6  -9  -5   76.49    3.10
   6   9  -5   80.39    3.70
  -9   6  -5   79.69    3.10
   6   9   5   80.49    3.00
   9  -6   5   82.09    3.20
   9  -6   5   78.49    2.80
   6   9   5   77.59    2.60
  -9   6   5   78.29    2.60
  -6  -9   5   80.79    3.60
  -9   6   5   81.09    3.00
  -9   6   5   82.19    2.70
   6   9   5   81.09    2.70
   7   9  -5   39.60    2.30
  -7  -9  -5   43.60    1.90
  -7  -9  -5   38.50    2.00
   9  -7  -5   41.20    1.90
  -9   7  -5   40.70    2.00
   7   9   5   41.20    1.60
   7   9   5   41.90    1.50
   9  -7   5   41.90    2.20
  -9   7   5   43.20    1.70
  -7  -9   5   44.30    2.40
   9  -7   5   41.80    1.80
  -9   7   5   47.20    2.20
  -9   7   5   41.70    1.60
   7   9   5   40.70    1.90
  -8  -9  -5   32.00    1.70
  -9   8  -5   33.70    1.70
   9  -8  -5   31.00    1.50
   8   9  -5   30.00    1.70
  -8  -9  -5   31.10    1.40
   8   9   5   31.50    1.20
  -8  -9   5   31.80    1.90
   8   9   5   32.30    1.50
  -9   8   5   32.60    1.50
   9  -8   5   33.20    1.40
  -9   8   5   34.20    1.30
   8   9   5   33.20    1.30
   9  -8   5   32.20    1.70
  -9   8   5   34.40    1.30
  -9  -9  -5   24.50    1.40
  -9   9  -5   26.30    1.30
  -9  -9  -5   25.50    1.10
   9  -9  -5   27.40    1.30
  -9   9   5   27.40    1.30
  -9   9   5   25.60    1.20
   9  -9   5   25.30    1.30
   9   9   5   24.70    1.30
   9   9   5   26.70    1.10
  -9  -9   5   25.90    1.50
  -9   9   5   25.60    1.10
   9  -9   5   26.30    1.20
   9   9   5   24.90    1.00
  -9  10  -5    7.70    0.70
   9 -10  -5    7.60    0.60
 -10  -9  -5    8.00    0.70
  -9  10   5    8.50    0.50
   9 -10   5    8.50    0.60
  -9  10   5    7.50    0.60
  10   9   5    7.50    0.50
   9 -10   5    8.20    0.70
  10   9   5    7.30    0.60
  -9  10   5    7.20    0.50
  10   9   5    8.10    0.60
 -10  -8  -5    6.80    0.80
   8 -10  -5    7.10    0.70
  -8  10  -5    6.20    0.60
 -10  -8  -5    5.50    0.50
  -8  10   5    5.50    0.50
  10   8   5    5.20    0.40
  -8  10   5    6.30    0.60
   8 -10   5    5.90    0.70
  10   8   5    6.90    0.60
  -8  10   5    6.20    0.70
  10   8   5    6.80    0.70
 -10  -8   5    5.50    0.70
 -10  -7  -5   40.40    2.00
   7 -10  -5   43.10    1.90
  10   7   5   41.80    1.60
  -7  10   5   42.30    1.50
  10   7   5   40.60    1.50
  -7  10   5   43.00    1.80
  -7  10   5   43.50    1.70
  10   7   5   42.00    1.90
 -10  -7   5   41.30    2.10
   7 -10   5   41.70    1.90
  -6  10  -5    3.10    0.70
  -6  10  -5    3.10    0.50
 -10  -6  -5    3.50    0.70
   6 -10  -5    4.40    0.70
 -10  -6   5    3.00    0.60
  10   6   5    3.20    0.50
   6 -10   5    3.80    0.60
  -6  10   5    4.60    0.60
  10   6   5    3.50    0.60
  10   6   5    2.90    0.40
  -6  10   5    3.80    0.50
  -6  10   5    2.90    0.40
   5 -10  -5    3.90    0.70
  -5  10  -5    3.90    0.70
  -5  10  -5    3.90    0.60
 -10  -5  -5    3.90    0.70
   5 -10   5    3.20    0.60
  10   5   5    3.70    0.50
  -5  10   5    4.00    0.50
  -5  10   5    3.80    0.60
  10   5   5    3.50    0.60
 -10  -5   5    4.00    0.80
  10   5   5    4.10    0.50
  -5  10   5    3.50    0.50
  -4  10  -5   36.00    1.60
   4 -10  -5   36.50    1.90
  -4  10  -5   33.70    2.20
 -10  -4  -5   36.10    1.70
 -10  -4  -5   34.90    1.90
  -4  10   5   36.40    1.70
  -4  10   5   35.00    1.40
  10   4   5   36.70    1.90
 -10  -4   5   35.50    1.60
  10   4   5   34.40    1.50
   4 -10   5   38.10    2.00
 -10  -4   5   36.40    2.00
  10   4   5   34.30    1.60
  -4  10   5   34.90    1.40
   3 -10  -5   67.59    2.50
 -10  -3  -5   66.89    2.60
   3 -10  -5   69.49    2.90
 -10  -3  -5   64.89    3.20
  10   3   5   71.49    2.90
  -3  10   5   73.49    2.60
   3 -10   5   72.69    3.10
  -3  10   5   65.89    2.30
  10   3   5   66.49    2.40
 -10  -3   5   66.49    2.50
 -10  -3   5   70.49    3.00
   2 -10  -5  114.59    3.80
 -10  -2  -5  113.09    4.10
   2 -10  -5  111.99    4.00
 -10  -2  -5  111.29    4.00
  -2  10  -5  114.39    4.90
 -10  -2   5  112.79    4.20
  10   2   5  110.99    4.10
 -10  -2   5  108.69    3.60
  -2  10   5  114.49    3.80
  -2  10   5  111.09    3.50
   2 -10   5  115.69    4.40
  10   1  -5   20.50    1.20
   1 -10  -5   20.90    1.40
  -1  10  -5   21.00    1.90
   1 -10  -5   22.40    1.30
 -10  -1  -5   23.10    1.40
 -10  -1  -5   21.20    1.40
 -10  -1   5   24.30    1.50
  -1  10   5   21.60    1.20
  -1  10   5   20.50    1.00
 -10  -1   5   23.40    1.20
  10   1   5   21.90    1.50
  -1  10   5   21.40    1.10
  10   1   5   21.00    1.20
   1 -10   5   22.80    1.70
   0 -10  -5   45.30    2.20
  10   0  -5   47.00    2.00
   0 -10  -5   49.20    2.20
 -10   0  -5   49.00    2.20
   0  10  -5   46.70    2.80
 -10   0  -5   47.40    2.10
   0 -10  -5   48.30    2.10
   0 -10   5   50.19    2.60
   0  10   5   47.60    1.80
 -10   0   5   49.60    2.30
   0  10   5   46.00    1.70
  10   0   5   47.40    2.00
   0  10   5   49.20    2.00
 -10   0   5   49.90    1.90
  10   0   5   47.20    2.30
  -1 -10  -5   15.50    1.20
  10  -1  -5   13.50    1.00
 -10   1  -5   15.30    1.20
  -1 -10  -5   14.00    1.10
 -10   1  -5   17.00    1.70
   1  10  -5   15.50    1.60
  -1 -10  -5   13.90    1.00
  10  -1   5   13.30    1.00
  -1 -10   5   15.40    1.50
 -10   1   5   16.40    1.00
  10  -1   5   12.50    1.10
   1  10   5   14.10    0.90
 -10   1   5   14.90    1.20
   1  10   5   13.40    1.00
   1  10   5   13.20    0.80
  10  -2  -5   20.20    1.70
 -10   2  -5   21.80    1.40
  -2 -10  -5   20.20    1.30
  -2 -10  -5   20.30    1.90
   2  10  -5   20.80    1.90
  10  -2   5   20.00    1.40
   2  10   5   21.80    1.30
 -10   2   5   21.40    1.40
 -10   2   5   20.50    1.10
  -2 -10   5   22.40    1.70
   2  10   5   20.70    1.10
  -3 -10  -5   41.10    2.00
  10  -3  -5   42.20    1.80
  -3 -10  -5   37.40    1.70
  -3 -10  -5   40.70    1.90
 -10   3  -5   40.20    2.10
   3  10  -5   41.30    2.60
   3  10   5   41.20    1.60
  -3 -10   5   42.60    2.40
   3  10   5   39.90    1.80
  10  -3   5   40.50    1.80
 -10   3   5   41.60    2.00
   3  10   5   41.00    1.50
 -10   3   5   42.20    1.90
  10  -3   5   43.70    2.10
  10  -4  -5   16.40    1.10
   4  10  -5   19.30    1.80
 -10   4  -5   18.50    1.40
  -4 -10  -5   19.10    1.30
   4  10   5   18.40    1.20
  10  -4   5   18.40    1.10
 -10   4   5   18.60    1.00
  10  -4   5   17.20    1.30
   4  10   5   18.50    1.00
 -10   4   5   19.60    1.30
  -4 -10   5   19.00    1.60
   4  10   5   17.80    0.90
  -5 -10  -5   50.59    2.20
  10  -5  -5   49.30    2.10
  -5 -10  -5   50.99    2.30
   5  10  -5   51.29    2.80
 -10   5  -5   52.59    2.30
 -10   5   5   54.29    2.30
 -10   5   5   51.69    1.90
  10  -5   5   54.19    2.40
  -5 -10   5   58.19    2.90
  10  -5   5   55.29    2.10
   5  10   5   53.99    2.30
   5  10   5   51.09    1.90
   5  10   5   53.19    1.80
  -6 -10  -5   24.70    1.40
  -6 -10  -5   26.40    1.40
  10  -6  -5   26.60    1.30
 -10   6  -5   27.20    1.50
   6  10  -5   23.70    1.70
 -10   6   5   28.00    1.50
  10  -6   5   26.30    1.30
   6  10   5   26.60    1.20
  -6 -10   5   28.20    1.70
   6  10   5   28.20    1.10
   6  10   5   27.80    1.40
  10  -6   5   26.10    1.50
 -10   6   5   27.00    1.20
 -10   7  -5    2.80    0.60
  -7 -10  -5    2.60    0.50
  -7 -10  -5    2.00    0.40
  10  -7  -5    2.10    0.40
   7  10  -5    2.20    0.60
  10  -7   5    2.50    0.40
   7  10   5    1.80    0.40
 -10   7   5    2.20    0.50
  10  -7   5    1.80    0.50
 -10   7   5    2.20    0.40
   7  10   5    2.00    0.30
  -7 -10   5    2.10    0.60
   7  10   5    1.90    0.30
  -8 -10  -5    3.60    0.50
   8  10  -5    3.20    0.60
 -10   8  -5    3.30    0.60
  -8 -10  -5    3.40    0.50
  10  -8  -5    3.30    0.50
   8  10   5    3.10    0.40
  10  -8   5    3.00    0.50
  10  -8   5    3.10    0.40
  -8 -10   5    2.70    0.60
   8  10   5    3.30    0.50
 -10   8   5    3.80    0.50
   8  10   5    3.60    0.50
  -9 -10  -5    1.80    0.40
  10  -9  -5    2.00    0.30
 -10   9  -5    2.00    0.40
 -10   9   5    2.10    0.40
  10  -9   5    1.50    0.40
   9  10   5    2.30    0.30
   9  10   5    1.70    0.30
 -10   9   5    1.80    0.30
  10  -9   5    1.90    0.30
   9  10   5    1.90    0.40
 -10 -10  -5    7.60    0.60
 -10  10  -5    8.50    0.60
 -10  10   5    8.40    0.50
  10 -10   5    8.80    0.50
  10  10   5    8.50    0.60
  11  10   5    2.30    0.30
 -11  -9  -5    4.00    0.40
   9 -11  -5    3.40    0.40
  -9  11  -5    3.40    0.40
  11   9   5    4.40    0.40
  -9  11   5    4.60    0.40
  11   9   5    3.40    0.50
   9 -11   5    3.70    0.40
   8 -11  -5    6.40    0.60
  -8  11  -5    5.40    0.50
 -11  -8  -5    5.60    0.60
  -8  11   5    6.40    0.50
  11   8   5    5.60    0.60
   8 -11   5    4.50    0.60
  -8  11   5    6.10    0.50
  11   8   5    5.60    0.40
  11   8   5    6.10    0.50
  -8  11   5    6.40    0.40
 -11  -7  -5    9.90    0.80
   7 -11  -5   11.20    0.80
  11   7   5   11.20    0.70
  11   7   5   10.70    0.60
  11   7   5    9.40    0.80
  -7  11   5   10.70    0.60
 -11  -7   5   10.30    1.00
  -7  11   5   10.20    0.60
   7 -11   5   10.30    0.80
  -6  11  -5   12.50    0.80
   6 -11  -5   12.60    1.00
 -11  -6  -5   13.70    1.00
  -6  11   5   13.70    0.90
  11   6   5   14.90    1.00
   6 -11   5   13.80    1.00
  -6  11   5   13.50    0.70
  11   6   5   13.20    0.70
  11   6   5   14.10    0.80
 -11  -6   5   13.40    1.10
  -6  11   5   13.30    0.70
  -5  11  -5    6.50    0.80
 -11  -5  -5    6.50    0.80
   5 -11  -5    7.30    0.80
  -5  11   5    7.40    0.70
  -5  11   5    6.90    0.50
  11   5   5    6.60    0.80
  11   5   5    6.50    0.60
  11   5   5    6.90    0.60
   5 -11   5    6.80    0.80
  -5  11   5    7.50    0.60
 -11  -5   5    5.00    0.80
   4 -11  -5   17.70    1.20
 -11  -4  -5   14.50    1.10
  -4  11  -5   13.80    1.30
  -4  11   5   14.90    1.00
  -4  11   5   15.00    0.80
  11   4   5   16.20    1.20
  -4  11   5   15.10    0.80
  11   4   5   16.00    0.80
 -11  -4   5   16.10    1.00
  11   4   5   16.90    1.00
 -11  -4   5   15.10    1.20
   4 -11   5   14.10    1.10
 -11  -3  -5    5.50    0.70
 -11  -3  -5    4.10    0.60
   3 -11  -5    4.50    0.70
  -3  11  -5    6.40    1.00
 -11  -3   5    5.20    0.70
 -11  -3   5    4.90    0.80
  -3  11   5    5.70    0.50
  -3  11   5    5.80    0.70
  -3  11   5    5.50    0.50
  11   3   5    6.30    0.80
   3 -11   5    5.60    0.80
  11   3   5    4.50    0.50
 -11  -2  -5    5.70    0.80
  -2  11  -5    5.30    1.00
   2 -11  -5    6.10    0.60
   2 -11  -5    6.40    0.80
 -11  -2  -5    4.60    0.70
  -2  11   5    5.20    0.50
  -2  11   5    6.20    0.70
  11   2   5    5.10    0.60
  11   2   5    5.00    0.70
 -11  -2   5    5.60    0.70
 -11  -2   5    7.70    0.90
  -2  11   5    6.00    0.60
   2 -11   5    7.10    0.90
  -1  11  -5   62.89    3.40
   1 -11  -5   66.29    2.50
 -11  -1  -5   62.79    2.60
 -11  -1  -5   65.09    2.60
   1 -11  -5   65.09    2.60
  -1  11   5   66.49    2.30
  -1  11   5   68.89    2.50
  11   1   5   67.99    2.40
  11   1   5   71.09    2.90
 -11  -1   5   67.99    2.80
  -1  11   5   67.29    2.20
 -11  -1   5   66.99    2.40
   1 -11   5   71.89    3.00
 -11   0  -5   59.09    2.40
  11   0  -5   56.99    2.10
   0  11  -5   55.79    3.10
   0 -11  -5   59.99    2.40
 -11   0  -5   61.59    2.50
   0 -11  -5   56.29    2.30
   0  11   5   61.39    2.40
  11   0   5   59.99    2.20
 -11   0   5   59.09    2.20
  11   0   5   62.49    2.60
 -11   0   5   63.79    2.60
   0  11   5   58.49    2.00
   0 -11   5   62.79    2.80
   0  11   5   59.39    2.10
 -11   1  -5    8.20    0.90
   1  11  -5    7.80    1.20
 -11   1  -5    7.90    0.80
  -1 -11  -5    7.80    0.80
  -1 -11  -5    8.00    0.80
  11  -1   5    8.10    0.90
  -1 -11   5    8.70    1.10
   1  11   5    7.90    0.60
 -11   1   5    9.00    0.90
 -11   1   5   10.20    0.80
  11  -1   5    8.00    0.70
   1  11   5    7.90    0.60
   1  11   5    8.60    0.80
  11  -2  -5    9.80    0.80
 -11   2  -5   11.90    1.00
  -2 -11  -5   11.50    0.90
   2  11  -5   11.40    1.40
  -2 -11  -5   10.30    0.90
  -2 -11  -5   10.20    0.90
  11  -2   5   11.20    1.00
   2  11   5   10.90    0.70
  -2 -11   5   11.60    1.20
   2  11   5   12.00    0.90
  11  -2   5   10.50    0.80
   2  11   5   11.10    0.70
 -11   2   5   11.10    0.80
 -11   2   5   12.10    1.00
  11  -3  -5    5.90    0.60
  -3 -11  -5    6.20    0.70
  -3 -11  -5    6.10    0.70
   3  11  -5    6.20    1.00
 -11   3  -5    8.60    0.90
   3  11   5    6.80    0.60
  11  -3   5    5.80    0.60
 -11   3   5    6.30    0.60
   3  11   5    6.70    0.50
   3  11   5    7.80    0.70
 -11   3   5    6.80    0.90
  -3 -11   5    6.70    1.00
  11  -4  -5    2.80    0.70
 -11   4  -5    2.30    0.50
  -4 -11  -5    2.50    0.50
   4  11  -5    3.70    0.90
   4  11   5    3.30    0.40
  11  -4   5    2.50    0.50
   4  11   5    2.50    0.50
   4  11   5    2.30    0.40
 -11   4   5    2.50    0.50
  11  -4   5    2.50    0.50
 -11   4   5    2.50    0.40
  -4 -11   5    3.40    0.60
   5  11  -5    2.40    0.70
  -5 -11  -5    1.80    0.40
  11  -5  -5    1.80    0.40
 -11   5  -5    2.70    0.60
  -5 -11  -5    2.10    0.40
   5  11   5    2.20    0.30
   5  11   5    2.20    0.40
  11  -5   5    2.60    0.40
  11  -5   5    2.00    0.50
  -5 -11   5    2.50    0.60
 -11   5   5    2.00    0.40
   5  11   5    2.50    0.40
 -11   5   5    2.20    0.50
  11  -6  -5   14.90    0.80
   6  11  -5   13.60    1.30
  -6 -11  -5   13.80    0.90
 -11   6  -5   16.00    1.10
  -6 -11  -5   14.30    0.90
   6  11   5   15.50    1.00
  -6 -11   5   16.00    1.20
  11  -6   5   16.90    0.90
  11  -6   5   14.80    1.10
 -11   6   5   16.00    1.10
 -11   6   5   15.60    0.80
   6  11   5   14.80    0.70
   6  11   5   14.70    0.80
  -7 -11  -5    0.40    0.30
   7  11  -5    0.40    0.40
 -11   7  -5    0.40    0.30
  11  -7  -5    0.20    0.20
  -7 -11  -5    0.00    0.30
  -7 -11   5    0.90    0.40
 -11   7   5    0.40    0.30
 -11   7   5    0.20    0.20
  11  -7   5    0.60    0.30
   7  11   5    0.30    0.20
   7  11   5    0.50    0.20
   7  11   5    0.30    0.30
  -8 -11  -5    5.50    0.50
  -8 -11  -5    5.10    0.50
 -11   8  -5    5.70    0.60
   8  11   5    5.80    0.50
 -11   8   5    5.90    0.50
  11  -8   5    5.50    0.50
   8  11   5    5.90    0.60
   8  11   5    5.40    0.40
  11  -8   5    5.30    0.60
 -11   8   5    6.20    0.50
  -9 -11  -5    4.30    0.40
 -11   9  -5    5.70    0.50
  -9 -11  -5    4.00    0.40
   9  11   5    6.20    0.50
 -11   9   5    5.70    0.40
  11  -9   5    5.90    0.50
   9  11   5    5.90    0.40
  10  11   5    0.20    0.20
   8 -12  -5    9.90    0.60
 -12  -8  -5    8.90    0.60
  -8  12   5   10.30    0.50
  12   8   5   10.80    0.50
   8 -12   5   10.20    0.60
 -12  -7  -5    0.40    0.30
   7 -12  -5    0.80    0.30
  12   7   5    0.90    0.30
  -7  12   5    0.50    0.20
  -7  12   5    0.90    0.40
  12   7   5    0.60    0.20
  12   7   5    1.10    0.30
  -7  12   5    0.70    0.20
 -12  -6  -5    2.20    0.50
   6 -12  -5    2.30    0.50
  12   6   5    2.20    0.30
  -6  12   5    2.00    0.40
  -6  12   5    1.90    0.40
  12   6   5    2.20    0.30
   6 -12   5    2.60    0.40
  -6  12   5    2.20    0.30
  12   6   5    1.90    0.40
 -12  -5  -5    7.70    0.70
   5 -12  -5    8.00    0.80
  -5  12   5    8.10    0.70
  -5  12   5    7.70    0.50
  12   5   5    7.80    0.60
  12   5   5    8.20    0.50
  12   5   5    9.30    0.80
   5 -12   5    8.20    0.70
  -5  12   5    8.40    0.50
 -12  -5   5    7.70    0.80
  -4  12  -5    3.10    0.60
   4 -12  -5    5.00    0.70
 -12  -4  -5    4.00    0.70
  -4  12   5    4.60    0.60
  -4  12   5    4.60    0.50
 -12  -4   5    4.80    0.70
   4 -12   5    3.70    0.60
  12   4   5    4.90    0.50
  -4  12   5    4.60    0.40
  12   4   5    5.10    0.70
   3 -12  -5   22.30    1.30
 -12  -3  -5   21.70    1.30
  -3  12  -5   22.10    1.60
 -12  -3   5   22.20    1.40
  -3  12   5   23.90    1.00
 -12  -3   5   22.30    1.10
  12   3   5   22.80    1.00
  -3  12   5   22.70    1.20
  12   3   5   23.50    1.10
  -3  12   5   24.10    1.00
  12   3   5   22.10    1.40
   3 -12   5   24.10    1.30
   2 -12  -5   11.70    0.90
   2 -12  -5    9.70    0.70
 -12  -2  -5   10.10    0.80
 -12  -2  -5   11.10    0.90
  -2  12  -5   10.50    1.20
   2 -12   5   11.00    1.00
  12   2   5   12.60    1.00
  -2  12   5   11.30    0.90
  -2  12   5   12.70    0.90
  12   2   5   11.20    0.80
  -2  12   5   11.60    0.70
 -12  -2   5   11.50    0.80
 -12  -2   5   10.70    1.00
 -12  -1  -5    8.00    0.80
  -1  12  -5    9.70    1.20
   1 -12  -5    9.20    0.80
   1 -12  -5    9.50    0.70
 -12  -1  -5    9.40    0.90
  12   1   5    9.50    0.80
  -1  12   5    9.40    0.80
 -12  -1   5    9.80    0.80
 -12  -1   5    9.10    1.00
   1 -12   5    9.40    0.90
  12   1   5   10.00    0.90
  -1  12   5   10.20    0.60
   0  12  -5    9.10    1.20
 -12   0  -5    8.70    0.80
   0 -12  -5    7.50    0.70
 -12   0  -5    8.40    0.70
   0 -12  -5    9.00    0.80
   0  12   5   10.30    0.60
 -12   0   5    8.40    0.70
   0 -12   5    9.90    0.90
  12   0   5    9.30    0.70
 -12   0   5    9.00    0.90
   0  12   5    9.30    0.80
  12   0   5    9.00    0.90
  -1 -12  -5   22.00    1.30
 -12   1  -5   20.50    1.20
  -1 -12  -5   21.10    1.20
   1  12  -5   17.00    1.60
  -1 -12   5   22.30    1.40
  12  -1   5   23.40    1.40
  12  -1   5   21.20    1.10
   1  12   5   22.70    1.20
 -12   1   5   22.30    1.10
   1  12   5   21.20    1.00
 -12   1   5   24.00    1.40
 -12   2  -5    0.10    0.30
  -2 -12  -5    0.60    0.30
  -2 -12  -5    0.30    0.30
   2  12  -5    0.40    0.50
   2  12   5    0.50    0.30
  -2 -12   5    0.00    0.30
 -12   2   5    0.30    0.30
   2  12   5    0.30    0.20
 -12   2   5    1.30    0.40
   2  12   5    0.30    0.20
  12  -2   5    0.50    0.30
  12  -2   5    0.20    0.30
 -12   3  -5   18.10    1.10
   3  12  -5   17.00    1.50
  -3 -12  -5   18.80    1.10
   3  12   5   16.80    0.80
   3  12   5   18.20    0.90
  12  -3   5   17.70    1.20
 -12   3   5   20.00    1.20
 -12   3   5   18.10    0.90
  -3 -12   5   18.20    1.20
   3  12   5   17.50    1.00
  12  -3   5   16.90    1.10
  -4 -12  -5    0.80    0.30
   4  12  -5    1.10    0.60
  12  -4   5    1.20    0.60
   4  12   5    0.80    0.20
 -12   4   5    1.30    0.40
  12  -4   5    1.30    0.30
   4  12   5    1.80    0.40
 -12   4   5    1.20    0.30
 -12   5  -5   24.00    1.30
   5  12  -5   22.10    1.50
  -5 -12  -5   22.50    1.10
 -12   5   5   24.50    1.00
 -12   5   5   21.80    1.20
  12  -5   5   22.10    1.60
  -5 -12   5   21.40    1.20
   5  12   5   22.60    0.90
   5  12   5   22.50    1.10
   5  12   5   23.30    1.00
  12  -5   5   23.40    1.10
   6  12  -5    1.80    0.60
  -6 -12  -5    0.90    0.30
 -12   6  -5    1.00    0.40
  12  -6   5    1.30    0.40
 -12   6   5    1.10    0.30
 -12   6   5    1.10    0.30
  12  -6   5    1.50    0.30
   6  12   5    1.10    0.30
   6  12   5    0.80    0.20
   6  12   5    1.20    0.30
  -7 -12  -5   16.60    0.80
 -12   7  -5   18.80    1.00
   7  12  -5   15.10    1.00
  12  -7   5   17.10    1.00
   7  12   5   18.20    0.80
   7  12   5   18.80    0.90
 -12   7   5   19.50    0.80
  12  -7   5   20.40    1.10
   7  12   5   19.10    0.80
  -8 -12  -5    0.90    0.20
 -12   8  -5    0.80    0.30
  12  -8   5    1.30    0.20
   8  12   5    1.20    0.20
 -13  -7  -5    0.60    0.30
   7 -13  -5    0.60    0.20
   7 -13   5    0.50    0.30
 -13  -6  -5    4.40    0.50
   6 -13  -5    5.00    0.50
  -6  13   5    4.70    0.40
  13   6   5    5.50    0.40
  -6  13   5    5.20    0.40
 -13  -5  -5    5.60    0.60
   5 -13  -5    6.00    0.60
  -5  13   5    6.20    0.40
  13   5   5    6.10    0.40
  13   5   5    5.80    0.60
  13   5   5    6.30    0.50
  -5  13   5    5.80    0.40
  -5  13   5    6.40    0.80
   4 -13  -5   26.10    1.20
 -13  -4  -5   25.50    1.20
  -4  13   5   25.30    1.10
  13   4   5   27.10    1.10
  13   4   5   25.20    1.20
  13   4   5   26.60    1.00
  -4  13   5   27.30    1.00
 -13  -3  -5   15.90    0.90
   3 -13  -5   16.90    1.00
  -3  13  -5   14.70    1.30
  -3  13   5   18.10    0.80
  13   3   5   16.50    0.80
  13   3   5   16.70    1.00
  13   3   5   17.80    0.90
   3 -13   5   17.20    1.20
  -3  13   5   17.10    0.90
  -3  13   5   16.50    0.70
 -13  -3   5   15.50    1.20
  -2  13  -5   12.00    1.10
 -13  -2  -5   11.60    0.80
   2 -13  -5   13.50    0.90
  -2  13   5   13.00    1.00
  13   2   5   14.40    1.10
 -13  -2   5   12.40    0.90
   2 -13   5   12.90    0.80
  -2  13   5   12.80    0.60
  13   2   5   13.40    0.70
  13   2   5   13.40    0.80
  -2  13   5   13.80    0.70
   1 -13  -5    8.10    0.50
   1 -13  -5    8.40    0.70
 -13  -1  -5    7.90    0.60
  -1  13  -5    7.60    0.90
  -1  13   5    9.50    0.70
  13   1   5    9.80    0.90
  13   1   5    9.70    0.70
 -13  -1   5    9.10    0.70
 -13  -1   5    9.60    0.80
   1 -13   5    9.00    0.80
  -1  13   5    9.50    0.60
  -1  13   5    8.40    0.50
  13   1   5    8.70    0.60
   0 -13  -5   13.50    0.80
   0  13  -5   15.00    1.30
   0 -13  -5   14.40    0.90
   0 -13   5   13.80    0.90
 -13   0   5   14.00    1.00
   0  13   5   13.80    0.80
 -13   0   5   15.00    0.80
  13   0   5   13.40    0.80
   0  13   5   14.40    0.70
   0  13   5   15.60    0.70
  13   0   5   14.60    1.00
 -13   1  -5    8.00    0.70
   1  13  -5    8.90    1.10
  -1 -13  -5    8.70    0.60
  -1 -13  -5    7.50    0.60
  13  -1   5    9.30    0.90
 -13   1   5    9.40    0.60
  13  -1   5    8.10    0.60
  -1 -13   5    8.90    0.70
   1  13   5    9.20    0.70
   1  13   5    9.40    0.50
 -13   1   5    9.50    0.80
   1  13   5    9.60    0.60
   2  13  -5    1.00    0.50
 -13   2  -5    1.00    0.40
  -2 -13  -5    0.90    0.30
  -2 -13  -5   -0.10    0.30
  13  -2   5    0.90    0.30
 -13   2   5    1.10    0.40
   2  13   5    1.00    0.50
   2  13   5    0.70    0.20
  13  -2   5    0.90    0.40
  -2 -13   5    0.30    0.30
   2  13   5    0.70    0.20
 -13   2   5    0.60    0.30
   3  13  -5   15.50    1.30
 -13   3  -5   19.50    1.00
  -3 -13  -5   17.20    0.90
   3  13   5   19.00    0.80
  13  -3   5   18.80    1.10
   3  13   5   17.60    0.90
 -13   3   5   18.40    0.80
 -13   3   5   16.40    1.00
  13  -3   5   18.30    0.90
   4  13  -5    1.30    0.50
  -4 -13  -5    1.00    0.30
 -13   4  -5    0.70    0.30
   4  13   5    0.70    0.20
  13  -4   5    1.00    0.30
 -13   4   5   -0.10    0.30
   4  13   5    0.70    0.20
 -13   4   5    0.60    0.20
  13  -4   5    1.10    0.30
   4  13   5    1.10    0.20
 -13   5  -5    6.60    0.70
  -5 -13  -5    7.00    0.50
   5  13  -5    5.90    0.80
   5  13   5    6.50    0.50
   5  13   5    7.80    0.50
   5  13   5    7.20    0.50
  13  -5   5    6.70    0.50
  13  -5   5    7.00    0.60
   6  13  -5    1.10    0.30
 -13   6  -5    1.40    0.30
  -6 -13  -5    0.90    0.20
  13  -6   5    1.30    0.20
   6  13   5    1.50    0.20
 -13   7  -5    1.10    0.40
  -7 -13  -5    1.10    0.20
   5 -14  -5    5.40    0.40
   4 -14  -5    3.40    0.40
  14   4   5    3.40    0.30
  -4  14   5    3.40    0.30
   3 -14  -5    0.20    0.20
  -3  14   5    0.70    0.20
  -3  14   5    0.30    0.10
  14   3   5    0.40    0.20
  14   3   5    0.30    0.20
   2 -14  -5   14.00    0.80
  14   2   5   13.90    0.60
  14   2   5   15.00    1.00
  -2  14   5   13.60    0.80
  -2  14   5   12.50    0.60
   1 -14  -5    0.30    0.20
  -1  14  -5    0.90    0.40
  14   1   5    0.80    0.30
  -1  14   5    0.50    0.20
  14   1   5    0.80    0.20
  -1  14   5    0.60    0.20
  -1  14   5    0.60    0.20
  14   1   5    0.80    0.20
   0  14  -5    3.70    0.60
   0 -14  -5    3.20    0.40
  14   0   5    2.80    0.40
   0  14   5    3.20    0.30
   0  14   5    3.60    0.30
  14   0   5    3.70    0.40
  14   0   5    3.20    0.40
   1  14  -5    1.30    0.50
  -1 -14  -5    1.00    0.20
   1  14   5    1.20    0.20
  14  -1   5    1.20    0.20
   1  14   5    1.10    0.20
  14  -1   5    0.80    0.20
  14  -1   5    1.50    0.30
   1  14   5    1.50    0.40
  -2 -14  -5    9.50    0.50
   2  14  -5    8.90    1.00
   2  14   5    9.40    0.50
   2  14   5   10.80    0.60
  14  -2   5   10.60    0.50
  14  -2   5   10.70    0.70
   3  14  -5    1.20    0.40
  -3 -14  -5    1.20    0.20
  14  -3   5    1.50    0.20
  14  -3   5    0.90    0.20
  -4 -14  -5    2.20    0.30
   4  14  -5    1.60    0.40
  14  -4   5    2.20    0.30
   4  14   5    2.80    0.30
  14  -4   5    3.00    0.40
  -5 -14  -5    0.60    0.20
   5  14   5    0.50    0.20
   0   0  -6    1.00    0.50
   0   0  -6    0.30    0.40
   0   0  -6    2.60    2.10
   0   0  -6    1.60    0.60
   1   0  -6  388.46   11.30
   0   1  -6  375.56   11.10
  -1   0  -6  422.56   12.40
  -1   0  -6  395.16   11.60
   0   1  -6  410.76   12.30
   0  -1  -6  378.46   11.10
   1   0  -6  383.06   11.20
   0   1  -6  386.06   20.40
  -1   0  -6  384.06   20.30
   1   0  -6  404.66   11.70
  -1   0  -6  394.16   11.30
   0   1  -6  392.26   11.60
   1   0  -6  389.36   20.60
   1   0  -6  401.86   12.20
   0  -1  -6  402.46   12.20
   0  -1  -6  372.46   20.50
   0  -1  -6  383.66   11.40
   0   1  -6  376.66   11.20
   0  -1  -6  405.76   11.70
   1   0   6  396.46   19.60
  -1   0   6  393.86   21.50
   0  -1   6  411.86   21.50
   0   1   6  405.86   21.10
   1   1  -6  407.26   11.90
  -1   1  -6  381.56   11.10
  -1   1  -6  373.96   13.40
  -1   1  -6  395.76   10.80
   1   1  -6  371.26   11.10
   1   1  -6  381.16   10.90
   1   1  -6  365.76   20.00
  -1  -1  -6  405.06   11.20
  -1   1  -6  371.96   10.80
   1  -1  -6  363.56   10.90
  -1  -1  -6  373.56   20.20
   1  -1  -6  387.46   11.70
   1  -1  -6  373.46   20.30
   1   1  -6  367.96   10.70
  -1  -1  -6  400.36   12.20
  -1  -1  -6  313.67   11.80
   1  -1  -6  369.16   10.70
  -1   1  -6  381.96   19.80
   1  -1  -6  342.37   12.20
   1  -1   6  387.36   19.30
   1   1   6  377.66   18.70
  -1   1   6  383.36   21.30
  -1  -1   6  383.56   21.50
  -1   2  -6   53.39    2.40
   2   1  -6   51.59    2.20
  -2  -1  -6   52.59    2.40
   2   1  -6   60.99    3.10
  -1   2  -6   50.49    2.10
   1  -2  -6   55.49    2.90
   1  -2  -6   53.69    7.00
   2   1  -6   51.19    2.50
   1  -2  -6   55.69    2.60
  -2  -1  -6   52.19    2.50
  -2  -1  -6   54.99    3.00
  -2  -1  -6   57.39    7.10
   2   1  -6   60.59    3.00
  -1   2  -6   50.79    2.30
   1  -2  -6   64.09    3.70
  -1   2  -6   57.99    3.00
  -2  -1   6   45.50    7.20
   1  -2   6   43.40    7.30
  -1   2   6   53.99    7.60
   2   0  -6   84.09    3.40
  -2   0  -6   83.99    8.30
   0  -2  -6   74.49    3.60
   0  -2  -6   84.09    8.40
   0   2  -6   75.29    3.60
   0   2  -6   68.09    2.70
   2   0  -6   72.29    3.40
   0  -2  -6   67.29    3.70
  -2   0  -6   71.89    3.00
   2   0  -6   78.99    3.30
   0   2  -6   72.29    3.00
   0   2  -6   66.19    2.80
   0  -2  -6   72.29    3.10
   2   0  -6   67.79    2.90
  -2   0  -6   76.69    3.60
   2   0  -6   76.19    8.30
   0  -2  -6   70.29    2.70
   0  -2   6   73.49    8.30
   0   2   6   83.99    8.60
  -2   0   6   69.89    8.60
  -1  -2  -6  427.66   12.30
  -2   1  -6  436.26   12.70
   1   2  -6  448.26   12.80
   2  -1  -6  445.86   12.60
   1   2  -6  501.55   13.00
  -1  -2  -6  457.35   13.50
  -2   1  -6  416.76   21.10
   2  -1  -6  435.96   12.80
   2  -1  -6  403.06   21.90
   1   2  -6  454.85   13.70
   2  -1  -6  411.46   12.60
  -1  -2  -6  401.16   22.10
  -1  -2  -6  443.06   12.80
  -1  -2  -6  430.66   12.30
   2  -1  -6  432.36   13.20
  -1  -2  -6  435.16   12.60
  -2   1  -6  456.05   13.60
  -1  -2   6  426.46   23.40
   1   2   6  448.56   22.60
  -2   1   6  420.36   24.00
   2   2  -6  499.75   14.30
  -2  -2  -6  543.45   15.50
   2   2  -6  513.45   15.30
  -2   2  -6  505.85   14.60
   2  -2  -6  511.75   25.20
  -2  -2  -6  490.15   24.60
   2  -2  -6  521.15   15.20
   2   2  -6  519.85   14.70
  -2  -2  -6  536.95   14.30
  -2   2  -6  488.85   14.10
   2  -2  -6  517.35   14.80
  -2   2  -6  499.55   14.40
  -2  -2  -6  501.85   14.50
   2  -2  -6  506.45   14.40
  -2   2  -6  531.85   15.60
  -2  -2  -6  536.05   14.80
   2  -2  -6  500.25   14.60
  -2  -2   6  484.05   26.70
  -2   2   6  514.05   27.80
  -2   3  -6  496.45   14.30
   2  -3  -6  481.55   24.90
  -3  -2  -6  513.05   14.50
  -2   3  -6  489.25   14.20
  -2   3  -6  538.45   15.50
   3   2  -6  494.25   14.10
   3   2  -6  523.15   15.20
   2  -3  -6  490.25   14.50
   2  -3  -6  507.65   15.00
  -3  -2  -6  497.35   14.30
  -3  -2  -6  522.05   14.10
   2  -3  -6  513.85   14.60
  -3  -2  -6  525.95   15.40
   2  -3  -6  505.15   14.20
  -3  -2   6  498.65   28.00
  -3  -2   6  467.15   13.80
   1  -3  -6   19.80    1.20
  -1   3  -6   15.60    1.30
   3   1  -6   18.10    1.50
  -3  -1  -6   17.20    1.30
  -3  -1  -6   14.50    4.40
   1  -3  -6   17.40    1.40
  -1   3  -6   19.90    1.70
   3   1  -6   18.80    1.80
   3   1  -6   14.70    1.40
  -3  -1  -6   17.60    1.30
   1  -3  -6   17.60    1.60
   1  -3  -6   16.50    1.40
  -3  -1   6   15.80    3.90
   1  -3   6   14.60    5.60
  -3   0  -6  260.17    8.50
   0  -3  -6  246.48    7.80
   0  -3  -6  238.78   18.20
   0   3  -6  267.47    8.60
   3   0  -6  244.68    7.80
   0   3  -6  245.78    7.30
   0   3  -6  238.38    7.40
   0   3  -6  240.98    7.60
  -3   0  -6  244.08   15.30
   0  -3  -6  244.68    7.70
  -3   0  -6  238.58    7.50
   3   0  -6  261.87   17.00
   3   0  -6  244.98    8.20
   0  -3  -6  252.97    7.40
   3   0  -6  241.78    7.40
   3   0  -6  232.58    7.60
   0  -3  -6  255.27    8.40
  -3   0  -6  248.48    7.70
  -3   0   6  237.08   17.60
   0  -3   6  270.57   17.30
   1   3  -6   21.90    1.40
   3  -1  -6   22.70    1.60
   3  -1  -6   22.70    1.70
   1   3  -6   21.80    1.20
  -1  -3  -6   21.50    1.80
  -1  -3  -6   20.60    1.30
  -1  -3  -6   21.60    1.50
   3  -1  -6   12.90    4.70
  -1  -3  -6   24.40    1.30
  -1  -3  -6   25.10    1.60
   1   3  -6   20.50    1.50
  -3   1  -6   23.90    1.90
  -3   1  -6   18.50    4.20
   1   3  -6   23.80    1.90
  -3   1  -6   21.50    1.40
  -1  -3   6   28.10    6.70
  -3   1   6   32.70    6.00
   1   3   6   23.40    5.60
   3  -2  -6   14.10    4.40
  -2  -3  -6    9.70    1.30
   2   3  -6    9.40    1.20
  -2  -3  -6    7.20    0.80
  -2  -3  -6    8.70    1.00
  -2  -3  -6    8.90    1.00
   2   3  -6    7.30    0.80
   3  -2  -6    9.50    1.10
   3  -2  -6    7.00    1.10
   3  -2  -6    8.80    0.90
  -2  -3  -6   10.40    0.90
   3  -2  -6    8.40    1.20
  -2  -3  -6    7.20    3.60
  -3   2  -6    9.00    1.00
  -3   2  -6    9.60    0.90
  -3   2  -6    9.20    1.20
  -3   2   6    5.50    3.60
  -2  -3   6    7.10    3.40
  -3  -3  -6  498.65   14.40
  -3  -3  -6  471.15   24.50
  -3  -3  -6  518.45   14.00
   3   3  -6  503.65   15.10
  -3   3  -6  494.05   14.10
  -3  -3  -6  513.95   15.30
   3  -3  -6  481.15   24.80
   3   3  -6  494.05   14.00
  -3   3  -6  536.75   15.40
  -3  -3  -6  505.45   14.20
   3  -3  -6  468.15   14.30
  -3   3  -6  519.45   14.20
   3  -3  -6  499.75   14.70
   3  -3  -6  501.75   14.50
   3  -3  -6  486.65   14.10
  -3  -3   6  464.35   27.60
   4   3  -6   38.20    2.40
   3  -4  -6   39.70    2.00
   3  -4  -6   36.30    2.30
   3  -4  -6   31.80    6.30
   3  -4  -6   38.90    2.20
  -4  -3  -6   40.60    2.00
  -4  -3  -6   40.10    1.80
  -3   4  -6   38.90    1.90
  -4  -3  -6   39.80    2.10
  -4  -3  -6   39.20    2.60
  -4  -3  -6   40.60    6.40
  -3   4  -6   39.30    2.50
   3  -4   6   39.00    2.00
  -4  -3   6   33.30    9.40
  -4  -3   6   38.20    1.80
   4   2  -6   23.60    1.80
  -2   4  -6   23.20    1.90
   2  -4  -6   21.30    1.80
   2  -4  -6   22.30    5.40
  -4  -2  -6   22.50    1.50
  -2   4  -6   21.20    1.40
  -4  -2  -6   23.00    1.50
   2  -4  -6   22.30    1.60
  -4  -2  -6   19.80    4.60
   2  -4  -6   23.90    1.90
  -4  -2  -6   23.60    1.30
   2  -4  -6   22.50    1.40
  -4  -2  -6   24.40    2.00
   4   2  -6   21.00    1.30
  -4  -2   6   27.80    7.50
  -4  -2   6   22.50    1.20
  -4  -1  -6 1001.40   27.00
  -4  -1  -6  945.91   25.90
  -1   4  -6  949.60   25.70
   1  -4  -6  943.51   26.60
  -1   4  -6  926.01   25.50
   1  -4  -6  939.81   25.70
   1  -4  -6  952.10   26.20
   4   1  -6  982.50   26.60
  -4  -1  -6  974.70   26.10
   4   1  -6  930.21   25.70
   1  -4  -6  950.30   39.10
   1  -4  -6  963.20   26.10
  -1   4  -6  986.20   27.10
   1  -4  -6  985.20   25.70
  -4  -1   6  935.51   42.20
  -4  -1   6  894.91   25.40
   1  -4   6  920.51   42.70
   1  -4   6  880.71   25.80
   4   0  -6   23.30    1.90
   0   4  -6   21.00    1.20
   4   0  -6   22.30    1.40
   0  -4  -6   28.50    6.30
  -4   0  -6   30.90    5.00
   0  -4  -6   22.60    1.30
  -4   0  -6   23.30    1.40
   0   4  -6   23.70    1.90
   0  -4  -6   23.80    1.60
   0  -4  -6   21.70    1.80
  -4   0  -6   24.60    1.50
   0  -4  -6   24.10    1.40
   0  -4  -6   22.30    1.60
  -4   0   6   23.60    6.30
  -4   0   6   21.30    1.10
   0  -4   6   16.20    7.60
   0  -4   6   23.50    1.40
  -4   1  -6  408.96   20.50
  -1  -4  -6  442.86   12.60
   1   4  -6  422.86   12.00
  -1  -4  -6  423.76   12.40
   4  -1  -6  420.66   12.10
  -1  -4  -6  441.86   13.20
   4  -1  -6  417.06   12.60
  -4   1  -6  425.76   12.20
  -1  -4  -6  430.96   12.10
  -1  -4  -6  434.36   12.10
   4  -1  -6  445.96   12.90
  -4   1  -6  444.76   12.40
  -1  -4  -6  411.06   22.90
  -4   1  -6  438.86   13.30
   1   4  -6  436.16   13.20
  -1  -4   6  393.06   12.10
  -4   1   6  430.86   25.90
  -4   1   6  380.56   12.10
  -1  -4   6  418.06   24.60
  -2  -4  -6   57.19    2.30
  -4   2  -6   57.39    2.50
   2   4  -6   64.09    3.20
  -2  -4  -6   58.29    3.20
  -2  -4  -6   58.79    2.30
  -2  -4  -6   55.99    7.50
  -2  -4  -6   56.39    2.60
  -4   2  -6   58.49    3.10
   4  -2  -6   56.49    2.80
  -4   2  -6   55.29    2.40
   4  -2  -6   61.59    7.80
  -2  -4  -6   59.59    2.70
   4  -2  -6   55.99    2.40
  -2  -4   6   55.09    2.30
  -2  -4   6   76.69    9.90
  -4   2   6   49.80    2.00
  -4   2   6   46.20    7.90
  -3  -4  -6   14.30    1.30
  -3  -4  -6   15.10    1.60
   3   4  -6   13.70    1.00
  -4   3  -6   14.80    1.50
   4  -3  -6   13.00    1.30
   4  -3  -6   14.10    1.10
  -3  -4  -6   14.30    1.20
  -4   3  -6   14.00    1.10
  -3  -4  -6   11.90    4.60
  -3  -4  -6   13.70    1.00
   4  -3  -6    7.90    3.90
   3   4  -6   13.40    1.40
  -3  -4   6   22.70    6.70
  -4   3   6   14.10    0.80
  -3  -4   6   13.30    1.00
   4  -3   6   13.80    1.10
  -4  -4  -6  106.19    4.00
  -4   4  -6  104.19    3.80
  -4   4  -6  117.79    4.80
  -4  -4  -6  111.49    3.70
   4   4  -6  105.99    4.50
   4   4  -6  107.59    3.70
   4  -4  -6  104.29    4.10
  -4  -4  -6  107.09    4.70
   4  -4  -6  106.99    3.90
  -4  -4  -6   96.09    9.80
   4  -4  -6   98.39    9.90
  -4  -4  -6  110.19    4.00
   4  -4   6   99.19    3.80
  -4   4   6  102.79    3.40
  -4  -4   6  105.29    3.80
  -4  -4   6   94.89   12.80
   5   4  -6   55.29    3.80
   4  -5  -6   48.10    2.50
  -5  -4  -6   52.39    3.10
  -5  -4  -6   50.19    2.10
  -5  -4  -6   63.49    7.60
   4  -5  -6   50.19    2.30
   4  -5  -6   63.99    8.00
   5   4  -6   49.99    2.10
  -5  -4  -6   50.39    2.50
  -4   5  -6   48.70    2.20
  -4   5  -6   49.60    2.90
   4  -5   6   50.39    2.40
  -5  -4   6   33.50    8.00
  -4   5   6   47.10    1.90
   5   4   6   46.40    2.00
  -5  -4   6   47.00    2.20
  -5  -4   6   44.40    1.90
  -3   5  -6  420.16   12.30
   3  -5  -6  429.56   23.50
  -5  -3  -6  428.86   22.60
   3  -5  -6  441.06   12.80
   3  -5  -6  446.66   12.50
  -5  -3  -6  437.76   12.50
   5   3  -6  416.36   12.20
   5   3  -6  442.06   13.20
  -5  -3  -6  451.85   13.60
  -5  -3  -6  453.65   12.20
  -5  -3  -6  446.06   12.70
  -3   5  -6  470.35   13.70
   3  -5   6  407.26   12.60
  -3   5   6  412.16   11.90
  -5  -3   6  435.76   27.40
  -5  -3   6  399.86   12.20
  -5  -3   6  396.36   11.90
  -5  -2  -6  163.48   12.40
  -5  -2  -6  161.98    5.40
  -2   5  -6  161.58    6.30
  -5  -2  -6  157.18    5.40
   2  -5  -6  160.08    5.60
  -2   5  -6  156.48    5.20
  -5  -2  -6  162.68    6.30
   2  -5  -6  160.68    5.30
   5   2  -6  165.48    5.80
   2  -5  -6  162.88   13.10
   5   2  -6  154.58    5.10
   2  -5  -6  165.28    5.20
  -5  -2  -6  167.58    5.10
  -5  -2   6  167.98   15.60
   2  -5   6  146.89    5.40
  -5  -2   6  160.28    5.10
   1  -5  -6  468.35   14.20
  -1   5  -6  456.05   13.20
   5   1  -6  495.15   14.00
  -1   5  -6  484.65   14.50
   1  -5  -6  481.35   13.70
  -5  -1  -6  461.05   13.50
   1  -5  -6  461.05   13.30
   5   1  -6  472.15   13.20
   1  -5  -6  438.36   24.00
  -5  -1  -6  456.75   13.40
  -5  -1  -6  451.05   22.60
   1  -5  -6  469.85   13.20
   1  -5  -6  471.25   13.70
  -5  -1  -6  503.25   14.60
  -5  -1   6  455.25   13.00
  -5  -1   6  472.05   28.30
   1  -5   6  441.06   13.50
   0  -5  -6   89.39    3.20
  -5   0  -6   91.49    3.40
  -5   0  -6   94.09    4.20
   0  -5  -6   89.09    4.00
   5   0  -6   84.99    3.20
   0   5  -6   82.99    4.00
   0  -5  -6   86.19    3.20
   0  -5  -6   91.29    3.60
  -5   0  -6   79.49    8.50
   0  -5  -6   89.99   10.10
  -5   0  -6   89.29    3.40
   0  -5  -6   85.99    3.60
   0   5  -6   83.99    3.10
   0  -5   6   79.69   14.70
  -5   0   6   92.89   11.40
   0  -5   6   84.29    3.40
  -5   0   6   83.79    3.00
  -1  -5  -6   33.00    2.30
  -5   1  -6   33.40    1.80
   1   5  -6   30.00    1.50
  -5   1  -6   32.70    2.30
  -5   1  -6   32.30    1.80
  -1  -5  -6   28.50    6.70
  -1  -5  -6   32.00    1.60
  -1  -5  -6   32.00    1.90
  -1  -5  -6   32.30    2.00
  -5   1  -6   34.60    9.50
   1   5  -6   33.40    2.30
  -1  -5  -6   33.90    1.70
  -5   1   6   32.60    6.40
  -1  -5   6   32.40    1.80
  -5   1   6   32.30    1.50
  -1  -5   6   47.10    9.40
  -2  -5  -6  120.79    4.40
  -2  -5  -6  121.29    5.10
   2   5  -6  112.39    4.90
   2   5  -6  117.59    4.00
   5  -2  -6  120.29    4.20
  -5   2  -6  116.39    4.20
  -5   2  -6  121.49    5.00
  -5   2  -6  121.29    4.20
  -2  -5  -6  119.19    4.00
  -2  -5  -6  124.49    4.50
  -2  -5  -6  120.19    4.00
  -2  -5  -6  110.49   11.10
  -5   2   6  132.19   13.70
   5  -2   6  107.59    4.00
  -2  -5   6  133.09   13.70
  -5   2   6  117.19    3.80
  -2  -5   6  115.99    4.20
  -3  -5  -6  101.89    3.80
   5  -3  -6   95.59    3.60
  -5   3  -6   96.39    4.30
  -3  -5  -6  100.29    4.50
   3   5  -6  104.19    4.40
  -3  -5  -6   98.39    3.80
   5  -3  -6   84.39    9.10
   3   5  -6   97.79    3.40
  -3  -5  -6   99.19   11.10
  -3  -5  -6  101.19    3.50
  -5   3  -6   93.79    3.60
   5  -3   6   86.99    3.40
  -5   3   6   89.39    3.20
  -3  -5   6   98.19    3.60
  -3  -5   6   88.59    3.20
  -3  -5   6   90.79   12.50
   4   5  -6   67.19    3.30
  -4  -5  -6   63.59    2.80
  -4  -5  -6   63.79    2.50
   5  -4  -6   63.09    2.70
   5  -4  -6   61.69    8.20
   4   5  -6   62.29    2.50
  -5   4  -6   68.29    3.40
  -4  -5  -6   53.79    8.80
  -5   4  -6   61.59    2.60
  -4  -5  -6   65.39    2.80
  -4  -5   6   60.29    2.30
   4   5   6   61.59    2.40
  -4  -5   6   79.79   10.80
  -5   4   6   62.19    2.30
   5  -4   6   58.29    2.60
  -4  -5   6   62.29    2.70
  -5  -5  -6   99.89   11.20
  -5   5  -6  109.59    4.10
  -5  -5  -6  127.39    4.10
   5   5  -6  117.89    4.80
  -5   5  -6  127.69    5.10
   5  -5  -6  118.99    4.30
   5  -5  -6  100.79   10.80
  -5  -5  -6  118.79    4.40
  -5  -5  -6  117.39    4.30
   5   5  -6  133.49    4.40
  -5  -5   6  147.39   15.40
  -5  -5   6  120.39    4.70
   5   5   6  114.49    4.00
  -5  -5   6  111.29    3.80
  -6  -5  -6    0.50    0.30
   6   5  -6    1.70    0.70
   6   5  -6    0.70    0.40
  -5   6  -6    1.20    0.70
  -5   6  -6    1.30    0.50
  -6  -5  -6    0.70    0.50
  -6  -5  -6    1.70    0.60
   5  -6  -6    1.10    0.50
  -5   6   6    0.70    0.30
   6   5   6    0.50    0.40
   5  -6   6    2.60    0.60
  -6  -5   6    0.60    0.30
  -6  -5   6    1.00    0.50
  -5   6   6    1.20    0.30
   6   4  -6   40.60    2.30
  -6  -4  -6   41.30    1.80
  -6  -4  -6   24.00    6.30
   6   4  -6   39.30    1.90
  -4   6  -6   40.60    2.60
  -4   6  -6   38.80    1.90
  -6  -4  -6   42.00    2.20
   4  -6  -6   42.00    7.70
  -6  -4  -6   41.30    2.10
   4  -6  -6   40.60    2.20
   4  -6  -6   41.30    2.10
  -6  -4   6   42.00    2.10
  -4   6   6   38.50    1.70
  -6  -4   6   42.90   10.20
   4  -6   6   39.40    2.10
  -6  -4   6   37.70    1.70
  -3   6  -6  118.39    5.00
   3  -6  -6  111.79    4.30
  -6  -3  -6  114.29    4.10
   6   3  -6  112.69    3.90
  -6  -3  -6  111.79    4.90
  -3   6  -6  111.99    3.90
  -6  -3  -6  121.39    4.30
  -6  -3  -6  120.39    3.80
   3  -6  -6  112.89    4.00
   3  -6  -6  129.69   13.60
  -6  -3  -6  101.49   10.50
  -6  -3   6  111.19   14.70
   6   3   6  108.29    3.80
   3  -6   6  107.49    4.20
  -6  -3   6   99.39    3.80
  -3   6   6  115.29    3.70
  -6  -3   6  109.79    4.00
  -2   6  -6   62.29    3.40
   2  -6  -6   74.69    8.90
   2  -6  -6   62.99    2.50
   6   2  -6   62.19    2.50
  -6  -2  -6   69.09    8.80
   2  -6  -6   67.89    3.00
   2  -6  -6   62.79    2.60
  -6  -2  -6   63.69    3.40
  -2   6  -6   62.59    2.50
  -6  -2  -6   66.09    2.80
  -6  -2  -6   63.29    2.70
   2  -6   6   61.09    2.90
  -6  -2   6   59.49    2.20
   6   2   6   60.39    2.40
  -2   6   6   60.19    2.30
  -6  -2   6   73.19   11.70
  -6  -2   6   63.99    2.60
  -6  -1  -6   13.70    1.20
   1  -6  -6   12.30    1.30
  -1   6  -6   13.10    1.90
   1  -6  -6   12.90    1.30
   1  -6  -6   15.30    3.80
  -6  -1  -6   13.90    1.70
  -6  -1  -6    6.80    4.80
  -1   6  -6   13.00    1.10
   1  -6   6   14.00    1.20
  -1   6   6   11.80    0.80
   6   1   6   11.20    0.90
  -6  -1   6   13.10    1.00
  -6  -1   6   14.30    5.90
  -6  -1   6   12.10    0.80
   0  -6  -6  129.59    4.40
   0  -6  -6  124.79    4.80
   0  -6  -6  134.39    4.80
   6   0  -6  140.09    5.20
  -6   0  -6  132.79    4.60
  -6   0  -6  139.99    5.40
   0  -6  -6  128.09   12.10
  -6   0   6  128.89    4.30
   6   0   6  123.99    4.30
   0  -6   6  132.99   15.10
   0   6   6  128.49    4.10
  -6   0   6  135.49   15.00
   0  -6   6  124.99    4.70
   1   6  -6   97.89    6.30
  -1  -6  -6  105.69    4.10
  -6   1  -6  104.29    4.50
  -6   1  -6  104.79    3.80
  -1  -6  -6   97.59    3.50
  -1  -6  -6   97.29   10.40
  -1  -6  -6  103.89    4.60
  -1  -6   6   99.49    3.90
  -1  -6   6  108.89   13.50
  -6   1   6   95.49    3.40
  -6   1   6  104.89   12.90
   6  -1   6   97.59    3.50
  -2  -6  -6   43.20    2.40
   6  -2  -6   42.40    2.00
  -2  -6  -6   38.70    1.80
   2   6  -6   44.70    2.70
  -6   2  -6   41.70    2.10
  -2  -6  -6   31.30    6.90
  -2  -6  -6   43.80    2.30
  -6   2  -6   43.20    2.00
  -6   2  -6   45.00    3.80
  -2  -6  -6   41.20    1.90
  -6   2   6   41.40    1.80
  -6   2   6   28.40    7.50
  -2  -6   6   39.80    2.20
   2   6   6   38.90    1.70
   6  -2   6   42.20    1.90
   6  -3  -6   57.39    2.50
  -3  -6  -6   59.69    2.40
  -3  -6  -6   58.59    2.70
  -6   3  -6   57.39    2.50
  -3  -6  -6   57.79    2.70
  -3  -6  -6   48.20    9.50
   3   6  -6   55.09    3.10
  -6   3  -6   58.09    3.10
  -6   3   6   54.39    2.20
  -3  -6   6   78.59   13.00
  -3  -6   6   52.19    2.60
   3   6   6   53.09    2.20
   6  -3   6   53.49    2.40
  -6   3   6   62.89   12.00
  -4  -6  -6    1.90    0.50
   6  -4  -6    2.00    0.50
  -4  -6  -6   -1.40    3.50
  -4  -6  -6    2.00    0.60
  -6   4  -6    1.80    0.70
  -6   4  -6    3.20    0.60
  -4  -6  -6    1.70    0.70
   4   6  -6    1.50    0.70
  -6   4   6    1.90    0.40
   6  -4   6    1.00    0.40
  -4  -6   6   14.90    6.50
  -4  -6   6    1.60    0.50
  -6   4   6    2.30    0.40
   5   6  -6    4.90    1.00
   6  -5  -6    6.70    0.90
  -5  -6  -6    5.80    0.90
  -6   5  -6    5.80    1.00
  -5  -6  -6    5.30    0.90
  -5  -6  -6    5.00    0.70
  -6   5  -6    4.80    0.80
  -6   5   6    5.30    0.50
  -6   5   6    5.90    0.70
   5   6   6    5.00    0.70
   6  -5   6    6.30    0.90
  -5  -6   6    3.40    0.70
  -6  -6  -6    4.60    0.60
   6   6  -6    3.80    0.80
   6  -6  -6    5.40    0.90
  -6  -6  -6    3.80    0.80
  -6  -6  -6    3.80    0.70
  -6   6  -6    3.50    0.90
  -6   6  -6    3.10    0.60
  -6   6   6    3.90    0.60
  -6   6   6    3.70    0.50
  -6  -6   6    3.30    0.70
   6  -6   6    3.50    0.70
   6   6   6    4.70    0.60
  -6   6   6    3.60    0.50
  -7  -6  -6    4.30    0.60
   7   6  -6    4.10    0.90
  -6   7  -6    4.80    0.70
  -7  -6  -6    3.90    0.80
  -6   7  -6    3.60    0.80
   7   6   6    4.30    0.60
  -6   7   6    3.50    0.50
   7   6   6    4.10    0.50
  -7  -6   6    4.20    0.80
   6  -7   6    3.90    0.70
  -6   7   6    3.60    0.50
  -6   7   6    3.90    0.60
   5  -7  -6   32.30    1.80
  -7  -5  -6   31.40    1.80
  -7  -5  -6   29.30    1.80
  -5   7  -6   31.20    1.70
  -5   7  -6   30.80    2.10
  -7  -5  -6   31.80    1.50
   7   5   6   32.40    1.60
  -5   7   6   31.60    1.30
  -7  -5   6   33.50    1.50
   5  -7   6   29.30    1.70
  -5   7   6   31.50    1.50
  -7  -5   6   33.80    2.00
  -7  -4  -6   10.20    1.10
   4  -7  -6   10.80    1.10
   7   4  -6   11.20    1.00
  -4   7  -6    9.90    1.30
  -7  -4  -6    9.70    1.00
  -4   7  -6    9.10    0.90
  -7  -4  -6   10.10    0.80
  -7  -4   6    9.30    0.80
  -4   7   6    9.80    0.70
  -7  -4   6    9.20    1.00
   7   4   6   11.00    0.90
   4  -7   6    9.60    1.00
  -4   7   6    9.80    0.80
   7   3  -6   22.40    1.30
  -3   7  -6   22.70    1.40
  -7  -3  -6   23.00    1.50
   3  -7  -6   24.30    1.50
  -7  -3  -6   24.20    1.50
   3  -7  -6   23.10    1.60
  -3   7  -6   24.60    2.00
  -7  -3  -6   25.20    1.30
   7   3   6   23.40    1.40
   3  -7   6   23.70    1.60
  -3   7   6   24.10    1.20
  -7  -3   6   24.20    1.20
  -7  -3   6   22.90    1.50
  -7  -2  -6   57.89    2.50
   7   2  -6   53.99    2.30
  -2   7  -6   60.19    3.20
   2  -7  -6   70.29    8.40
  -7  -2  -6   55.89    2.60
  -2   7  -6   53.99    2.30
   2  -7  -6   55.29    2.60
  -7  -2  -6   56.49    3.20
   2  -7  -6   55.59    2.40
   2  -7  -6   55.69    2.30
  -7  -2   6   54.09    2.40
  -2   7   6   54.69    2.10
  -7  -2   6   50.79    2.00
  -7  -2   6   72.49   12.30
   2  -7   6   53.89    2.70
   7   1  -6   47.80    2.20
  -7  -1  -6   54.89    2.40
   1  -7  -6   52.09    2.20
   1  -7  -6   45.20    7.50
   1  -7  -6   50.79    2.50
   1  -7  -6   50.09    2.20
  -7  -1  -6   48.50    2.30
  -7  -1  -6   46.90    2.90
  -1   7  -6   50.29    3.00
  -7  -1   6   56.29   10.40
   1  -7   6   47.00    2.80
  -7  -1   6   45.80    1.90
  -1   7   6   49.90    2.30
   7   1   6   49.99    3.00
  -7  -1   6   51.19    2.40
  -7   0  -6   27.00    1.60
  -7   0  -6   24.10    2.00
   7   0  -6   25.70    1.50
   0  -7  -6   26.30    1.70
   0   7  -6   27.50    2.20
  -7   0  -6   26.60    1.60
   0  -7  -6   26.00    1.50
   0  -7  -6   38.00    7.60
   0  -7  -6   26.50    1.50
   0   7   6   27.60    1.30
   7   0   6   27.10    1.50
  -7   0   6   30.10    9.00
  -7   0   6   26.10    1.20
  -1  -7  -6  474.75   26.70
  -1  -7  -6  528.65   14.60
  -1  -7  -6  512.95   15.00
  -7   1  -6  517.75   14.80
   1   7  -6  528.65   16.00
  -7   1  -6  541.25   15.70
  -1  -7  -6  515.65   14.50
  -7   1  -6  529.75   14.80
   7  -1  -6  512.35   14.60
   1   7   6  515.75   14.50
  -7   1   6  519.85   32.00
  -1  -7   6  509.05   15.50
  -1  -7   6  567.74   32.50
  -7   1   6  532.65   15.20
  -7   1   6  499.15   14.10
  -2  -7  -6   49.99    2.10
  -2  -7  -6   51.49    2.70
  -7   2  -6   51.79    2.20
  -7   2  -6   52.49    2.40
  -2  -7  -6   52.89    2.50
  -7   2  -6   52.79    2.90
  -2  -7  -6   53.29    2.30
   2   7  -6   50.19    3.00
   7  -2  -6   50.29    2.30
  -2  -7  -6   69.79    8.70
  -7   2   6   40.50    9.60
  -2  -7   6   52.39    2.60
   2   7   6   45.50    2.10
  -7   2   6   50.19    1.90
   7  -2   6   49.40    2.20
  -7   2   6   49.70    2.20
   7  -3  -6   33.30    1.80
  -7   3  -6   33.60    1.80
   3   7  -6   32.70    2.30
  -7   3  -6   33.20    2.20
  -3  -7  -6   34.30    2.00
  -3  -7  -6   33.90    2.10
  -3  -7  -6   30.90    1.60
   3   7   6   31.70    1.50
  -7   3   6   32.50    1.40
  -3  -7   6   32.80    2.00
  -7   3   6   31.40    1.60
   7  -3   6   30.00    1.70
  -4  -7  -6   59.49    2.40
  -4  -7  -6   57.89    2.70
  -7   4  -6   57.69    3.00
   7  -4  -6   58.89    2.50
  -4  -7  -6   61.69    2.80
  -7   4  -6   58.09    2.50
   4   7  -6   55.69    3.10
  -7   4   6   57.49    2.10
  -4  -7   6   57.39    2.80
   7  -4   6   54.79    2.50
  -7   4   6   57.49    2.30
   4   7   6   56.29    2.30
  -5  -7  -6   56.19    2.70
  -5  -7  -6   58.69    2.40
   7  -5  -6   61.49    2.60
  -5  -7  -6   57.29    2.70
  -7   5  -6   57.19    2.50
  -7   5  -6   56.49    2.90
   5   7  -6   59.49    3.10
  -7   5   6   56.79    2.10
   7  -5   6   58.19    2.50
  -7   5   6   59.29    2.40
  -5  -7   6   60.69    2.90
   5   7   6   58.19    2.30
  -6  -7  -6    6.20    1.00
  -7   6  -6    4.40    0.80
  -6  -7  -6    4.80    0.70
   6   7  -6    4.90    0.90
  -7   6  -6    5.70    1.10
  -7   6   6    4.30    0.50
   6   7   6    5.10    0.60
  -7   6   6    5.50    0.60
   7  -6   6    4.90    0.80
   6   7   6    5.20    0.60
  -6  -7   6    6.30    1.00
  -7   6   6    5.10    0.50
  -7   7  -6   22.90    1.60
   7  -7  -6   25.10    1.50
  -7   7  -6   24.70    1.40
  -7  -7  -6   25.20    1.60
  -7  -7  -6   22.10    1.20
  -7  -7  -6   21.50    1.50
   7   7  -6   24.40    1.60
  -7   7   6   24.70    1.30
  -7  -7   6   26.20    1.70
   7   7   6   24.80    1.10
   7  -7   6   23.80    1.50
   7   7   6   26.10    1.40
  -7   7   6   23.40    1.10
  -7   7   6   25.20    1.10
  -7   8  -6    3.20    0.70
  -8  -7  -6    2.70    0.60
   7  -8  -6    3.80    0.70
  -8  -7  -6    3.70    0.50
  -7   8  -6    3.60    0.60
   8   7   6    3.10    0.50
  -7   8   6    3.80    0.50
  -8  -7   6    2.90    0.70
   8   7   6    3.50    0.50
  -7   8   6    3.00    0.50
   7  -8   6    3.30    0.60
  -6   8  -6   32.00    1.90
   6  -8  -6   33.00    1.70
  -8  -6  -6   30.70    1.70
  -8  -6  -6   33.70    1.50
  -8  -6  -6   31.70    1.80
  -6   8  -6   32.60    1.60
  -6   8   6   31.40    1.30
   8   6   6   33.50    1.40
   8   6   6   34.30    1.60
  -8  -6   6   32.20    2.00
   6  -8   6   32.80    2.00
  -6   8   6   31.50    1.30
   5  -8  -6   35.40    1.90
  -8  -5  -6   33.50    1.90
  -5   8  -6   30.50    2.10
  -8  -5  -6   33.00    1.70
  -5   8  -6   34.00    1.70
  -8  -5  -6   35.40    1.50
   8   5   6   34.80    1.50
   5  -8   6   35.80    1.90
  -5   8   6   33.60    1.40
  -5   8   6   34.30    1.60
  -8  -5   6   34.60    1.60
   8   5   6   35.60    1.70
  -5   8   6   31.90    1.30
  -8  -5   6   35.00    2.00
  -8  -4  -6    2.00    0.60
  -4   8  -6    1.80    0.60
   4  -8  -6    2.10    0.50
   8   4  -6    2.20    0.50
  -4   8  -6    1.80    0.70
   4  -8   6    2.20    0.60
  -8  -4   6    4.60    0.80
   8   4   6    2.20    0.50
  -4   8   6    2.50    0.50
  -8  -4   6    1.80    0.40
  -4   8   6    1.80    0.30
  -3   8  -6   69.29    2.70
   8   3  -6   66.79    2.60
  -3   8  -6   68.59    3.50
  -8  -3  -6   62.79    2.80
   3  -8  -6   68.89    2.80
   3  -8  -6   65.39    2.80
  -8  -3  -6   65.89    2.70
  -3   8   6   67.59    2.50
  -8  -3   6   67.39    2.40
   3  -8   6   68.39    3.00
  -8  -3   6   69.69    2.90
  -3   8   6   66.79    2.30
   8   3   6   67.79    2.70
   2  -8  -6   20.10    1.40
   2  -8  -6   18.60    1.40
  -8  -2  -6   19.90    1.40
   8   2  -6   19.90    1.20
  -8  -2  -6   19.30    1.40
  -2   8  -6   19.70    1.80
   2  -8  -6   19.20    1.20
  -8  -2   6   21.30    1.40
   2  -8   6   17.90    1.50
   8   2   6   19.90    1.30
  -2   8   6   19.60    1.10
  -8  -2   6   19.10    1.10
  -2   8   6   19.70    1.00
   8   1  -6  164.38    5.20
  -1   8  -6  165.08    6.40
  -8  -1  -6  163.58    5.40
  -8  -1  -6  161.08    6.10
  -8  -1  -6  162.98    5.40
   1  -8  -6  160.98    5.20
   1  -8  -6  159.68    5.30
   1  -8  -6  158.28    5.50
   8   1   6  163.28    5.30
  -1   8   6  162.88    5.00
  -8  -1   6  157.08    4.90
   1  -8   6  158.98    5.80
  -8  -1   6  159.38    5.40
   0  -8  -6   19.80    1.30
   8   0  -6   20.60    1.30
  -8   0  -6   20.90    1.40
  -8   0  -6   21.60    1.50
   0   8  -6   21.60    2.00
   0  -8  -6   21.20    1.50
   0  -8  -6   21.10    1.30
  -8   0  -6   21.90    1.80
   0   8   6   21.00    1.20
   0  -8   6   21.40    1.70
  -8   0   6   20.70    1.10
  -8   0   6   21.60    1.40
   8   0   6   20.90    1.40
  -1  -8  -6   20.80    1.30
  -8   1  -6   21.90    1.40
   1   8  -6   22.10    2.00
   8  -1  -6   22.00    1.40
  -1  -8  -6   21.60    1.30
  -8   1  -6   21.40    1.70
  -1  -8  -6   20.50    1.50
   8  -1   6   20.10    1.30
  -8   1   6   19.30    1.10
  -1  -8   6   19.80    1.60
  -8   1   6   22.20    1.30
   1   8   6   21.40    1.20
  -2  -8  -6    7.70    0.80
  -8   2  -6    6.90    1.10
  -2  -8  -6    6.70    0.80
  -2  -8  -6    7.30    0.90
   8  -2  -6    5.80    0.80
   2   8  -6    7.50    1.20
  -8   2  -6    7.80    0.90
  -8   2   6    7.70    0.70
  -2  -8   6    6.50    1.00
   2   8   6    8.10    0.70
  -8   2   6    7.50    0.80
   8  -2   6    6.70    0.80
   8  -3  -6  116.29    4.00
   3   8  -6  116.69    5.00
  -8   3  -6  112.69    4.50
  -8   3  -6  118.89    4.20
  -3  -8  -6  121.59    4.40
  -3  -8  -6  117.39    4.00
  -3  -8   6  119.29    4.60
   3   8   6  119.79    3.90
   8  -3   6  113.69    4.10
  -8   3   6  113.19    3.60
   3   8   6  107.69    3.90
  -8   3   6  118.79    4.00
  -4  -8  -6   22.80    1.30
   4   8  -6   21.30    1.80
  -4  -8  -6   21.20    1.50
  -8   4  -6   18.70    1.50
  -8   4  -6   21.00    1.40
   8  -4  -6   21.30    1.30
   8  -4   6   19.70    1.10
  -4  -8   6   22.00    1.70
   4   8   6   19.30    1.00
   8  -4   6   21.30    1.40
  -8   4   6   21.80    1.30
   4   8   6   22.70    1.20
  -5  -8  -6   29.60    1.80
  -8   5  -6   32.70    1.70
  -5  -8  -6   32.10    1.60
  -8   5  -6   29.40    1.80
   8  -5  -6   31.60    1.70
   5   8  -6   32.60    2.20
   5   8   6   30.70    1.30
  -5  -8   6   34.00    2.10
  -8   5   6   32.10    1.30
  -8   5   6   32.50    1.60
   8  -5   6   32.40    1.70
   8  -5   6   28.50    1.40
   5   8   6   28.90    1.50
  -8   6  -6   16.70    1.20
   6   8  -6   16.70    1.40
  -6  -8  -6   17.30    1.10
  -6  -8  -6   15.70    1.20
   8  -6  -6   17.50    1.20
  -8   6   6   17.60    1.60
   6   8   6   17.70    1.10
   6   8   6   17.90    0.90
  -8   6   6   16.90    0.90
   8  -6   6   19.80    1.80
  -6  -8   6   18.90    1.50
   8  -6   6   15.00    1.00
   7   8  -6    1.20    0.70
  -7  -8  -6    1.00    0.30
  -8   7  -6    1.20    0.50
  -7  -8  -6    1.00    0.40
   8  -7  -6    0.90    0.40
  -8   7   6    0.60    0.30
   7   8   6    0.80    0.30
   7   8   6    1.50    0.30
  -8   7   6    1.40    0.40
   8  -7   6    1.00    0.40
   8  -7   6    1.20    0.30
  -7  -8   6    1.10    0.50
  -8   8  -6   22.50    1.30
  -8  -8  -6   19.80    1.30
   8  -8  -6   22.20    1.20
  -8  -8  -6   21.00    1.00
   8  -8   6   22.40    1.30
   8  -8   6   20.60    1.10
   8   8   6   22.90    1.00
  -8  -8   6   21.20    1.50
   8   8   6   22.00    1.20
  -8   8   6   22.70    1.00
  -8   8   6   22.00    1.20
   8  -9  -6    8.40    0.70
  -8   9  -6    8.10    0.70
  -9  -8  -6    6.30    0.70
   9   8   6    8.30    0.60
  -9  -8   6    7.70    0.90
   9   8   6    7.40    0.70
  -8   9   6    8.50    0.60
   8  -9   6    8.10    0.60
  -7   9  -6    1.60    0.40
   7  -9  -6    1.40    0.50
  -9  -7  -6    1.20    0.50
   7  -9   6    0.70    0.40
  -7   9   6    1.40    0.40
   9   7   6    1.20    0.30
   9   7   6    1.10    0.40
  -7   9   6    1.20    0.40
  -7   9   6    0.60    0.30
  -9  -7   6    1.10    0.50
  -6   9  -6    7.20    0.70
   6  -9  -6    7.00    0.80
  -9  -6  -6    5.80    0.80
  -6   9  -6    7.50    0.90
  -6   9   6    7.60    0.60
   6  -9   6    7.50    0.80
  -6   9   6    8.60    0.70
  -6   9   6    6.20    0.60
   9   6   6    7.20    0.60
   9   6   6    6.90    0.70
  -9  -6   6    6.10    0.90
  -5   9  -6   11.60    1.20
  -5   9  -6   11.80    0.90
  -9  -5  -6   12.40    1.10
   5  -9  -6   11.50    1.00
  -9  -5  -6   12.30    1.00
  -5   9   6   12.50    0.70
  -5   9   6   13.40    0.90
   9   5   6   12.10    0.80
   5  -9   6   11.40    1.00
  -5   9   6   12.90    0.70
   9   5   6   13.60    1.00
  -9  -5   6   13.20    1.20
  -4   9  -6   18.00    1.10
  -9  -4  -6   19.10    1.30
   4  -9  -6   20.00    1.30
  -9  -4  -6   18.60    1.30
  -4   9  -6   16.90    1.50
  -4   9   6   19.10    0.90
  -9  -4   6   19.40    1.10
   4  -9   6   19.70    1.40
   9   4   6   17.30    1.00
  -9  -4   6   19.00    1.40
  -4   9   6   20.80    1.30
  -4   9   6   17.50    0.90
   3  -9  -6   20.80    1.40
   9   3  -6   20.00    1.20
  -9  -3  -6   20.50    1.40
  -9  -3  -6   19.80    1.30
  -3   9  -6   20.00    1.70
  -3   9   6   20.10    1.00
  -9  -3   6   20.70    1.50
   9   3   6   21.40    1.30
  -3   9   6   21.40    1.20
  -9  -3   6   20.20    1.10
   3  -9   6   19.50    1.40
   2  -9  -6    5.20    0.80
  -9  -2  -6    6.00    0.80
  -2   9  -6    6.50    1.50
   2  -9  -6    7.60    0.80
   2  -9  -6    6.40    1.00
  -9  -2  -6    7.00    0.90
  -9  -2   6    6.50    0.90
   9   2   6    6.60    0.80
  -2   9   6    6.90    0.60
   2  -9   6    5.50    0.90
  -2   9   6    7.10    0.70
  -9  -2   6    7.90    0.70
   1  -9  -6   55.69    2.50
  -9  -1  -6   56.89    2.50
   9   1  -6   58.69    2.80
  -1   9  -6   57.99    3.20
   1  -9  -6   51.99    2.50
  -9  -1  -6   59.99    3.40
   1  -9   6   58.49    2.80
  -9  -1   6   59.49    2.60
  -1   9   6   57.49    2.20
   9   1   6   57.49    2.50
  -1   9   6   52.69    1.90
  -9   0  -6   22.70    1.40
  -9   0  -6   22.60    1.50
   0   9  -6   23.20    2.00
   0  -9  -6   23.30    1.30
   0  -9  -6   22.80    1.50
   0   9   6   23.50    1.10
   9   0   6   21.80    1.40
   0   9   6   27.90    1.30
   0  -9   6   23.70    1.70
  -9   0   6   24.20    1.50
  -9   1  -6   38.20    2.00
   1   9  -6   39.60    2.60
  -1  -9  -6   38.80    1.80
  -9   1  -6   40.00    1.90
  -1  -9  -6   38.10    1.80
  -1  -9  -6   38.80    2.00
  -9   1  -6   34.90    2.20
  -1  -9   6   40.10    2.30
  -9   1   6   42.40    2.00
   1   9   6   38.30    1.50
   1   9   6   39.60    1.70
   9  -1   6   41.30    2.00
  -2  -9  -6   17.70    1.10
  -2  -9  -6   17.00    1.30
   2   9  -6   14.70    2.40
   9  -2  -6   16.50    1.20
  -9   2  -6   15.70    1.40
  -2  -9   6   17.20    1.50
   2   9   6   16.30    1.00
  -9   2   6   16.80    1.00
   9  -2   6   16.20    1.00
  -9   2   6   19.00    1.30
   9  -2   6   17.40    1.20
   2   9   6   17.40    0.90
   3   9  -6   46.70    2.80
  -9   3  -6   46.60    2.20
  -3  -9  -6   45.00    2.20
  -3  -9  -6   47.70    2.10
   9  -3  -6   47.20    2.10
  -3  -9   6   54.89    2.70
   3   9   6   46.90    1.70
   9  -3   6   40.00    1.80
  -9   3   6   48.20    2.10
   3   9   6   48.70    2.00
  -9   3   6   46.00    1.80
   9  -3   6   46.40    2.20
   9  -4  -6   32.50    1.60
  -4  -9  -6   32.60    1.80
  -9   4  -6   31.60    1.80
   4   9  -6   34.20    2.30
  -4  -9  -6   31.40    1.60
   4   9   6   33.80    1.40
  -9   4   6   36.30    1.70
  -9   4   6   33.30    1.40
   9  -4   6   33.70    1.50
   9  -4   6   34.30    1.80
  -4  -9   6   35.80    2.10
   4   9   6   31.50    2.10
  -5  -9  -6   11.20    1.00
  -5  -9  -6   12.20    0.90
   9  -5  -6   12.90    1.00
  -9   5  -6   11.60    1.00
   5   9  -6   11.40    1.30
  -9   5   6   12.20    0.80
   5   9   6   11.70    0.70
  -9   5   6   12.50    1.00
   9  -5   6   12.30    0.80
  -5  -9   6   11.10    1.20
   9  -5   6   12.70    1.10
   5   9   6   13.60    0.90
   6   9  -6   30.10    1.90
  -6  -9  -6   29.00    1.60
  -9   6  -6   30.10    1.60
  -6  -9  -6   29.70    1.40
   9  -6  -6   31.70    1.50
  -6  -9   6   29.60    1.80
   9  -6   6   32.40    1.70
   6   9   6   30.20    1.20
   6   9   6   30.80    1.40
  -9   6   6   30.40    1.50
  -9   6   6   30.50    1.30
   9  -7  -6   37.20    2.10
  -9   7  -6   37.90    1.70
  -7  -9  -6   31.90    1.80
   7   9  -6   33.40    1.80
  -7  -9  -6   38.90    1.90
  -9   7   6   39.50    1.70
   9  -7   6   36.20    1.50
  -7  -9   6   38.40    2.10
   7   9   6   37.00    1.60
   7   9   6   37.50    1.40
  -9   7   6   39.70    1.40
   9  -7   6   38.20    1.80
   9  -8  -6   13.90    0.90
  -9   8  -6   15.30    1.00
  -8  -9  -6   14.10    0.80
  -8  -9  -6   12.20    0.90
  -9   8   6   16.70    1.50
  -9   8   6   15.00    0.80
   8   9   6   14.50    0.70
  -8  -9   6   14.60    1.20
   8   9   6   14.30    0.90
   9  -8   6   14.00    0.80
  -9  -9  -6    1.50    0.40
   9  -9  -6    2.40    0.60
  -9   9  -6    2.10    0.50
   9  -9   6    2.20    0.30
   9   9   6    1.90    0.30
  -9  -9   6    1.90    0.50
   9  -9   6    1.50    0.40
   9   9   6    1.60    0.40
  -9   9   6    1.60    0.40
  -9   9   6    1.70    0.30
 -10  -9  -6    1.10    0.30
   9 -10  -6    0.70    0.30
   9 -10   6    1.00    0.20
  -9  10   6    0.80    0.20
  10   9   6    1.00    0.20
   8 -10  -6    0.70    0.30
 -10  -8  -6    0.30    0.30
  -8  10  -6    0.60    0.20
  10   8   6    0.20    0.20
   8 -10   6    0.80    0.20
   8 -10   6    0.40    0.30
  -8  10   6    0.50    0.20
  -8  10   6    0.60    0.20
  10   8   6    0.50    0.20
 -10  -7  -6    0.80    0.40
  -7  10  -6    0.70    0.30
   7 -10  -6    1.20    0.40
  -7  10   6    1.40    0.20
  10   7   6    1.00    0.30
 -10  -7   6    0.90    0.40
   7 -10   6    1.70    0.40
  10   7   6    1.20    0.40
  -7  10   6    1.50    0.40
  -7  10   6    1.50    0.30
  -6  10  -6    6.30    0.60
  -6  10  -6    5.20    0.70
 -10  -6  -6    6.00    0.80
  10   6   6    6.90    0.60
   6 -10   6    6.70    0.70
 -10  -6   6    6.50    0.90
  -6  10   6    7.00    0.60
  -6  10   6    6.40    0.50
  10   6   6    6.30    0.70
  -6  10   6    6.20    0.50
 -10  -5  -6    3.50    0.60
   5 -10  -6    2.30    0.50
  -5  10  -6    2.80    0.60
  -5  10  -6    2.80    0.50
  10   5   6    2.70    0.50
  -5  10   6    3.20    0.40
  -5  10   6    2.70    0.50
 -10  -5   6    3.50    0.60
   5 -10   6    3.00    0.60
  -5  10   6    3.30    0.40
  10   5   6    3.00    0.50
 -10  -4  -6   35.30    1.80
   4 -10  -6   34.80    1.70
 -10  -4  -6   32.80    1.60
  -4  10  -6   33.50    2.00
   4 -10   6   37.60    1.80
  10   4   6   34.70    1.40
  -4  10   6   34.70    1.30
  10   4   6   36.10    1.70
  -4  10   6   34.30    1.30
 -10  -4   6   34.60    1.50
  -4  10   6   33.60    1.50
 -10  -4   6   35.10    1.90
 -10  -3  -6   11.60    1.00
 -10  -3  -6   12.30    1.00
  -3  10  -6   12.00    1.30
   3 -10  -6   12.70    1.00
  -3  10   6   11.80    0.70
   3 -10   6   12.90    1.10
 -10  -3   6   14.00    1.20
  -3  10   6   12.80    0.70
  -3  10   6   11.70    0.80
 -10  -3   6   13.90    0.90
  10   3   6   11.70    1.00
  10   2  -6   11.30    0.80
   2 -10  -6   14.10    1.10
   2 -10  -6   12.60    0.90
 -10  -2  -6   13.90    1.00
 -10  -2  -6   13.70    1.10
  -2  10  -6   12.90    1.40
 -10  -2   6   13.60    0.90
  -2  10   6   12.50    0.70
  10   2   6   14.30    1.10
 -10  -2   6   13.60    1.20
   2 -10   6   13.20    1.20
  -2  10   6   12.60    0.90
  10   1  -6   41.90    1.80
   1 -10  -6   45.00    2.00
 -10  -1  -6   44.40    2.00
 -10  -1  -6   42.20    2.00
   1 -10  -6   43.30    1.90
  -1  10  -6   44.00    2.60
   1 -10  -6   43.40    1.90
   1 -10   6   50.69    3.10
  -1  10   6   43.00    1.80
 -10  -1   6   44.40    1.80
  10   1   6   44.90    2.10
 -10  -1   6   43.60    2.40
  -1  10   6   44.70    1.60
  10   0  -6   72.09    2.60
   0 -10  -6   72.69    2.70
   0  10  -6   66.59    3.50
 -10   0  -6   72.89    2.80
   0 -10  -6   73.39    2.70
 -10   0  -6   70.29    2.70
   0 -10  -6   73.69    2.80
 -10   0   6   73.59    2.50
   0  10   6   72.19    2.40
  10   0   6   74.29    3.20
   0  10   6   75.69    2.60
 -10   0   6   72.69    3.00
  10   0   6   68.09    2.40
   0 -10   6   76.69    3.30
   1  10  -6   42.80    2.70
 -10   1  -6   49.00    2.10
  -1 -10  -6   48.70    2.10
  -1 -10  -6   47.60    1.90
  10  -1  -6   47.10    1.90
  -1 -10  -6   44.30    2.00
 -10   1  -6   47.90    2.20
 -10   1   6   45.80    2.70
   1  10   6   48.80    1.70
 -10   1   6   47.50    1.80
   1  10   6   45.90    1.90
  -1 -10   6   49.60    3.00
  10  -1   6   43.40    1.80
  10  -2  -6   13.10    0.90
  -2 -10  -6   12.70    1.00
  -2 -10  -6   12.50    0.90
  -2 -10  -6   12.60    0.90
   2  10  -6   13.20    1.40
 -10   2  -6   13.40    1.10
 -10   2   6   13.80    1.10
  10  -2   6   14.70    1.10
  -2 -10   6   11.60    1.30
 -10   2   6   13.40    0.80
   2  10   6   13.10    0.90
   2  10   6   13.60    0.80
  10  -2   6   10.40    0.80
   3  10  -6    8.80    1.20
  10  -3  -6    8.40    0.70
 -10   3  -6    9.90    0.90
  -3 -10  -6    9.30    0.80
  -3 -10  -6    8.70    0.90
 -10   3   6    9.30    0.70
  10  -3   6    9.30    0.90
 -10   3   6   10.40    0.90
   3  10   6   10.20    0.80
  10  -3   6    8.50    0.90
   3  10   6    9.00    0.60
  -3 -10   6    9.10    1.10
   4  10  -6    1.40    0.60
  -4 -10  -6    1.80    0.40
 -10   4  -6    1.80    0.50
  -4 -10  -6    1.30    0.40
  10  -4  -6    0.80    0.40
 -10   4   6    1.20    0.30
   4  10   6    1.50    0.30
  10  -4   6    1.40    0.50
  -4 -10   6    1.30    0.50
   4  10   6    0.90    0.30
  10  -4   6    2.00    0.40
 -10   4   6    1.20    0.40
  -5 -10  -6   51.89    2.50
  10  -5  -6   48.80    2.00
  -5 -10  -6   49.80    2.00
   5  10  -6   47.70    2.50
 -10   5  -6   51.19    2.10
  10  -5   6   53.19    2.20
  10  -5   6   50.19    1.90
   5  10   6   52.49    2.00
  -5 -10   6   51.99    2.50
 -10   5   6   52.69    1.80
   5  10   6   51.29    1.80
 -10   5   6   51.69    2.10
  -6 -10  -6   15.60    1.10
  -6 -10  -6   16.90    1.00
   6  10  -6   12.90    1.10
  10  -6  -6   16.50    0.90
 -10   6   6   17.30    0.90
 -10   6   6   17.40    1.10
  10  -6   6   15.80    0.80
   6  10   6   17.30    1.00
  -6 -10   6   16.10    1.30
   6  10   6   16.20    0.80
  10  -6   6   16.60    1.10
  10  -7  -6    4.20    0.50
  -7 -10  -6    5.10    0.60
 -10   7  -6    4.70    0.60
  -7 -10  -6    4.90    0.50
   7  10  -6    4.10    0.60
  -7 -10   6    4.20    0.70
  10  -7   6    4.40    0.50
 -10   7   6    4.80    0.50
 -10   7   6    4.60    0.60
   7  10   6    4.70    0.50
  10  -7   6    5.90    0.70
   7  10   6    4.90    0.50
 -10   8  -6    1.30    0.40
  -8 -10  -6    0.80    0.20
  -8 -10  -6    1.30    0.40
  10  -8  -6    1.00    0.20
 -10   8   6    0.90    0.30
   8  10   6    1.10    0.30
   8  10   6    0.60    0.20
 -10   8   6    0.80    0.20
  10  -8   6    1.20    0.20
  10  -8   6    1.10    0.30
  -9 -10  -6    6.80    0.50
 -10   9  -6    7.60    0.50
  10  -9   6    8.50    0.50
   9  10   6    7.90    0.40
 -10   9   6    8.00    0.40
   8 -11  -6    9.70    0.60
 -11  -8  -6    8.70    0.60
  -8  11   6    9.70    0.50
  11   8   6    9.70    0.50
   8 -11   6    9.30    0.60
 -11  -7  -6    2.10    0.40
   7 -11  -6    1.30    0.40
   7 -11   6    1.60    0.30
  11   7   6    1.60    0.40
   7 -11   6    1.10    0.30
  -7  11   6    1.40    0.20
  11   7   6    1.70    0.30
   6 -11  -6    4.30    0.50
 -11  -6  -6    3.80    0.50
  -6  11   6    4.60    0.40
  11   6   6    4.50    0.40
 -11  -6   6    3.30    0.60
  11   6   6    4.80    0.60
  -6  11   6    3.80    0.30
   6 -11   6    5.10    0.60
  -6  11   6    4.10    0.50
 -11  -5  -6    7.10    0.70
  -5  11  -6    6.50    0.70
   5 -11  -6    8.10    0.70
  -5  11   6    7.50    0.50
   5 -11   6    7.90    0.70
  11   5   6    7.90    0.60
  11   5   6    8.00    0.70
 -11  -5   6    7.90    0.80
  -5  11   6    6.10    0.80
  -5  11   6    6.90    0.50
  -4  11  -6    6.50    0.80
   4 -11  -6    7.70    1.00
 -11  -4  -6    6.20    0.70
  11   4   6    8.50    0.60
 -11  -4   6    6.90    0.80
   4 -11   6    8.40    0.80
  11   4   6    7.10    0.70
  -4  11   6    6.90    0.50
  -4  11   6    7.70    0.60
 -11  -3  -6    4.00    0.60
  -3  11  -6    4.40    0.80
   3 -11  -6    4.60    0.70
 -11  -3  -6    5.40    0.70
  11   3   6    5.30    0.70
  11   3   6    4.50    0.50
 -11  -3   6    5.10    0.60
   3 -11   6    4.30    0.60
  -3  11   6    4.80    0.40
  -3  11   6    4.40    0.60
  -3  11   6    4.10    0.40
 -11  -3   6    4.90    0.70
   2 -11  -6   28.10    1.40
 -11  -2  -6   27.20    1.30
 -11  -2  -6   26.70    1.50
  -2  11  -6   26.40    1.80
  -2  11   6   27.30    1.10
  11   2   6   25.90    1.10
 -11  -2   6   27.90    1.60
  11   2   6   26.90    1.50
  -2  11   6   28.80    1.40
 -11  -2   6   28.60    1.30
  -2  11   6   26.60    1.30
   2 -11   6   28.60    1.60
   1 -11  -6   24.60    1.30
   1 -11  -6   25.30    1.20
  -1  11  -6   23.40    1.80
 -11  -1  -6   24.50    1.30
 -11  -1  -6   24.60    1.40
  11   1   6   25.00    1.40
 -11  -1   6   25.80    1.20
  11   1   6   22.70    1.10
  -1  11   6   26.00    1.20
   1 -11   6   26.10    1.50
  -1  11   6   23.40    1.00
 -11  -1   6   26.70    1.50
  -1  11   6   24.70    1.10
   0 -11  -6    9.30    0.90
  11   0  -6    7.70    0.70
   0  11  -6    8.40    1.10
   0 -11  -6    9.40    0.70
 -11   0  -6    8.80    0.80
 -11   0  -6    8.60    0.70
   0  11   6   10.20    0.60
 -11   0   6    9.40    0.70
   0  11   6    9.60    0.70
 -11   0   6    9.70    0.90
   0 -11   6    9.30    1.00
  11   0   6    7.10    0.60
  11   0   6   10.20    0.90
  -1 -11  -6    5.20    0.60
 -11   1  -6    6.60    0.80
   1  11  -6    5.10    1.00
  -1 -11  -6    5.70    0.60
  11  -1  -6    4.50    0.60
  -1 -11   6    4.80    0.70
 -11   1   6    5.90    0.60
   1  11   6    5.40    0.60
  11  -1   6    5.60    0.70
  11  -1   6    6.30    0.60
 -11   1   6    6.40    0.80
   1  11   6    6.40    0.60
 -11   2  -6    8.30    0.80
  -2 -11  -6    7.10    0.70
   2  11  -6    8.60    1.10
  11  -2  -6    8.30    0.60
  -2 -11  -6    7.70    0.70
  -2 -11  -6    8.60    0.70
 -11   2   6    8.80    0.90
  11  -2   6    8.70    0.90
   2  11   6    8.70    0.80
   2  11   6    8.80    0.70
  11  -2   6    7.40    0.60
 -11   2   6    9.20    0.70
  -2 -11   6    9.50    1.00
  -3 -11  -6    3.40    0.50
 -11   3  -6    3.80    0.60
  -3 -11  -6    3.60    0.60
  11  -3  -6    3.80    0.50
   3  11  -6    4.00    0.80
  11  -3   6    3.70    0.60
  -3 -11   6    4.70    0.70
 -11   3   6    3.40    0.50
   3  11   6    4.30    0.50
   3  11   6    5.20    0.60
 -11   3   6    4.20    0.60
  11  -3   6    3.40    0.50
  11  -4  -6    2.30    0.40
  -4 -11  -6    2.50    0.50
   4  11  -6    1.90    0.60
 -11   4  -6    1.80    0.50
  -4 -11  -6    2.20    0.50
   4  11   6    1.90    0.30
 -11   4   6    1.60    0.40
  11  -4   6    1.60    0.40
  -4 -11   6    1.70    0.50
  11  -4   6    1.50    0.40
   4  11   6    2.20    0.40
 -11   4   6    2.00    0.40
  -5 -11  -6    2.90    0.60
  -5 -11  -6    3.20    0.50
  11  -5  -6    3.20    0.40
 -11   5  -6    3.30    0.50
   5  11  -6    2.50    0.60
  -5 -11   6    2.60    0.60
   5  11   6    3.50    0.40
 -11   5   6    3.70    0.50
  11  -5   6    3.00    0.70
   5  11   6    2.60    0.40
  11  -5   6    2.70    0.40
 -11   5   6    2.60    0.60
  -6 -11  -6    2.80    0.40
 -11   6  -6    2.50    0.50
  -6 -11  -6    2.40    0.40
 -11   6   6    2.10    0.40
  11  -6   6    3.70    0.40
   6  11   6    2.80    0.40
   6  11   6    2.00    0.30
 -11   6   6    2.40    0.30
  11  -6   6    2.80    0.50
  -6 -11   6    2.20    0.40
  -7 -11  -6   31.90    1.20
  -7 -11  -6   28.90    1.30
 -11   7  -6   34.50    1.40
   7  11   6   34.20    1.10
 -11   7   6   36.10    1.20
 -11   7   6   32.80    1.30
  11  -7   6   33.50    1.50
  11  -7   6   33.10    1.20
 -11   8  -6    3.50    0.40
 -11   8   6    3.30    0.30
   8  11   6    3.00    0.30
 -12  -7  -6    1.20    0.30
   7 -12  -6    1.70    0.30
  12   7   6    1.60    0.20
  -7  12   6    1.20    0.20
 -12  -6  -6   20.80    1.00
   6 -12  -6   23.90    1.00
  -6  12   6   24.00    0.80
  12   6   6   24.20    0.90
 -12  -5  -6    4.50    0.60
   5 -12  -6    4.30    0.50
  -5  12   6    4.30    0.50
   5 -12   6    4.00    0.50
  -5  12   6    4.80    0.40
  12   5   6    4.10    0.50
 -12  -4  -6    5.20    0.50
   4 -12  -6    6.10    0.60
  -4  12  -6    4.60    0.60
  12   4   6    5.90    0.50
   4 -12   6    5.10    0.60
 -12  -4   6    4.90    0.70
  -4  12   6    5.70    0.50
  -4  12   6    6.40    0.40
  12   4   6    5.50    0.60
  -4  12   6    5.00    0.50
   3 -12  -6   10.10    0.80
 -12  -3  -6    8.60    0.70
  -3  12  -6    8.60    0.80
  -3  12   6   10.10    0.60
  -3  12   6   10.50    0.50
 -12  -3   6   11.00    0.90
   3 -12   6   10.30    0.80
  -3  12   6   10.00    0.70
  12   3   6   11.10    0.80
  12   3   6    9.90    0.60
   2 -12  -6   13.90    0.90
 -12  -2  -6   12.90    0.80
 -12  -2  -6   10.60    0.80
  -2  12  -6   14.70    1.20
 -12  -2   6   14.20    0.80
  -2  12   6   13.50    0.80
 -12  -2   6   15.00    1.00
   2 -12   6   13.90    0.90
  -2  12   6   12.90    0.60
  -2  12   6   14.60    0.70
  12   2   6   14.80    0.80
  12   2   6   14.70    1.00
 -12  -1  -6    7.20    0.60
 -12  -1  -6    8.60    0.70
  -1  12  -6    9.10    1.00
   1 -12  -6    8.30    0.70
 -12  -1   6    7.20    0.80
   1 -12   6    8.80    0.80
  -1  12   6    9.70    0.50
  -1  12   6    9.70    0.80
 -12  -1   6    9.60    0.70
  12   1   6    8.50    0.50
  -1  12   6    7.20    0.50
   0 -12  -6    2.60    0.40
   0  12  -6    2.90    0.70
 -12   0  -6    2.40    0.40
   0 -12  -6    2.60    0.40
   0  12   6    2.40    0.30
  12   0   6    2.40    0.30
 -12   0   6    2.70    0.40
   0 -12   6    3.10    0.60
  -1 -12  -6    9.30    0.60
   1  12  -6    8.40    1.00
  -1 -12  -6    9.80    0.70
 -12   1  -6   10.00    0.80
  12  -1   6    9.30    0.60
   1  12   6   10.50    0.60
 -12   1   6   10.20    0.70
   1  12   6    8.60    0.70
  -1 -12   6    8.80    0.80
 -12   1   6    9.20    1.20
 -12   2  -6   14.30    0.90
   2  12  -6   13.40    1.20
  -2 -12  -6   13.50    0.80
 -12   2   6   14.20    0.80
  -2 -12   6   14.50    1.00
   2  12   6   13.90    0.70
  12  -2   6   12.10    0.70
 -12   2   6   15.10    1.00
   2  12   6   13.50    0.80
  12  -2   6   15.50    1.00
   3  12  -6    0.90    0.40
 -12   3  -6    0.40    0.30
  -3 -12  -6    0.60    0.30
  12  -3   6    0.00    0.20
   3  12   6    0.50    0.30
  -3 -12   6   -0.20    0.20
   3  12   6    0.50    0.20
 -12   3   6    0.50    0.20
 -12   3   6    0.40    0.30
  12  -3   6    0.40    0.40
 -12   4  -6    0.40    0.30
   4  12  -6    0.10    0.40
  -4 -12  -6    0.00    0.20
   4  12   6   -0.10    0.10
 -12   4   6    0.30    0.20
   4  12   6    0.00    0.20
 -12   4   6   -0.10    0.20
  12  -4   6    0.40    0.30
  12  -4   6   -0.20    0.20
   5  12  -6    1.20    0.40
  -5 -12  -6    1.10    0.30
 -12   5  -6    1.20    0.30
  12  -5   6    1.00    0.30
 -12   5   6    1.10    0.20
   5  12   6    1.20    0.30
   5  12   6    0.90    0.20
 -12   5   6    0.90    0.30
 -12   6  -6   15.50    0.80
  -6 -12  -6   14.00    0.70
 -12   6   6   15.20    0.60
   6  12   6   14.90    0.60
 -12   7  -6    3.30    0.50
   7  12   6    4.50    0.30
   5 -13  -6    0.50    0.20
  -5  13   6    0.20    0.10
  13   5   6    0.60    0.20
   4 -13  -6    5.80    0.50
  13   4   6    5.50    0.40
  -4  13   6    5.90    0.40
   3 -13  -6    7.00    0.50
  -3  13   6    8.40    0.40
  13   3   6    7.50    0.50
   2 -13  -6   22.60    1.00
  -2  13  -6   19.90    1.10
  -2  13   6   20.10    1.00
  13   2   6   23.90    0.90
  13   2   6   23.60    1.10
  -2  13   6   23.60    0.80
  -1  13  -6    1.20    0.40
   1 -13  -6    1.80    0.30
  -1  13   6    1.60    0.40
  13   1   6    1.70    0.40
  13   1   6    1.30    0.40
   0  13  -6    7.20    0.80
  13   0   6    8.90    0.60
 -13   0   6    8.90    0.60
  13   0   6    8.80    0.70
   0  13   6    9.60    0.60
   1  13  -6    1.60    0.50
  13  -1   6    1.00    0.40
 -13   1   6    1.10    0.30
   1  13   6    1.00    0.30
   1  13   6    1.00    0.30
  -2 -13  -6    1.20    0.30
 -13   2  -6    1.40    0.30
   2  13   6    1.90    0.30
  13  -2   6    1.80    0.40
 -13   2   6    1.50    0.30
   2  13   6    1.50    0.30
   3  13  -6    3.30    0.50
 -13   3  -6    4.00    0.40
  -3 -13  -6    3.70    0.40
 -13   3   6    3.70    0.40
   3  13   6    3.50    0.30
 -13   4  -6    4.60    0.70
   4  13  -6    3.70    0.50
  -4 -13  -6    3.50    0.30
 -13   4   6    4.40    0.30
   4  13   6    4.40    0.30
   5  13   6    9.50    0.40
   0  14   6    2.00    0.30
   0   0  -7   -0.30    0.50
   0   0  -7    0.00    0.30
   0   0  -7    2.90    3.50
   0   0  -7    0.00    0.50
   0   0  -7    0.40    0.40
   0   1  -7  292.17    8.40
   0  -1  -7  281.37    8.50
  -1   0  -7  288.67    8.70
   0   1  -7  283.67    9.60
   0   1  -7  280.77    8.70
   0  -1  -7  289.57    9.00
   0  -1  -7  280.67   18.60
   0  -1  -7  285.07    8.80
   0   1  -7  283.67    8.90
   1   0  -7  285.47    8.50
  -1   0  -7  288.47    9.00
   0  -1  -7  302.57    9.70
   1   0  -7  274.67    8.70
   1   0  -7  288.37   18.40
   1   0  -7  294.07    9.50
  -1   0  -7  273.47   17.90
   1   0  -7  289.07    9.00
  -1   0  -7  298.17    9.70
  -1   0  -7  280.67    8.30
  -1   0   7  302.47   20.50
   1  -1  -7   62.79    3.30
  -1  -1  -7   65.29    3.00
   1  -1  -7   68.79    3.10
   1  -1  -7   66.49    2.90
  -1  -1  -7   63.89    2.50
   1   1  -7   62.49    2.70
   1   1  -7   62.69    2.60
  -1   1  -7   66.29    2.80
  -1  -1  -7   64.29    8.50
   1  -1  -7   73.59    8.50
   1  -1  -7   65.19    2.60
   1   1  -7   65.29    3.40
  -1  -1  -7   63.69    2.80
  -1  -1  -7   69.19    3.60
  -1   1  -7   66.39    2.50
  -1   1  -7   69.79    3.60
   1   1  -7   64.99    3.00
  -1   1  -7   65.29    2.90
  -1  -1   7   63.49   10.60
  -1   1   7   71.39   10.90
   1  -2  -7   53.69    3.00
  -1   2  -7   52.59    2.40
  -1   2  -7   56.59    2.60
   1  -2  -7   46.90    7.00
   2   1  -7   48.30    2.40
  -2  -1  -7   52.79    2.10
   2   1  -7   52.19    2.90
   1  -2  -7   53.09    2.30
  -2  -1  -7   48.70    7.40
  -2  -1  -7   54.39    2.80
   2   1  -7   52.09    2.80
  -1   2  -7   52.89    2.10
  -1   2   7   64.09   10.40
   2   0  -7  342.07   10.30
  -2   0  -7  348.37    9.90
   2   0  -7  351.86   11.10
  -2   0  -7  349.87   12.20
  -2   0  -7  357.46   20.50
   0  -2  -7  330.57   11.20
   0   2  -7  361.66   10.50
   0   2  -7  339.57   10.20
  -2   0  -7  353.16   10.40
   0  -2  -7  339.87   20.70
   0  -2  -7  358.36   11.30
   0   2  -7  323.47   11.40
   2   0  -7  362.56   10.20
   0  -2  -7  353.56   10.10
   2   0  -7  349.57   10.70
  -2   0  -7  359.26   10.60
   0   2  -7  344.27   10.00
   0  -2  -7  340.57   11.20
  -2   0   7  349.96   23.80
  -1  -2  -7  176.68   14.60
   1   2  -7  186.38    6.20
  -1  -2  -7  176.98    5.60
   1   2  -7  183.38    6.20
   2  -1  -7  174.18    6.10
  -2   1  -7  181.18    6.10
  -2   1  -7  178.88    5.50
   1   2  -7  195.18    7.30
   2  -1  -7  194.08    6.40
   1   2  -7  174.08    5.80
   2  -1  -7  182.18    6.60
  -1  -2  -7  186.48    8.50
   2  -1  -7  173.38   13.90
  -1  -2   7  179.08   15.80
  -2   1   7  195.78   16.50
   2   2  -7   74.49    3.90
  -2  -2  -7   60.99    8.80
   2   2  -7   68.99    3.00
   2  -2  -7   85.29    4.20
   2   2  -7   75.99    3.00
   2  -2  -7   78.09    9.50
  -2   2  -7   71.59    3.70
   2  -2  -7   74.79    3.00
  -2  -2  -7   79.89    3.90
  -2  -2  -7   75.19    2.80
   2  -2  -7   80.89    4.10
  -2   2  -7   77.39    3.20
   2  -2  -7   77.39    3.40
  -2  -2  -7   75.79    3.20
  -2  -2  -7   74.79    3.30
  -2   2  -7   73.89    2.70
  -2  -2   7  104.79   11.90
  -2   2   7   82.09   10.20
   2  -3  -7  146.19    5.30
  -3  -2  -7  151.18    5.20
  -3  -2  -7  150.28    5.90
  -2   3  -7  144.69    4.90
  -2   3  -7  157.68    6.00
   2  -3  -7  136.29    5.20
  -3  -2  -7  145.89   15.90
   2  -3  -7  120.59   16.00
   3   2  -7  145.29    4.80
  -2   3  -7  142.29    5.00
   3   2  -7  144.69    5.60
  -3  -2  -7  142.39    5.00
   2  -3  -7  142.29    4.80
   2  -3  -7  138.89    5.40
  -3  -2   7  135.59    4.60
  -3  -2   7  142.89   14.10
  -2   3   7  184.68   15.80
  -3  -1  -7  292.17    9.90
   1  -3  -7  299.07    8.80
  -3  -1  -7  297.37    9.00
   3   1  -7  275.47    9.80
   3   1  -7  290.67    9.20
   1  -3  -7  282.47   19.00
  -1   3  -7  309.27   10.00
  -3  -1  -7  304.97    9.20
   1  -3  -7  296.87    9.20
   1  -3  -7  295.57    9.70
  -1   3  -7  310.07    9.20
   3   1  -7  291.37    8.70
  -3  -1  -7  279.27   18.30
  -3  -1   7  305.07   22.50
  -1   3   7  277.17   20.40
   3   0  -7   49.50    2.20
   0  -3  -7   51.59    2.60
  -3   0  -7   54.59    7.50
   0  -3  -7   52.09    2.60
  -3   0  -7   49.70    2.50
   0   3  -7   50.79    2.20
   0  -3  -7   58.49    8.10
   0   3  -7   49.40    2.90
   0  -3  -7   49.70    2.90
  -3   0  -7   49.40    3.00
  -3   0  -7   51.69    2.40
   0   3  -7   48.00    2.60
   3   0  -7   52.19    3.70
   0   3  -7   53.29    3.00
   3   0  -7   50.39    2.60
  -3   0   7   68.89   10.30
   1   3  -7  282.27    8.40
  -1  -3  -7  280.77    8.70
  -1  -3  -7  263.17   18.50
   3  -1  -7  277.67    8.90
  -3   1  -7  284.07    9.60
  -1  -3  -7  289.77    9.50
  -3   1  -7  286.27    8.50
   3  -1  -7  265.47    9.30
  -3   1  -7  278.87    8.80
   3  -1  -7  274.57    8.30
   1   3  -7  280.37    8.20
   1   3  -7  290.17    9.50
  -1  -3   7  263.57   22.70
  -3   1   7  251.37   20.30
  -3   2  -7    2.70    0.70
   2   3  -7    2.20    0.50
  -2  -3  -7    2.60    1.00
   2   3  -7    3.30    0.90
  -2  -3  -7    3.60    0.80
  -2  -3  -7    1.90    4.50
   3  -2  -7    5.30    1.00
  -2  -3  -7    3.10    0.90
   3  -2  -7    2.90    0.70
   3  -2  -7    5.00    1.10
  -3   2  -7    3.40    0.70
  -3   2  -7    3.70    1.00
  -2  -3   7   13.30    7.60
  -2  -3   7    3.00    0.50
  -3   3  -7   37.60    1.90
   3  -3  -7   36.10    2.20
   3   3  -7   36.40    1.80
   3   3  -7   35.70    2.30
  -3   3  -7   35.70    1.90
  -3  -3  -7   38.10    2.60
   3  -3  -7   41.00    7.20
  -3   3  -7   38.60    2.60
  -3  -3  -7   22.30    5.50
   3  -3  -7   36.90    1.90
  -3  -3  -7   35.70    2.10
   3  -3  -7   35.50    2.20
  -3  -3   7   44.50   10.00
  -3   3   7   44.00    8.50
  -3  -3   7   37.00    1.80
  -4  -3  -7   82.79    3.40
  -4  -3  -7   93.89    4.30
   3  -4  -7   87.99    3.70
   4   3  -7   77.59    3.70
   3  -4  -7   87.79    3.30
  -4  -3  -7   80.19    3.50
  -3   4  -7   84.19    3.20
  -3   4  -7   90.29    4.20
  -4  -3   7   79.89    3.20
   3  -4   7   78.09    3.30
   2  -4  -7   24.30    1.90
  -4  -2  -7   11.10    4.80
   4   2  -7   21.90    1.70
   2  -4  -7   23.20    1.70
  -4  -2  -7   22.60    1.60
   2  -4  -7   20.30    5.30
  -4  -2  -7   22.40    1.60
   2  -4  -7   21.10    1.40
   4   2  -7   22.10    1.40
  -2   4  -7   22.50    2.00
  -4  -2  -7   23.20    2.10
  -2   4  -7   21.80    1.40
  -2   4   7   35.50    9.10
  -4  -2   7   31.40    7.60
   1  -4  -7  118.99    4.90
  -4  -1  -7  119.19    5.10
   1  -4  -7  117.09    4.10
   1  -4  -7  121.19   11.50
  -1   4  -7  119.39    4.10
  -4  -1  -7  120.29   11.00
  -4  -1  -7  118.99    4.40
  -1   4  -7  128.29    5.20
  -4  -1  -7  114.99    4.20
   1  -4  -7  120.39    4.60
   1  -4  -7  115.79    4.50
   4   1  -7  111.09    4.60
   4   1  -7  113.99    4.10
   1  -4   7  109.09    4.20
  -4  -1   7  114.69    3.90
  -4  -1   7  134.89   15.10
   0  -4  -7   45.50    2.10
   0  -4  -7   52.29    8.20
  -4   0  -7   48.50    3.00
   4   0  -7   49.20    2.20
   0  -4  -7   46.30    2.50
   0   4  -7   46.30    2.10
   0   4  -7   47.30    2.90
   0   4  -7   44.90    2.00
  -4   0  -7   51.99   11.20
  -4   0  -7   47.20    2.30
   4   0  -7   43.90    2.50
  -4   0  -7   46.20    2.30
   0  -4  -7   49.30    2.60
   0  -4  -7   47.70    2.80
   0  -4   7   46.40    2.20
  -4   0   7   69.29   10.30
  -4   0   7   44.10    1.90
  -1  -4  -7   17.30    1.60
   1   4  -7   15.90    1.10
   4  -1  -7   15.00    1.40
   1   4  -7   16.30    1.60
   4  -1  -7   17.10    1.20
  -1  -4  -7   16.00    1.40
  -4   1  -7   18.40    1.80
  -4   1  -7   16.20    1.30
  -4   1  -7   16.60    1.30
  -1  -4  -7   17.10    1.10
  -1  -4  -7   24.60    6.20
  -1  -4  -7   17.20    1.80
  -1  -4   7   16.00    1.20
  -4   1   7   15.20    5.60
  -4   1   7   14.80    0.90
  -2  -4  -7   89.09    4.20
  -4   2  -7   93.79    3.50
   4  -2  -7   86.49    3.70
  -4   2  -7   93.69    4.30
   2   4  -7   86.49    4.10
  -2  -4  -7   91.79    3.70
   2   4  -7   93.19    3.30
   4  -2  -7   91.09    3.40
  -2  -4  -7   89.39    3.30
  -4   2  -7   90.49    3.50
  -2  -4  -7   90.89    3.20
  -2  -4  -7   84.89   10.60
  -2  -4  -7   91.29    3.70
  -4   2   7   83.49    3.20
  -4   2   7   96.79   12.10
  -2  -4   7  102.09   14.20
  -3  -4  -7    4.00    1.10
  -4   3  -7    2.90    0.70
  -4   3  -7    4.10    0.80
  -3  -4  -7    4.30    0.70
  -3  -4  -7    2.80    0.70
   3   4  -7    3.40    0.60
  -3  -4  -7    3.00    0.80
  -4   3  -7    3.50    1.00
   3   4  -7    3.90    0.90
   4  -3  -7    3.80    0.70
   4  -3   7    3.50    0.70
  -4   3   7    2.80    0.50
  -3  -4   7    4.00    0.70
  -4  -4  -7  114.59    4.20
  -4  -4  -7  114.79    5.00
   4  -4  -7  115.59    4.00
  -4   4  -7  115.99    4.90
  -4   4  -7  112.99    4.00
  -4  -4  -7  112.49    4.30
   4   4  -7  103.89    4.50
  -4  -4  -7  112.99    3.80
   4   4  -7  110.79    3.90
   4  -4   7  110.69    4.00
  -4   4   7  108.59    3.60
  -4  -4   7  109.59    4.00
  -4  -4   7  103.59    3.60
   5   4  -7   33.40    1.70
  -4   5  -7   33.10    1.70
  -5  -4  -7   31.80    1.90
  -5  -4  -7   32.50    1.90
   4  -5  -7   34.70    1.80
  -4   5  -7   28.50    2.20
   5   4  -7   30.90    2.00
  -5  -4   7   32.50    1.80
  -5  -4   7   31.50    1.50
  -4   5   7   34.30    1.50
   4  -5   7   33.00    1.80
   3  -5  -7   13.90    1.20
   5   3  -7   12.60    1.30
   3  -5  -7   13.10    1.30
  -5  -3  -7   14.40    1.30
  -5  -3  -7   14.20    1.30
  -3   5  -7   16.90    1.70
  -5  -3  -7   13.90    1.70
  -3   5  -7   14.20    1.10
  -3   5   7   12.90    0.90
  -5  -3   7   13.50    0.90
   3  -5   7   13.10    1.20
  -5  -3   7   11.60    1.00
  -5  -2  -7  237.18    7.30
   5   2  -7  236.98    7.10
  -5  -2  -7  238.78    8.30
   5   2  -7  224.68    7.70
   2  -5  -7  235.28    7.20
  -5  -2  -7  229.68    7.50
   2  -5  -7  230.08    7.60
  -2   5  -7  235.68    8.30
  -2   5  -7  227.08    7.10
   2  -5   7  226.68    7.40
  -5  -2   7  225.18    7.00
  -5  -1  -7  136.99    5.70
  -5  -1  -7  141.19    4.90
  -5  -1  -7  135.39    4.80
   1  -5  -7  141.69    5.10
   1  -5  -7  140.19    4.60
  -1   5  -7  132.09    5.60
   5   1  -7  141.79    4.60
  -1   5  -7  134.49    4.50
   5   1  -7  135.89    5.10
   1  -5   7  134.89    4.90
  -5  -1   7  131.99    4.50
  -5   0  -7   56.29    3.20
   0  -5  -7   54.99    2.80
  -5   0  -7   57.59    2.60
   5   0  -7   57.79    2.50
   0   5  -7   57.19    3.20
  -5   0  -7   57.39    2.60
   0  -5  -7   57.49    3.00
   0   5  -7   55.89    3.20
   0  -5  -7   52.79    2.30
   0  -5   7   53.49    2.60
  -5   0   7   53.89    2.20
   5  -1  -7  280.47    8.30
  -1  -5  -7  274.27    8.70
  -1  -5  -7  275.17    8.20
  -5   1  -7  289.67    9.50
  -1  -5  -7  276.97    8.70
  -5   1  -7  275.37    8.40
   1   5  -7  257.37    9.30
  -1  -5  -7  275.67    8.10
  -5   1  -7  282.47    8.50
  -5   1   7  265.87    8.00
  -1  -5   7  272.17    8.50
   2   5  -7  207.98    6.30
   2   5  -7  204.28    7.40
  -2  -5  -7  211.48    6.90
   5  -2  -7  206.18    6.50
  -5   2  -7  210.88    6.50
  -5   2  -7  205.38    6.50
  -2  -5  -7  204.18    6.20
  -5   2  -7  211.28    7.50
  -2  -5  -7  207.88    6.90
  -2  -5   7  203.28    6.70
  -5   2   7  193.28    6.10
   5  -2   7  190.48    6.30
   3   5  -7   34.10    1.70
  -5   3  -7   30.70    1.70
  -3  -5  -7   32.20    1.60
  -5   3  -7   30.60    2.20
  -3  -5  -7   31.60    2.00
   3   5  -7   29.00    2.10
   5  -3  -7   31.50    1.70
   5  -3   7   29.50    1.60
  -5   3   7   30.80    1.40
  -3  -5   7   32.30    1.80
   5  -4  -7    2.50    0.60
  -4  -5  -7    3.30    0.80
  -5   4  -7    3.00    0.80
  -4  -5  -7    3.10    0.50
  -5   4  -7    1.90    0.50
   4   5  -7    2.50    0.70
   4   5  -7    2.90    0.60
  -4  -5  -7    3.60    0.80
   5  -4   7    4.10    0.60
  -5   4   7    2.60    0.40
  -4  -5   7    2.90    0.60
  -5  -5  -7    6.40    1.00
  -5  -5  -7    8.60    1.20
   5   5  -7    8.10    0.80
  -5  -5  -7    7.50    1.00
   5  -5  -7    7.10    0.90
   5   5  -7    7.00    1.00
  -5   5  -7    7.40    1.30
  -5  -5   7    7.70    0.90
   5   5   7    7.40    0.70
  -5   5   7    7.20    0.60
   5  -5   7    6.80    0.80
  -6  -5  -7    6.70    0.90
  -5   6  -7    6.60    0.80
   6   5  -7    7.00    0.90
  -5   6  -7    6.30    1.00
   5  -6  -7    8.50    0.90
  -6  -5  -7    7.50    1.00
  -5   6   7    6.90    0.80
  -6  -5   7    6.00    0.90
  -5   6   7    6.70    0.60
   6   5   7    7.50    0.80
   5  -6   7    6.10    0.80
   6   4  -7    0.90    0.50
  -4   6  -7    1.90    0.50
   4  -6  -7    1.20    0.70
   6   4  -7    1.70    0.60
  -6  -4  -7    1.70    0.60
   6   4   7    1.00    0.40
  -4   6   7    1.80    0.40
  -6  -4   7    1.50    0.40
  -6  -4   7    1.90    0.50
   4  -6   7    1.30    0.50
   6   3  -7   41.40    2.30
  -3   6  -7   42.10    2.60
   6   3  -7   39.80    1.90
  -6  -3  -7   40.80    2.20
  -6  -3  -7   40.90    2.70
  -6  -3  -7   42.10    2.20
  -3   6  -7   43.70    2.10
   3  -6  -7   42.40    2.00
   3  -6  -7   44.30    2.30
   3  -6   7   41.20    2.10
   6   3   7   43.90    1.90
  -6  -3   7   42.60    2.10
  -3   6   7   42.80    1.70
   6   2  -7   18.60    1.20
  -6  -2  -7   18.60    1.90
  -6  -2  -7   19.70    1.40
  -6  -2  -7   18.00    1.40
   2  -6  -7   18.20    1.30
   2  -6  -7   19.70    1.50
  -2   6  -7   18.70    1.20
  -2   6  -7   19.10    1.80
  -6  -2   7   16.50    1.20
   2  -6   7   20.00    1.50
  -2   6   7   18.30    1.00
  -6  -2   7   17.90    1.00
   6   2   7   18.20    1.20
  -6  -1  -7  163.98    6.30
   1  -6  -7  164.08    5.30
   6   1  -7  165.28    5.30
  -6  -1  -7  159.18    5.50
  -1   6  -7  160.08    5.10
  -1   6  -7  155.48    6.30
  -6  -1  -7  163.98    5.50
   1  -6  -7  166.88    5.70
  -6  -1   7  162.78    5.20
   1  -6   7  163.68    5.70
  -6  -1   7  160.28    4.80
   6   1   7  150.68    5.20
  -1   6   7  162.98    4.90
   6   0  -7   11.60    1.10
  -6   0  -7   10.90    1.50
   0  -6  -7   12.40    1.00
   0  -6  -7   11.70    1.00
  -6   0  -7   11.70    1.20
   0   6  -7   12.70    1.50
  -6   0  -7   12.60    1.10
   0  -6  -7   13.40    1.30
   6   0   7    9.90    0.90
   0  -6   7   11.80    1.20
  -6   0   7   12.00    0.90
  -1  -6  -7   66.29    3.00
  -1  -6  -7   66.89    2.60
  -6   1  -7   65.49    2.70
   1   6  -7   64.59    3.50
  -1  -6  -7   63.79    2.50
  -1  -6  -7   65.49    3.10
  -6   1  -7   65.79    3.40
  -6   1  -7   64.89    2.80
   6  -1  -7   66.29    2.70
  -1  -6   7   66.79    3.00
   6  -1   7   60.39    2.50
  -6   1   7   65.69    2.50
  -6   2  -7   35.40    2.40
  -2  -6  -7   32.20    1.60
   2   6  -7   32.20    2.30
  -2  -6  -7   33.20    2.20
  -6   2  -7   36.10    1.80
   6  -2  -7   36.10    1.80
  -6   2  -7   34.30    1.90
   6  -2   7   32.10    1.70
  -2  -6   7   33.20    2.00
  -6   2   7   35.10    1.60
  -6   3  -7   11.70    1.40
  -3  -6  -7   11.60    1.40
   6  -3  -7   10.90    1.00
  -3  -6  -7   10.80    1.10
  -6   3  -7   10.80    1.00
   3   6  -7   11.10    1.30
  -3  -6  -7   11.70    1.00
   3   6   7   10.10    1.30
   6  -3   7   10.00    0.90
  -6   3   7   11.80    0.80
  -6   3   7    9.90    0.80
  -3  -6   7   10.10    1.10
  -6   4  -7   17.20    1.70
  -4  -6  -7   16.20    1.30
  -4  -6  -7   15.80    1.40
   4   6  -7   17.30    1.60
   6  -4  -7   18.80    1.40
   6  -4   7   17.30    1.10
   4   6   7   18.40    1.00
  -6   4   7   16.30    0.90
  -4  -6   7   16.00    1.30
  -6   4   7   16.80    1.10
  -5  -6  -7   77.29    2.80
   6  -5  -7   73.89    2.90
   5   6  -7   76.49    3.40
  -6   5  -7   75.39    3.50
  -5  -6  -7   75.19    3.20
  -5  -6  -7   71.39    3.20
  -6   5  -7   72.69    2.90
  -5  -6   7   81.09    3.30
  -6   5   7   76.19    2.50
   6  -5   7   73.69    2.90
   5   6   7   77.49    2.70
  -6   5   7   76.29    2.80
   6   6  -7   40.30    2.20
   6  -6  -7   40.70    1.90
  -6  -6  -7   42.10    1.80
  -6   6  -7   40.60    2.30
  -6  -6  -7   40.30    2.10
  -6  -6  -7   39.00    2.10
  -6   6  -7   41.50    1.90
   6   6   7   44.30    1.80
  -6   6   7   43.60    1.60
  -6  -6   7   43.10    2.20
   6  -6   7   43.00    2.00
  -6   6   7   42.40    1.80
  -6   7  -7   74.99    3.20
  -6   7  -7   75.19    2.70
  -7  -6  -7   72.59    2.80
  -7  -6  -7   64.19    2.90
   6  -7  -7   73.79    2.80
   6  -7   7   75.19    2.80
  -7  -6   7   75.39    3.10
   7   6   7   72.09    2.60
  -6   7   7   71.49    2.60
   7   6   7   72.19    2.40
  -6   7   7   71.99    2.60
  -7  -5  -7    4.50    0.80
  -7  -5  -7    3.60    0.80
   5  -7  -7    4.90    0.70
  -5   7  -7    4.10    0.60
  -5   7  -7    4.00    0.80
  -7  -5   7    4.40    0.80
  -5   7   7    3.70    0.50
   5  -7   7    5.60    0.70
  -5   7   7    4.10    0.50
   7   5   7    3.30    0.50
   7   4  -7   40.20    1.80
   4  -7  -7   39.00    1.90
  -7  -4  -7   37.60    2.00
  -4   7  -7   37.50    1.80
  -4   7  -7   39.40    2.40
  -7  -4  -7   38.40    2.00
   4  -7   7   41.00    2.40
   7   4   7   41.20    1.80
  -4   7   7   38.60    1.50
  -7  -4   7   40.60    2.00
  -4   7   7   40.90    1.70
  -7  -4   7   40.10    1.70
  -3   7  -7   31.10    2.20
   3  -7  -7   34.20    1.90
  -7  -3  -7   30.90    1.80
  -3   7  -7   32.50    1.60
  -7  -3  -7   31.20    1.80
   3  -7  -7   33.30    1.70
   7   3  -7   32.50    1.60
   3  -7   7   33.80    1.90
   7   3   7   34.40    2.00
  -7  -3   7   32.80    1.50
  -7  -3   7   31.60    1.80
  -3   7   7   34.90    1.60
  -7  -2  -7   47.60    2.40
  -2   7  -7   45.40    1.90
   2  -7  -7   46.60    2.30
  -2   7  -7   46.50    3.60
   2  -7  -7   45.00    2.60
  -7  -2  -7   47.90    3.40
   7   2   7   47.70    2.10
   2  -7   7   44.90    2.30
  -7  -2   7   46.40    2.20
  -7  -2   7   46.50    1.80
  -2   7   7   46.70    1.90
  -7  -1  -7   22.70    1.50
   1  -7  -7   23.00    1.80
  -7  -1  -7   20.00    2.00
   7   1  -7   21.60    1.40
  -7  -1  -7   21.00    1.80
  -1   7  -7   22.40    1.90
   1  -7   7   23.30    1.60
  -7  -1   7   21.90    1.10
  -7  -1   7   22.70    1.40
  -1   7   7   23.00    1.20
   0   7  -7  144.49    5.90
  -7   0  -7  146.09    5.80
   0  -7  -7  150.18    5.20
   0  -7  -7  147.29    4.80
  -7   0  -7  145.39    5.20
   7   0  -7  147.69    4.90
  -7   0  -7  150.98    5.10
   0   7   7  147.09    4.60
   7   0   7  155.68    4.90
   0  -7   7  145.29    5.40
  -7   0   7  152.88    4.90
  -7   0   7  144.19    4.50
  -1  -7  -7   37.10    1.70
  -7   1  -7   39.70    3.60
  -1  -7  -7   36.90    2.10
  -7   1  -7   39.50    2.00
  -1  -7  -7   36.20    1.80
  -7   1  -7   38.70    1.90
   1   7  -7   31.20    2.30
   7  -1  -7   36.80    1.90
   7  -1   7   38.20    1.80
   1   7   7   38.80    1.60
  -7   1   7   35.70    1.50
  -7   1   7   37.60    1.80
  -1  -7   7   36.40    2.10
  -2  -7  -7    4.40    0.60
  -2  -7  -7    3.90    0.90
  -7   2  -7    4.40    1.00
   2   7  -7    4.80    1.70
  -2  -7  -7    5.00    0.90
  -7   2  -7    3.80    1.10
  -7   2   7    4.60    0.70
   2   7   7    4.40    0.60
   7  -2   7    3.90    0.60
  -7   2   7    4.90    0.60
  -2  -7   7    4.00    0.80
   3   7  -7   63.89    3.30
  -3  -7  -7   60.99    2.50
   7  -3  -7   63.69    2.60
  -7   3  -7   64.49    2.70
  -3  -7  -7   61.19    2.80
  -7   3  -7   62.09    3.10
   7  -3   7   61.79    2.50
  -7   3   7   60.29    2.20
  -7   3   7   66.59    2.50
  -3  -7   7   68.19    3.00
   3   7   7   67.29    2.40
  -7   4  -7   42.50    2.40
  -4  -7  -7   41.80    2.30
  -4  -7  -7   43.80    1.90
  -4  -7  -7   38.10    2.10
   7  -4  -7   43.40    2.00
   4   7  -7   43.10    2.50
  -7   4  -7   44.70    2.10
   7  -4   7   44.00    2.20
   4   7   7   46.90    1.80
  -4  -7   7   47.70    2.40
  -7   4   7   45.50    1.70
  -7   5  -7   24.20    1.70
  -5  -7  -7   25.50    1.70
  -5  -7  -7   27.60    1.40
   7  -5  -7   27.00    1.50
  -5  -7  -7   24.50    1.60
   5   7  -7   25.00    1.70
  -7   5  -7   25.00    1.50
   7  -5   7   27.70    1.50
  -7   5   7   24.70    1.30
   5   7   7   25.00    1.30
  -5  -7   7   27.70    1.70
  -7   5   7   25.30    1.10
  -7   6  -7   23.60    2.10
  -6  -7  -7   25.90    1.60
   6   7  -7   25.50    2.00
  -7   6  -7   26.30    1.40
   7  -6  -7   28.40    1.50
  -6  -7  -7   26.30    1.30
   6   7   7   28.80    1.20
   6   7   7   25.70    1.30
  -7   6   7   28.20    1.10
  -7   6   7   27.50    1.30
   7  -6   7   25.70    1.50
  -6  -7   7   29.10    1.70
  -7   7  -7   19.80    1.30
   7  -7  -7   21.80    1.20
  -7  -7  -7   20.50    1.30
  -7   7  -7   21.60    1.40
  -7   7   7   20.60    0.90
   7   7   7   21.00    1.10
   7  -7   7   22.10    1.30
  -7   7   7   22.50    1.20
   7   7   7   21.20    0.90
  -7  -7   7   21.50    1.50
  -7   8  -7    1.60    0.40
   7  -8  -7    2.00    0.40
  -8  -7  -7    1.40    0.50
   7  -8   7    1.40    0.30
  -7   8   7    1.40    0.40
   8   7   7    1.20    0.30
   8   7   7    1.90    0.30
  -7   8   7    1.70    0.30
  -8  -7   7    1.20    0.60
   6  -8  -7    6.10    0.70
  -6   8  -7    5.10    0.70
  -8  -6  -7    5.30    0.80
  -6   8  -7    5.30    0.60
  -8  -6  -7    4.60    0.70
   8   6   7    5.50    0.50
  -8  -6   7    5.20    0.80
  -6   8   7    5.20    0.60
  -6   8   7    5.20    0.50
   6  -8   7    5.90    0.70
   8   6   7    4.90    0.70
   5  -8  -7    3.80    0.60
  -8  -5  -7    4.80    0.70
  -5   8  -7    4.50    0.80
  -5   8  -7    5.40    0.60
  -8  -5  -7    5.70    1.20
   5  -8   7    3.70    0.70
  -8  -5   7    4.60    0.80
  -5   8   7    4.90    0.60
   8   5   7    4.40    0.50
   8   5   7    4.80    0.60
  -5   8   7    4.70    0.50
  -4   8  -7    6.90    1.00
  -8  -4  -7    7.80    0.90
  -4   8  -7    6.60    0.80
  -8  -4  -7    7.20    0.80
   4  -8  -7    7.00    0.80
  -4   8   7    6.80    0.60
  -4   8   7    7.30    0.60
  -8  -4   7    7.20    0.90
   8   4   7    7.20    0.70
   4  -8   7    6.30    0.80
  -8  -4   7    6.80    0.70
   8   4   7    6.60    0.60
  -8  -3  -7   53.19    2.30
   3  -8  -7   47.60    2.10
  -8  -3  -7   47.00    2.20
  -3   8  -7   49.80    2.80
   8   3  -7   51.69    2.10
  -3   8   7   49.80    1.70
   3  -8   7   51.19    2.40
  -8  -3   7   48.60    2.30
  -8  -3   7   49.80    1.90
   8   3   7   51.69    2.10
  -3   8   7   48.90    1.90
  -8  -2  -7   20.10    1.40
   2  -8  -7   20.60    1.40
   2  -8  -7   20.60    1.30
   8   2  -7   21.20    1.20
  -2   8  -7   18.50    1.70
  -8  -2  -7   20.50    1.40
  -8  -2   7   20.00    1.10
  -2   8   7   19.50    0.90
   8   2   7   20.60    1.20
  -2   8   7   20.60    1.10
   1  -8  -7   26.60    1.40
   1  -8  -7   24.50    1.60
  -8  -1  -7   26.30    1.50
  -8  -1  -7   25.50    1.50
   8   1  -7   26.30    1.40
  -1   8  -7   24.70    2.00
  -8  -1   7   32.10    1.70
   8   1   7   24.80    1.40
  -8  -1   7   29.00    1.30
  -1   8   7   24.80    1.20
   1  -8   7   25.90    1.70
  -8   0  -7   21.00    1.30
  -8   0  -7   21.30    1.40
   0  -8  -7   21.60    1.20
   8   0  -7   21.20    1.30
   0  -8  -7   20.80    1.30
   0  -8  -7   21.40    1.50
  -8   0  -7   22.30    1.80
   0  -8   7   22.50    1.60
  -8   0   7   22.00    1.10
   0   8   7   22.10    1.40
   8   0   7   20.10    1.20
  -8   0   7   22.30    1.40
  -1  -8  -7    8.60    0.80
  -1  -8  -7    8.40    1.00
  -1  -8  -7    7.90    0.70
  -8   1  -7    9.20    1.00
  -8   1  -7    9.80    0.90
   1   8  -7    8.30    1.20
   8  -1  -7    9.60    0.90
  -8   1  -7    9.10    1.20
  -8   1   7    7.10    0.80
   1   8   7    8.70    0.70
  -8   1   7    9.00    0.70
   8  -1   7    7.20    0.80
   2   8  -7   10.70    1.30
  -2  -8  -7    9.80    0.90
   8  -2  -7   10.90    1.00
  -2  -8  -7   10.40    1.10
  -8   2  -7   11.20    1.00
  -2  -8  -7   10.10    0.80
  -8   2  -7   10.60    1.20
   8  -2   7   11.10    0.90
   2   8   7   12.20    0.80
  -8   2   7   11.40    0.90
  -8   2   7   11.40    0.70
   8  -3  -7    4.10    0.70
  -8   3  -7    3.30    0.60
  -3  -8  -7    2.90    0.50
  -3  -8  -7    3.70    0.70
  -8   3  -7    3.90    0.80
   3   8  -7    4.00    0.90
   3   8   7    4.70    0.60
  -8   3   7    3.00    0.50
  -8   3   7    4.30    0.50
  -3  -8   7    3.00    0.70
   8  -3   7    3.90    0.60
   8  -4  -7   16.20    1.10
  -4  -8  -7   14.90    1.20
  -8   4  -7   16.70    1.50
  -8   4  -7   15.10    1.10
   4   8  -7   14.80    1.40
  -4  -8  -7   14.90    1.00
  -4  -8   7   16.80    1.40
   4   8   7   15.20    0.90
   8  -4   7   16.40    1.10
   4   8   7   12.00    0.80
  -8   4   7   15.80    1.00
  -8   4   7   15.50    0.80
  -8   5  -7   25.00    1.40
  -8   5  -7   24.50    1.50
   8  -5  -7   26.50    1.40
  -5  -8  -7   23.70    1.20
   5   8  -7   25.30    1.70
  -5  -8  -7   25.70    1.50
   8  -5   7   24.40    1.40
   5   8   7   24.50    1.20
   5   8   7   25.40    1.10
  -8   5   7   24.40    1.30
  -5  -8   7   25.10    1.70
  -8   5   7   24.20    1.10
  -6  -8  -7    0.80    0.40
  -8   6  -7    1.20    0.40
  -6  -8  -7    1.20    0.40
   8  -6  -7    1.50    0.40
   6   8  -7    1.30    0.50
  -8   6   7    1.40    0.40
   6   8   7    1.10    0.30
  -6  -8   7    1.80    0.60
  -8   6   7    1.30    0.30
   8  -6   7    1.00    0.40
  -8   7  -7    2.00    0.40
   8  -7  -7    1.60    0.40
  -7  -8  -7    2.60    0.50
   7   8   7    1.80    0.30
  -8   7   7    1.80    0.30
   7   8   7    1.40    0.30
  -8   7   7    2.20    0.50
  -7  -8   7    2.60    0.90
   8  -7   7    2.10    0.50
   8  -8  -7    7.40    0.60
  -8   8  -7    6.10    0.70
  -8  -8  -7    7.10    0.70
   8   8   7    6.80    0.50
  -8   8   7    6.80    0.60
  -8   8   7    7.90    0.50
   8  -8   7    7.20    0.70
  -8  -8   7    8.20    0.80
   8   8   7    6.70    0.50
  -9  -8  -7   10.50    0.70
   8  -9  -7   11.20    0.70
  -8   9   7   12.10    0.70
  -8   9   7   12.30    0.60
   9   8   7   11.90    0.50
   7  -9  -7    4.10    0.50
  -9  -7  -7    3.90    0.50
  -7   9  -7    3.10    0.40
  -9  -7   7    4.10    0.60
   7  -9   7    4.20    0.50
  -7   9   7    4.00    0.40
   9   7   7    3.00    0.40
   7  -9   7    4.90    0.60
   9   7   7    3.70    0.40
  -7   9   7    3.80    0.50
  -6   9  -7   35.80    1.40
  -6   9  -7   33.80    1.60
   6  -9  -7   36.40    1.60
  -9  -6  -7   32.40    1.60
  -6   9   7   38.40    1.50
   6  -9   7   38.00    1.60
   9   6   7   37.60    1.50
  -6   9   7   39.00    1.30
  -9  -6   7   40.00    1.90
   9   6   7   36.20    1.50
   5  -9  -7    1.30    0.50
  -5   9  -7    1.70    0.50
  -9  -5  -7    2.10    0.50
  -5   9  -7    0.90    0.40
  -9  -5  -7    0.60    0.50
   5  -9   7    1.50    0.40
  -5   9   7    2.00    0.40
  -5   9   7    1.20    0.30
  -9  -5   7    1.40    0.50
   9   5   7    1.00    0.30
   9   5   7    1.30    0.40
  -9  -4  -7    2.70    0.60
  -4   9  -7    3.10    0.90
   4  -9  -7    1.80    0.40
  -9  -4  -7    1.70    0.50
   4  -9   7    2.30    0.50
   9   4   7    2.50    0.40
  -9  -4   7    2.80    0.60
  -4   9   7    3.10    0.50
  -4   9   7    2.20    0.30
  -9  -4   7    2.20    0.40
   9   4   7    1.90    0.30
  -9  -3  -7    4.70    0.70
  -3   9  -7    5.00    0.90
   3  -9  -7    4.60    0.70
  -9  -3  -7    5.00    0.80
  -3   9   7    4.90    0.50
  -9  -3   7    4.40    0.70
   9   3   7    5.10    0.60
   9   3   7    4.90    0.60
  -3   9   7    4.40    0.50
  -9  -3   7    3.90    0.50
   3  -9   7    5.50    0.70
  -9  -2  -7   36.50    1.80
  -2   9  -7   38.10    2.30
   2  -9  -7   37.20    1.70
  -9  -2  -7   38.30    1.80
   9   2  -7   39.10    1.70
  -9  -2   7   40.30    2.00
  -2   9   7   37.00    1.40
  -9  -2   7   39.10    1.60
   9   2   7   38.80    1.80
  -2   9   7   39.00    1.60
   2  -9   7   38.60    2.00
   9   1  -7   26.50    1.30
  -1   9  -7   26.60    1.90
   1  -9  -7   26.10    1.50
   1  -9  -7   24.60    1.30
  -9  -1  -7   25.20    1.40
  -9  -1  -7   25.20    1.40
   9   1   7   25.60    1.40
  -1   9   7   24.30    1.10
  -1   9   7   26.20    1.20
   1  -9   7   25.20    1.60
  -9  -1   7   25.70    1.50
  -9  -1   7   25.90    1.20
   0  -9  -7   12.10    0.90
   9   0  -7   12.30    0.90
   0  -9  -7   11.00    1.00
  -9   0  -7   12.80    1.20
  -9   0  -7   12.40    1.00
   0   9   7   13.30    0.70
   0   9   7   11.90    0.80
   9   0   7   12.30    1.00
   0  -9   7   13.10    1.20
  -9   0   7   12.50    1.00
  -9   0   7   12.30    0.80
   9  -1  -7   24.30    1.30
  -9   1  -7   25.60    1.50
  -1  -9  -7   24.70    1.50
  -1  -9  -7   24.70    1.30
   1   9  -7   23.30    1.80
  -9   1   7   26.50    1.50
   1   9   7   25.30    1.10
   1   9   7   25.70    1.20
  -9   1   7   25.50    1.20
  -1  -9   7   28.10    1.70
  -9   2  -7    2.00    0.50
  -2  -9  -7    1.30    0.50
   9  -2  -7    1.50    0.40
  -2  -9  -7    0.70    0.30
   2   9  -7    1.60    0.60
  -9   2   7    1.70    0.30
  -9   2   7    2.20    0.50
   2   9   7    1.10    0.30
  -2  -9   7    1.50    0.60
   2   9   7    1.90    0.40
   9  -2   7    1.50    0.40
  -3  -9  -7    0.60    0.40
  -3  -9  -7    0.60    0.30
   9  -3  -7    0.90    0.30
   3   9  -7    0.80    0.50
  -9   3  -7    0.10    0.30
   3   9   7    0.20    0.20
   3   9   7    0.40    0.30
  -3  -9   7    0.20    0.40
  -9   3   7    0.30    0.20
  -9   3   7    0.20    0.30
   9  -3   7    0.70    0.40
   4   9  -7    8.40    1.10
  -4  -9  -7    8.30    0.70
  -4  -9  -7    7.90    1.00
   9  -4  -7    8.70    0.80
  -9   4  -7    7.90    0.80
  -9   4   7    8.30    0.70
   4   9   7    8.80    0.60
   4   9   7    9.40    0.70
  -4  -9   7    8.30    1.00
  -9   4   7    8.40    0.60
   9  -4   7    8.10    0.80
  -5  -9  -7    4.20    0.60
   5   9  -7    4.20    0.70
   9  -5  -7    5.00    0.60
  -5  -9  -7    4.80    0.60
  -9   5  -7    4.50    0.80
   9  -5   7    4.20    0.60
  -5  -9   7    4.20    0.70
   5   9   7    5.30    0.50
  -9   5   7    5.00    0.60
   5   9   7    4.20    0.40
  -9   5   7    4.50    0.50
   9  -6  -7    0.80    0.30
   6   9  -7    0.90    0.50
  -6  -9  -7    0.80    0.30
  -6  -9  -7    1.10    0.40
  -9   6  -7    1.00    0.40
   9  -6   7    1.00    0.40
  -9   6   7    0.70    0.20
  -6  -9   7    0.70    0.40
   6   9   7    0.70    0.30
[truncated: 45,272 more chars]
