# Supplementary material for: Sesquiterpenoids and Xanthones from the Kiwifruit-Associated Fungus Bipolaris sp. and Their Anti-Pathogenic Microorganism Activity
Source: J Fungi (Basel). 2021 Dec 23;8(1):9. doi: 10.3390/jof8010009 (PMC8781276; doi:10.3390/jof8010009)
Supplement: Supplementary file 1 [file jof-08-00009-s001.zip › cif files/Compound 3.cif]

data_global
_audit_creation_method                  'APEX3 v2017.3-0'

_publ_requested_journal                 ?

_publ_contact_author_name               ?
_publ_contact_author_address            
;
;
_publ_contact_author_email              ?
_publ_contact_author_fax                ?
_publ_contact_author_phone              ?

_publ_section_title                     
;
;
_publ_section_abstract                  
;
;
_publ_section_references                
;
;
_publ_section_comment                   
;
;

data_LCTF56
_chemical_name_systematic               ?
_chemical_name_common                   ?
_chemical_formula_moiety                ?
_chemical_formula_sum                   'C15 H24 O3'
_chemical_formula_iupac                 ?
_chemical_formula_weight                252.34
_chemical_absolute_configuration        unk

_chemical_melting_point                 ?

_space_group_crystal_system             orthorhombic
_space_group_name_H-M_alt               'P 21 21 21'
_space_group_name_Hall                  'P 2ac 2ab'
loop_
    _space_group_symop_operation_xyz
    'x, y, z'
    'x+1/2, -y+1/2, -z'
    '-x, y+1/2, -z+1/2'
    '-x+1/2, -y, z+1/2'

_cell_length_a                          7.0044(5)
_cell_length_b                          10.1468(8)
_cell_length_c                          20.1433(14)
_cell_angle_alpha                       90
_cell_angle_beta                        90
_cell_angle_gamma                       90
_cell_volume                            1431.63(18)
_cell_formula_units_Z                   4
_cell_measurement_reflns_used           3417
_cell_measurement_theta_min             4.3899
_cell_measurement_theta_max             78.1519
_cell_measurement_temperature           295.(2)

_exptl_crystal_description              NEEDLE
_exptl_crystal_colour                   'clear light colourless'
_exptl_crystal_size_max                 0.401
_exptl_crystal_size_mid                 0.067
_exptl_crystal_size_min                 0.058
_exptl_crystal_density_diffrn           1.171
_exptl_crystal_density_meas             ?
_exptl_crystal_density_method           'not measured'
_exptl_crystal_F_000                    552

_exptl_absorpt_coefficient_mu           0.636
_exptl_absorpt_correction_type          Multi-Scan
_exptl_absorpt_process_details          
;
SADABS-2016/2 - Bruker AXS area detector scaling and absorption correction
;
_exptl_absorpt_correction_T_min         0.75
_exptl_absorpt_correction_T_max         0.96

_exptl_special_details                  
;
; 

_diffrn_ambient_temperature             295.(2)

_diffrn_source                          ?
_diffrn_source_type                     ?

_diffrn_radiation_type                  'Cu K\a'
_diffrn_radiation_wavelength            1.54178
_diffrn_radiation_monochromator         ?

_diffrn_measurement_device_type         'Bruker APEX-II CCD'
_diffrn_measurement_method              '\f and \w scans' 

_diffrn_detector_area_resol_mean        7.3910

_diffrn_reflns_number                   6263
_diffrn_reflns_av_R_equivalents         0.0500
_diffrn_reflns_av_unetI/netI            0.0535
_diffrn_reflns_theta_min                4.39
_diffrn_reflns_theta_max                79.44
_diffrn_reflns_theta_full               79.44
_diffrn_measured_fraction_theta_max     0.908
_diffrn_measured_fraction_theta_full    0.908
_diffrn_reflns_limit_h_min              -7
_diffrn_reflns_limit_h_max              8
_diffrn_reflns_limit_k_min              -9
_diffrn_reflns_limit_k_max              12
_diffrn_reflns_limit_l_min              -25
_diffrn_reflns_limit_l_max              22

_refine_special_details                 
;
;

_reflns_number_total                    2527
_reflns_number_gt                       2282
_reflns_threshold_expression            'I > 2\s(I)'

_refine_ls_structure_factor_coef        Fsqd
_refine_ls_matrix_type                  full
_refine_ls_R_factor_all                 0.0719
_refine_ls_R_factor_gt                  0.0519
_refine_ls_wR_factor_gt                 0.1538
_refine_ls_wR_factor_ref                0.2087
_refine_ls_goodness_of_fit_ref          1.117
_refine_ls_restrained_S_all             1.117
_refine_ls_number_reflns                2527
_refine_ls_number_parameters            172
_refine_ls_number_restraints            0
_refine_ls_number_constraints           ?
_refine_ls_hydrogen_treatment           mixed
_refine_ls_weighting_scheme             calc
_refine_ls_weighting_details            
    'w=1/[\s^2^(Fo^2^)+(0.1601P)^2^] where P=(Fo^2^+2Fc^2^)/3'

_atom_sites_solution_hydrogens          mixed
_atom_sites_solution_primary            ?
_atom_sites_solution_secondary          ?

_refine_ls_shift/su_max                 0.000
_refine_ls_shift/su_mean                0.000
_refine_diff_density_max                0.363
_refine_diff_density_min                -0.417
_refine_ls_extinction_method            none
_refine_ls_extinction_coef              ?
_refine_ls_abs_structure_details        
;

Flack x determined using 736 quotients [(I+)-(I-)]/[(I+)+(I-)]
(Parsons, Flack and Wagner, Acta Cryst. B69 (2013) 249-259).
;
_refine_ls_abs_structure_Flack          -0.40(17)

loop_
    _atom_type_symbol
    _atom_type_description
    _atom_type_scat_dispersion_real
    _atom_type_scat_dispersion_imag
    _atom_type_scat_source
    C C 0.0181 0.0091 'International Tables Vol C Tables 4.2.6.8 and 6.1.1.4'
    H H 0.0000 0.0000 'International Tables Vol C Tables 4.2.6.8 and 6.1.1.4'
    O O 0.0492 0.0322 'International Tables Vol C Tables 4.2.6.8 and 6.1.1.4'

_computing_data_collection              ?
_computing_cell_refinement              'SAINT V8.38A (Bruker AXS Inc., 2017)'
_computing_data_reduction               'SAINT V8.38A (Bruker AXS Inc., 2017)'
_computing_structure_solution           'SHELXT 2014/5 (Sheldrick, 2014)'
_computing_structure_refinement         'SHELXL-2016/6 (Sheldrick, 2016)'
_computing_molecular_graphics           'shelXle (C.B. Huebschle, rev 833)'
_computing_publication_material         ?

loop_
    _atom_site_type_symbol
    _atom_site_label
    _atom_site_fract_x
    _atom_site_fract_y
    _atom_site_fract_z
    _atom_site_U_iso_or_equiv
    _atom_site_adp_type
    _atom_site_calc_flag
    _atom_site_refinement_flags_adp
    _atom_site_refinement_flags_occupancy
    _atom_site_refinement_flags_posn
    _atom_site_occupancy
    _atom_site_disorder_assembly
    _atom_site_disorder_group
    C C1 0.6399(6) 0.5188(3) 0.69199(14) 0.0404(7) Uani d . . . 1 . .
    O O1 1.0367(5) 0.2210(3) 0.57427(16) 0.0545(7) Uani d . . . 1 . .
    H H1 1.130(14) 0.250(6) 0.5676(18) 0.082 Uiso calc U . R 1 . .
    O O2 0.3955(5) 0.3146(3) 0.55209(17) 0.0554(7) Uani d . . . 1 . .
    H H2 0.435(11) 0.307(7) 0.517(3) 0.073(18) Uiso d . . . 1 . .
    C C2 0.7969(6) 0.4449(3) 0.70139(15) 0.0413(8) Uani d . . . 1 . .
    C C3 0.8742(5) 0.4009(3) 0.63399(14) 0.0356(7) Uani d . . . 1 . .
    O O3 0.3717(7) 0.6293(5) 0.7362(2) 0.0830(13) Uani d . . . 1 . .
    C C4 1.0150(5) 0.5071(3) 0.60925(18) 0.0426(7) Uani d . . . 1 . .
    H H4A 1.12978 0.504248 0.636136 0.051 Uiso calc U . R 1 . .
    H H4B 1.050702 0.487766 0.56376 0.051 Uiso calc U . R 1 . .
    C C5 0.9284(6) 0.6463(3) 0.61264(19) 0.0445(8) Uani d . . . 1 . .
    H H5A 0.940383 0.678253 0.65783 0.053 Uiso calc U . R 1 . .
    H H5B 1.003565 0.703991 0.584509 0.053 Uiso calc U . R 1 . .
    C C7 0.6041(5) 0.5381(3) 0.61788(13) 0.0334(6) Uani d . . . 1 . .
    H H7 0.467801 0.544524 0.607401 0.04 Uiso calc U . R 1 . .
    C C6 0.7185(5) 0.6576(3) 0.59177(14) 0.0363(7) Uani d . . . 1 . .
    H H6 0.715194 0.653339 0.543182 0.044 Uiso calc U . R 1 . .
    C C8 0.9700(6) 0.2655(3) 0.63712(19) 0.0446(8) Uani d . . . 1 . .
    H H8A 1.076857 0.269718 0.667662 0.054 Uiso calc U . R 1 . .
    H H8B 0.879418 0.20193 0.654494 0.054 Uiso calc U . R 1 . .
    C C12 0.9013(9) 0.4165(5) 0.76428(19) 0.0626(12) Uani d . . . 1 . .
    H H12A 1.030908 0.44625 0.760368 0.094 Uiso calc U . R 1 . .
    H H12B 0.899876 0.323362 0.772572 0.094 Uiso calc U . R 1 . .
    H H12C 0.840265 0.46166 0.800393 0.094 Uiso calc U . R 1 . .
    C C11 0.7557(10) 0.9061(4) 0.5838(3) 0.0753(16) Uani d . . . 1 . .
    H H11A 0.733524 0.913385 0.53695 0.113 Uiso calc U . R 1 . .
    H H11B 0.888738 0.889452 0.591708 0.113 Uiso calc U . R 1 . .
    H H11C 0.719465 0.986899 0.605226 0.113 Uiso calc U . R 1 . .
    C C10 0.4317(9) 0.8077(5) 0.5907(3) 0.0667(13) Uani d . . . 1 . .
    H H10A 0.41976 0.78577 0.544548 0.1 Uiso calc U . R 1 . .
    H H10B 0.391595 0.897145 0.597589 0.1 Uiso calc U . R 1 . .
    H H10C 0.353091 0.749694 0.616584 0.1 Uiso calc U . R 1 . .
    C C9 0.6374(7) 0.7929(3) 0.61184(16) 0.0475(9) Uani d . . . 1 . .
    H H9 0.641804 0.798808 0.660375 0.057 Uiso calc U . R 1 . .
    C C14 0.5605(6) 0.2940(3) 0.5926(2) 0.0485(8) Uani d . . . 1 . .
    H H14A 0.627085 0.215601 0.577694 0.058 Uiso calc U . R 1 . .
    H H14B 0.520991 0.279832 0.638212 0.058 Uiso calc U . R 1 . .
    C C15 0.5210(8) 0.5732(4) 0.74446(18) 0.0569(11) Uani d . . . 1 . .
    H H15 0.563877 0.563841 0.78789 0.068 Uiso calc U . R 1 . .
    C C13 0.6954(5) 0.4116(3) 0.58954(14) 0.0352(7) Uani d . . . 1 . .
    H H13 0.734321 0.426795 0.543447 0.042 Uiso calc U . R 1 . .

loop_
    _atom_site_aniso_label
    _atom_site_aniso_U_11
    _atom_site_aniso_U_22
    _atom_site_aniso_U_33
    _atom_site_aniso_U_12
    _atom_site_aniso_U_13
    _atom_site_aniso_U_23
    C1 0.045(2) 0.0421(13) 0.0342(12) -0.0015(12) 0.0023(13) 0.0014(10)
    O1 0.0406(16) 0.0517(14) 0.0712(17) -0.0022(10) 0.0028(13) -0.0164(12)
    O2 0.0354(16) 0.0631(15) 0.0675(16) -0.0074(12) 0.0012(13) -0.0199(12)
    C2 0.047(2) 0.0413(14) 0.0357(13) -0.0028(12) -0.0010(13) 0.0034(10)
    C3 0.0305(17) 0.0384(12) 0.0381(12) -0.0019(11) 0.0006(12) 0.0013(10)
    O3 0.074(3) 0.108(3) 0.0663(18) 0.035(2) 0.0188(19) -0.0052(18)
    C4 0.0266(17) 0.0467(15) 0.0546(15) -0.0045(12) -0.0001(13) 0.0050(13)
    C5 0.0360(19) 0.0395(14) 0.0578(17) -0.0091(12) -0.0062(15) 0.0023(13)
    C7 0.0278(15) 0.0377(12) 0.0348(11) 0.0000(10) 0.0000(11) -0.0005(9)
    C6 0.0354(18) 0.0362(13) 0.0375(12) -0.0026(10) -0.0026(12) 0.0013(10)
    C8 0.0328(17) 0.0454(15) 0.0558(17) 0.0034(12) -0.0025(14) 0.0036(12)
    C12 0.066(3) 0.079(2) 0.0427(15) 0.012(2) -0.0096(18) 0.0113(16)
    C11 0.094(4) 0.0362(16) 0.096(3) -0.003(2) -0.011(3) 0.0101(18)
    C10 0.068(3) 0.056(2) 0.076(2) 0.021(2) -0.013(2) -0.0027(19)
    C9 0.060(2) 0.0373(14) 0.0453(14) 0.0037(14) -0.0065(16) -0.0024(11)
    C14 0.040(2) 0.0401(15) 0.0648(19) -0.0098(12) -0.0013(17) -0.0051(13)
    C15 0.066(3) 0.064(2) 0.0407(15) 0.0121(18) 0.0096(17) -0.0022(14)
    C13 0.0317(17) 0.0348(12) 0.0390(12) -0.0022(11) 0.0006(12) -0.0024(10)

_geom_special_details                   
;

All esds (except the esd in the dihedral angle between two l.s. planes)
are estimated using the full covariance matrix.  The cell esds are taken
into account individually in the estimation of esds in distances, angles
and torsion angles; correlations between esds in cell parameters are only
used when they are defined by crystal symmetry.  An approximate (isotropic)
treatment of cell esds is used for estimating esds involving l.s. planes.
;

loop_
    _geom_bond_atom_site_label_1
    _geom_bond_atom_site_label_2
    _geom_bond_site_symmetry_2
    _geom_bond_distance
    _geom_bond_publ_flag
    C1 C2 . 1.344(5) ?
    C1 C15 . 1.455(5) ?
    C1 C7 . 1.526(4) ?
    O1 C8 . 1.423(5) ?
    O1 H1 . 0.73(9) ?
    O2 C14 . 1.430(5) ?
    O2 H2 . 0.77(7) ?
    C2 C12 . 1.491(5) ?
    C2 C3 . 1.528(4) ?
    C3 C8 . 1.530(4) ?
    C3 C4 . 1.543(4) ?
    C3 C13 . 1.543(5) ?
    O3 C15 . 1.202(7) ?
    C4 C5 . 1.538(5) ?
    C4 H4A . 0.97 ?
    C4 H4B . 0.97 ?
    C5 C6 . 1.534(5) ?
    C5 H5A . 0.97 ?
    C5 H5B . 0.97 ?
    C7 C13 . 1.543(4) ?
    C7 C6 . 1.546(4) ?
    C7 H7 . 0.98 ?
    C6 C9 . 1.539(4) ?
    C6 H6 . 0.98 ?
    C8 H8A . 0.97 ?
    C8 H8B . 0.97 ?
    C12 H12A . 0.96 ?
    C12 H12B . 0.96 ?
    C12 H12C . 0.96 ?
    C11 C9 . 1.525(6) ?
    C11 H11A . 0.96 ?
    C11 H11B . 0.96 ?
    C11 H11C . 0.96 ?
    C10 C9 . 1.509(7) ?
    C10 H10A . 0.96 ?
    C10 H10B . 0.96 ?
    C10 H10C . 0.96 ?
    C9 H9 . 0.98 ?
    C14 C13 . 1.523(4) ?
    C14 H14A . 0.97 ?
    C14 H14B . 0.97 ?
    C15 H15 . 0.93 ?
    C13 H13 . 0.98 ?

loop_
    _geom_angle_atom_site_label_1
    _geom_angle_atom_site_label_2
    _geom_angle_atom_site_label_3
    _geom_angle_site_symmetry_1
    _geom_angle_site_symmetry_3
    _geom_angle
    _geom_angle_publ_flag
    C2 C1 C15 . . 125.3(3) ?
    C2 C1 C7 . . 110.1(3) ?
    C15 C1 C7 . . 124.6(3) ?
    C8 O1 H1 . . 109.5 ?
    C14 O2 H2 . . 103.(6) ?
    C1 C2 C12 . . 129.0(3) ?
    C1 C2 C3 . . 109.1(3) ?
    C12 C2 C3 . . 121.6(4) ?
    C2 C3 C8 . . 112.4(3) ?
    C2 C3 C4 . . 108.0(3) ?
    C8 C3 C4 . . 111.1(3) ?
    C2 C3 C13 . . 102.0(3) ?
    C8 C3 C13 . . 116.3(3) ?
    C4 C3 C13 . . 106.4(2) ?
    C5 C4 C3 . . 112.0(3) ?
    C5 C4 H4A . . 109.2 ?
    C3 C4 H4A . . 109.2 ?
    C5 C4 H4B . . 109.2 ?
    C3 C4 H4B . . 109.2 ?
    H4A C4 H4B . . 107.9 ?
    C6 C5 C4 . . 115.7(3) ?
    C6 C5 H5A . . 108.3 ?
    C4 C5 H5A . . 108.3 ?
    C6 C5 H5B . . 108.3 ?
    C4 C5 H5B . . 108.3 ?
    H5A C5 H5B . . 107.4 ?
    C1 C7 C13 . . 100.8(2) ?
    C1 C7 C6 . . 110.4(2) ?
    C13 C7 C6 . . 108.2(2) ?
    C1 C7 H7 . . 112.3 ?
    C13 C7 H7 . . 112.3 ?
    C6 C7 H7 . . 112.3 ?
    C5 C6 C9 . . 110.4(3) ?
    C5 C6 C7 . . 110.2(2) ?
    C9 C6 C7 . . 114.8(3) ?
    C5 C6 H6 . . 107.0 ?
    C9 C6 H6 . . 107.0 ?
    C7 C6 H6 . . 107.0 ?
    O1 C8 C3 . . 113.1(3) ?
    O1 C8 H8A . . 109.0 ?
    C3 C8 H8A . . 109.0 ?
    O1 C8 H8B . . 109.0 ?
    C3 C8 H8B . . 109.0 ?
    H8A C8 H8B . . 107.8 ?
    C2 C12 H12A . . 109.5 ?
    C2 C12 H12B . . 109.5 ?
    H12A C12 H12B . . 109.5 ?
    C2 C12 H12C . . 109.5 ?
    H12A C12 H12C . . 109.5 ?
    H12B C12 H12C . . 109.5 ?
    C9 C11 H11A . . 109.5 ?
    C9 C11 H11B . . 109.5 ?
    H11A C11 H11B . . 109.5 ?
    C9 C11 H11C . . 109.5 ?
    H11A C11 H11C . . 109.5 ?
    H11B C11 H11C . . 109.5 ?
    C9 C10 H10A . . 109.5 ?
    C9 C10 H10B . . 109.5 ?
    H10A C10 H10B . . 109.5 ?
    C9 C10 H10C . . 109.5 ?
    H10A C10 H10C . . 109.5 ?
    H10B C10 H10C . . 109.5 ?
    C10 C9 C11 . . 109.8(4) ?
    C10 C9 C6 . . 111.5(3) ?
    C11 C9 C6 . . 112.0(4) ?
    C10 C9 H9 . . 107.8 ?
    C11 C9 H9 . . 107.8 ?
    C6 C9 H9 . . 107.8 ?
    O2 C14 C13 . . 111.3(3) ?
    O2 C14 H14A . . 109.4 ?
    C13 C14 H14A . . 109.4 ?
    O2 C14 H14B . . 109.4 ?
    C13 C14 H14B . . 109.4 ?
    H14A C14 H14B . . 108.0 ?
    O3 C15 C1 . . 125.3(4) ?
    O3 C15 H15 . . 117.4 ?
    C1 C15 H15 . . 117.4 ?
    C14 C13 C7 . . 112.3(3) ?
    C14 C13 C3 . . 115.1(3) ?
    C7 C13 C3 . . 100.4(2) ?
    C14 C13 H13 . . 109.6 ?
    C7 C13 H13 . . 109.6 ?
    C3 C13 H13 . . 109.6 ?

loop_
    _geom_torsion_atom_site_label_1
    _geom_torsion_atom_site_label_2
    _geom_torsion_atom_site_label_3
    _geom_torsion_atom_site_label_4
    _geom_torsion_site_symmetry_1
    _geom_torsion_site_symmetry_2
    _geom_torsion_site_symmetry_3
    _geom_torsion_site_symmetry_4
    _geom_torsion
    _geom_torsion_publ_flag
    C15 C1 C2 C12 . . . . -9.2(6) ?
    C7 C1 C2 C12 . . . . 170.6(4) ?
    C15 C1 C2 C3 . . . . 176.8(4) ?
    C7 C1 C2 C3 . . . . -3.4(4) ?
    C1 C2 C3 C8 . . . . -147.9(3) ?
    C12 C2 C3 C8 . . . . 37.6(5) ?
    C1 C2 C3 C4 . . . . 89.2(3) ?
    C12 C2 C3 C4 . . . . -85.3(4) ?
    C1 C2 C3 C13 . . . . -22.7(3) ?
    C12 C2 C3 C13 . . . . 162.8(3) ?
    C2 C3 C4 C5 . . . . -50.3(4) ?
    C8 C3 C4 C5 . . . . -174.0(3) ?
    C13 C3 C4 C5 . . . . 58.5(3) ?
    C3 C4 C5 C6 . . . . -40.5(4) ?
    C2 C1 C7 C13 . . . . 28.0(3) ?
    C15 C1 C7 C13 . . . . -152.2(4) ?
    C2 C1 C7 C6 . . . . -86.2(3) ?
    C15 C1 C7 C6 . . . . 93.6(4) ?
    C4 C5 C6 C9 . . . . 167.5(3) ?
    C4 C5 C6 C7 . . . . 39.7(4) ?
    C1 C7 C6 C5 . . . . 50.9(3) ?
    C13 C7 C6 C5 . . . . -58.5(3) ?
    C1 C7 C6 C9 . . . . -74.5(3) ?
    C13 C7 C6 C9 . . . . 176.1(3) ?
    C2 C3 C8 O1 . . . . 177.9(3) ?
    C4 C3 C8 O1 . . . . -61.0(4) ?
    C13 C3 C8 O1 . . . . 60.9(4) ?
    C5 C6 C9 C10 . . . . 178.9(3) ?
    C7 C6 C9 C10 . . . . -55.9(4) ?
    C5 C6 C9 C11 . . . . 55.4(4) ?
    C7 C6 C9 C11 . . . . -179.4(3) ?
    C2 C1 C15 O3 . . . . -173.1(5) ?
    C7 C1 C15 O3 . . . . 7.1(8) ?
    O2 C14 C13 C7 . . . . 63.6(3) ?
    O2 C14 C13 C3 . . . . 177.6(3) ?
    C1 C7 C13 C14 . . . . 83.1(3) ?
    C6 C7 C13 C14 . . . . -161.1(3) ?
    C1 C7 C13 C3 . . . . -39.7(3) ?
    C6 C7 C13 C3 . . . . 76.1(3) ?
    C2 C3 C13 C14 . . . . -82.6(3) ?
    C8 C3 C13 C14 . . . . 40.1(4) ?
    C4 C3 C13 C14 . . . . 164.4(3) ?
    C2 C3 C13 C7 . . . . 38.2(3) ?
    C8 C3 C13 C7 . . . . 160.9(3) ?
    C4 C3 C13 C7 . . . . -74.8(3) ?

_shelx_res_file                         
;

TITL LCTF56_0m_a.res in P2(1)2(1)2(1)
    LCTF56_0m.res
    created by SHELXL-2016/6 at 08:43:02 on 05-Nov-2021
CELL 1.54178 7.0044 10.1468 20.1433 90.000 90.000 90.000
ZERR 4.00 0.0005 0.0008 0.0014 0.000 0.000 0.000
LATT -1
SYMM x+1/2, -y+1/2, -z
SYMM -x, y+1/2, -z+1/2
SYMM -x+1/2, -y, z+1/2
SFAC C H O
UNIT 60 96 12
LIST 6 ! automatically inserted. Change 6 to 4 for CHECKCIF!!
TEMP 22.100
SIZE 0.058 0.401 0.067
ACTA
L.S. 12
FMAP 2
PLAN -4 0 0.00
HTAB
BOND $H
CONF
WGHT    0.160100
FVAR       0.94868
C1    1    0.639895    0.518818    0.691988    11.00000    0.04482    0.04214 =
         0.03420    0.00138    0.00229   -0.00152
O1    3    1.036672    0.221039    0.574269    11.00000    0.04056    0.05165 =
         0.07116   -0.01642    0.00282   -0.00223
AFIX 148
H1    2    1.129605    0.249614    0.567577    11.00000   -1.50000
AFIX   0
O2    3    0.395456    0.314564    0.552094    11.00000    0.03545    0.06312 =
         0.06749   -0.01991    0.00124   -0.00738
H2    2    0.435111    0.307409    0.516878    11.00000    0.07263
C2    1    0.796909    0.444943    0.701391    11.00000    0.04704    0.04130 =
         0.03567    0.00337   -0.00096   -0.00277
C3    1    0.874153    0.400882    0.633992    11.00000    0.03045    0.03838 =
         0.03810    0.00135    0.00060   -0.00190
O3    3    0.371694    0.629335    0.736228    11.00000    0.07446    0.10824 =
         0.06633   -0.00517    0.01882    0.03508
C4    1    1.014955    0.507074    0.609255    11.00000    0.02665    0.04668 =
         0.05459    0.00501   -0.00012   -0.00445
AFIX  23
H4A   2    1.129780    0.504248    0.636136    11.00000   -1.20000
H4B   2    1.050702    0.487766    0.563760    11.00000   -1.20000
AFIX   0
C5    1    0.928446    0.646276    0.612640    11.00000    0.03603    0.03950 =
         0.05784    0.00234   -0.00623   -0.00910
AFIX  23
H5A   2    0.940383    0.678253    0.657830    11.00000   -1.20000
H5B   2    1.003565    0.703991    0.584509    11.00000   -1.20000
AFIX   0
C7    1    0.604108    0.538076    0.617882    11.00000    0.02785    0.03765 =
         0.03482   -0.00053    0.00001   -0.00004
AFIX  13
H7    2    0.467801    0.544524    0.607401    11.00000   -1.20000
AFIX   0
C6    1    0.718488    0.657604    0.591772    11.00000    0.03541    0.03616 =
         0.03747    0.00125   -0.00257   -0.00262
AFIX  13
H6    2    0.715194    0.653339    0.543182    11.00000   -1.20000
AFIX   0
C8    1    0.969975    0.265497    0.637116    11.00000    0.03279    0.04537 =
         0.05578    0.00360   -0.00251    0.00345
AFIX  23
H8A   2    1.076857    0.269718    0.667662    11.00000   -1.20000
H8B   2    0.879418    0.201930    0.654494    11.00000   -1.20000
AFIX   0
C12   1    0.901279    0.416524    0.764278    11.00000    0.06617    0.07902 =
         0.04274    0.01129   -0.00965    0.01249
AFIX 137
H12A  2    1.030908    0.446250    0.760368    11.00000   -1.50000
H12B  2    0.899876    0.323362    0.772572    11.00000   -1.50000
H12C  2    0.840265    0.461660    0.800393    11.00000   -1.50000
AFIX   0
C11   1    0.755745    0.906147    0.583836    11.00000    0.09392    0.03622 =
         0.09584    0.01013   -0.01053   -0.00336
AFIX 137
H11A  2    0.733524    0.913385    0.536950    11.00000   -1.50000
H11B  2    0.888738    0.889452    0.591708    11.00000   -1.50000
H11C  2    0.719465    0.986899    0.605226    11.00000   -1.50000
AFIX   0
C10   1    0.431743    0.807719    0.590718    11.00000    0.06757    0.05627 =
         0.07618   -0.00273   -0.01267    0.02063
AFIX 137
H10A  2    0.419760    0.785770    0.544548    11.00000   -1.50000
H10B  2    0.391595    0.897145    0.597589    11.00000   -1.50000
H10C  2    0.353091    0.749694    0.616584    11.00000   -1.50000
AFIX   0
C9    1    0.637375    0.792854    0.611841    11.00000    0.05994    0.03733 =
         0.04530   -0.00237   -0.00649    0.00371
AFIX  13
H9    2    0.641804    0.798808    0.660375    11.00000   -1.20000
AFIX   0
C14   1    0.560480    0.294008    0.592612    11.00000    0.04049    0.04006 =
         0.06484   -0.00511   -0.00127   -0.00979
AFIX  23
H14A  2    0.627085    0.215601    0.577694    11.00000   -1.20000
H14B  2    0.520991    0.279832    0.638212    11.00000   -1.20000
AFIX   0
C15   1    0.520952    0.573228    0.744457    11.00000    0.06627    0.06378 =
         0.04074   -0.00215    0.00960    0.01208
AFIX  43
H15   2    0.563877    0.563841    0.787890    11.00000   -1.20000
AFIX   0
C13   1    0.695352    0.411574    0.589540    11.00000    0.03166    0.03485 =
         0.03901   -0.00242    0.00057   -0.00220
AFIX  13
H13   2    0.734321    0.426795    0.543447    11.00000   -1.20000
REM #####
AFIX   0
HKLF 4 1 1 0 0 0 1 0 0 0 1


REM  LCTF56_0m_a.res in P2(1)2(1)2(1)
REM R1 =  0.0519 for    2282 Fo > 4sig(Fo)  and  0.0719 for all    2527 data
REM    172 parameters refined using      0 restraints

END

WGHT      0.1601      0.0000

REM Instructions for potential hydrogen bonds
EQIV $1 x+1, y, z
HTAB O1 O2_$1
EQIV $2 x-1/2, -y+1/2, -z+1
HTAB O2 O1_$2

REM Highest difference peak  0.363,  deepest hole -0.417,  1-sigma level  0.082
Q1    1   0.6192  0.5765  0.7972  11.00000  0.05    0.36
Q2    1   0.2992  0.2582  0.5519  11.00000  0.05    0.32
Q3    1   0.2886  0.3439  0.5691  11.00000  0.05    0.30
Q4    1   0.7855  0.3741  0.6099  11.00000  0.05    0.30
;
_shelx_res_checksum                     2191

_shelx_hkl_file                         
;
  -1   0   0    2.20    0.90
   1   0   0    1.70    1.20
  -1   0   0    1.10    1.30
  -2   0   0 3693.03  138.89
  -2   0   0 3419.96  143.09
  -3   0   0    0.30    2.10
  -3   0   0    2.40    2.60
  -4   0   0  390.16   27.20
  -5   0   0    7.00    9.70
   0  -1   0    4.40    1.80
   0  -1   0    5.90    1.30
   0  -1   0    4.60    1.80
   0   1   0    6.10    1.20
   1  -1   0 4067.59  151.08
  -1  -1   0 3834.72  157.58
  -1   1   0 3915.71  152.18
  -2   1   0   37.10    4.40
  -2  -1   0   30.20    8.00
  -3  -1   0  401.86   30.40
  -3   1   0  439.46   22.70
  -3   1   0  421.66   21.20
  -5  -1   0    3.30    7.90
  -5   1   0   -0.30    9.20
  -5  -1   0    6.40    5.40
  -6   1   0   -4.40    6.50
  -6  -1   0   -2.20   12.20
   0  -2   0  333.97   23.20
   0   2   0  320.97   15.40
   0  -2   0  300.87   19.20
  -1  -2   0   14.70    6.50
  -1   2   0   13.30    4.80
   2  -2   0 1963.10   75.89
  -2  -2   0 1782.32   92.29
  -2   2   0 1864.51   80.59
  -4  -2   0   -2.50    5.00
  -4   2   0    5.00    7.70
  -5   2   0   -7.00    5.20
  -5  -2   0    2.50   11.50
   0   3   0    1.10    2.00
   0  -3   0    0.90    3.00
   0  -3   0    1.20    2.80
  -1  -3   0  260.97   26.30
   1  -3   0  258.47   16.60
   1  -3   0  292.97   20.00
  -1  -3   0  280.97   23.80
  -1   3   0  309.57   16.90
  -2   3   0  483.45   33.10
   2  -3   0  553.24   27.10
  -2  -3   0  515.95   38.60
  -3  -3   0   22.00    9.40
  -4  -3   0  278.27   34.90
  -4  -3   0  297.37   34.30
  -5   3   0  905.31   33.30
  -5  -3   0  813.92   63.29
  -5  -3   0  811.42   79.49
  -6   3   0    0.50    0.70
   8   3   0    2.20    0.60
   0  -4   0  100.19   13.70
   0  -4   0  113.89   16.60
   1  -4   0 8303.97  327.77
  -1  -4   0 8474.35  346.27
   1  -4   0 7872.51  321.27
  -1  -4   0 8142.29  335.67
  -1   4   0 8359.26  316.77
   2  -4   0 1884.21   87.79
  -2  -4   0 1953.20  105.89
  -2  -4   0 2035.80  113.99
  -2   4   0 2286.97   90.39
  -3  -4   0    0.60    6.20
   3  -4   0    3.70    2.80
  -3  -4   0    4.20    4.30
  -3   4   0    2.20    4.20
  -4  -4   0   74.29   22.50
  -4   4   0   76.59    3.70
  -4  -4   0   94.89   27.80
  -5   4   0  476.55   18.60
  -5  -4   0  458.95   50.99
  -6   4   0   71.49    3.50
   7   4   0    0.30    0.70
  -7   4   0    1.30    0.70
   8   4   0    5.20    0.80
   0  -5   0   -0.20    3.20
   0  -5   0    2.00    4.60
  -1  -5   0   47.40   15.60
   1  -5   0   61.09   14.10
  -1   5   0   62.79    7.40
   1  -5   0   53.79    9.90
  -1  -5   0   57.59   15.60
  -2  -5   0  536.55   50.79
  -2   5   0  435.66   26.90
  -2  -5   0  462.45   43.40
   2  -5   0  451.75   29.80
   3  -5   0   39.40   10.30
  -3   5   0   22.10    7.60
  -3  -5   0   17.60   10.40
  -3  -5   0   52.89   17.80
  -4   5   0   18.10   10.60
  -4  -5   0   67.09   32.20
  -4   5   0   39.00   13.40
  -4  -5   0   50.89   19.00
  -5   5   0  156.78    6.70
   5   5   0  150.88    6.50
  -5  -5   0  143.29   33.90
   6   5   0   10.20    1.30
  -6   5   0   13.30    1.70
  -7   5   0   12.40    1.30
   7   5   0   13.80    1.20
   0  -6   0   57.19   15.30
   0  -6   0   82.29   21.80
   1  -6   0  325.47   26.50
  -1  -6   0  309.47   35.00
  -1  -6   0  395.46   43.00
   1  -6   0  345.67   31.40
  -2   6   0   38.70    7.70
  -2  -6   0   38.40   15.70
   2  -6   0   53.39   12.40
  -2  -6   0   49.30   16.40
   3   6   0    2.80    1.60
  -3   6   0    0.30    0.70
  -3  -6   0   -9.90   15.70
   3   6   0    0.10    0.60
  -3  -6   0    2.20    8.80
  -4  -6   0   15.10   17.90
  -4   6   0   41.50    2.50
   4   6   0   39.50    3.50
  -5   6   0   38.50    2.40
   5   6   0   38.20    2.20
   6   6   0   22.50    1.60
  -6   6   0   21.00    1.80
  -7   6   0    1.70    0.60
   0   7   0   -0.20    0.80
   0  -7   0   -4.00    7.10
   0   7   0   -0.40    1.40
   0  -7   0   -5.20    8.70
   1   7   0    6.80    0.90
   1  -7   0   14.90    8.30
   1  -7   0    7.40    6.90
   1   7   0    7.30    1.80
  -1   7   0    9.90    2.20
  -1   7   0    9.90    1.20
  -1  -7   0   10.50   10.20
   1   7   0    5.90    1.10
  -1  -7   0   27.30   10.70
   2   7   0  226.68   10.40
  -2  -7   0  223.38   39.80
   2   7   0  233.58    9.40
  -2   7   0  236.68    9.50
   2  -7   0  240.28   26.40
  -2   7   0  232.08    9.50
   2   7   0  242.78    9.70
  -2  -7   0  223.58   34.10
  -3  -7   0   92.69   25.00
   3   7   0  113.19    5.20
   3   7   0  112.39    4.80
   3   7   0  114.29    6.20
  -3   7   0  108.79    5.20
  -3   7   0  111.89    5.00
   4   7   0  110.39    6.40
   4   7   0  119.79    5.20
  -4   7   0  127.99    5.50
  -4  -7   0  126.39   36.40
  -5   7   0   58.39    4.00
   5   7   0   57.69    2.80
  -6   7   0    1.10    0.80
   6   7   0    2.30    0.60
  -7   7   0   58.89    2.60
   0   8   0  100.99    4.70
   0   8   0  104.49    4.40
   0   8   0  103.19    6.20
   0  -8   0   69.69   22.10
   0   8   0   93.79    4.50
  -1   8   0   56.49    5.20
   1   8   0   58.69    2.90
  -1   8   0   59.79    3.10
   1  -8   0   96.19   22.30
  -1  -8   0   55.59   20.50
  -1   8   0   56.99    3.00
  -1   8   0   62.09    3.00
   1   8   0   56.99    4.80
   1   8   0   54.79    3.20
  -2   8   0    6.40    1.10
  -2  -8   0    3.10   14.00
   2   8   0    4.40    0.90
   2   8   0    5.50    2.40
   2   8   0    5.50    1.50
  -2   8   0    6.10    2.40
  -2   8   0    6.50    1.30
   3   8   0   60.29    4.70
  -3  -8   0   44.30   23.20
   3   8   0   58.59    2.90
  -3   8   0   60.19    3.20
   4   8   0    9.30    1.10
  -4   8   0    8.30    1.20
   5   8   0    6.80    0.80
  -5   8   0    6.10    1.10
  -6   8   0   21.10    1.60
   6   8   0   20.80    1.10
   0   9   0    0.50    2.10
   0   9   0   -0.60    0.70
  -1  -9   0   -1.80   21.50
  -1   9   0   50.29    2.80
  -1   9   0   40.50    5.00
   1   9   0   50.59    2.60
   1   9   0   50.19    4.90
  -1   9   0   51.09    2.80
   2   9   0    1.40    0.70
  -2   9   0    0.70    0.80
  -2   9   0    1.20    1.10
   2   9   0    0.30    2.10
   3   9   0   70.79    3.60
  -3   9   0   76.09    4.00
   4   9   0    6.50    1.70
   4   9   0    5.60    0.80
  -4   9   0    5.40    1.00
   5   9   0    0.60    0.50
  -5   9   0    0.90    0.70
  -6   9   0   40.80    2.10
   0  10   0   97.69    6.30
  -1  10   0    0.80    1.00
  -1  10   0    0.30    0.80
   1  10   0   -0.40    0.70
   2  10   0    3.40    0.80
  -2  10   0    3.40    1.00
   2  10   0    3.20    2.10
  -2  10   0    5.20    1.20
   3  10   0   32.40    1.70
  -3  10   0   34.00    2.10
   3  10   0   27.40    3.30
  -4  10   0   11.00    1.40
   4  10   0   12.10    1.00
  -5  10   0    7.60    1.00
   0  11   0    0.30    0.80
  -1  11   0    8.10    1.10
  -2  11   0    7.20    1.10
   2  11   0    7.40    0.80
  -3  11   0    2.90    0.90
   3  11   0    3.70    0.60
  -4  11   0    0.60    0.70
   0   0  -1    0.00    0.10
  -1   0  -1  226.78   13.20
  -1   0   1  242.78   12.00
  -2   0  -1   15.00    4.70
  -2   0   1   24.40    6.10
  -2   0   1   24.50    3.80
  -2   0  -1   22.70    3.20
  -3   0   1 1018.80   53.29
  -3   0  -1 1132.19   47.10
  -3   0  -1 1080.59   52.69
  -4   0   1  226.08   20.60
  -4   0  -1  242.68   19.90
  -5   0   1    2.00    7.10
  -5   0  -1    0.90    8.40
  -6   0   1   -2.40   10.60
  -6   0  -1   -7.10    9.40
   0  -1  -1  284.27   16.10
   0   1   1  303.67   16.60
   0   1  -1  364.46   15.30
   0   1   1  346.97   18.60
  -1   1   1   68.89    5.80
   1  -1   1   59.09    4.40
  -2   1   1 1679.23   70.09
  -2   1   1 1503.05   67.49
  -2  -1  -1 1623.94   76.89
   2  -1  -1 1796.82   69.19
  -2  -1   1 1717.43   78.59
  -2   1  -1 1814.72   67.19
  -3   1   1  510.45   27.50
  -3  -1  -1  464.95   33.30
  -3   1  -1  520.35   24.30
  -3  -1   1  503.05   35.10
  -4  -1  -1    7.90    5.90
  -4  -1  -1    7.30    6.10
  -4   1   1   -2.80    8.80
  -4   1  -1   -1.90    5.40
  -4  -1   1   11.50    8.30
  -5  -1  -1   20.40    7.70
  -5   1   1   -3.00    8.30
  -5  -1  -1    6.40   10.20
  -5   1  -1   -3.70    7.80
  -5  -1   1   21.20   11.70
  -6   1   1   -4.60    8.40
  -6  -1  -1    9.80   14.60
  -6   1  -1    7.20    9.20
  -6  -1   1    1.70   20.20
   0   2   1  124.29   13.70
   0  -2  -1  126.99   11.50
   0  -2  -1  139.09   13.00
   0   2  -1  160.98    9.60
  -1  -2  -1  137.99   16.10
   1  -2   1  146.39   10.40
  -1  -2  -1  113.89   13.20
  -1   2   1  126.59   12.50
  -1  -2   1  115.59   14.40
   1  -2  -1  138.59   10.40
  -2   2   1  650.83   34.30
  -2  -2  -1  536.35   37.80
   2  -2  -1  694.73   30.50
  -2  -2   1  628.74   40.60
  -3   2   1  575.44   33.00
  -3  -2  -1  531.15   40.10
  -3  -2  -1  597.34   44.00
  -3  -2   1  609.44   43.40
  -4  -2  -1   50.19   14.00
  -4  -2  -1   39.60   12.60
  -4  -2   1   34.40   12.10
  -5   2   1   -1.80    8.00
  -5  -2  -1    3.10    9.70
  -5   2   1   13.30    1.40
  -5   2  -1   13.00    1.20
  -5  -2   1   47.40   21.70
  -5  -2   1    3.90   11.40
  -6   2   1    5.50   12.30
  -6  -2  -1  -12.20   11.20
  -6   2  -1   -2.90   10.80
  -6  -2   1   -0.80    8.50
   0   3  -1 2003.90   75.49
   0  -3  -1 1544.15   79.89
   0  -3  -1 1887.81   86.39
   0  -3   1 1838.02   82.89
   1  -3   1  733.63   39.10
   1  -3   1  755.72   36.60
  -1  -3  -1  788.02   49.60
  -1   3   1  770.42   33.30
  -1  -3  -1  660.93   46.30
  -1   3  -1  786.92   36.00
  -1  -3   1  734.53   48.60
   1  -3  -1  727.83   34.30
   1  -3  -1  745.33   38.90
   2  -3   1 2611.24  105.59
  -2  -3  -1 2653.23  128.99
  -2  -3   1 2750.32  125.69
   2  -3  -1 2523.35  107.79
  -3  -3  -1   37.00   13.40
  -3  -3  -1   44.00   14.20
  -3  -3   1   35.20   12.70
   3  -3  -1   48.80    6.10
  -4  -3  -1  265.37   33.40
  -4  -3  -1  235.88   30.30
  -4  -3   1  293.07   33.90
  -5  -3   1  291.17   56.89
  -6   3   1  174.28    7.30
  -6   3  -1  171.98    7.30
  -7   3   1    8.60    1.10
   8   3  -1    9.50    0.90
   8   3   1   10.50    0.90
   0   4  -1    2.30    2.80
   0  -4  -1    2.10    2.60
   0  -4   1    6.70    5.60
   0  -4   1    0.10    3.20
   0  -4  -1    2.00    3.70
   1  -4   1 1051.29   56.99
  -1   4   1 1150.68   46.80
  -1  -4  -1 1173.98   69.49
   1  -4   1 1033.10   53.09
  -1  -4  -1  892.31   59.29
   1  -4  -1 1056.39   51.09
  -1  -4   1 1124.79   71.49
  -1  -4   1 1157.98   64.79
  -1   4  -1 1160.08   49.99
   1  -4  -1 1153.18   57.29
   2  -4   1 1571.04   72.09
  -2  -4  -1 1542.35   89.09
  -2  -4  -1 1733.53   97.39
  -2  -4   1 1656.03   91.89
   2  -4  -1 1628.04   74.29
  -2   4  -1 1711.33   75.69
  -2   4  -1 1696.73   75.49
  -3  -4  -1  247.58   31.20
  -3  -4  -1  287.47   34.50
   3  -4  -1  284.37   19.40
  -3  -4   1  286.47   36.10
  -3  -4   1  285.57   33.90
  -4   4   1  274.57   10.90
  -4  -4  -1  249.18   34.40
  -4  -4  -1  267.77   34.90
  -4  -4   1  265.97   37.90
  -4  -4   1  261.37   34.70
  -4   4  -1  266.97   10.80
  -5  -4  -1  279.77   39.50
  -5   4   1  262.07   10.90
  -5   4  -1  270.47   10.80
  -5  -4   1  259.17   39.20
  -6   4   1   25.60    1.90
  -6   4  -1   26.90    1.90
   7   4  -1   23.30    1.60
  -7   4  -1   21.80    1.50
   7   4   1   21.40    1.50
   8   4  -1   22.80    1.20
   0  -5   1  448.46   35.40
   0  -5  -1  425.26   34.10
   0  -5  -1  512.55   39.70
   0  -5   1  496.15   41.80
   1  -5   1   74.19   11.80
  -1  -5  -1   85.09   15.50
  -1  -5  -1   97.09   23.20
   1  -5   1  107.39   14.40
   1  -5  -1   94.39   13.50
  -1  -5   1  105.59   25.10
  -1  -5   1   63.79   15.20
  -1   5  -1   92.79    9.60
   1  -5  -1   86.59   11.50
  -2  -5  -1  233.28   30.30
   2  -5   1  252.67   23.30
  -2  -5  -1  253.57   33.60
  -2   5   1  303.47   19.60
  -2  -5   1  273.07   36.20
  -2  -5   1  272.17   32.70
   2  -5  -1  258.27   21.60
  -3  -5  -1  154.98   33.60
  -3  -5  -1  146.29   25.60
  -3   5   1   97.59   12.40
  -3  -5   1   75.89   22.90
  -3   5  -1   86.29   12.90
  -3  -5   1  132.99   23.00
   3  -5  -1  129.39   13.20
  -4  -5  -1  214.08   34.20
   4   5  -1  179.98    8.50
  -4   5   1  211.68    8.50
  -4  -5  -1  252.67   41.30
  -4   5  -1  216.88    8.50
  -4  -5   1  238.08   35.70
   4   5   1  193.18    8.30
  -5  -5  -1  169.08   44.20
  -5   5   1  196.68    8.10
  -5   5  -1  192.08    8.10
  -5  -5   1  213.98   48.40
   5   5   1  187.28    7.90
  -6   5   1   48.30    2.90
   6   5   1   38.90    2.30
  -6   5  -1   46.20    2.70
   7   5  -1   14.40    1.30
  -7   5   1   15.60    1.30
  -7   5  -1   14.70    1.30
   7   5   1   14.60    1.20
   0  -6  -1  159.88   22.40
   0  -6  -1  134.09   19.30
   0  -6   1  141.79   20.80
   0  -6   1  124.29   21.80
   1  -6   1   95.99   15.10
   1  -6   1   92.49   18.10
  -1  -6  -1   66.09   17.30
  -1  -6  -1   85.69   21.50
   1  -6  -1   92.09   15.10
   1  -6  -1   75.39   12.00
  -1  -6   1  118.39   21.60
  -1  -6   1   54.59   16.60
  -2  -6  -1   22.30   10.90
  -2  -6  -1   12.80    9.70
  -2   6  -1   27.00    7.30
   2  -6  -1   21.40    6.90
  -2  -6   1   29.80   15.40
  -2  -6   1   10.10    7.30
   3   6  -1   99.19    5.40
  -3   6   1   97.89    4.80
  -3   6   1  104.89    4.80
  -3  -6  -1  106.59   24.40
  -3  -6  -1   86.89   32.20
   3   6  -1  121.09    5.70
   3   6   1  111.79    5.10
  -3  -6   1  104.69   31.40
  -3  -6   1  134.99   34.50
  -3   6  -1  101.29    4.80
  -3   6  -1  109.39    4.70
   3   6   1  104.59    4.50
   3   6   1   92.69    5.60
   4   6  -1   27.00    1.90
  -4   6   1   27.30    2.10
   4   6  -1   27.40    2.90
  -4  -6  -1   23.30   18.40
  -4  -6   1   33.60   18.40
   4   6   1   33.80    1.90
  -4   6  -1   29.30    2.10
   5   6  -1  103.29    4.60
  -5   6   1  105.19    4.80
  -5   6  -1  102.99    4.80
   5   6   1   99.99    4.50
  -6   6   1    5.50    1.00
   6   6  -1    5.50    0.90
  -6   6  -1    5.10    1.00
   6   6   1    5.30    0.80
  -7   6   1   77.29    3.40
   7   6  -1   75.79    3.20
  -7   6  -1   72.89    3.40
   7   6   1   78.69    3.10
   0  -7   1  193.68   27.80
   0  -7  -1  208.08   30.70
   0  -7  -1  190.88   25.30
   0   7  -1  193.38    8.30
   0   7  -1  198.88    9.20
   0   7   1  205.28    9.50
   0   7   1  218.58    8.50
   0  -7   1  197.28   29.70
  -1   7   1  288.47   12.40
  -1  -7  -1  267.17   35.60
   1   7  -1  297.27   12.10
  -1   7   1  279.97   11.10
   1   7  -1  289.77   11.30
   1  -7   1  213.68   25.80
  -1  -7  -1  275.97   35.30
   1  -7   1  302.17   31.50
   1   7  -1  271.47   11.00
  -1   7  -1  275.37   11.10
  -1  -7   1  277.87   35.80
   1  -7  -1  293.17   31.70
  -1   7  -1  264.57   11.20
   1   7   1  276.67   11.30
   1   7   1  275.47   12.20
  -1   7  -1  288.57   12.20
  -1  -7   1  310.17   40.50
   2  -7   1   40.10   11.60
  -2  -7  -1   45.00   20.10
  -2   7   1   47.40    2.50
   2   7  -1   43.30    4.00
  -2   7   1   46.50    2.60
  -2  -7  -1   45.00   19.70
   2   7  -1   46.10    2.40
   2   7  -1   47.50    2.80
  -2   7  -1   42.80    2.60
  -2   7  -1   46.00    2.60
  -2  -7   1   69.69   24.70
   2   7   1   42.80    2.70
   2  -7  -1   43.70   11.90
  -2  -7   1   34.30   17.50
   3   7  -1  229.18    9.40
  -3   7   1  236.08    9.30
   3   7  -1  217.98    9.00
  -3   7   1  219.38    9.30
  -3  -7  -1  251.17   39.20
   3   7  -1  224.78   10.20
  -3  -7   1  217.58   42.30
   3   7   1  209.28    9.00
   3   7   1  218.78   10.30
  -3   7  -1  233.28    9.30
  -3   7  -1  226.78    9.30
  -4   7   1   28.70    2.10
   4   7  -1   28.50    1.90
   4   7  -1   22.10    2.80
  -4  -7  -1   12.30   21.80
  -4  -7   1   26.40   22.90
   4   7   1   27.90    1.70
  -4   7  -1   26.30    2.10
   4   7   1   29.20    3.10
   5   7  -1   66.59    3.10
   5   7   1   60.79    3.00
  -6   7   1    5.30    1.00
   6   7   1    5.40    0.70
  -6   7  -1    6.00    1.10
  -7   7   1   25.10    1.40
  -7   7  -1   25.40    1.50
   0  -8   1  656.43   57.59
   0  -8  -1  647.54   54.59
   0   8   1  696.03   26.80
   0   8   1  670.03   26.60
   0   8  -1  711.23   26.80
   0   8  -1  663.23   26.70
   0  -8   1  766.02   70.99
   0   8  -1  702.93   27.80
   0   8  -1  717.53   26.60
   0   8   1  695.13   27.90
   1   8  -1  626.24   24.10
  -1   8   1  601.44   24.20
  -1   8   1  604.14   24.20
  -1   8   1  646.94   25.70
  -1  -8  -1  589.24   55.79
   1   8  -1  669.73   25.40
   1   8  -1  614.24   24.40
   1  -8   1  622.64   54.19
   1   8   1  617.44   24.40
  -1  -8   1  579.64   57.49
  -1   8  -1  643.94   25.60
  -1   8  -1  635.24   24.30
   1   8   1  659.63   25.60
   1   8   1  633.74   24.10
  -1   8  -1  615.64   24.20
  -1   8  -1  621.44   24.30
  -2   8   1    4.50    1.20
   2   8  -1    5.20    2.80
  -2  -8  -1    8.90   14.90
  -2   8   1    3.30    0.90
   2   8  -1    3.30    0.80
  -2   8  -1    4.20    2.20
  -2   8  -1    3.40    1.40
  -2  -8   1   -7.00   13.70
   2   8   1    5.20    3.10
   2   8   1    4.50    0.80
   3   8  -1  140.29    5.90
   3   8  -1  137.79    7.30
  -3  -8  -1  164.28   36.40
   3   8  -1  140.09    6.30
  -3   8   1  142.39    6.20
  -3  -8   1  124.09   35.80
  -3   8  -1  146.29    6.40
  -3   8  -1  140.99    6.20
   3   8   1  139.59    5.90
   3   8   1  139.19    7.40
  -4   8   1   61.89    3.20
   4   8  -1   57.79    2.90
  -4   8  -1   56.59    3.20
   5   8  -1   23.10    1.50
  -5   8   1   24.50    1.80
  -5   8  -1   23.50    1.90
   5   8   1   22.90    1.40
  -6   8   1   13.30    1.30
  -6   8  -1   13.60    1.40
   0   9  -1  114.49    6.70
   0   9  -1   94.49    4.90
   0   9   1  115.69    6.90
   0   9  -1  114.89    5.00
   0   9  -1  105.99    4.70
   0   9   1  109.99    4.80
  -1  -9  -1    5.30   21.30
   1   9  -1   36.70    4.40
  -1   9   1   37.30    2.40
  -1   9   1   33.60    2.30
  -1   9   1   38.10    4.40
   1   9  -1   38.20    2.10
   1   9  -1   36.20    2.60
  -1   9  -1   36.80    2.40
  -1   9  -1   36.60    2.40
  -1  -9   1   17.60   22.70
   1   9   1   39.00    4.10
  -1   9  -1   30.20    3.90
   1   9   1   36.90    2.10
  -2   9   1    3.10    1.10
   2   9  -1    1.60    1.10
   2   9  -1    2.50    0.80
  -2   9   1    2.60    0.90
   2   9  -1    1.10    2.10
  -2   9  -1    3.60    1.00
  -2   9  -1    3.90    1.30
   2   9   1    2.80    2.10
   2   9   1    2.30    0.70
  -3   9   1   38.30    2.70
  -3   9  -1   33.80    2.60
   3   9   1   30.20    1.80
   4   9  -1   13.30    1.10
  -4   9   1   13.20    1.50
   4   9  -1   12.50    2.10
   4   9   1   13.00    1.10
  -4   9  -1   13.50    1.60
  -5   9   1    1.40    0.80
   5   9  -1    1.10    0.50
  -5   9  -1    1.80    0.80
  -6   9   1    7.30    1.00
  -6   9  -1    6.00    0.80
   0  10  -1   48.60    4.40
   0  10   1   38.50    4.20
   0  10   1   39.70    2.50
  -1  10   1    4.70    1.10
  -1  10   1    3.10    0.80
   1  10  -1    5.00    0.90
  -1  10  -1    1.80    2.30
   1  10   1    2.80    3.60
  -1  10  -1    7.00    1.20
  -1  10  -1    3.00    1.00
   1  10   1    5.60    0.90
   2  10  -1    3.70    1.90
  -2  10   1    5.20    1.00
   2  10  -1    5.70    0.90
  -2  10  -1    4.80    1.20
   2  10   1    6.70    0.80
   2  10   1    3.00    2.10
  -2  10  -1    4.70    1.10
  -3  10   1   21.90    1.70
   3  10  -1   20.60    2.70
   3  10  -1   21.20    1.40
   3  10   1   17.60    1.80
  -3  10  -1   19.90    1.80
   4  10  -1   16.90    1.10
  -4  10   1   18.30    1.50
  -4  10  -1   18.50    1.60
  -5  10   1    8.50    1.10
  -5  10  -1   10.30    1.30
   0  11  -1    0.20    0.80
   0  11   1    0.10    0.90
   1  11  -1    3.60    2.10
  -1  11   1    6.70    1.50
   1  11  -1    5.40    0.90
  -1  11  -1    7.10    1.10
   1  11   1    5.60    0.90
   2  11  -1    2.60    0.70
  -2  11   1    1.50    0.90
   2  11  -1    1.10    1.70
   2  11   1    1.90    0.60
  -2  11  -1    1.50    1.00
   3  11  -1    7.00    0.80
  -3  11   1    9.30    1.10
  -3  11  -1    8.90    1.20
  -4  11   1    3.10    0.80
  -4  11  -1    4.30    0.90
   0  12  -1    5.00    0.80
   1  12  -1   15.20    1.10
   0   0   2   26.50    2.70
   0   0  -2   28.00    2.60
   0   0  -2   25.00    2.70
  -1   0  -2 9999.00  381.56
  -2   0   2    5.90    2.30
  -2   0  -2    0.40    4.50
  -2   0   2    2.80    2.80
  -2   0  -2    4.80    2.80
  -3   0   2  157.78   16.00
  -3   0  -2  154.88   14.20
  -4   0   2  240.28   22.30
  -4   0  -2  262.37   20.70
  -5   0   2    0.90    6.80
  -5   0  -2    4.40   10.10
  -6   0   2    2.60   11.40
  -6   0  -2    2.70    9.80
   0   1   2 8803.02  338.47
  -1  -1  -2 2065.99   88.79
  -1  -1  -2 2026.40   88.69
  -1   1   2 2098.19   85.39
  -1   1   2 2242.38   82.29
   1  -1  -2 2086.69   84.49
  -2  -1  -2  194.38   16.70
  -2   1   2  180.98   13.20
  -2  -1  -2  195.18   17.00
  -2   1  -2  201.78   10.90
   2  -1  -2  180.88   12.30
  -2  -1   2  198.98   18.10
  -3  -1  -2   99.49   13.80
  -3  -1  -2  105.29   14.40
  -3   1   2   94.79    9.80
  -3   1  -2  110.99    8.50
  -3  -1   2  111.29   15.10
  -4  -1  -2  142.39   17.60
  -4  -1  -2  156.48   18.60
  -4   1  -2  157.38   10.60
  -4  -1   2  135.09   19.90
  -5  -1  -2   57.69   14.10
  -5  -1   2   65.69   17.10
  -6  -1  -2   -1.60   11.70
  -6   1   2  -13.10   14.80
  -6  -1   2   -2.40   10.80
   0  -2  -2 6132.29  236.08
   0   2   2 5962.90  242.38
   0  -2  -2 5957.90  238.08
  -1   2   2 6244.18  255.77
   1  -2   2 5996.40  251.07
  -1  -2  -2 6389.76  260.27
  -1  -2  -2 6569.44  258.47
   1  -2  -2 6469.85  251.87
   1  -2  -2 7178.98  246.98
  -2  -2  -2  528.75   35.90
  -2  -2  -2  411.46   31.80
  -2   2   2  495.45   29.30
  -2  -2   2  537.25   36.40
   2  -2  -2  502.85   25.80
  -3  -2  -2  149.09   19.20
  -3  -2  -2  162.78   19.90
   3  -2  -2  169.48   12.70
  -3  -2   2  136.29   19.90
  -4  -2  -2   55.19   14.70
  -4  -2  -2   50.99   13.70
  -4  -2   2   79.99   20.40
  -5   2   2  101.39    4.30
  -5  -2  -2   83.39   18.20
  -5  -2   2   64.49   21.20
  -5   2  -2   82.49    4.10
  -6  -2  -2   -0.80    9.70
  -6   2   2    5.70    9.40
  -6  -2   2   10.80   12.20
  -6   2  -2    4.60    8.00
   0  -3  -2  184.88   16.50
   0  -3  -2  194.18   18.40
   0   3  -2  212.68   13.70
  -1   3   2  824.12   39.40
  -1  -3  -2  846.82   51.99
  -1  -3  -2  810.72   48.60
   1  -3   2  861.61   45.30
   1  -3  -2  843.92   38.90
  -1  -3   2  948.81   52.49
  -1   3  -2 1005.30   43.10
   1  -3  -2  878.11   44.30
  -2  -3  -2  292.27   27.50
  -2  -3  -2  316.37   30.10
   2  -3  -2  320.87   20.30
  -2  -3   2  327.37   30.30
  -3  -3  -2  209.98   26.20
  -3  -3  -2  172.78   23.50
  -3  -3   2  205.68   26.50
   3  -3  -2  186.38   14.60
  -4  -3  -2   44.00   14.90
  -4  -3  -2   31.70   12.80
  -4  -3   2   34.60   11.10
  -5   3   2  179.88    7.70
  -5  -3   2  180.18   43.40
  -5  -3   2  144.29   42.40
  -5   3  -2  185.78    7.60
  -6   3   2   85.89    4.10
  -6   3  -2   88.69    4.10
  -7   3   2   31.90    1.90
   8   3  -2   37.00    1.90
   8   3   2   36.50    1.80
   0  -4   2  147.59   17.40
   0  -4  -2  172.38   22.10
   0   4  -2  178.38   14.00
   0  -4   2  165.48   21.20
   1  -4   2  333.07   26.10
  -1  -4  -2  332.57   29.10
   1  -4   2  326.37   23.90
  -1  -4   2  337.37   30.60
   1  -4  -2  320.47   20.30
   1  -4  -2  340.67   24.90
  -1   4  -2  335.67   21.20
  -2  -4  -2  563.64   47.70
   2  -4   2  597.94   31.60
  -2  -4  -2  606.04   46.30
   2  -4  -2  612.84   35.00
  -2  -4   2  620.84   48.00
  -2   4  -2  632.54   35.80
  -3  -4  -2  147.39   23.50
  -3  -4  -2  163.48   24.50
  -3  -4   2  172.68   27.10
   3  -4  -2  147.89   14.30
  -4  -4  -2   33.40   14.50
  -4  -4  -2   28.70   14.30
  -4  -4   2   19.20   12.70
  -4  -4   2   21.50   13.40
  -5  -4   2  233.58   39.40
  -6   4   2  107.79    5.00
  -6   4  -2  113.89    5.00
   7   4  -2    8.10    1.10
  -7   4   2    5.40    1.20
  -7   4  -2    7.50    1.00
   7   4   2    6.50    0.90
   8   4  -2    0.60    0.40
   0  -5   2   20.20    9.40
   0  -5   2   25.70   10.40
   0  -5  -2   25.10    8.90
   0  -5  -2   20.00    8.20
  -1  -5  -2  911.61   62.19
   1  -5   2  903.51   54.09
  -1  -5  -2  834.02   56.59
  -1   5  -2  874.51   42.80
  -1  -5   2  873.41   67.19
   1  -5  -2  827.02   44.20
  -1  -5   2  857.71   58.99
   1  -5  -2  845.12   51.09
  -2   5   2  739.23   34.90
   2  -5   2  750.22   42.00
  -2  -5  -2  732.63   56.89
  -2  -5  -2  824.02   62.29
  -2  -5   2  760.32   66.49
   2  -5  -2  821.12   45.50
  -2  -5   2  879.31   63.09
  -3  -5  -2   21.10   10.50
  -3   5   2   12.50    7.30
  -3  -5  -2   16.20   13.50
   3  -5  -2   25.50    6.60
  -3  -5   2   26.80   14.10
  -3  -5   2   33.70   16.50
  -4   5   2   84.79    4.10
  -4  -5  -2   60.39   20.00
  -4  -5  -2   71.19   26.40
   4   5  -2   79.19    4.50
  -4  -5   2   97.29   26.30
  -4   5  -2   88.69    4.00
  -4  -5   2   65.79   28.30
  -5   5   2  200.18    8.20
   5   5   2  187.68    7.90
  -5  -5   2  167.58   47.50
  -5   5  -2  189.08    8.10
  -6   5   2   14.40    1.60
   6   5   2   14.60    1.30
  -6   5  -2   14.30    1.60
  -7   5   2    5.50    0.80
   7   5  -2    6.50    1.00
  -7   5  -2    5.70    0.90
   7   5   2    5.50    0.70
   0  -6  -2  173.28   21.30
   0  -6  -2  178.88   23.80
   0  -6   2  153.58   22.30
   0  -6   2  152.08   25.00
  -1  -6  -2  331.97   34.80
   1  -6   2  302.37   30.40
  -1  -6  -2  361.36   39.20
   1  -6   2  311.87   27.50
  -1  -6   2  315.87   36.30
   1  -6  -2  362.16   31.70
   1  -6  -2  330.07   24.70
  -1   6  -2  346.97   23.10
  -1  -6   2  361.16   43.10
  -2  -6  -2  202.68   30.10
   2  -6   2  179.78   19.00
  -2  -6  -2  186.98   27.60
  -2   6  -2  175.78   16.00
  -2  -6   2  156.58   39.60
  -2  -6   2  157.28   27.80
   2  -6  -2  176.58   19.40
  -3   6   2   19.00    1.70
  -3  -6  -2   29.00   14.80
   3   6  -2   18.70    1.50
  -3  -6  -2   14.80   15.40
   3   6  -2   19.50    1.80
   3   6  -2   16.20    2.10
  -3   6  -2   11.50    8.10
  -3  -6   2   44.50   45.20
   3   6   2   17.50    1.30
  -3   6  -2   19.60    1.60
  -3   6  -2   17.50    1.90
  -3  -6   2   15.40   14.30
   3   6   2   17.40    2.40
   4   6  -2   70.89    3.70
  -4   6   2   77.39    3.70
   4   6  -2   75.89    3.60
  -4  -6  -2   72.09   26.30
   4   6  -2   65.49    4.60
  -4   6  -2   74.49    3.70
  -4  -6   2   90.09   29.70
   4   6   2   70.19    3.40
  -5   6   2   11.90    1.40
   5   6  -2    7.50    1.10
  -5   6  -2   11.40    1.40
   5   6   2    8.60    1.00
  -6   6   2   15.00    1.50
   6   6  -2   15.00    1.40
  -6   6  -2   14.60    1.60
   6   6   2   15.40    1.20
  -7   6   2   11.30    1.10
   7   6  -2   11.40    1.00
   0   7  -2  316.27   12.40
   0   7   2  312.27   12.60
   0  -7  -2  291.87   30.80
   0  -7   2  303.97   35.70
   0  -7   2  318.37   38.20
   0  -7  -2  353.36   36.90
   0   7  -2  322.77   13.30
   0   7   2  310.07   13.70
   0   7  -2  307.77   12.50
  -1   7   2   62.89    3.10
   1   7  -2   68.79    3.50
   1   7  -2   65.69    3.10
   1  -7   2   44.30   12.80
  -1  -7  -2   48.80   12.80
  -1  -7  -2   93.49   24.50
   1  -7   2   62.29   14.90
  -1   7   2   67.19    4.90
  -1   7  -2   65.39    4.50
  -1   7  -2   66.89    3.30
  -1  -7   2   55.99   20.60
   1   7   2   69.69    3.50
  -1   7  -2   67.69    3.20
  -1  -7   2   55.39   19.30
   1  -7  -2  109.79   17.70
   1   7   2   68.69    4.90
  -2  -7  -2   27.20   20.50
   2   7  -2   18.50    2.30
  -2   7   2   22.10    1.70
   2   7  -2   25.90    2.10
  -2   7   2   20.80    1.90
   2   7  -2   21.80    1.60
   2   7   2   23.70    1.40
  -2  -7   2   21.40   17.90
   2   7   2   26.10    3.10
  -2   7  -2   22.80    1.80
  -2   7  -2   21.40    1.80
  -2  -7   2   17.90   18.10
   2  -7  -2    8.00    9.20
   3   7  -2   89.59    4.10
   3   7  -2   96.19    4.40
  -3  -7  -2   82.89   24.90
  -3   7   2   91.99    4.30
   3   7  -2   87.29    5.30
  -3   7  -2   87.69    4.40
  -3   7  -2   93.49    4.30
  -3  -7   2   57.09   26.20
   3   7   2   90.09    4.00
   3   7   2   85.39    5.50
   4   7  -2   12.30    2.20
   4   7  -2   12.90    1.40
  -4   7   2   11.60    1.50
   4   7   2   10.50    1.20
  -4   7  -2   13.00    1.70
  -4  -7   2   12.80   17.60
   4   7   2   13.20    2.30
   5   7  -2    5.20    1.00
  -5   7   2    6.70    1.20
   5   7   2    5.60    0.80
  -5   7  -2    3.70    1.10
  -6   7   2    1.80    0.80
   6   7  -2    2.30    0.70
  -6   7  -2    1.50    0.80
   6   7   2    2.80    0.50
   7   7  -2   27.70    1.60
  -7   7   2   31.40    1.60
  -7   7  -2   28.20    2.10
   0   8  -2    8.40    1.00
   0   8   2   10.20    2.70
   0   8   2    9.40    1.10
   0   8  -2    4.60    2.00
   0  -8  -2   -0.80   11.10
   0   8  -2    5.80    1.20
   0   8  -2    6.90    1.10
   1  -8   2   70.29   23.00
  -1   8   2   45.80    2.60
   1   8  -2   54.39    4.40
  -1   8   2   45.00    4.90
   1   8  -2   51.39    3.00
  -1  -8  -2   47.10   21.10
  -1   8   2   49.99    2.70
  -1   8  -2   48.00    4.80
  -1  -8   2   25.50   16.30
   1   8   2   48.20    2.50
  -1   8  -2   46.80    2.80
  -1   8  -2   48.70    2.70
   1   8   2   48.30    4.70
  -1   8  -2   49.50    2.80
  -2   8   2   22.50    2.00
  -2  -8  -2   15.50   16.60
  -2   8   2   21.50    1.80
   2   8   2   18.60    1.40
  -2   8  -2   26.00    3.20
  -2  -8   2   30.70   23.20
  -3   8   2   34.40    2.30
   3   8  -2   37.40    2.60
   3   8  -2   37.70    2.20
  -3  -8  -2   12.20   22.20
   3   8  -2   38.60    3.90
  -3   8  -2   35.80    2.70
   3   8   2   31.40    3.90
  -3  -8   2   30.10   24.50
  -3   8  -2   38.80    2.50
   3   8   2   32.30    1.90
   4   8  -2  140.39    5.80
  -4   8   2  141.89    6.10
  -4   8  -2  137.59    6.10
   4   8   2  131.19    5.60
  -5   8   2    6.40    1.10
   5   8  -2    5.70    0.80
  -5   8  -2    5.40    1.10
   5   8   2    7.20    0.70
   6   8  -2    3.20    0.50
  -6   8   2    3.90    0.90
  -6   8  -2    3.00    0.90
   0   9  -2   17.80    2.90
   0   9  -2   20.70    2.00
   0   9   2   22.10    1.70
   0   9   2   20.70    3.40
   0   9  -2   25.10    1.80
   0   9  -2   20.10    2.00
   1   9  -2    6.60    1.00
  -1  -9  -2   21.20   19.40
  -1   9   2    2.40    2.70
  -1   9   2    6.90    1.20
   1   9  -2    6.30    2.40
  -1   9   2    7.80    1.10
   1   9  -2    3.00    1.20
  -1   9  -2    7.10    1.30
   1   9   2    3.30    2.20
  -1   9  -2    3.40    2.60
  -1  -9   2   -1.20   24.20
   1   9   2    8.30    1.00
  -1   9  -2    7.20    1.20
   2   9  -2   60.69    3.40
   2   9  -2   64.29    5.00
  -2   9   2   58.79    3.20
  -2   9   2   64.69    3.40
   2   9  -2   64.49    3.00
  -2   9  -2   62.39    5.00
  -2   9  -2   65.59    3.40
  -2   9  -2   62.79    3.40
   2   9   2   58.59    2.90
   2   9   2   65.89    5.10
  -3   9   2   11.50    1.90
   3   9  -2   14.90    1.50
   3   9   2   14.10    1.20
   3   9   2   12.60    2.70
   4   9  -2    2.80    1.60
   4   9  -2    1.60    0.60
  -4   9   2    1.70    0.90
  -4   9  -2    1.60    0.90
   5   9  -2    4.80    0.60
  -5   9   2    4.60    0.90
  -5   9  -2    4.00    1.00
  -6   9   2   20.80    1.30
  -6   9  -2   22.70    1.50
   0  10   2   40.40    2.30
   1  10  -2    2.60    0.80
  -1  10   2    3.20    1.00
  -1  10   2    1.90    0.80
   1  10   2    2.70    0.80
  -1  10  -2    3.00    1.10
   1  10   2    1.60    2.20
  -1  10  -2    1.00    2.20
  -1  10  -2    3.90    1.10
   2  10  -2    5.00    0.90
  -2  10   2    3.60    0.90
   2  10  -2    2.90    1.90
   2  10   2    2.80    0.70
   2  10   2    0.30    1.80
  -2  10  -2    3.30    1.00
  -2  10  -2    4.70    1.20
  -3  10   2   11.90    1.40
   3  10  -2   13.10    1.20
   3  10  -2    9.60    2.10
  -3  10  -2   14.00    1.60
   3  10   2   11.90    1.00
  -4  10   2    4.40    0.90
   4  10  -2    5.90    0.70
  -4  10  -2    5.60    1.10
  -5  10   2   26.20    1.90
   0  11   2    1.20    0.80
   0  11  -2    2.20    0.90
   0  11  -2   -1.50    1.80
   1  11  -2    6.10    2.10
   1  11  -2   10.90    1.10
   1  11   2   10.80    1.20
  -1  11  -2   10.30    1.30
   2  11  -2    1.10    0.60
   2  11  -2   -0.80    1.70
  -2  11   2    0.20    0.80
  -2  11  -2    0.00    1.00
  -3  11   2   43.30    2.40
   3  11  -2   33.30    1.70
  -3  11  -2   33.30    2.20
  -4  11   2    1.50    0.70
  -4  11  -2    2.10    0.80
   0  12  -2    0.10    0.70
   1  12  -2    2.60    0.60
   0   0   3    0.40    0.80
   0   0  -3    0.90    1.00
   0   0  -3   -0.40    1.60
  -1   0  -3  106.19   10.90
  -1   0   3   80.89    7.40
   1   0   3   87.19    7.20
  -1   0  -3   88.69    5.60
   1   0  -3   85.49    7.30
  -1   0  -3   89.39    8.10
  -3   0   3 3044.50  130.19
  -3   0  -3 2910.21  127.49
  -4   0  -3   16.30   10.40
  -4   0  -3    0.70    3.80
  -4   0   3    3.40    5.40
  -5   0  -3   -2.80    7.70
  -6   0  -3   -3.40    7.50
   0  -1  -3  369.76   16.70
   0   1   3  353.06   21.00
   0  -1  -3  375.06   19.70
   0  -1   3  377.76   18.40
   0  -1  -3  401.46   20.60
   0   1  -3  436.36   20.90
  -1  -1  -3 2573.14  107.99
  -1  -1  -3 2685.23  106.79
  -1   1   3 2823.92  108.79
  -1  -1   3 2675.43  105.19
   1  -1  -3 2529.65  104.29
  -1   1  -3 2499.45  107.89
   1   1   3 2433.76  109.39
  -2  -1  -3  865.11   42.90
  -2  -1  -3  754.92   43.30
   2  -1  -3  815.32   39.10
  -2   1  -3  924.21   36.90
  -3  -1  -3   96.89   13.40
  -3   1   3   90.49   10.70
  -3  -1  -3   83.69   11.40
  -3  -1   3   96.59   15.10
  -3   1  -3  110.79    8.70
  -5  -1  -3    8.40    9.60
  -5  -1   3   33.30   11.60
  -6  -1  -3    1.20    7.80
  -6   1   3   -0.10   11.10
  -6   1  -3   12.50   13.40
  -6  -1   3   -4.50   12.00
   0   2  -3 3536.65  134.09
   0   2   3 3129.49  142.19
   0  -2  -3 3477.25  136.89
   0  -2  -3 3346.37  138.29
  -1  -2  -3  805.22   43.60
   1  -2   3  745.93   38.80
  -1  -2  -3  790.12   43.50
  -1   2   3  804.62   45.00
   1  -2  -3  897.41   34.90
   1  -2  -3  834.22   39.40
  -2  -2  -3   38.30    9.80
  -2  -2  -3   36.70    9.50
  -2  -2   3   41.30   10.90
  -3  -2  -3   48.70   12.60
  -3  -2  -3   40.60   10.30
   3  -2  -3   42.30    6.40
  -3  -2   3   47.20   14.00
  -5  -2  -3   78.69   19.20
  -5  -2   3   94.99   25.30
  -6  -2  -3   -2.10   16.60
  -6   2   3   -9.30   10.60
  -6   2  -3   -4.20    8.00
  -6  -2   3    8.30   15.60
   8   2   3   26.20    1.40
   0   3  -3    4.00    3.10
   0  -3  -3    5.00    4.00
   0  -3  -3    1.60    3.50
   1  -3   3  989.20   53.89
  -1  -3  -3  995.30   56.79
  -1  -3  -3 1107.99   59.69
   1  -3  -3 1072.49   52.69
  -1   3  -3 1265.17   53.19
   1  -3  -3 1073.79   47.10
  -2  -3  -3  412.46   34.30
  -2  -3  -3  468.75   36.60
  -2  -3   3  526.55   40.10
   2  -3  -3  494.15   28.20
  -3  -3  -3  104.59   18.10
  -3  -3  -3  114.39   23.10
   3  -3  -3  110.19   11.80
  -3  -3   3  107.29   19.80
  -5  -3  -3  190.18   27.90
  -5  -3   3  203.38   35.20
  -6   3   3   18.70    1.70
  -6   3  -3   18.20    1.60
  -7   3   3   43.90    2.30
   8   3  -3    0.70    0.50
   0  -4  -3   64.29   15.90
   0  -4   3   24.60   10.60
   0  -4   3   28.20    9.70
   0   4  -3   39.60    6.80
   0  -4  -3   40.40   10.80
   1  -4   3   15.90    6.20
  -1  -4  -3    6.50    5.60
   1  -4   3   15.80    6.30
  -1  -4  -3    8.10    6.20
   1  -4  -3   16.90    5.20
  -1   4  -3   13.20    5.50
  -1  -4   3   12.10    6.60
   1  -4  -3   14.00    5.40
  -2   4   3  958.70   41.60
   2  -4   3  877.71   43.20
  -2  -4  -3 1017.70   63.69
  -2  -4  -3  833.42   58.09
  -2  -4   3  914.61   62.89
   2  -4  -3  977.60   49.10
  -2   4  -3  913.91   49.00
  -3  -4  -3  456.55   41.60
  -3  -4  -3  451.25   42.10
   3  -4  -3  427.86   28.10
  -3  -4   3  416.56   42.90
  -5  -4  -3  378.26   44.20
  -5   4   3  395.26   15.50
  -5  -4   3  317.07   47.50
  -5   4  -3  395.46   15.30
  -6   4   3  161.88    6.80
  -6   4  -3  151.88    6.70
   7   4  -3   17.60    1.50
   7   4   3   15.00    1.20
   8   4  -3    1.70    0.50
   0  -5  -3  127.49   17.30
   0  -5  -3   99.89   14.70
   0  -5   3   94.39   16.40
   0  -5   3   56.59   16.30
  -1  -5  -3  210.98   25.90
   1  -5   3  193.58   21.00
  -1  -5  -3  195.08   24.20
   1  -5   3  201.68   22.50
  -1  -5   3  218.38   30.90
  -1  -5   3  219.68   26.50
   1  -5  -3  210.78   21.20
  -1   5  -3  207.68   16.80
   2  -5   3  290.87   21.70
  -2  -5  -3  318.97   34.20
  -2  -5  -3  309.47   34.00
   2  -5  -3  306.27   24.80
  -2  -5   3  308.07   36.20
  -3  -5  -3   62.59   18.90
  -3  -5  -3   87.49   22.70
  -3   5  -3   35.00   10.10
  -3  -5   3   46.60   17.60
  -3  -5   3   54.99   20.50
  -4  -5  -3  167.68   28.90
   4   5  -3  159.78    7.10
   4   5  -3  172.98    7.60
  -4   5   3  168.68    7.20
  -4  -5   3  159.78   40.00
  -4   5  -3  174.68    7.10
  -4  -5   3  120.49   28.40
  -5  -5  -3   11.50   18.50
  -5  -5  -3    2.30   16.60
  -5  -5   3  -11.30   15.50
  -6   5   3   20.70    1.70
   6   5  -3   18.60    1.70
  -6   5  -3   16.80    1.70
   6   5   3   16.40    1.30
   7   5  -3   -0.10    0.80
  -7   5   3    0.10    0.60
  -7   5  -3   -0.30    0.70
   0  -6   3    7.70    6.70
   0  -6   3    3.80    6.00
   0  -6  -3   -5.10    3.60
   0  -6  -3   -1.40    6.50
   1  -6   3   40.30   11.10
  -1  -6  -3   32.90   12.10
  -1  -6  -3   30.70   10.70
  -1  -6   3   24.70    9.70
   1  -6  -3   39.20   12.50
  -1   6  -3   37.80    7.60
   1  -6  -3   34.10    8.40
   2  -6   3  216.78   21.40
  -2  -6  -3  253.87   33.00
  -2  -6  -3  208.68   30.10
   2  -6  -3  237.48   23.60
  -2   6  -3  234.88   20.20
  -2  -6   3  235.48   33.60
  -2   6  -3  253.57    9.80
   3   6  -3   28.20    1.90
   3   6  -3   30.10    3.20
  -3  -6  -3   24.90   34.80
   3   6  -3   29.90    2.10
  -3   6   3   27.70    2.10
  -3   6  -3   28.60    2.20
  -3   6  -3   30.20    2.10
  -3  -6   3   38.10   26.30
   3   6   3   31.00    3.40
   3   6   3   30.10    1.70
   3  -6  -3   37.20    9.70
   4   6  -3    8.20    1.30
   4   6  -3   10.60    1.90
  -4  -6  -3   13.50   10.30
  -4   6   3    9.50    1.40
   4   6  -3    8.90    1.30
  -4  -6  -3  -11.80   10.90
  -4  -6   3    1.70   15.10
  -4   6  -3    9.90   11.60
   4   6   3    8.20    1.10
  -4   6  -3    6.60    1.10
   5   6  -3   31.80    2.20
  -5   6   3   35.80    2.30
  -5   6  -3   36.10    2.40
   5   6   3   34.50    1.90
  -6   6   3   20.40    1.70
   6   6  -3   21.30    1.70
  -6   6  -3   21.00    1.80
   6   6   3   24.90    1.80
  -7   6   3   13.40    1.20
   7   6  -3   13.70    1.10
  -7   6  -3   12.50    1.20
   0   7  -3  381.26   15.10
   0   7  -3  385.26   15.80
   0  -7   3  451.85   46.50
   0   7  -3  371.56   14.90
   0  -7  -3  379.56   34.50
   0  -7   3  329.67   38.30
   0  -7  -3  410.06   40.20
   0   7   3  389.76   16.50
  -1   7   3   92.89    4.10
  -1   7   3   78.19    4.00
   1  -7   3   83.69   20.20
   1   7  -3   99.79    4.90
  -1  -7  -3   77.49   20.50
  -1  -7  -3   84.89   21.30
   1  -7   3   68.49   18.00
   1   7  -3   97.89    5.90
  -1  -7   3  114.69   30.40
  -1  -7   3   93.59   29.50
  -1   7  -3   83.49    4.00
  -1   7  -3   88.09    5.10
   1  -7  -3   58.99   14.20
  -1   7  -3   83.89    4.10
  -1   7  -3  108.39    4.50
  -2   7   3   34.50    2.20
  -2  -7  -3   47.10   20.70
  -2  -7  -3   43.40   21.10
  -2   7   3   35.10    2.40
   2   7  -3   37.50    3.30
   2   7  -3   35.40    2.10
   2   7  -3   37.10    2.40
  -2   7  -3   41.20    2.30
   2   7   3   34.30    1.90
   2  -7  -3   62.59   15.80
  -2  -7   3   40.60   18.40
  -2  -7   3   35.60   18.20
  -2   7  -3   40.50   11.20
  -2   7  -3   37.20    2.30
   2   7   3   35.10    4.00
  -3   7   3   55.39    3.10
   3   7  -3   55.69    4.00
  -3  -7  -3   21.80   18.10
   3   7  -3   57.39    2.90
   3   7  -3   60.79    3.20
   3   7   3   59.99    4.60
  -3   7  -3   57.59    3.30
  -3   7  -3   57.09    3.20
   3   7   3   55.79    2.70
  -3  -7   3   54.49   19.00
  -4   7   3   75.09    3.70
   4   7  -3   72.29    3.50
   4   7  -3   72.89    4.60
   4   7  -3   72.59    3.70
  -4   7  -3   72.19    3.70
   4   7   3   68.19    3.20
   5   7  -3   11.50    1.20
  -5   7   3   10.00    1.20
   5   7   3    9.30    0.90
  -5   7  -3   10.90    1.40
  -6   7   3    2.50    0.90
   6   7  -3    2.30    0.70
  -6   7  -3    2.20    0.90
   7   7  -3   16.30    0.90
  -7   7   3   17.80    1.10
   0   8   3  675.03   26.00
   0   8   3  707.43   27.60
   0  -8  -3  706.93   52.49
   0   8  -3  677.13   26.00
   0   8  -3  689.93   26.20
   0   8  -3  635.44   26.20
   0   8  -3  713.63   27.20
   0  -8   3  523.05   65.39
   1   8  -3  518.25   20.90
   1   8  -3  517.45   20.10
  -1  -8  -3  497.95   48.90
   1   8  -3  522.25   19.80
  -1   8   3  514.65   21.40
  -1   8   3  495.95   19.80
  -1   8   3  492.55   19.80
   1  -8   3  412.26   53.49
  -1   8  -3  546.05   21.10
   1   8   3  500.15   19.70
  -1   8  -3  516.35   19.90
   1   8   3  510.75   21.30
  -1   8  -3  524.65   20.00
  -1  -8   3  500.45   52.89
  -1   8  -3  507.45   20.00
  -2  -8  -3   94.69   25.40
   2   8  -3  102.39    4.50
   2   8  -3  107.79    4.80
   2   8  -3   91.49    6.10
   2   8   3   91.89    4.30
  -2   8  -3  102.19    4.90
  -2  -8   3   64.19   27.00
  -2   8  -3   94.59    4.50
  -2   8  -3  120.69    8.20
  -2   8  -3  100.49    4.60
   3   8  -3   83.89    5.20
  -3   8   3   80.39    3.90
   3   8  -3   77.69    4.00
   3   8  -3   86.69    3.80
  -3   8  -3   80.19    4.00
   3   8   3   73.99    3.50
   3   8   3   70.79    5.30
  -3   8  -3   79.59    4.20
   4   8  -3   31.40    2.10
  -4   8   3   27.40    2.00
   4   8  -3   23.50    3.20
  -4   8  -3   27.90    2.10
   4   8   3   24.10    1.50
   5   8  -3   12.00    1.20
  -5   8   3   10.90    1.40
  -5   8  -3   12.80    1.60
   6   8  -3   15.10    1.00
  -6   8   3   15.60    1.40
  -6   8  -3   15.30    1.50
   0   9  -3   20.20    1.90
   0   9  -3   18.80    2.20
   0   9   3   19.30    1.70
   0   9  -3   15.10    2.90
   0   9   3   24.20    3.70
   0   9  -3   20.70    1.70
  -1   9   3   29.60    2.00
   1   9  -3   32.20    3.50
   1   9  -3   30.00    2.40
   1   9  -3   30.50    2.00
  -1   9   3   29.80    2.20
   1   9   3   26.80    3.60
  -1   9  -3   35.10    2.30
  -1   9  -3   40.10    4.60
  -1   9  -3   37.00    2.60
  -1   9  -3   35.60    2.30
   1   9   3   29.10    1.90
  -2   9   3   12.80    1.50
   2   9  -3   10.30    1.50
   2   9  -3   14.00    1.40
   2   9  -3   12.30    2.30
  -2   9  -3   16.10    2.60
  -2   9  -3   15.50    1.90
   2   9   3   12.00    2.90
  -2   9  -3   15.20    1.60
   2   9   3   12.20    1.20
   3   9  -3   27.50    1.80
   3   9  -3   21.00    2.80
  -3   9   3   28.30    2.00
  -3   9  -3   25.90    2.30
   3   9   3   26.40    1.50
   4   9  -3   13.10    1.20
  -4   9   3   12.50    1.50
   4   9  -3   13.60    2.20
  -4   9  -3   13.40    1.60
  -5   9   3   16.50    1.50
   5   9  -3   16.80    1.10
  -5   9  -3   18.00    1.70
  -6   9   3    1.90    0.60
  -6   9  -3    1.70    0.80
   0  10   3   24.30    1.70
   0  10  -3   17.60    2.20
   0  10  -3   26.40    2.00
   0  10  -3   26.80    2.00
  -1  10   3   23.40    1.70
   1  10  -3   26.10    2.10
  -1  10   3   24.30    1.90
   1  10  -3   26.20    3.20
   1  10  -3   26.40    1.80
  -1  10  -3   24.10    2.20
  -1  10  -3   28.80    2.10
   1  10   3   24.00    1.60
  -1  10  -3   21.90    3.00
   2  10  -3   19.80    2.70
   2  10  -3   27.70    1.70
  -2  10   3   24.00    1.70
  -2  10  -3   24.40    2.20
  -2  10  -3   26.00    2.10
   2  10   3   22.30    1.50
   3  10  -3    2.90    1.70
   3  10  -3    2.20    0.70
  -3  10   3    3.20    0.80
  -3  10  -3    2.50    1.10
  -4  10   3   13.00    1.30
   4  10  -3   18.60    2.20
   4  10  -3   14.80    1.00
  -4  10  -3   14.70    1.70
  -5  10   3   17.60    1.30
  -5  10  -3   17.00    1.60
   0  11  -3    8.90    2.30
   0  11  -3   13.70    1.40
   1  11  -3    7.20    2.10
   1  11  -3    8.70    1.00
  -1  11  -3    5.60    1.40
  -1  11  -3   10.50    1.30
  -2  11   3   -1.80    0.80
   2  11  -3    0.30    0.60
  -2  11  -3    0.40    1.10
   3  11  -3    2.20    0.70
   3  11  -3    1.80    1.50
  -3  11   3    2.10    0.70
  -3  11  -3    2.90    1.10
  -4  11   3    2.80    1.00
  -4  11  -3    2.60    0.90
   0  12  -3   88.39    3.70
   1  12  -3   18.70    1.30
  -1   0  -4  118.29   12.90
   1   0  -4  124.69    9.90
  -1   0  -4  126.89    7.80
  -1   0  -4  127.09    9.90
  -1   0   4  124.99   10.10
   1   0   4  124.99    9.50
  -4   0  -4   33.60    8.70
  -4   0   4   41.00   11.30
  -5   0  -4    3.60    8.80
  -6   0  -4    2.40    9.90
  -6   0   4   -2.50    8.90
   0   1  -4   96.09    9.40
   0  -1  -4   96.09    7.20
   0  -1  -4  104.39    9.00
   0  -1  -4   92.19    8.30
   0  -1   4   85.29    7.20
  -1  -1  -4  472.65   24.60
  -1   1   4  450.35   25.40
  -1  -1   4  467.35   26.90
   1  -1  -4  461.45   24.40
   1   1   4  429.16   27.50
  -2  -1  -4  329.67   25.80
  -2  -1  -4  309.87   20.20
   2  -1  -4  323.27   20.10
  -2   1  -4  363.46   18.20
  -3   1   4  609.74   34.60
  -3  -1  -4  582.04   37.20
  -3  -1  -4  570.44   31.80
  -3   1  -4  623.64   29.60
  -3  -1   4  622.24   43.10
  -5  -1   4  103.49   24.00
  -6  -1  -4   -2.60   12.50
  -6   1  -4    1.10    9.30
  -6  -1   4   -0.50    8.80
   0   2  -4 1593.14   69.59
   0  -2  -4 1613.34   71.29
   0  -2  -4 1730.23   73.89
  -1  -2  -4 2753.72  115.99
   1  -2   4 2691.03  105.49
  -1   2   4 2580.94  103.79
  -1  -2  -4 2793.92  115.59
  -1   2  -4 2647.14  113.79
   1  -2  -4 2661.43  111.29
  -3  -2  -4  254.37   25.30
  -3  -2  -4  292.47   24.20
   3  -2  -4  292.67   20.50
  -3  -2   4  306.37   31.10
  -5  -2  -4   80.89   17.90
  -5  -2   4   80.29   20.70
  -6   2   4   -2.20   15.50
  -6  -2  -4   -1.50   13.20
   0  -3  -4  351.66   26.30
   0  -3  -4  389.56   25.40
   0   3  -4  397.86   22.70
   1  -3   4  751.72   46.00
  -1  -3  -4  826.12   48.70
  -1  -3  -4  846.22   49.40
   1  -3  -4  921.61   39.50
  -1   3  -4  929.11   44.80
   1  -3  -4  896.81   45.30
  -2  -3  -4  567.74   42.10
  -2  -3  -4  653.63   44.10
  -2  -3   4  632.24   47.40
   2  -3  -4  739.03   41.90
  -4  -3  -4  117.59   23.40
  -4  -3   4   89.69   22.90
  -6   3   4  128.59    5.60
  -6   3  -4  123.69    5.50
  -7   3   4   24.30    1.60
   8   3  -4    5.00    0.70
   0   4  -4 1154.28   53.99
   0  -4  -4 1165.48   62.29
   0  -4  -4 1087.09   58.09
   1  -4   4 1181.38   65.89
  -1  -4  -4 1161.78   66.29
  -1  -4  -4 1272.27   69.49
  -1  -4   4 1248.78   72.59
  -1   4  -4 1125.29   57.59
   1  -4  -4 1246.48   62.39
   1  -4  -4 1294.27   55.39
  -2  -4  -4 1583.84   87.49
  -2  -4  -4 1505.35   85.79
  -2  -4   4 1672.13   93.39
   2  -4  -4 1626.54   75.69
  -2   4  -4 1542.75   75.39
  -3  -4  -4   22.70    8.60
  -3  -4  -4   17.20    9.60
  -3  -4  -4    4.30    6.10
  -3   4   4    7.80    3.70
  -3   4  -4    1.90    6.10
  -3  -4   4   10.30   11.50
   3  -4  -4   19.90    6.00
  -4  -4  -4   14.20    8.40
  -4  -4  -4   29.00   14.00
  -4   4   4   21.00    2.60
  -4  -4   4   -5.70    9.30
  -4   4  -4   14.80    1.40
  -5  -4  -4  255.87   37.60
  -5   4   4  282.17   11.70
  -5  -4   4  266.37   41.50
  -5   4  -4  298.17   11.60
  -6   4   4   44.50    2.60
  -6   4  -4   41.50    2.50
   6   4   4   43.70    2.30
  -7   4   4   19.10    1.50
   7   4  -4   18.90    1.60
   8   4  -4   26.80    1.40
   0   5  -4    3.40    4.00
   0  -5  -4    2.70    4.30
   0  -5  -4   -2.20    2.20
   0  -5   4   -2.70    4.50
   0  -5   4   -2.50    2.20
  -1  -5  -4  112.09   18.00
   1  -5   4   85.39   14.10
   1  -5   4   92.09   16.10
  -1  -5  -4  115.19   17.40
   1  -5  -4   91.29   13.50
  -1   5  -4   91.09   11.30
  -1  -5   4   87.39   20.40
   1  -5  -4   99.59   11.00
  -2  -5  -4    9.40    6.40
   2  -5   4   24.90    6.30
  -2  -5  -4   10.70    9.20
   2  -5   4   19.40    6.10
  -2  -5   4   18.10    9.40
  -2   5  -4   11.20    6.30
   2  -5  -4   24.40    7.70
  -3   5   4  106.09    4.90
   3   5  -4  104.89    4.60
  -3  -5  -4  140.09   24.50
  -3  -5  -4  129.99   22.70
  -3  -5   4   86.89   20.20
   3  -5  -4  110.09   14.00
  -3   5  -4   98.39    4.70
  -3   5  -4  106.19    4.70
  -4  -5  -4  138.59   31.30
   4   5  -4  116.39    5.30
   4   5  -4  115.19    5.80
  -4  -5  -4  184.58   39.30
  -4   5   4  113.19    5.50
   4   5  -4  124.39    5.30
  -4  -5   4  108.99   28.50
  -4   5  -4  121.89    5.40
   4   5   4  124.79    5.20
  -4  -5   4  117.79   40.80
   5   5  -4  332.97   13.50
  -5   5   4  350.56   13.70
  -5  -5  -4  360.46   45.90
   5   5   4  317.27   13.20
  -5  -5   4  280.77   48.80
  -5   5  -4  354.26   13.60
  -6   5   4   29.70    2.10
   6   5  -4   30.80    2.00
  -6   5  -4   29.10    2.00
   6   5   4   30.60    1.70
  -7   5   4    7.90    0.90
   7   5  -4    8.90    1.00
  -7   5  -4    6.50    1.10
   0  -6   4   53.09   17.70
   0  -6  -4   47.50   12.50
   0  -6  -4   34.40   10.70
   0  -6   4   68.49   19.60
   1  -6   4   92.99   16.20
  -1  -6  -4  100.89   18.20
   1  -6   4  125.09   20.60
  -1  -6  -4  108.99   19.80
  -1   6  -4   99.19   13.40
   1  -6  -4  101.79   15.70
   1  -6  -4  100.79   12.20
  -1  -6   4   53.59   17.20
  -1  -6   4   58.19   15.50
  -2  -6  -4   97.99   25.30
   2   6  -4   79.79    3.80
   2   6  -4   78.79    3.60
   2   6  -4   78.89    4.30
   2  -6   4   80.09   14.80
  -2  -6  -4  114.69   27.80
  -2   6   4   84.99    4.40
   2  -6  -4   84.39   14.10
  -2   6  -4   81.89    3.80
  -2  -6   4   63.69   18.60
  -2  -6   4   38.10   21.30
  -2   6  -4   80.99   11.90
  -2   6  -4   68.69    3.60
   3   6  -4   17.20    1.70
   3   6  -4   20.20    2.20
  -3  -6  -4    2.00   15.00
  -3  -6  -4   20.30   13.40
   3   6  -4   15.20    1.50
  -3   6   4   17.30    1.70
  -3  -6   4   10.50   14.50
  -3   6  -4   13.80    1.50
  -3  -6   4   30.90   16.40
   3  -6  -4   25.20    9.30
   3   6   4   14.50    2.30
  -3   6  -4   15.80    1.60
   4   6  -4  161.08    6.80
   4   6  -4  161.98    7.30
  -4   6   4  172.78    7.30
  -4  -6  -4  218.48   42.70
  -4  -6   4  163.08   39.50
  -4   6  -4  131.79    7.80
   4   6   4  155.18    6.70
  -5   6   4   36.50    2.40
   5   6  -4   33.40    2.30
   5   6   4   31.40    1.90
  -5   6  -4   37.30    2.40
   6   6  -4    0.20    0.80
  -6   6   4    0.60    0.80
  -6   6  -4    1.20    0.80
   7   6  -4    9.10    0.90
  -7   6   4    8.60    1.00
  -7   6  -4    5.50    0.90
   0  -7   4   88.99   21.40
   0  -7   4   91.29   21.00
   0  -7  -4   89.59   21.70
   0  -7  -4  101.29   17.60
   0   7  -4  111.09    4.90
   0   7  -4  109.59    4.80
  -1   7   4   82.19    3.90
  -1   7   4   85.59    3.90
   1  -7   4  105.19   26.00
  -1  -7  -4  109.99   31.90
  -1  -7  -4   75.89   22.60
   1   7  -4   87.69    4.90
   1   7  -4   88.89    4.10
  -1   7   4   91.69    5.80
   1  -7   4   80.79   18.40
   1   7  -4   83.49    3.80
  -1   7  -4   98.99    5.00
  -1   7  -4   85.09    3.90
  -1  -7   4   87.59   25.40
   1   7   4   84.79    5.70
  -1  -7   4   82.09   24.00
  -1   7  -4   86.69    4.00
   1  -7  -4   87.59   20.90
  -2  -7  -4   21.40   16.90
   2   7  -4   12.50    2.10
  -2   7   4   10.90    1.40
  -2  -7  -4   -7.60    8.50
   2   7  -4   12.80    1.50
  -2   7   4    8.10    1.30
   2   7  -4    8.90    1.10
  -2  -7   4   22.30   17.00
  -2   7  -4   12.90    1.30
  -2   7  -4   18.20    7.20
  -2   7  -4    8.10    1.20
  -2   7  -4   14.40    1.50
   2  -7  -4   13.80   10.30
   2   7   4    5.10    2.00
  -2   7  -4    7.80    2.00
  -2  -7   4    4.30    9.80
  -3  -7  -4    6.00   13.60
  -3   7   4    1.10    0.90
   3   7  -4    0.90    1.00
   3   7  -4    2.30    0.90
   3   7  -4    1.30    1.60
  -3   7  -4    3.20    1.40
  -3  -7   4   -8.60   13.90
   3   7   4    0.70    1.80
  -3   7  -4    2.40    1.00
  -3   7  -4  -10.10    6.50
  -4   7   4  113.89    5.20
   4   7  -4  113.29    5.00
   4   7  -4  107.29    5.10
   4   7  -4  109.69    5.80
  -4   7  -4  112.89    5.20
  -5   7   4   23.70    1.90
   5   7  -4   22.20    1.70
  -5   7  -4   23.60    2.00
  -6   7   4    0.80    0.70
   6   7  -4    0.20    0.70
  -6   7  -4    1.00    1.40
  -7   7   4   25.70    1.40
   7   7  -4   25.70    1.20
   0   8  -4   21.20    2.70
   0  -8  -4   28.80   20.40
   0   8   4   20.30    1.60
   0   8  -4   22.10    2.00
   0  -8   4   16.70   16.70
   0   8  -4   21.10    2.20
   0   8  -4   22.90    1.70
   0   8   4   19.90    3.30
   1   8  -4   26.90    1.80
   1   8  -4   34.20    3.80
  -1   8   4   25.60    1.80
   1   8  -4   24.30    2.20
  -1   8   4   24.20    2.00
  -1  -8  -4   24.70   16.70
  -1   8  -4   33.70    3.60
  -1   8  -4   26.80    1.90
  -1   8  -4   26.20    2.00
  -1  -8   4   41.00   16.10
   1   8   4   27.30    3.70
   1   8   4   25.20    1.70
  -1   8  -4   29.60    2.40
   2   8  -4   56.99    2.90
   2   8  -4   52.99    4.40
  -2  -8  -4   72.79   24.10
   2   8  -4   54.39    3.20
  -2   8   4   50.69    2.80
  -2   8  -4   55.99    3.10
  -2  -8   4   59.39   22.50
  -2   8  -4   55.99    3.00
   2   8   4   48.60    4.80
  -2   8  -4   52.89    2.80
   2   8   4   50.79    2.70
   3   8  -4   21.30    2.70
   3   8  -4   27.90    2.20
   3   8  -4   27.10    1.90
  -3   8   4   25.60    2.00
  -3   8  -4   28.60    2.40
  -3   8  -4   23.90    2.20
   4   8  -4   69.49    4.40
   5   8  -4    1.20    0.70
  -5   8   4    0.30    0.70
  -5   8  -4    0.00    0.80
   6   8  -4    5.20    0.60
  -6   8   4    5.70    0.90
  -6   8  -4    5.40    1.00
   0   9  -4   71.19    4.10
   0   9  -4   75.89    3.80
   0   9  -4   75.19    5.50
   0   9   4   66.89    3.40
   0   9  -4   75.49    3.60
   1   9  -4    2.40    1.20
  -1   9   4    2.20    1.00
   1   9  -4    4.20    0.90
   1   9  -4    1.60    2.00
  -1   9   4    3.20    0.80
  -1   9  -4    4.80    1.10
  -1   9  -4    4.30    1.10
  -1   9  -4    5.50    2.30
   1   9   4    2.50    0.70
  -1   9  -4    4.10    1.30
   1   9   4    2.60    2.40
   2   9  -4   17.90    2.00
   2   9  -4   22.20    2.80
  -2   9   4   20.00    1.70
   2   9  -4   23.30    1.70
  -2   9  -4   22.50    2.00
  -2   9  -4   18.70    2.10
  -2   9  -4   23.90    3.00
   3   9  -4    2.10    1.70
  -3   9   4    3.50    0.90
   3   9  -4    2.70    0.80
   3   9  -4    2.90    1.10
  -3   9  -4    2.20    1.00
  -3   9  -4    3.60    1.30
   4   9  -4   15.20    2.20
  -4   9   4   14.60    1.50
   4   9  -4   15.80    1.30
  -4   9  -4   15.40    1.80
  -5   9   4    4.90    0.90
   5   9  -4    5.10    0.70
  -5   9  -4    4.60    1.10
  -6   9   4   13.80    1.00
  -6   9  -4   12.30    1.20
   0  10   4   41.20    2.30
   0  10  -4   48.20    2.50
   0  10  -4   36.00    2.90
   0  10  -4   46.80    4.30
   0  10  -4   48.00    2.70
   1  10  -4    7.30    1.20
   1  10  -4    6.80    1.00
   1  10  -4    7.70    2.30
  -1  10  -4    6.90    2.30
  -1  10  -4    6.10    1.40
  -1  10  -4    8.60    1.20
   2  10  -4    8.70    2.10
   2  10  -4   10.00    1.10
   2  10  -4    6.50    1.20
  -2  10   4    7.20    1.00
  -2  10  -4   12.70    1.60
  -2  10  -4   10.10    1.30
  -3  10   4   32.00    1.90
   3  10  -4   31.10    1.80
   3  10  -4   30.20    3.20
  -3  10  -4   30.30    2.30
   4  10  -4    2.30    1.30
   4  10  -4    2.30    0.60
  -4  10   4    1.50    0.70
  -4  10  -4    2.00    1.00
   5  10  -4    1.20    0.50
  -5  10   4    0.70    0.60
  -5  10  -4    0.70    0.80
   0  11  -4   15.90    1.50
   0  11  -4   11.30    2.40
   1  11  -4    1.80    0.80
   1  11  -4    0.20    1.60
  -1  11  -4   -0.70    1.30
  -1  11  -4    3.50    1.00
   2  11  -4   14.50    2.30
   2  11  -4   16.60    1.30
  -2  11  -4   18.30    2.00
  -3  11   4   12.90    1.20
   3  11  -4   15.80    1.10
   3  11  -4   13.60    1.90
  -3  11  -4   16.00    1.70
  -4  11  -4    1.50    0.90
   0  12  -4    1.40    0.70
   1  12  -4   11.80    1.20
   2  12  -4   11.10    0.90
   0   0  -5    5.20    3.70
   0   0  -5    5.10    2.60
   0   0   5    7.00    2.70
   1   0  -5 2574.54  104.69
   1   0   5 2562.44  103.89
  -1   0  -5 2511.35  103.09
  -1   0  -5 2539.65  100.69
  -4   0   5  192.08   22.00
  -4   0  -5  206.78   17.60
  -5   0  -5   -2.00    5.40
  -6   0  -5   -0.30    8.60
  -6   0   5   12.90   12.40
   0  -1  -5  117.59   10.00
   0   1  -5  113.39   10.10
   0  -1  -5  121.29    9.80
   0  -1   5  117.19    9.30
   0  -1  -5  110.69    8.80
   0   1   5  116.79   11.20
  -1  -1  -5  766.12   37.10
  -1  -1  -5  856.71   40.30
   1  -1   5  782.12   34.20
   1  -1  -5  805.42   38.50
   1   1   5  718.13   41.50
  -4   1   5   12.50    7.60
  -4  -1  -5    1.80    8.80
  -4  -1  -5   11.80    6.20
  -4   1  -5    1.60    5.50
  -4  -1   5   30.90   12.40
  -5  -1   5  102.89   25.40
  -6  -1   5    8.80    9.30
  -6   1  -5    2.10   11.40
   0  -2  -5    8.80    4.10
   0  -2   5    8.70    3.10
   0  -2  -5    6.20    2.90
   0   2  -5    7.60    3.70
   1  -2   5  208.08   12.60
  -1  -2  -5  231.38   19.30
  -1  -2  -5  229.88   18.00
   1  -2  -5  206.68   16.50
  -1   2  -5  260.87   18.70
  -3  -2  -5   67.19   15.00
  -3  -2  -5   61.89   12.30
   3  -2  -5   59.19    8.80
  -3  -2   5   71.69   19.00
  -4  -2  -5   15.10    7.30
  -4  -2  -5   11.60    7.90
  -4  -2   5   20.50    9.80
  -6   2   5  111.99    5.10
  -7   2   5   27.70    1.90
   0  -3  -5  366.86   26.70
   0   3  -5  385.06   23.30
   0  -3  -5  370.16   24.90
  -1  -3  -5   96.39   14.10
  -1  -3  -5  111.79   13.90
   1  -3   5  106.69    9.00
  -1   3  -5  115.39   13.30
   1  -3  -5  108.39    9.20
  -2  -3  -5  177.68   19.30
  -2  -3  -5  177.18   21.10
   2  -3  -5  179.18   15.90
  -2   3  -5  163.78   17.90
  -5  -3   5  206.38   33.70
  -6   3   5   57.59    3.00
  -6   3  -5   43.50    3.10
  -7   3   5   16.70    1.50
   8   3  -5    4.60    0.70
   0  -4  -5   26.50    8.30
   0   4  -5   38.90    9.80
   0  -4  -5   19.10    6.80
  -1  -4  -5  438.26   34.30
  -1  -4  -5  427.76   33.50
   1  -4   5  401.26   33.60
   1  -4  -5  452.45   31.10
  -2  -4  -5  169.18   22.20
  -2  -4  -5  140.09   19.60
   2  -4  -5  144.09   15.40
  -2   4  -5  110.19   14.80
  -2  -4   5  163.08   25.00
  -3  -4  -5  251.57   29.20
  -3  -4  -5  254.07   28.00
  -3   4  -5  172.78   21.90
  -3   4  -5  174.78   21.60
   3  -4  -5  248.58   21.40
  -4   4  -5  208.38    9.60
  -5  -4  -5   -6.50   12.60
  -5  -4  -5   38.90   17.20
  -5  -4   5  -21.80   14.50
  -6   4   5    6.80    1.10
  -7   4   5    8.20    0.90
   7   4  -5    8.90    1.10
   8   4  -5    4.40    0.60
   0   5  -5  120.09   13.60
   0  -5  -5  103.59   15.90
   0  -5   5  132.59   22.90
   0  -5  -5  110.59   15.20
   0  -5   5  111.09   18.10
  -1  -5  -5   33.20   10.20
   1  -5   5   25.80   10.40
  -1  -5  -5   33.80   11.20
   1  -5   5   31.80   11.10
   1  -5  -5   36.80    6.70
  -1   5  -5   34.00    7.90
   1  -5  -5   28.40    8.10
  -1  -5   5   21.30    9.60
  -2  -5  -5  185.18   25.30
  -2  -5  -5  190.38   25.80
   2  -5   5  198.38   18.30
  -2  -5   5  166.78   27.60
   2  -5  -5  179.78   19.30
  -3  -5  -5   82.79   18.80
  -3   5   5  106.59    5.00
  -3  -5  -5  104.49   23.20
   3   5  -5  118.79    4.80
   3  -5  -5  122.49   15.80
  -3  -5   5   80.39   20.90
  -3   5  -5   99.29    4.80
  -3   5  -5  111.09    4.80
   4   5  -5   31.70    2.10
  -4  -5  -5   34.30   16.40
  -4   5   5   30.60    2.40
   4   5  -5   31.30    2.20
   4   5  -5   28.40    2.70
  -4  -5  -5   16.00   21.10
  -4  -5   5   37.70   19.40
  -4   5  -5   37.10    2.30
  -5   5   5  100.49    4.80
  -5  -5  -5  113.59   29.90
   5   5  -5   93.59    4.60
  -5  -5   5   58.79   29.70
  -5   5  -5  102.59    4.70
   6   5  -5    3.60    0.90
  -6   5   5    4.30    1.00
  -6   5  -5    3.80    0.90
  -7   5   5   55.99    2.70
   7   5  -5   57.29    2.70
   0  -6   5   82.79   21.80
   0  -6  -5   62.99   16.70
   0  -6   5   48.60   12.80
  -1  -6  -5   48.00   15.60
  -1  -6  -5   16.80    8.60
   1  -6   5   23.90   10.10
   1  -6   5   19.00    9.40
   1  -6  -5   16.00    6.00
  -1   6  -5   18.80    7.10
   1  -6  -5   37.60   13.30
  -1  -6   5   17.90    7.90
  -1  -6   5   20.30   12.70
   2   6  -5   42.10    2.50
   2   6  -5   45.80    3.20
  -2  -6  -5   38.90   13.40
  -2   6   5   40.50    2.50
   2   6  -5   42.70    2.30
  -2  -6  -5   54.69   18.30
  -2   6  -5   39.60    2.30
  -2   6  -5   46.00    2.60
  -2  -6   5   32.20   11.40
  -2   6  -5   34.50    9.80
  -2  -6   5   41.00   16.70
   2  -6  -5   64.09   11.40
   3   6  -5   97.59    5.20
   3   6  -5  103.39    4.80
  -3   6   5  103.29    4.90
  -3  -6  -5   87.89   26.30
  -3  -6  -5   94.89   25.60
  -3   6  -5  103.09    4.80
  -3  -6   5   74.29   23.20
  -3  -6   5  134.19   30.40
  -3   6  -5  109.89    4.80
   3  -6  -5  119.69   17.70
  -4  -6  -5  222.98   43.40
  -4   6   5  201.18    8.50
   4   6  -5  202.38    8.30
  -4  -6   5  159.38   39.20
  -4   6  -5  196.28    8.40
  -5   6   5   40.70    2.60
   5   6  -5   40.00    2.50
  -5   6  -5   44.10    2.60
  -6   6   5   22.10    1.70
   6   6  -5   21.20    1.70
  -6   6  -5   23.10    1.80
  -7   6   5   38.50    2.00
   7   6  -5   39.10    1.90
   0   7  -5  333.27   13.20
   0  -7  -5  333.17   39.50
   0  -7   5  317.17   44.00
   0   7  -5  310.07   13.40
   0  -7   5  328.87   39.10
   0  -7  -5  389.76   32.70
   0   7  -5  340.27   13.80
   0   7  -5  319.77   13.00
   0   7   5  348.27   14.80
   1  -7   5  238.78   29.60
  -1   7   5  204.38    9.20
   1  -7   5  223.38   33.60
  -1   7   5  229.18    9.20
  -1  -7  -5  214.08   28.40
   1   7  -5  242.18    9.40
  -1  -7  -5  248.28   35.50
   1   7  -5  197.98    9.50
   1   7  -5  231.58    9.90
   1   7  -5  227.38    9.10
  -1   7  -5  240.88    9.20
  -1   7  -5  238.78   10.00
  -1  -7   5  201.88   32.60
  -1   7  -5  235.38    9.50
   1   7   5  235.68   10.90
   2   7  -5    8.80    1.20
  -2  -7  -5   -5.20    8.10
  -2   7   5    9.20    1.30
   2   7  -5   11.10    1.40
   2   7  -5    8.20    1.70
  -2   7  -5    9.20    1.30
   2  -7  -5    9.10    7.60
  -2   7  -5   11.80    1.50
  -2   7  -5    6.40    1.90
   2   7   5   10.30    2.50
  -2  -7   5   21.40   11.70
  -2   7  -5   10.80    1.30
  -2   7  -5   11.00    6.70
   3   7  -5   24.50    2.00
  -3   7   5   23.00    2.20
  -3  -7  -5   32.20   18.10
  -3   7  -5   28.90    2.30
  -3   7  -5   23.20    2.10
  -3   7  -5   17.50    9.30
   4   7  -5    7.80    1.80
   4   7  -5    7.30    1.10
  -4   7   5    7.70    1.20
   4   7  -5    9.60    1.40
  -4   7  -5    9.60    1.40
   5   7  -5   24.50    1.80
  -5   7   5   24.70    2.00
   5   7  -5   24.60    2.50
  -5   7  -5   24.80    2.10
  -6   7   5    2.50    0.90
  -6   7  -5    2.80    1.00
   7   7  -5    7.30    0.60
  -7   7   5    8.00    0.80
   0   8  -5  119.39    5.80
   0   8  -5  124.49    5.30
   0   8   5  111.69    5.30
   0  -8   5   58.99   24.50
   0   8  -5  134.49    6.60
   0  -8  -5  133.09   21.00
   0   8  -5  130.29    5.50
   1   8  -5  405.26   14.80
  -1   8   5  343.47   14.20
  -1  -8  -5  332.47   38.50
  -1   8   5  341.27   14.20
  -1   8  -5  356.76   14.30
  -1   8  -5  396.56   15.00
  -1  -8   5  310.07   45.00
  -1   8  -5  358.56   14.60
   1   8   5  354.46   16.30
  -1   8  -5  363.96   15.30
  -2  -8  -5  132.49   41.40
  -2   8   5  165.48    7.20
   2   8  -5  180.78    7.40
   2   8  -5  172.58    8.30
   2   8  -5  178.88    7.10
  -2  -8   5  184.88   54.99
  -2   8  -5  167.38    7.10
  -2   8  -5  167.38    7.30
  -2   8  -5  170.38    7.50
  -2   8  -5  163.78    8.50
   3   8  -5    7.90    1.10
   3   8  -5   10.50    2.20
  -3   8   5   11.30    1.30
   3   8  -5    9.10    1.40
  -3   8  -5   10.60    1.50
  -3   8  -5   12.50    1.60
   4   8  -5   22.30    2.50
  -4   8   5   21.20    1.80
   4   8  -5   23.30    1.70
   4   8  -5   19.30    1.90
  -4   8  -5   20.90    2.00
  -5   8   5   54.89    2.90
   5   8  -5   57.19    2.70
   5   8  -5   60.19    3.40
  -5   8  -5   51.99    3.00
  -6   8   5    9.40    1.10
   6   8  -5    7.00    0.80
  -6   8  -5    7.80    1.10
   0   9  -5   36.20    4.10
   0   9  -5   29.30    2.00
   0   9  -5   30.40    2.30
   0   9   5   26.60    2.00
   0   9  -5   28.80    2.80
   1   9  -5   20.50    2.10
   1   9  -5   16.90    2.60
  -1   9   5   18.40    1.50
   1   9  -5   21.00    1.70
  -1   9   5   18.00    1.70
  -1   9  -5   23.10    3.00
  -1   9  -5   19.50    2.40
  -1   9  -5   20.70    1.80
  -1   9  -5   17.80    1.80
   2   9  -5   16.60    1.70
  -2   9   5   18.50    1.60
   2   9  -5   17.60    1.50
   2   9  -5   17.00    2.50
  -2   9  -5   15.70    2.60
  -2   9  -5   21.20    2.20
  -2   9  -5   17.80    1.80
   3   9  -5   55.59    2.80
  -3   9   5   54.19    2.90
   3   9  -5   56.69    4.20
   3   9  -5   54.09    3.10
  -3   9  -5   57.29    3.20
  -3   9  -5   56.89    3.10
   4   9  -5    4.80    1.70
  -4   9   5    4.50    0.90
   4   9  -5    5.40    0.80
  -4   9  -5    5.30    1.20
  -5   9   5   12.50    1.30
   5   9  -5   12.40    1.00
  -5   9  -5   13.60    1.70
  -6   9   5   12.70    0.90
  -6   9  -5    8.80    1.10
   0  10  -5   29.60    2.10
   0  10  -5   20.80    2.50
   0  10  -5   31.80    3.40
   0  10  -5   29.80    2.00
   1  10  -5    2.10    0.90
   1  10  -5    3.20    1.90
   1  10  -5    3.50    0.90
  -1  10  -5    4.10    1.40
  -1  10  -5    2.30    1.00
  -1  10  -5    3.90    2.00
  -1  10  -5    3.50    0.90
   2  10  -5    0.90    0.90
  -2  10   5    3.30    0.80
   2  10  -5    2.20    2.00
   2  10  -5    2.70    0.80
  -2  10  -5    3.30    1.10
  -2  10  -5    2.70    1.30
  -3  10   5    7.90    1.10
   3  10  -5    9.70    2.00
   3  10  -5   12.00    1.10
  -3  10  -5    7.70    1.40
   4  10  -5   20.40    1.30
  -4  10   5   18.60    1.40
   4  10  -5   20.00    2.30
  -4  10  -5   20.20    2.00
  -5  10   5    4.90    0.70
  -5  10  -5    5.00    1.00
   0  11  -5   24.50    1.70
   0  11  -5   20.80    2.70
   1  11  -5   12.30    2.20
   1  11  -5   19.20    1.40
  -1  11  -5   11.80    2.10
  -1  11  -5   17.20    1.70
   2  11  -5    5.90    0.80
   2  11  -5    4.10    1.70
  -2  11  -5    5.50    1.30
   3  11  -5    0.80    1.30
  -3  11   5   -0.30    1.00
   3  11  -5    2.00    0.60
  -3  11  -5    1.40    1.10
  -4  11  -5    1.60    0.90
   0  12  -5   24.10    1.50
   1  12  -5   49.30    2.30
   2  12  -5   15.90    1.00
  -1   0  -6 2058.49   86.49
  -1   0  -6 2289.87   89.59
   1   0  -6 2081.39   90.19
  -4   0  -6   94.69   11.60
  -4   0   6   90.29   18.50
  -5   0  -6   -2.10    5.70
  -6   0   6   36.00    2.60
   0   1  -6  385.26   21.90
   0  -1  -6  412.36   21.80
   0  -1  -6  356.26   21.90
   0  -1  -6  365.96   19.20
  -1  -1  -6  438.56   25.00
  -1  -1  -6  402.26   22.70
   1  -1   6  373.96   20.60
   1  -1  -6  378.46   23.50
  -4  -1  -6  302.17   25.10
  -4   1   6  254.27   24.50
  -4  -1   6  291.47   33.50
  -6   1   6   90.39    4.40
   0  -2  -6  500.35   30.10
   0   2  -6  584.34   29.50
   0  -2  -6  525.25   24.00
   0  -2  -6  473.45   29.80
  -1  -2  -6  807.12   42.40
   1  -2   6  816.92   36.80
  -1  -2  -6  697.63   42.20
   1  -2  -6  794.62   41.80
  -1   2  -6  876.01   45.10
  -2  -2  -6    7.70    4.60
  -2  -2  -6   15.00    6.60
  -2   2  -6    1.40    5.00
   2  -2  -6   24.90    7.40
  -3  -2  -6  142.89   14.50
  -3  -2  -6  135.09   17.40
   3  -2  -6  131.89   14.30
  -3  -2   6  159.38   22.70
  -4  -2   6  107.19   23.90
  -5  -2  -6    7.90    7.70
  -5  -2  -6   27.60   10.80
  -5   2   6    6.00    8.60
  -5   2  -6   -4.60    6.30
  -6   2   6   77.29    3.90
   8   2  -6    6.40    0.80
   0   3  -6  125.59   12.60
   0  -3  -6  140.19   14.80
   0  -3  -6  117.49   13.20
  -1  -3  -6  263.27   22.60
  -1  -3  -6  251.47   22.90
  -1   3  -6  249.28   20.90
   1  -3  -6  249.48   20.80
   1  -3  -6  287.27   18.80
  -2  -3  -6  103.19   14.30
  -2  -3  -6  110.29   17.00
   2  -3  -6  103.29   12.60
  -2   3  -6  121.79   16.20
  -3  -3  -6   22.00    9.20
  -3  -3  -6   32.20    9.60
  -3  -3   6   32.60   14.00
   3  -3  -6   28.00    8.30
  -5   3   6  262.27   11.20
  -5  -3  -6  272.57   31.30
  -5  -3   6  281.77   40.20
  -5   3  -6  279.27   11.00
  -6   3   6   45.00    2.70
  -7   3   6   40.30    2.20
   8   3  -6   37.10    1.80
   0  -4  -6  452.45   33.20
   0  -4  -6  424.26   29.90
   0   4  -6  441.96   28.30
  -1  -4  -6 1401.16   75.49
   1  -4   6 1284.67   77.19
  -1  -4  -6 1520.75   77.79
  -1   4  -6 1502.05   69.69
   1  -4  -6 1417.86   72.79
   1  -4  -6 1536.35   64.99
  -2  -4  -6 1152.68   68.99
  -2  -4  -6 1181.68   67.89
  -2  -4   6 1143.69   76.49
   2  -4  -6 1162.08   61.29
  -3  -4  -6  432.26   40.20
  -3  -4  -6  460.75   38.50
  -3  -4   6  487.95   48.80
   3  -4  -6  458.25   33.50
   4   4  -6  210.68    8.70
   4   4  -6  201.08    8.40
  -4  -4  -6  191.78   30.00
  -4  -4   6  210.38   57.09
  -4   4  -6  218.78    8.50
   4  -4  -6  195.38   21.60
  -4   4  -6  127.19   36.50
  -5   4   6  129.59    5.80
  -5  -4  -6  137.69   29.00
  -5   4  -6  126.39    5.60
  -5   4  -6   64.89   28.90
  -5  -4   6  139.39   35.40
  -6   4  -6  121.29    5.40
   7   4  -6    2.40    0.80
  -7   4   6    3.60    0.70
   8   4  -6    6.90    0.70
   0  -5  -6  137.69   18.60
   0   5  -6  137.99   15.30
   0  -5  -6  155.98   17.70
   1  -5   6   78.99   17.80
  -1  -5  -6  106.89   16.90
  -1  -5  -6   92.59   15.60
   1  -5  -6   78.69   13.10
   1  -5  -6   91.29   10.50
  -1  -5   6   50.49   14.00
  -2  -5  -6  106.89   19.50
  -2  -5  -6  110.99   18.40
   2  -5   6  136.49   15.30
   2  -5  -6  109.89   15.10
  -2  -5   6  108.69   25.20
   3   5  -6   24.90    2.20
  -3  -5  -6   15.60   12.70
  -3  -5  -6    7.20    9.30
   3   5  -6   25.60    1.80
  -3  -5  -6   41.10   14.60
  -3   5  -6   21.30    2.00
  -3   5  -6   11.00    7.70
   3  -5  -6   31.40   11.10
  -3  -5   6   17.80   13.20
   4   5  -6  428.46   17.70
  -4  -5  -6  441.56   51.59
  -4   5   6  437.26   17.70
   4   5  -6  444.66   17.40
  -4  -5  -6  458.85   46.60
   4   5  -6  449.06   17.40
  -4   5  -6  463.25   17.50
  -4  -5   6  384.66   51.89
   5   5  -6  134.39    6.00
  -5   5   6  141.09    6.30
  -5   5  -6  139.19    6.10
   6   5  -6   53.29    2.80
  -6   5   6   49.40    2.80
  -6   5  -6   52.09    2.90
  -7   5   6    0.70    0.60
   7   5  -6    0.30    0.60
   0  -6   6   35.20   14.60
   0  -6   6   33.50   11.20
   0  -6  -6   39.90   12.60
   0  -6  -6   37.40   11.50
   1   6  -6  347.27   15.40
   1   6  -6  377.56   14.80
   1  -6   6  388.26   43.50
  -1  -6  -6  395.86   35.90
   1  -6   6  368.76   36.70
   1   6  -6  376.46   14.90
  -1  -6  -6  378.66   38.30
  -1  -6   6  421.86   44.30
   1  -6  -6  366.26   33.50
   1  -6  -6  434.16   26.90
  -1   6  -6  372.06   28.60
   2   6  -6  159.18    6.60
  -2  -6  -6  177.58   26.20
  -2   6   6  152.38    6.80
  -2  -6  -6  132.69   26.50
   2  -6  -6  151.88   19.70
  -2  -6   6  165.98   27.50
  -2   6  -6  170.98    7.00
  -2   6  -6  147.89   17.80
  -3  -6  -6  -18.50   11.90
  -3  -6  -6   18.10    8.50
  -3   6   6   15.80    1.70
   3   6  -6   11.20    1.30
   3   6  -6   16.70    2.10
   3   6  -6   10.30    1.30
  -3  -6   6   14.70   14.40
  -3   6  -6   12.70    1.50
  -3   6  -6    9.00    1.50
  -3   6  -6   21.70    7.30
   3  -6  -6    4.50    7.40
  -4  -6  -6   57.49   22.60
  -4   6   6   56.69    3.30
   4   6  -6   56.39    3.70
   4   6  -6   57.09    3.10
   4   6  -6   59.99    3.10
  -4   6  -6   56.89    3.20
  -4  -6   6   32.10   21.70
  -5   6   6    2.40    0.90
   5   6  -6    2.30    0.90
   5   6  -6    1.10    1.30
  -5   6  -6    3.80    1.10
  -6   6   6   13.10    1.40
   6   6  -6   13.60    1.40
  -6   6  -6   12.50    1.60
   7   6  -6   14.70    1.10
  -7   6   6   14.90    1.50
   0  -7   6   42.50   16.20
   0   7  -6   20.10    1.50
   0   7  -6   19.90    1.80
   0  -7  -6   25.00   10.50
   0  -7  -6   26.30    9.50
   0   7  -6   21.60    2.20
   0  -7   6    7.30   10.50
   0   7  -6   18.60    2.10
   1   7  -6    4.90    0.90
  -1  -7  -6   19.80   11.90
   1  -7   6  -19.90   12.50
  -1  -7  -6    4.70    7.30
   1   7  -6    4.40    1.60
   1   7  -6    7.10    1.20
  -1   7  -6    5.60    1.30
  -1   7  -6    5.70    1.10
   1  -7  -6   13.50    9.30
  -1   7  -6    6.00    0.90
  -1  -7   6    7.40   12.70
  -1   7  -6    5.20    1.60
  -2   7   6   19.30    1.80
   2   7  -6   27.10    2.80
  -2  -7  -6   28.00   15.70
   2   7  -6   23.30    2.00
   2   7  -6   21.40    1.70
  -2   7  -6   16.30    8.30
  -2   7  -6   22.30    2.10
  -2   7  -6   27.00    2.80
  -2   7  -6   19.60    1.80
  -2  -7   6   19.30   16.20
  -2   7  -6   22.90    1.90
   3   7  -6  167.08    7.20
   3   7  -6  164.88    7.80
  -3  -7  -6  202.78   47.70
   3   7  -6  175.78    7.10
  -3   7   6  166.18    7.20
  -3   7  -6  168.38    7.30
  -3  -7   6  147.79   49.50
  -3   7  -6  170.48    7.30
  -3   7  -6  150.28   19.90
  -4   7   6   49.90    2.90
   4   7  -6   43.10    3.50
   4   7  -6   45.30    2.60
   4   7  -6   48.60    2.80
  -4   7  -6   48.20    2.90
  -5   7   6   37.60    2.40
   5   7  -6   37.30    2.20
   5   7  -6   39.20    3.00
  -5   7  -6   34.50    2.40
   6   7  -6    1.60    0.70
  -6   7   6    1.20    0.70
  -6   7  -6    2.50    1.00
   7   7  -6   23.90    1.10
  -7   7   6   22.30    1.50
   0   8  -6   78.89    4.50
   0  -8   6   69.39   26.40
   0   8  -6   87.89    4.50
   1   8  -6   78.19    4.80
  -1  -8  -6   91.59   22.00
   1   8  -6   73.59    3.40
   1   8  -6   77.29    3.70
  -1   8   6   68.49    3.30
   1   8  -6   56.09    4.10
  -1  -8   6   49.30   22.00
  -1   8  -6   75.69    4.10
  -1   8  -6   68.19    3.40
   2   8  -6   31.70    3.50
   2   8  -6   30.60    2.10
  -2  -8  -6   18.00   12.00
   2   8  -6   28.10    2.30
  -2   8   6   28.40    2.00
  -2   8  -6   25.70    2.00
  -2  -8   6    1.50   18.20
  -2   8  -6   32.60    2.40
  -2   8  -6   32.00    3.80
  -2   8  -6   30.30    2.60
  -3   8   6   27.70    2.00
   3   8  -6   25.70    1.90
   3   8  -6   26.60    2.20
   3   8  -6   20.10    2.60
  -3   8  -6   28.40    2.40
  -3   8  -6   28.00    2.30
   4   8  -6   -0.30    0.70
   4   8  -6    2.30    1.00
   4   8  -6    1.10    1.50
  -4   8   6    0.60    0.80
  -4   8  -6    0.80    1.00
  -5   8   6   16.50    1.50
   5   8  -6   18.30    1.90
   5   8  -6   17.20    1.30
  -5   8  -6   16.40    1.80
  -6   8   6    3.80    0.70
   6   8  -6    4.20    0.60
  -6   8  -6    7.80    1.60
   0   9  -6   49.90    4.30
   0   9  -6   41.50    3.40
   0   9  -6   46.70    2.80
   0   9  -6   46.60    2.60
  -1   9   6   57.79    2.90
   1   9  -6   68.89    3.50
   1   9  -6   65.29    4.70
   1   9  -6   66.99    3.10
  -1   9  -6   62.99    3.20
  -1   9  -6   64.09    4.70
  -1   9  -6   60.59    3.20
  -1   9  -6   60.39    3.80
  -2   9   6    8.00    1.30
   2   9  -6    8.70    1.10
   2   9  -6   11.00    2.40
   2   9  -6    8.70    1.40
  -2   9  -6    6.70    1.10
  -2   9  -6   11.30    2.40
  -2   9  -6    9.80    1.60
  -2   9  -6   10.10    1.10
   3   9  -6   33.50    3.40
   3   9  -6   30.70    2.20
  -3   9   6   30.00    2.00
   3   9  -6   31.60    1.90
  -3   9  -6   34.60    2.40
  -3   9  -6   31.50    2.60
   4   9  -6   29.30    3.10
   4   9  -6   32.80    1.80
  -4   9   6   31.20    2.00
  -4   9  -6   29.30    2.40
  -5   9   6   15.50    1.30
   5   9  -6   16.30    1.10
  -5   9  -6   16.20    1.70
  -6   9   6   23.30    1.20
   0  10  -6   70.99    4.80
   0  10  -6   64.39    3.30
   0  10  -6   65.89    3.30
   1  10  -6   45.10    2.60
   1  10  -6   44.20    4.00
   1  10  -6   43.30    2.40
  -1  10  -6   46.80    2.60
  -1  10  -6   46.60    4.00
  -1  10  -6   41.80    3.10
  -1  10  -6   44.00    2.40
   2  10  -6    2.40    1.00
   2  10  -6    5.50    2.00
  -2  10   6    1.80    1.00
   2  10  -6    2.60    0.80
  -2  10  -6    5.20    1.10
  -2  10  -6    3.10    1.40
   3  10  -6   27.90    3.00
  -3  10   6   23.00    1.60
   3  10  -6   26.00    1.60
  -3  10  -6   23.40    2.30
   4  10  -6    3.70    1.60
  -4  10   6    4.40    0.80
   4  10  -6    3.60    0.60
  -4  10  -6    2.90    1.20
   5  10  -6   16.90    1.00
  -5  10   6   21.20    1.40
  -5  10  -6   16.40    1.60
   0  11  -6    4.30    1.00
   1  11  -6    3.50    0.90
  -1  11  -6   -0.30    1.40
   2  11  -6   27.10    3.10
   2  11  -6   28.70    1.60
  -2  11  -6   24.10    2.30
   3  11  -6   10.10    1.70
   3  11  -6   10.00    0.90
  -3  11  -6   10.80    1.90
  -4  11  -6   -1.00    0.90
   1  12  -6    1.50    0.60
   2  12  -6   30.30    1.90
   0   0  -7    5.10    3.70
   0   0  -7    3.80    2.10
   1   0  -7   37.80    6.30
  -1   0  -7   43.00    9.30
   1   0   7   42.30    6.80
  -1   0  -7   33.70    4.80
  -4   0  -7   86.99   18.50
  -4   0   7   67.29   16.60
  -5   0  -7   -2.20    5.80
  -6   0   7  111.09    5.10
   0  -1  -7   20.00    4.90
   0  -1  -7   11.60    4.10
   0   1  -7   14.90    4.70
  -1  -1  -7  966.80   46.30
   1  -1   7  842.32   42.70
  -1  -1  -7  870.11   43.70
  -1   1  -7 1081.39   49.99
   1  -1  -7  893.31   46.00
  -4  -1  -7   11.60    6.90
  -4   1   7   10.50    9.60
  -4  -1  -7    1.50    5.60
  -4  -1   7   16.70    9.50
  -5  -1  -7   -1.90    5.30
  -5  -1  -7    3.30    7.60
  -5   1  -7    4.20    6.00
  -5  -1   7  -42.00   30.50
  -6   1   7  105.19    4.90
   0  -2  -7  326.27   17.70
   0  -2  -7  408.56   23.70
   0   2  -7  383.06   23.60
   0  -2  -7  372.76   24.80
  -1  -2  -7  190.58   16.60
  -1  -2  -7  184.78   17.40
   1  -2   7  181.48   13.50
   1  -2  -7  208.88   17.70
  -1   2  -7  223.88   19.10
  -2  -2  -7   96.99   11.20
  -2  -2  -7   74.19   12.40
   2  -2  -7   73.29   10.50
  -3  -2  -7  143.99   17.70
  -3  -2  -7  109.59   12.70
   3  -2  -7  132.89   15.10
  -4  -2  -7   57.99   14.60
  -4  -2   7   48.40   15.40
  -5  -2  -7   15.30   10.10
  -5  -2  -7    4.60    7.10
  -5   2   7   -7.60    9.00
  -5  -2   7   -5.10   19.50
  -5   2  -7    4.70    9.20
  -6   2   7  184.88    7.90
  -7   2   7   63.29    3.00
   8   2  -7   13.00    1.10
   0  -3  -7  626.34   37.60
   0  -3  -7  579.24   33.90
   0   3  -7  557.34   33.20
  -1  -3  -7  678.83   40.90
  -1  -3  -7  621.74   40.40
   1  -3  -7  657.63   39.60
  -1   3  -7  678.23   39.70
  -2  -3  -7   51.79   13.20
  -2  -3  -7   59.09   13.50
  -2   3  -7   61.49   12.70
   2  -3  -7   56.99    9.30
  -3  -3  -7   19.40    6.50
  -3  -3  -7   39.00   13.30
  -3  -3   7   22.40   10.30
  -4  -3  -7   86.59   18.60
  -4  -3   7  114.99   29.10
  -5  -3  -7  170.48   25.90
  -5   3  -7  199.68    8.20
  -5  -3   7  196.08   38.70
  -6   3   7    8.40    1.30
  -7   3   7   13.30    1.20
   8   3  -7   32.90    1.70
   0   4  -7   -1.20    2.20
   0  -4  -7    3.20    3.80
   0  -4  -7   -2.50    1.80
  -1  -4  -7  397.06   32.00
  -1  -4  -7  376.76   31.50
   1  -4  -7  431.56   25.20
   1  -4  -7  422.06   31.30
  -1   4  -7  430.66   30.00
  -2  -4  -7  147.39   18.30
  -2  -4  -7  149.39   20.90
  -2   4  -7  109.39   16.30
   2  -4  -7  144.39   16.70
  -3  -4  -7  179.98   23.70
  -3  -4  -7  123.69   20.10
  -3  -4   7  163.78   27.50
   3  -4  -7  156.08   17.40
   4   4  -7   89.89    4.60
   4   4  -7   76.69    4.10
  -4  -4  -7   65.39   17.40
  -4  -4   7   74.09   23.10
   4  -4  -7  109.29   17.10
  -4   4  -7   76.59    3.90
  -5  -4  -7  182.88   29.80
  -5   4   7  171.88    7.50
  -5   4  -7  166.08    7.20
  -5  -4   7  132.69   33.70
  -6   4   7   34.40    2.30
  -6   4  -7   31.40    2.20
  -7   4   7   22.80    1.50
   7   4  -7   22.50    1.60
   8   4  -7   44.80    2.00
   0  -5  -7  232.78   26.70
   0   5  -7  209.58   20.00
   0  -5  -7  202.48   20.20
  -1  -5  -7   34.40   11.20
  -1  -5  -7   45.10   13.50
   1  -5   7   41.40   11.40
   1  -5  -7   41.80    7.50
   1  -5  -7   47.90   12.20
  -1   5  -7   44.70    9.50
  -2  -5  -7  146.19   22.00
  -2  -5  -7  127.49   20.20
   2  -5  -7  133.29   17.60
  -2  -5   7  149.29   26.20
  -3  -5  -7  131.69   23.40
  -3  -5  -7  114.79   26.70
   3   5  -7  105.79    5.40
  -3  -5   7  109.49   28.20
   3  -5  -7  135.49   17.20
  -3   5  -7  110.29    5.10
  -3   5  -7  115.19    5.10
  -4   5   7  167.88    7.40
  -4  -5  -7  171.18   29.80
   4   5  -7  168.58    7.50
   4   5  -7  167.78    7.10
   4   5  -7  158.68    7.10
  -4  -5   7  180.58   42.30
  -4   5  -7  172.28    7.20
   5   5  -7   18.70    1.80
  -5   5   7   17.80    1.90
   5   5  -7   17.30    2.10
  -5   5  -7   18.30    1.90
  -6   5   7    1.70    0.90
   6   5  -7    1.50    0.80
  -6   5  -7    0.90    1.00
  -7   5   7   13.10    1.10
   7   5  -7   12.30    1.30
   0  -6   7   34.60   12.80
   0   6  -7   31.00    1.70
   0   6  -7   30.20    2.00
   0  -6  -7   26.40   11.90
   0   6  -7   32.20    2.70
   0  -6  -7   36.80    9.60
   0  -6   7   45.90   15.30
   1  -6   7   98.49   22.30
  -1  -6  -7  133.19   21.30
  -1  -6  -7  134.79   20.00
   1   6  -7  123.99    5.40
   1   6  -7  124.39    5.60
   1   6  -7  121.99    6.00
   1  -6   7  169.78   24.00
  -1   6  -7  127.99    5.80
  -1  -6   7   99.49   25.20
  -1   6  -7  124.29    5.40
   1  -6  -7  157.88   15.20
  -1   6  -7  149.29    6.10
   1  -6  -7  149.69   20.00
  -1   6  -7  127.79   16.00
   2   6  -7  101.79    4.40
   2   6  -7   97.39    5.00
   2   6  -7   98.29    4.50
  -2  -6  -7   89.49   21.40
  -2   6   7   88.59    4.60
  -2   6  -7   96.99    4.30
  -2   6  -7   98.79    4.40
  -2   6  -7  100.79   14.50
  -2  -6   7   72.59   21.70
   2  -6  -7  108.79   17.10
  -2   6  -7  100.99    4.70
  -3  -6  -7   -9.20    8.90
   3   6  -7    2.10    1.30
  -3   6   7    2.10    1.10
   3   6  -7    4.30    1.00
   3   6  -7    1.80    1.00
  -3   6  -7    2.80    1.20
  -3   6  -7   -7.90    6.50
  -3   6  -7    3.00    1.10
  -3  -6   7   -2.30   12.60
   4   6  -7   65.99    3.40
   4   6  -7   64.19    4.00
  -4  -6  -7   60.69   22.10
  -4   6   7   67.69    3.70
   4   6  -7   65.09    3.40
  -4   6  -7   62.39    3.60
  -4  -6   7   72.39   24.20
  -5   6   7   29.40    2.20
   5   6  -7   20.60    2.50
   5   6  -7   26.60    2.00
  -5   6  -7   31.50    3.00
  -6   6   7    1.80    0.80
   6   6  -7    1.70    0.80
  -6   6  -7    2.10    1.60
   7   6  -7    7.90    0.90
  -7   6   7    7.70    0.90
   0  -7  -7  138.09   23.40
   0   7  -7  157.88    6.60
   0   7  -7  155.88    7.10
   0  -7  -7  168.08   21.40
   0  -7   7  128.79   32.60
   0   7  -7  153.28    7.30
   0   7  -7  156.98    6.50
   0  -7   7  154.18   34.40
   1   7  -7  134.39    6.50
   1   7  -7  136.49    5.80
  -1   7   7  127.79    5.60
   1   7  -7  133.59    5.60
   1   7  -7  113.19    6.20
  -1  -7  -7  144.99   21.80
   1  -7   7  148.29   25.60
  -1   7  -7  139.09    6.20
  -1   7  -7  123.39   17.30
  -1   7  -7  137.19    6.50
  -1   7  -7  129.99    5.60
  -1  -7   7  113.29   27.00
  -1   7  -7  130.69    5.70
   2   7  -7   43.10    2.60
  -2   7   7   37.60    2.50
  -2  -7  -7   34.00   13.60
   2   7  -7   42.60    2.40
   2   7  -7   42.80    3.50
  -2   7  -7   37.30    3.40
  -2  -7   7   42.30   16.50
  -2   7  -7   31.40   10.40
  -2   7  -7   39.20    2.30
  -2   7  -7   42.80    2.90
  -2   7  -7   40.00    2.40
   3   7  -7   57.29    4.00
  -3   7   7   57.09    3.20
   3   7  -7   59.29    3.20
  -3  -7  -7   36.20   19.70
   3   7  -7   59.59    3.00
  -3   7  -7   52.79   15.40
  -3   7  -7   58.39    3.40
  -3  -7   7   41.40   25.60
  -3   7  -7   59.99    3.40
   4   7  -7   32.80    2.30
  -4   7   7   32.40    2.30
   4   7  -7   33.60    2.20
   4   7  -7   32.50    3.20
  -4   7  -7   33.90    2.50
   5   7  -7    7.40    1.70
  -5   7   7    6.90    1.10
   5   7  -7    9.40    1.10
  -5   7  -7    9.40    1.50
  -6   7   7    5.40    0.90
   6   7  -7    4.80    0.80
  -6   7  -7    5.30    1.10
   7   7  -7    1.10    0.40
   0  -8   7  420.66   52.99
   0   8  -7  502.15   18.60
   0   8  -7  460.05   19.00
   0   8  -7  477.45   19.30
   0   8  -7  461.45   18.40
   1   8  -7  133.29    6.90
  -1  -8  -7  123.39   25.70
   1   8  -7  140.19    6.00
  -1   8   7  128.89    5.70
   1   8  -7  138.49    5.70
  -1   8  -7  135.49    5.90
  -1   8  -7  139.39    6.50
  -1   8  -7  132.19    5.80
  -1   8  -7  134.19    7.00
  -1  -8   7   60.39   36.70
   2   8  -7   36.70    2.20
   2   8  -7   38.70    3.70
   2   8  -7   36.60    2.50
  -2   8   7   30.30    2.20
  -2   8  -7   34.40    3.00
  -2   8  -7   31.20    2.10
  -2   8  -7   36.10    3.50
  -2   8  -7   31.40    2.40
   3   8  -7   79.99    4.90
   3   8  -7   78.19    3.80
  -3   8   7   81.79    3.90
   3   8  -7   83.79    4.00
  -3   8  -7   78.89    4.30
  -3   8  -7   77.59    4.00
   4   8  -7   10.80    1.30
   4   8  -7   11.30    2.00
  -4   8   7   11.40    1.30
   4   8  -7   12.60    1.40
  -4   8  -7   10.60    1.50
   5   8  -7   49.20    2.40
   5   8  -7   42.20    3.00
  -5   8   7   49.30    2.60
  -5   8  -7   48.40    2.90
   6   8  -7   26.70    1.60
  -6   8   7   24.60    1.50
  -6   8  -7   23.60    1.80
   0   9  -7    4.80    1.00
   0   9  -7    4.90    2.00
   0   9  -7    4.30    1.70
   0   9  -7    4.80    1.20
   1   9  -7   98.49    4.50
   1   9  -7  101.19    4.70
   1   9  -7  105.49    5.90
  -1   9  -7   96.09    4.60
  -1   9  -7  102.69    5.30
  -1   9  -7  100.89    5.70
  -1   9  -7   97.59    4.60
  -2   9   7   42.00    2.30
  -2   9  -7   41.80    2.30
  -2   9  -7   40.50    3.30
  -2   9  -7   44.00    3.60
   3   9  -7   23.90    1.60
  -3   9   7   23.10    1.70
   3   9  -7   23.00    1.90
   3   9  -7   20.50    2.50
  -3   9  -7   24.50    2.40
  -4   9   7   13.20    1.40
   4   9  -7   14.80    1.30
   4   9  -7   13.80    2.10
  -4   9  -7   16.60    2.10
   5   9  -7   17.20    1.10
  -5   9   7   16.90    1.30
  -5   9  -7   19.20    1.80
   0  10  -7    1.50    1.90
   0  10  -7    1.20    0.80
   0  10  -7    1.50    0.90
   1  10  -7    0.70    0.80
   1  10  -7    1.10    0.90
   1  10  -7    0.20    1.70
  -1  10  -7    1.00    1.50
  -1  10  -7   -0.20    0.70
  -1  10  -7    0.30    0.90
  -1  10  -7    0.30    1.70
   2  10  -7   10.70    1.20
  -2  10   7   10.10    1.00
   2  10  -7    8.10    2.00
   2  10  -7    9.00    1.20
  -2  10  -7   10.10    1.30
  -2  10  -7   10.60    1.80
   3  10  -7   12.70    2.70
   3  10  -7   14.90    1.50
  -3  10   7   11.80    1.10
  -3  10  -7    9.30    2.10
   4  10  -7    4.90    0.70
   4  10  -7    5.10    1.40
  -4  10   7    5.00    0.80
  -4  10  -7    3.70    1.20
  -5  10  -7    2.30    1.00
   0  11  -7    2.40    0.90
   0  11  -7    1.70    1.60
   1  11  -7   12.40    1.20
   1  11  -7   11.80    2.00
  -1  11  -7   11.20    1.80
  -1  11  -7   11.90    1.30
   2  11  -7   10.60    1.90
   2  11  -7   14.10    1.20
   3  11  -7   47.20    2.50
   3  11  -7   47.80    3.90
  -3  11  -7   36.40    2.50
   0  12  -7   36.10    1.80
   1  12  -7   22.80    1.30
   2  12  -7   11.90    0.80
   0   0  -8  673.23   34.70
   0   0  -8  667.93   36.30
   1   0  -8  808.82   43.70
  -1   0  -8  857.91   40.40
  -1   0  -8  919.51   45.20
  -2   0  -8 1253.27   55.29
   2   0   8  997.50   56.49
  -4   0   8   78.09   17.90
  -5   0  -8   -2.90    7.60
  -6   0   8   -1.50    0.90
   0  -1  -8  335.97   19.40
   0  -1  -8  332.87   22.20
   0   1  -8  329.57   21.50
  -1  -1  -8   68.79    9.50
  -1  -1  -8   64.59    8.10
  -1  -1  -8   75.29   10.60
   1  -1  -8   58.09    8.70
  -1   1  -8   67.99   10.60
  -2  -1  -8   33.20    5.70
  -2  -1  -8   37.20    9.00
   2  -1  -8   25.50    7.00
  -4   1   8  153.88   20.60
  -4  -1  -8  123.69   16.40
  -4  -1   8  164.88   22.60
  -5  -1  -8   24.20    9.50
  -5  -1  -8   -2.50    7.50
  -5   1  -8   11.50    9.80
  -6   1   8   66.59    3.50
   0   2  -8  265.77   19.50
   0  -2  -8  286.27   21.10
   0  -2  -8  230.78   14.30
   0  -2  -8  242.78   18.40
  -1  -2  -8 1060.49   53.39
  -1  -2  -8 1053.29   49.50
  -1  -2  -8 1071.99   54.49
  -1   2  -8 1013.20   55.49
   1  -2  -8 1073.99   54.79
  -2  -2  -8 1216.98   61.99
  -2  -2  -8 1183.18   57.09
   2  -2  -8 1261.67   60.69
  -2   2  -8  952.60   62.79
  -3  -2  -8   33.10    7.90
  -3  -2  -8   32.60    9.50
   3  -2  -8   29.10    8.40
  -4  -2  -8    9.20    7.00
  -4  -2  -8    2.90    6.60
  -4  -2   8   -3.30    8.40
  -4   2  -8   -0.20    5.90
  -5  -2  -8   29.90   17.70
  -5  -2   8   89.49   29.40
  -6   2   8   54.19    3.10
  -7   2   8   28.90    1.80
   8   2  -8    8.70    1.00
   0  -3  -8  183.28   16.30
   0   3  -8  173.88   16.40
   0  -3  -8  181.78   18.40
  -1  -3  -8  119.99   14.90
  -1  -3  -8  139.49   11.20
  -1  -3  -8  148.49   16.30
  -1   3  -8  156.98   16.80
   1  -3  -8  115.99   14.60
  -2  -3  -8  198.28   21.40
   2  -3  -8  194.78   19.40
  -2   3  -8  120.49   18.00
  -3  -3  -8   69.79   17.00
  -3  -3  -8   30.00    9.50
  -3  -3   8   51.89   16.70
  -3   3  -8   60.59   16.80
   3  -3  -8   48.10   13.10
  -4  -3  -8    5.20    6.80
  -4  -3  -8    5.40    6.00
  -4   3  -8   -5.10    5.50
  -4  -3   8   10.90   11.10
  -5  -3  -8    8.60   11.70
  -5  -3  -8    7.10    9.30
  -5   3  -8    2.70   11.80
  -6   3   8   80.89    4.30
   7   3  -8    0.80    0.80
  -7   3   8   -0.50    0.50
   8   3  -8   41.80    1.90
   0  -4  -8  344.67   28.80
   0   4  -8  317.97   26.60
   0  -4  -8  366.26   26.10
  -1  -4  -8   26.30    9.50
  -1  -4  -8   11.90    6.60
  -1   4  -8   18.10    6.70
  -2  -4  -8   15.00    6.30
  -2  -4  -8   12.80    6.90
   2  -4  -8   27.70    9.40
  -2   4  -8    4.00    5.70
  -3  -4  -8   61.39   16.40
  -3  -4  -8   60.79   14.60
   3   4  -8   52.59    2.70
   3   4  -8   54.89    3.20
  -3   4  -8   55.39    3.00
   3  -4  -8   52.29   11.90
  -3  -4   8   61.59   18.90
   4   4  -8  172.38    7.50
  -4  -4  -8  183.58   25.30
   4   4  -8  163.68    7.20
   4  -4  -8  191.98   21.90
  -4  -4   8  131.09   32.80
  -4   4  -8  178.78    7.50
  -5   4   8  144.59    6.70
   5   4  -8  140.19    6.60
  -5   4  -8  157.48    6.60
  -6   4   8   20.20    1.90
   6   4  -8   20.20    1.80
  -6   4  -8   15.30    2.00
   7   4  -8   25.30    1.70
  -7   4   8   25.90    1.60
   8   4  -8    0.30    0.30
   0  -5  -8   28.60    8.30
   0  -5  -8   31.70   12.00
   0   5  -8   41.70   12.00
  -1  -5  -8  111.09   16.90
   1  -5   8  131.39   20.00
  -1  -5  -8  108.99   17.30
   1  -5  -8  100.99   16.30
  -1   5  -8   99.79   14.40
  -2  -5  -8  240.48   27.80
  -2  -5  -8  234.28   26.90
   2   5  -8  259.97   10.50
   2   5  -8  249.28   10.10
   2   5  -8  254.57   10.10
  -2   5  -8  255.87   10.40
  -2  -5   8  214.58   32.20
   2  -5  -8  244.48   25.60
  -2   5  -8  269.17   25.00
  -3  -5  -8   24.70   10.60
  -3  -5  -8   25.90   14.50
   3   5  -8   38.80    2.30
   3   5  -8   41.30    2.30
   3   5  -8   38.70    2.80
   3  -5  -8   39.40   17.50
  -3   5  -8   36.00    2.50
  -3   5  -8   40.00    2.50
  -3  -5   8   25.00   14.80
  -4   5   8  206.28    9.10
   4   5  -8  216.28    8.80
   4   5  -8  203.28    8.70
   4   5  -8  225.18   10.80
  -4  -5  -8  238.58   31.90
  -4   5  -8  205.88    9.60
  -4  -5   8  257.17   42.30
  -5   5   8    2.70    1.10
   5   5  -8    1.80    1.00
   5   5  -8    0.10    1.10
  -5   5  -8    2.00    1.10
  -6   5   8    6.00    1.10
   6   5  -8    6.00    1.00
  -6   5  -8    5.90    1.30
  -7   5   8    7.00    0.80
   7   5  -8    6.60    0.80
   0   6  -8   46.60    3.20
   0  -6  -8   69.19   12.10
   0   6  -8   50.49    3.20
   0  -6   8   40.30   14.20
   0  -6  -8   70.79   20.60
   0   6  -8   49.80    2.40
   0  -6   8   57.69   16.80
   0   6  -8   49.99    2.70
  -1   6   8   54.69    2.90
   1   6  -8   46.10    3.30
   1  -6   8   81.69   18.50
   1   6  -8   54.29    3.30
  -1  -6  -8   57.69   16.70
   1  -6   8   29.80   11.90
   1   6  -8   54.99    2.80
  -1  -6  -8   65.39   18.10
   1  -6  -8   69.29   19.30
  -1   6  -8   51.19    2.70
  -1  -6   8   38.30   15.50
  -1   6  -8   50.79    3.20
  -1   6  -8   48.30    3.20
  -1   6  -8   53.19   11.00
  -2  -6  -8   62.79   17.50
  -2  -6  -8   65.29   23.70
   2   6  -8   48.70    2.80
   2   6  -8   51.69    3.40
   2   6  -8   50.69    2.60
  -2   6   8   48.40    2.90
  -2   6  -8   59.99   17.30
  -2   6  -8   52.49    3.40
  -2   6  -8   46.50    2.70
  -2   6  -8   55.49    3.20
  -2  -6   8   26.70   16.70
   2  -6  -8   51.09   12.70
   3   6  -8  244.88   10.40
  -3  -6  -8  247.28   33.50
   3   6  -8  241.68    9.90
   3   6  -8  243.18    9.80
  -3   6   8  241.38   10.10
  -3   6  -8  245.38    9.90
  -3   6  -8  205.48   25.10
  -3   6  -8  251.67   10.10
  -3  -6   8  180.18   40.90
   4   6  -8   61.19    4.00
   4   6  -8   63.49    3.20
   4   6  -8   63.99    3.30
  -4   6   8   61.99    3.60
  -4   6  -8   62.49    3.60
  -5   6   8    4.80    1.10
   5   6  -8    5.50    0.80
   5   6  -8    4.00    1.00
   5   6  -8    3.20    1.40
  -5   6  -8    4.80    1.30
   6   6  -8    0.90    0.70
  -6   6   8    0.70    0.70
  -6   6  -8    1.90    1.00
   7   6  -8   33.10    1.60
  -7   6   8   32.00    1.60
   0   7  -8  208.88    8.70
   0  -7   8  176.98   31.40
   0  -7   8  268.87   40.60
   0   7  -8  213.28    9.50
   0   7  -8  222.28    8.90
   0   7  -8  219.28    9.50
   1  -7   8  146.29   25.60
   1   7  -8   87.39    3.90
   1   7  -8   88.99    4.20
  -1   7   8   85.99    4.00
  -1  -7  -8   66.89   16.70
   1   7  -8   89.39    5.00
  -1   7  -8   75.29    4.70
  -1   7  -8   67.59   14.50
  -1   7  -8   84.79    3.90
  -1   7  -8   87.79    4.70
  -1   7  -8   84.89    4.00
  -1  -7   8   70.49   19.20
   2   7  -8   98.79    4.60
   2   7  -8  114.29    5.20
  -2  -7  -8   80.19   20.50
  -2   7   8   95.29    4.60
  -2  -7   8   76.39   26.30
  -2   7  -8   97.69    4.40
  -2   7  -8   95.49    5.20
  -2   7  -8   97.49    5.60
  -2   7  -8   76.89   15.70
  -3   7   8   52.09    3.20
  -3  -7  -8   85.39   30.40
   3   7  -8   58.09    3.20
   3   7  -8   56.09    4.10
   3   7  -8   55.89    3.00
  -3   7  -8   59.89    3.60
  -3   7  -8   64.69    3.40
  -3   7  -8   44.20   17.00
  -3  -7   8   56.39   27.00
   4   7  -8   -0.40    0.80
   4   7  -8   -0.20    1.40
  -4   7   8    0.60    0.90
   4   7  -8    0.70    0.80
  -4   7  -8    1.20    1.20
  -5   7   8    2.40    0.80
   5   7  -8    3.50    0.90
  -5   7  -8    2.40    1.20
  -6   7   8    1.30    0.70
   6   7  -8    1.30    0.60
  -6   7  -8    1.90    1.00
   0   8  -8   38.40    2.20
   0   8  -8   37.80    3.60
   0   8  -8   39.50    2.60
   0   8  -8   39.60    3.90
  -1  -8  -8  173.88   26.70
   1   8  -8  145.79    7.10
   1   8  -8  143.99    6.30
   1   8  -8  141.49    6.00
  -1   8   8  134.49    5.90
  -1  -8   8  112.49   36.00
  -1   8  -8  140.99    6.10
  -1   8  -8  134.79    6.00
  -1   8  -8  141.59    6.80
  -1   8  -8  137.79    7.10
  -2   8   8   43.90    2.50
   2   8  -8   45.00    2.80
   2   8  -8   46.50    3.90
   2   8  -8   48.10    2.50
  -2   8  -8   40.20    3.20
  -2   8  -8   37.60    2.40
  -2   8  -8   40.20    3.70
  -2   8  -8   45.10    2.70
   3   8  -8    4.70    1.80
   3   8  -8    4.70    0.90
  -3   8   8    7.50    1.30
   3   8  -8    4.40    1.10
  -3   8  -8    7.10    1.50
  -3   8  -8    5.90    1.30
   4   8  -8   38.90    3.20
   4   8  -8   35.90    2.20
   4   8  -8   35.90    2.10
  -4   8   8   35.40    2.30
  -4   8  -8   39.50    2.80
  -5   8   8    7.60    1.20
   5   8  -8    9.50    1.40
  -5   8  -8    8.60    1.40
  -6   8   8    5.70    0.70
   6   8  -8    6.00    0.60
  -6   8  -8    5.30    1.00
   0   9  -8   38.40    3.50
   0   9  -8   39.30    2.40
   0   9  -8   44.40    4.00
   0   9  -8   44.40    2.60
   1   9  -8    1.20    0.80
   1   9  -8    0.00    1.70
   1   9  -8   -0.30    0.90
  -1   9  -8    1.70    0.90
  -1   9  -8    0.80    1.80
  -2   9   8   42.30    2.30
   2   9  -8   48.20    4.00
   2   9  -8   45.70    2.40
   2   9  -8   44.20    2.70
  -2   9  -8   40.80    3.40
  -2   9  -8   42.80    2.30
  -2   9  -8   43.90    3.30
  -2   9  -8   44.20    2.60
   3   9  -8   73.99    3.60
   3   9  -8   78.69    3.40
  -3   9   8   72.69    3.50
   3   9  -8   77.79    4.60
  -3   9  -8   71.29    4.10
   4   9  -8    4.00    1.60
  -4   9   8    3.60    0.80
   4   9  -8    2.50    0.70
  -4   9  -8    3.50    1.30
  -5   9   8    2.30    0.60
   5   9  -8    3.10    0.60
  -5   9  -8    3.90    1.10
   0  10  -8    1.50    0.90
   0  10  -8    1.70    0.90
   0  10  -8    2.50    1.80
   1  10  -8    2.00    0.90
   1  10  -8    3.10    1.70
   1  10  -8    2.80    0.90
  -1  10  -8    2.40    1.70
  -1  10  -8    3.10    1.00
  -1  10  -8    3.80    0.90
  -1  10  -8    3.10    1.80
  -2  10   8   10.00    1.10
   2  10  -8   10.60    1.30
   2  10  -8   11.40    1.20
   2  10  -8    9.10    1.90
  -2  10  -8   11.80    1.90
  -2  10  -8   13.10    1.40
  -3  10   8    4.20    0.70
   3  10  -8    3.50    1.60
   3  10  -8    5.70    0.80
  -3  10  -8    5.50    1.50
   4  10  -8   -0.10    1.00
   4  10  -8    0.80    0.50
  -4  10   8    0.70    0.50
  -4  10  -8    2.60    1.20
   0  11  -8    8.20    1.00
   0  11  -8    4.70    1.60
   1  11  -8    3.30    1.60
   1  11  -8    6.00    0.90
  -1  11  -8    6.20    1.50
  -1  11  -8    6.60    1.10
   2  11  -8   10.90    1.10
   2  11  -8   10.30    1.90
   3  11  -8    2.00    1.10
   3  11  -8    1.90    0.50
   0  12  -8    0.00    0.50
   1  12  -8    3.30    0.60
   0   0  -9    0.90    2.90
   0   0  -9    0.00    2.80
  -1   0  -9  141.79   12.10
   1   0  -9  161.58   15.10
  -1   0  -9  143.59   14.90
  -3   0  -9   -2.50    4.30
  -4   0  -9   -5.80    8.50
  -4   0   9   23.10    8.30
  -5   0  -9    0.70    8.90
   0  -1  -9 3038.60  122.99
   0  -1  -9 2949.80  127.29
   0   1  -9 3060.49  126.29
  -1  -1  -9  131.99   12.70
  -1  -1  -9  138.29   13.90
  -1  -1  -9  127.49   13.70
   1  -1  -9  140.49   14.40
  -1   1  -9  152.88   16.80
  -2  -1  -9  859.51   46.50
  -2  -1  -9  814.92   41.80
   2  -1  -9  854.81   48.20
  -2   1  -9  885.91   52.29
  -5  -1  -9    3.90    9.30
  -5   1  -9    2.50    7.40
  -6   1   9   44.80    2.80
  -7   1   9    2.20    0.60
   8   1  -9    5.30    0.60
   0   2  -9  158.58   15.20
   0  -2  -9  153.28   15.60
   0  -2  -9  128.99   10.60
  -1  -2  -9   88.19   11.50
  -1  -2  -9   90.79   12.20
   1  -2  -9  104.19   13.20
  -1   2  -9   85.29   13.20
  -2  -2  -9   33.90    9.60
  -2  -2  -9   32.50    7.50
   2  -2  -9   46.50   11.70
  -2   2  -9   39.90   13.10
  -3  -2  -9   67.69   15.60
  -3  -2  -9   59.09   10.00
   3  -2  -9   72.39   11.70
  -4   2  -9   39.00    2.80
  -4  -2   9   89.19   22.80
  -5  -2  -9   82.39   18.40
  -5  -2   9   57.49   29.80
  -6   2   9   21.60    2.70
  -7   2   9   26.70    1.70
   8   2  -9   32.10    1.60
   0   3  -9    4.70    4.10
   0  -3  -9    7.90    5.50
   0  -3  -9    2.80    2.50
  -1  -3  -9  174.18   13.30
  -1  -3  -9  161.08   17.80
  -1  -3  -9  186.08   19.30
   1  -3  -9  161.88   17.80
  -1   3  -9  188.88   20.10
  -2   3  -9  173.68   21.50
  -3  -3  -9   64.49   15.30
  -3   3  -9   37.60   12.90
   4   3  -9   10.50    1.50
  -4  -3  -9    2.80    5.70
  -4  -3  -9   16.20    8.60
  -4   3  -9   11.40    1.50
  -4   3  -9   12.10    9.30
  -4  -3   9   21.40   11.10
  -5  -3  -9  301.77   30.70
   5   3  -9  245.68   10.30
  -5   3  -9  239.88   10.40
  -5  -3   9  240.68   49.50
  -6   3   9   17.70    1.90
  -7   3   9  133.79    5.50
   8   3  -9   28.00    1.40
   0   4  -9  349.07   27.60
   0  -4  -9  337.97   29.70
   0  -4  -9  416.36   28.90
  -1  -4  -9   37.00   10.00
  -1  -4  -9   34.50    9.90
   1  -4  -9   69.09   12.30
  -1   4  -9   58.69   11.00
  -2  -4  -9  211.28   23.40
  -2  -4  -9  221.08   24.70
   2  -4  -9  203.68   22.10
   3   4  -9  236.18    9.40
   3   4  -9  241.88    9.40
  -3  -4  -9  190.78   24.20
  -3  -4  -9  270.27   28.60
   3  -4  -9  239.58   24.20
  -3  -4   9  277.07   36.60
  -3   4  -9  216.58   10.50
  -3   4  -9  228.48    9.50
  -4  -4  -9  277.47   31.80
   4   4  -9  251.97   10.40
   4   4  -9  253.97   10.70
  -4  -4   9  239.08   48.60
  -4   4  -9  268.67   10.80
   5   4  -9   29.50    2.40
  -5   4   9   34.30    2.70
  -5   4  -9   30.20    2.50
   6   4  -9   34.90    2.10
  -6   4   9   30.70    2.20
  -7   4   9   51.59    2.50
   7   4  -9   55.19    2.60
   0  -5  -9    3.20    4.30
   0   5  -9    4.20    4.60
   0  -5  -9    6.40    4.90
  -1  -5  -9  314.97   32.20
   1  -5   9  382.76   37.10
  -1  -5  -9  336.27   30.30
   1   5  -9  323.17   13.10
   1   5  -9  328.97   13.40
  -1   5  -9  330.87   13.50
  -1   5  -9  350.66   28.50
   1  -5  -9  313.97   30.40
  -2  -5  -9   73.99   19.90
  -2  -5  -9   68.69   17.10
   2   5  -9   56.19    3.60
  -2   5  -9   66.29    3.60
  -2  -5   9   82.39   23.10
   2  -5  -9   55.39   14.50
  -2   5  -9   62.49   13.00
  -2   5  -9   61.59    3.10
  -2   5  -9   66.49    3.30
  -3  -5  -9   87.99   21.10
   3   5  -9  107.89    4.90
  -3  -5  -9   86.09   19.90
   3   5  -9  111.69    4.90
   3   5  -9  106.39    5.30
  -3  -5   9  103.49   29.50
   3  -5  -9  136.19   20.80
  -3   5  -9  106.89    5.00
  -3   5  -9  114.69    5.30
  -4  -5  -9   34.30   15.00
  -4   5   9   47.10    3.20
   4   5  -9   46.00    2.60
   4   5  -9   46.40    3.10
   4   5  -9   44.30    2.60
  -4   5  -9   42.80    3.00
  -4  -5   9   25.20   19.70
  -5   5   9    2.20    1.10
   5   5  -9    1.70    0.90
  -5   5  -9    4.00    1.30
   6   5  -9   12.50    1.40
  -6   5   9   13.10    1.50
  -6   5  -9   15.80    1.70
  -7   5   9   21.20    1.40
   7   5  -9   19.90    1.30
   0   6  -9   -0.10    1.00
   0  -6  -9    3.30    4.90
   0  -6   9   32.30   14.60
   0  -6   9   19.20    9.80
   0   6  -9    0.70    0.80
   0   6  -9   -0.30    1.10
  -1  -6  -9   17.90    7.30
   1  -6   9   40.70   11.40
  -1   6   9   15.20    1.70
   1   6  -9   22.30    2.20
   1   6  -9   18.60    1.40
  -1  -6  -9   23.00   11.70
  -1   6  -9   18.60    2.30
  -1   6  -9   17.60    1.60
  -1  -6   9   31.80   20.50
  -1   6  -9   18.70    2.00
  -1   6  -9   19.20    1.50
   1  -6  -9   20.50   10.60
  -1   6  -9   20.10    8.60
   2   6  -9   17.90    2.10
  -2  -6  -9   22.80    9.30
   2   6  -9   15.90    1.80
  -2   6   9   18.80    2.00
   2   6  -9   17.20    1.50
  -2   6  -9   15.80    2.00
  -2   6  -9   18.70    1.80
  -2   6  -9   17.70    1.50
  -2  -6   9    8.20   11.40
  -2   6  -9   14.10    7.90
  -2   6  -9   21.50    2.50
  -3  -6  -9   -4.10    9.30
   3   6  -9    6.60    1.60
   3   6  -9    6.70    1.00
  -3   6   9    7.10    1.40
   3   6  -9    8.00    1.30
  -3   6  -9    6.10    1.50
  -3   6  -9    4.00    8.70
  -3   6  -9   11.90    1.70
  -3  -6   9   -7.30   15.20
   4   6  -9    3.10    1.40
   4   6  -9    3.00    1.00
   4   6  -9    4.60    1.10
  -4   6   9    1.70    1.10
  -4   6  -9    3.50    1.30
   5   6  -9   24.70    1.60
  -5   6   9   24.60    2.00
   5   6  -9   25.30    1.80
   5   6  -9   21.20    2.40
  -5   6  -9   24.00    2.30
  -6   6   9   12.40    1.80
  -6   6  -9   14.10    1.70
  -7   6   9    2.70    0.50
   7   6  -9    2.20    0.50
   0   7  -9   91.69    5.40
   0  -7   9   94.99   24.40
   0  -7  -9  132.69   18.00
   0   7  -9   96.29    4.40
   0   7  -9  102.09    4.60
   0   7  -9  104.29    5.40
  -1  -7  -9   65.89   18.40
   1   7  -9   55.19    2.90
  -1   7   9   56.49    3.00
   1   7  -9   63.09    3.20
   1   7  -9   55.59    4.10
  -1   7  -9   55.79    2.90
  -1   7  -9   50.39    3.70
  -1   7  -9   58.09    3.00
  -1   7  -9   58.09    3.90
  -1  -7   9   48.90   16.80
   2   7  -9    4.30    1.00
   2   7  -9    4.60    1.60
  -2   7   9    5.00    1.20
   2   7  -9    4.30    1.10
  -2   7  -9    5.60    1.20
  -2   7  -9    5.60    1.00
  -2   7  -9   -6.80    6.20
  -2   7  -9    7.50    1.70
  -2  -7   9  -15.10   15.40
   3   7  -9  129.49    5.80
   3   7  -9  132.09    6.50
  -3   7   9  127.39    5.90
   3   7  -9  128.99    5.60
  -3   7  -9  126.79    6.20
  -3   7  -9  134.29    5.80
  -4   7   9   26.40    2.10
   4   7  -9   26.20    2.00
   4   7  -9   23.00    2.80
   4   7  -9   25.90    1.80
  -4   7  -9   26.10    2.50
   5   7  -9    9.80    1.60
   5   7  -9    7.20    0.90
  -5   7   9    7.70    1.10
  -5   7  -9    9.30    1.50
  -6   7   9   11.50    1.20
   6   7  -9   11.00    1.00
  -6   7  -9   12.30    1.30
   0   8  -9    5.50    1.00
   0   8  -9    7.20    1.30
   0   8  -9    9.80    2.20
   0   8  -9    3.80    1.90
   1   8  -9   43.70    2.80
   1   8  -9   45.50    4.00
  -1   8   9   42.20    2.30
   1   8  -9   43.80    2.40
  -1   8  -9   40.00    2.50
  -1   8  -9   39.30    3.60
  -1   8  -9   38.50    2.50
  -1   8  -9   47.00    3.80
   2   8  -9  214.78    8.80
   2   8  -9  220.18    8.50
  -2   8   9  200.98    8.60
   2   8  -9  210.78    9.50
  -2   8  -9  198.28    9.20
  -2   8  -9  202.28    8.50
  -2   8  -9  212.28    8.60
  -2   8  -9  208.28    9.20
  -3   8   9   14.80    1.60
   3   8  -9   16.00    1.70
   3   8  -9   16.40    1.50
   3   8  -9   16.50    2.30
  -3   8  -9   11.80    1.80
  -3   8  -9   18.20    2.00
   4   8  -9   15.10    2.00
   4   8  -9   13.50    1.50
  -4   8   9   15.50    1.50
   4   8  -9   15.80    1.40
  -4   8  -9   15.90    1.90
   5   8  -9    4.80    0.70
   5   8  -9    5.90    1.30
  -5   8   9    4.00    0.90
  -5   8  -9    3.80    1.30
  -6   8   9    9.40    0.90
   6   8  -9    9.10    0.70
   0   9  -9    6.90    1.30
   0   9  -9    9.90    2.70
   1   9  -9   40.20    3.80
   1   9  -9   33.80    2.40
   1   9  -9   36.50    2.10
  -1   9  -9   38.10    2.30
  -1   9  -9   35.20    3.40
  -1   9  -9   36.90    2.30
  -1   9  -9   33.00    3.50
   2   9  -9   34.40    3.50
  -2   9   9   30.60    1.80
   2   9  -9   31.90    2.30
   2   9  -9   35.70    2.00
  -2   9  -9   29.60    2.90
  -2   9  -9   32.80    3.10
  -2   9  -9   28.30    1.80
  -2   9  -9   35.90    2.30
  -3   9   9    7.80    1.00
   3   9  -9    7.50    1.90
   3   9  -9    9.60    1.20
   3   9  -9    7.80    0.90
  -3   9  -9    8.80    1.70
   4   9  -9    7.30    0.80
   4   9  -9    8.30    1.60
  -4   9   9    9.40    1.00
  -4   9  -9   10.30    1.60
   5   9  -9    5.90    0.80
  -5   9   9    6.10    0.70
  -5   9  -9    6.50    1.20
   0  10  -9   49.20    3.80
   0  10  -9   49.70    2.60
   0  10  -9   48.00    2.70
   1  10  -9   19.30    1.80
   1  10  -9   21.40    1.60
   1  10  -9   22.10    2.60
  -1  10  -9   21.10    2.70
  -1  10  -9   23.10    1.80
   2  10  -9   29.70    3.10
   2  10  -9   25.40    1.90
   2  10  -9   24.80    1.70
  -2  10  -9   29.50    2.00
  -2  10  -9   30.10    3.80
   3  10  -9   19.50    1.50
  -3  10   9   20.40    1.30
   3  10  -9   21.60    2.60
   3  10  -9   23.30    1.40
  -3  10  -9   25.10    2.40
   4  10  -9   14.40    1.70
   4  10  -9   13.80    1.20
  -4  10   9   13.60    1.30
  -4  10  -9    9.10    1.60
   0  11  -9   -1.80    1.30
   0  11  -9   -0.50    0.70
   1  11  -9    3.70    1.60
   1  11  -9    4.60    0.80
  -1  11  -9    4.90    0.90
   2  11  -9   26.60    2.60
   2  11  -9   29.00    1.60
   3  11  -9   -0.20    1.00
   3  11  -9    0.20    0.40
   1  12  -9    3.90    0.50
   0   0 -10  762.22   41.40
   0   0 -10  789.42   40.60
  -1   0 -10   57.09   10.80
   1   0 -10   49.70    8.60
  -2   0 -10  504.25   27.60
  -2   0 -10  558.34   38.20
  -3   0 -10   -0.50    4.70
  -4   0  10  114.09   23.90
   8   0 -10   39.00    1.80
   0   1 -10  494.15   30.60
   0  -1 -10  507.05   31.60
   0  -1 -10  517.35   28.60
  -1  -1 -10  731.73   40.00
  -1  -1 -10  762.82   41.30
  -1   1 -10  700.53   43.30
   1  -1 -10  782.22   43.60
  -2  -1 -10  334.17   22.60
  -2  -1 -10  291.37   26.20
  -2  -1 -10  371.46   26.40
   2  -1 -10  352.86   27.30
  -2   1 -10  308.57   28.00
  -5  -1 -10   13.50   11.10
  -5   1 -10   -3.60    8.40
  -7   1  10   27.60    1.80
   8   1 -10   14.40    0.90
   8  -1 -10   12.90    0.90
   0   2 -10  467.55   30.20
   0  -2 -10  465.05   31.70
   0  -2 -10  439.66   24.70
  -1  -2 -10  549.35   34.30
  -1  -2 -10  610.54   36.10
  -1  -2 -10  558.34   31.60
   1  -2 -10  566.44   36.80
  -1   2 -10  450.95   33.90
  -2  -2 -10   73.19   10.80
  -2  -2 -10   93.89   13.30
  -2  -2 -10   79.29   14.40
  -2   2 -10   97.69   16.20
   2  -2 -10   93.79   14.40
  -3  -2 -10  118.59   16.00
  -3  -2 -10   74.09   12.30
  -3   2 -10   83.89   16.70
   3  -2 -10  109.29   15.50
   4   2 -10   17.00    1.80
  -4  -2 -10   15.20    8.30
  -4  -2 -10    3.30   10.90
  -4  -2  10   17.10   11.60
  -4   2 -10    4.30    6.90
  -4   2 -10   20.60    2.70
   5   2 -10   24.00    2.00
  -5  -2 -10    8.40   11.40
  -5  -2  10   51.69   35.10
  -5   2 -10    5.90   11.80
  -6   2  10   19.00    2.00
  -7   2  10   43.80    2.30
   7   2 -10   49.70    2.50
   8   2 -10    6.60    0.70
   0  -3 -10   39.40   11.40
   0   3 -10   48.50   12.60
  -1  -3 -10  102.49    9.60
  -1  -3 -10  106.49   14.60
  -1  -3 -10  123.59   15.50
   1  -3 -10  108.89   15.50
  -1   3 -10  143.69   18.10
  -2  -3 -10   42.00   10.80
  -2  -3 -10   55.59   12.60
  -2  -3 -10   37.60   10.50
   2  -3 -10   62.39   14.50
  -2   3 -10   45.30   13.30
  -3  -3 -10  144.69   19.50
  -3  -3 -10  105.79   19.70
   3   3 -10  123.39    5.70
   3  -3 -10  130.49   17.90
  -3   3 -10  124.49    5.80
  -4  -3 -10   -1.00    7.40
   4   3 -10   10.30    1.50
  -4  -3 -10   13.30    8.20
  -4   3 -10   10.00    1.60
  -4   3 -10   -5.60    8.30
  -4  -3  10    4.60   12.30
   5   3 -10  114.09    5.40
  -5   3 -10  121.49    5.70
  -6   3  10    0.70    1.00
  -7   3  10    0.60    0.60
   7   3 -10   -0.10    0.70
   0   4 -10  169.18   18.70
   0  -4 -10  151.18   19.70
   0  -4 -10  179.68   18.20
  -1  -4 -10  152.38   18.60
  -1  -4 -10  137.39   18.00
  -1   4 -10  133.09   17.30
   1  -4 -10  148.79   19.10
   2   4 -10  234.68    9.50
   2   4 -10  222.98    9.20
  -2  -4 -10  227.98   24.60
  -2  -4 -10  235.28   25.70
   2  -4 -10  215.08   24.20
  -2   4 -10  227.88    9.60
   3   4 -10    1.40    0.70
   3   4 -10    2.50    1.10
  -3  -4 -10    1.30    6.80
   3   4 -10    1.40    0.80
  -3   4 -10    1.50    1.20
  -3   4 -10    7.20    7.40
   3  -4 -10    9.60    5.70
  -3  -4  10   -0.40    9.20
  -4  -4 -10  151.08   24.60
   4   4 -10  128.69    5.80
   4   4 -10  123.89    5.70
  -4  -4  10   84.79   26.40
  -4   4 -10  157.58    7.80
  -5   4  10   12.30    1.70
   5   4 -10    8.50    1.20
   5   4 -10   14.30    1.70
  -5   4 -10   11.10    1.70
  -6   4  10    5.30    1.10
   6   4 -10    7.20    1.10
   7   4 -10    6.70    0.90
  -7   4  10    5.20    0.70
   0  -5 -10    7.20    6.70
   0   5 -10    3.00    1.40
   0   5 -10    4.40    0.90
   0   5 -10    3.40    4.30
   0  -5 -10    1.40    3.80
   0   5 -10    4.10    1.10
  -1  -5 -10   87.89   15.10
  -1  -5 -10  101.99   22.00
   1  -5  10  132.99   20.50
  -1   5 -10   77.59    3.80
  -1   5 -10   92.59   14.50
  -1   5 -10   78.09    3.70
   1  -5 -10  101.39   22.30
  -2  -5 -10  129.29   40.40
   2   5 -10  148.49    6.30
   2   5 -10  142.99    6.40
   2   5 -10  147.89    6.80
  -2  -5 -10  142.79   21.60
  -2   5 -10  166.08    6.60
  -2   5 -10  155.58   20.10
  -2  -5  10   97.29   23.20
  -2   5 -10  161.78    7.00
   2  -5 -10  149.09   21.90
   3   5 -10  149.29    6.40
   3   5 -10  150.88    6.40
  -3  -5 -10  145.69   24.20
   3   5 -10  149.59    6.80
  -3   5 -10  151.58    6.50
  -3  -5  10  126.59   32.50
  -3   5 -10  146.39    6.90
  -4  -5 -10  103.19   31.70
   4   5 -10   60.69    3.20
   4   5 -10   59.49    3.70
   4   5 -10   62.59    3.20
  -4   5 -10   66.49    3.90
  -4  -5  10   98.59   38.80
  -5   5  10    6.10    1.40
   5   5 -10    5.50    1.40
   5   5 -10    8.10    1.20
  -5   5 -10    5.70    1.50
  -6   5  10   11.10    1.40
   6   5 -10   10.40    1.10
  -6   5 -10    9.70    1.60
  -7   5  10   47.30    2.20
   0   6 -10  180.98    7.40
   0  -6 -10  202.78   26.00
   0   6 -10  178.38    7.50
   0   6 -10  173.48    7.90
   0   6 -10  170.08    8.30
   0  -6  10  214.68   35.70
   0  -6 -10  212.48   21.30
  -1   6  10    1.60    1.00
   1   6 -10    2.90    1.30
   1   6 -10    3.00    1.00
   1   6 -10    3.00    0.80
  -1  -6 -10    4.90    6.00
  -1   6 -10    5.50    5.10
  -1   6 -10    5.30    1.40
  -1   6 -10    4.20    0.90
  -1   6 -10    3.70    1.00
  -1  -6  10   -2.70    7.50
  -1   6 -10    4.30    1.70
   2   6 -10  143.39    6.00
  -2  -6 -10  128.79   22.20
   2   6 -10  139.59    6.60
   2   6 -10  150.68    6.20
  -2   6 -10  141.49    6.00
  -2   6 -10  141.99   19.70
  -2  -6  10  142.49   32.10
  -2   6 -10  148.19    6.80
  -2   6 -10  132.89    6.50
  -2   6 -10  139.09    6.10
  -3   6  10  130.39    5.90
   3   6 -10  129.79    5.60
  -3  -6 -10  145.29   25.70
   3   6 -10  126.39    5.50
   3   6 -10  124.89    6.10
  -3   6 -10  125.39    5.70
  -3   6 -10  126.39    6.20
  -3   6 -10   90.99   18.70
   4   6 -10   12.90    1.90
   4   6 -10   15.20    1.50
  -4   6  10   17.70    1.90
   4   6 -10   14.10    1.50
  -4   6 -10   13.70    1.90
   5   6 -10   14.30    1.50
   5   6 -10   15.20    1.80
  -5   6  10   14.80    1.70
  -5   6 -10   15.70    1.90
   6   6 -10    4.00    0.80
  -6   6  10    4.50    0.90
  -6   6 -10    3.60    1.40
   7   6 -10    1.10    0.50
   0  -7 -10   -6.10    7.40
   0   7 -10    0.90    0.80
   0   7 -10    2.30    2.70
   0   7 -10    1.70    1.00
   0  -7  10   14.50   14.70
  -1  -7 -10   30.40   13.50
  -1   7  10   16.70    1.70
   1   7 -10   18.70    2.00
   1   7 -10   17.40    1.50
   1   7 -10   14.10    1.90
  -1  -7  10   22.80   15.60
  -1   7 -10   19.70    2.50
  -1   7 -10   17.10    1.60
  -1   7 -10   16.50    1.70
  -1   7 -10   15.30    2.00
   2   7 -10   25.50    1.80
  -2  -7 -10   16.50   11.00
   2   7 -10   16.80    2.10
  -2   7  10   23.90    2.10
   2   7 -10   26.20    2.10
  -2   7 -10   25.60   11.00
  -2  -7  10    4.00   13.80
  -2   7 -10   26.10    2.20
  -2   7 -10   22.10    2.50
  -2   7 -10   22.30    1.80
  -2   7 -10   23.00    2.60
  -3   7  10   14.50    1.70
   3   7 -10   13.20    1.50
   3   7 -10   10.20    1.30
   3   7 -10   14.90    2.20
  -3   7 -10    9.80    1.90
  -3   7 -10   11.50    1.50
   4   7 -10   84.19    4.50
  -4   7  10   85.79    4.00
   4   7 -10   80.69    3.70
   4   7 -10   77.99    3.80
  -4   7 -10   78.09    4.40
  -5   7  10   15.30    1.60
   5   7 -10   16.50    1.40
   5   7 -10   16.80    1.80
  -5   7 -10   17.20    2.20
   6   7 -10    5.80    0.70
  -6   7  10    4.60    0.70
   0   8 -10    7.10    1.30
   0   8 -10    8.00    2.00
   0   8 -10    6.50    1.00
   0   8 -10    8.60    2.30
   1   8 -10  108.19    5.10
   1   8 -10  117.09    6.00
   1   8 -10  115.19    4.90
  -1   8 -10  106.89    5.80
  -1   8 -10  110.29    5.00
  -1   8 -10  106.19    4.90
  -1   8 -10  107.19    6.00
   2   8 -10   16.00    2.20
   2   8 -10   19.30    1.60
   2   8 -10   18.40    2.00
  -2   8 -10   24.20    3.00
  -2   8 -10   23.00    2.70
  -2   8 -10   23.90    2.00
  -2   8 -10   22.00    2.40
  -3   8  10   65.09    3.30
   3   8 -10   62.59    3.30
   3   8 -10   67.59    4.10
   3   8 -10   64.29    3.10
  -3   8 -10   66.49    4.00
   4   8 -10   11.30    1.10
   4   8 -10   10.60    1.20
  -4   8  10    9.00    1.20
   4   8 -10    9.30    1.80
  -4   8 -10   11.10    1.80
   5   8 -10    9.50    0.90
  -5   8  10    7.50    0.90
   5   8 -10    7.40    1.30
  -5   8 -10    8.10    1.50
   6   8 -10    2.50    0.60
  -6   8  10    3.70    0.70
   0   9 -10   15.90    1.70
   0   9 -10   14.80    2.20
   0   9 -10   15.80    1.50
   1   9 -10   46.40    3.80
   1   9 -10   43.10    2.40
   1   9 -10   44.30    2.60
  -1   9 -10   42.30    2.50
  -1   9 -10   41.00    2.40
  -1   9 -10   44.90    3.70
  -1   9 -10   43.80    3.60
   2   9 -10   76.79    3.70
  -2   9  10   72.99    3.40
   2   9 -10   77.79    4.70
   2   9 -10   76.49    3.50
  -2   9 -10   77.39    4.50
  -2   9 -10   72.19    3.50
  -2   9 -10   78.79    3.70
   3   9 -10    5.60    1.00
   3   9 -10    6.50    1.80
   3   9 -10    5.70    0.90
  -3   9  10    6.90    0.90
  -3   9 -10    6.50    1.70
   4   9 -10   25.00    1.50
   4   9 -10   23.00    2.50
  -4   9  10   23.00    1.50
  -4   9 -10   22.90    2.40
   5   9 -10    5.20    0.50
  -5   9  10    5.80    0.70
   0  10 -10    1.20    0.80
   0  10 -10    1.40    1.60
   0  10 -10    2.80    0.90
   1  10 -10    2.30    0.80
   1  10 -10    0.70    0.80
   1  10 -10    3.50    1.70
  -1  10 -10    2.50    0.70
  -1  10 -10    2.50    1.60
  -1  10 -10    2.40    1.00
   2  10 -10   16.20    1.60
   2  10 -10   16.60    2.20
   2  10 -10   18.10    1.40
  -2  10 -10   22.00    1.70
   3  10 -10    0.60    0.60
  -3  10  10    0.50    0.60
   3  10 -10    0.20    1.30
   3  10 -10    0.70    0.70
  -3  10 -10    0.70    1.30
   4  10 -10    7.00    0.70
   4  10 -10    6.00    1.10
   0  11 -10   11.70    1.30
   0  11 -10   10.00    1.70
   1  11 -10    5.20    0.80
   1  11 -10    2.80    1.30
  -1  11 -10    6.40    0.90
   2  11 -10    7.00    0.70
   2  11 -10    5.10    1.70
   3  11 -10    6.70    0.60
   3  11 -10    8.30    1.10
   0   0 -11    0.20    3.40
   0   0 -11   -2.10    1.90
  -1   0 -11   15.90    5.80
  -1   0 -11   17.30    7.60
   1   0 -11   16.10    5.40
  -2   0 -11  816.12   49.50
  -3   0 -11   12.80    7.90
  -4   0  11   48.90   15.60
   5   0 -11   74.49    3.70
   0  -1 -11  154.68   13.90
   0  -1 -11  160.98   16.00
   0   1 -11  129.09   14.50
  -1  -1 -11   39.90    8.90
  -1  -1 -11   43.50    8.90
   1  -1 -11   38.80   10.20
  -1   1 -11   41.10   11.50
  -2  -1 -11   74.49   10.00
  -2  -1 -11   99.09   15.10
  -2   1 -11   86.49   14.70
   2  -1 -11  116.69   15.00
  -4  -1  11   76.59   20.20
   5   1 -11   58.79    3.20
  -7   1  11   11.30    1.00
   0  -2 -11    4.00    2.00
   0   2 -11   10.50    4.90
  -1  -2 -11  107.09   14.50
  -1  -2 -11  123.59   12.70
   1  -2 -11  128.39   16.50
  -1   2 -11  122.19   15.50
  -2  -2 -11   82.69   13.00
  -2  -2 -11   77.89   11.10
  -2  -2 -11   85.49   13.60
   2  -2 -11   74.19   12.70
  -2   2 -11   84.19   21.10
  -3  -2 -11  105.49   15.40
   3  -2 -11  117.29   16.60
  -3   2 -11   82.59   16.50
   4   2 -11  121.49    5.40
  -4  -2 -11  120.69   17.60
  -4   2 -11  105.49    5.60
  -4  -2  11  122.19   27.70
   5   2 -11  209.18    8.80
  -6   2  11   48.80    2.90
  -7   2  11    5.60    1.00
   7   2 -11    6.80    0.90
   0  -3 -11  135.19   17.00
   0   3 -11  127.79   15.90
  -1  -3 -11   28.40    9.70
  -1  -3 -11   38.30    7.40
   1  -3 -11   18.70    5.90
  -1   3 -11   35.10   11.00
  -2  -3 -11   54.89   13.10
  -2  -3 -11   46.30   10.50
  -2  -3 -11   50.89   11.20
  -2   3 -11   42.60   15.60
   2  -3 -11   50.39   12.00
  -3  -3 -11  250.87   28.70
   3   3 -11  302.07   12.00
  -3  -3 -11  325.97   29.70
   3   3 -11  294.17   11.70
  -3   3 -11  283.87   11.60
   3  -3 -11  289.77   29.40
  -3   3 -11  303.97   12.30
  -4  -3 -11   29.60    9.70
   4   3 -11    9.30    1.50
  -4  -3 -11    5.60    9.80
  -4   3 -11    5.60    1.60
  -4   3 -11    7.00   10.30
  -4  -3  11   16.20   17.80
   5   3 -11   91.09    4.30
  -5   3 -11   81.89    4.60
  -6   3  11   21.30    2.00
   6   3 -11   21.40    1.70
   7   3 -11   20.00    1.40
   0   4 -11   64.89    5.00
   0   4 -11   47.60    2.90
   0   4 -11   45.10   10.50
   0  -4 -11   35.20   11.90
   1   4 -11  249.88   10.10
  -1  -4 -11  282.27   25.70
  -1  -4 -11  270.97   27.00
   1   4 -11  252.37   10.30
  -1   4 -11  250.87   24.80
  -1   4 -11  244.88   10.00
   1  -4 -11  252.57   26.80
  -1   4 -11  239.08   10.70
   2   4 -11   38.60    2.70
  -2  -4 -11   45.00   14.00
   2   4 -11   44.10    2.50
   2   4 -11   38.20    2.10
  -2  -4 -11   32.40   10.40
  -2   4 -11   40.10    3.10
  -2   4 -11   42.20   11.40
   2  -4 -11   69.89   16.60
  -2   4 -11   35.80    2.10
   3   4 -11  122.99    5.30
   3   4 -11  116.49    5.60
  -3  -4 -11  142.79   20.50
   3   4 -11  117.59    5.30
  -3   4 -11  129.09    6.00
  -3  -4  11  111.89   29.20
  -3   4 -11  118.89    5.20
   4   4 -11  111.79    4.90
   4   4 -11  107.19    4.80
   4   4 -11  113.89    5.40
  -4  -4 -11  146.19   22.60
  -4  -4  11   86.39   31.20
  -4   4 -11  101.59    5.50
   5   4 -11   64.69    3.60
   5   4 -11   58.89    3.10
  -5   4 -11   60.09    3.70
   6   4 -11   13.70    1.40
  -6   4  11   12.80    1.60
  -7   4  11    3.80    0.60
   7   4 -11    4.30    0.70
   0   5 -11   51.19    2.50
   0   5 -11   51.79   11.50
   0   5 -11   48.10    3.70
   0   5 -11   48.40    3.10
   0   5 -11   53.49    2.80
   1   5 -11   20.00    1.70
  -1  -5 -11   18.50    7.70
   1   5 -11   23.60    1.50
   1   5 -11   18.70    2.20
  -1  -5 -11   16.80   10.10
  -1   5 -11   20.50    1.60
   1  -5 -11   11.50    8.40
  -1   5 -11   29.20   14.40
  -1   5 -11   22.50    2.80
  -1   5 -11   22.90    1.80
   2   5 -11   28.60    2.10
   2   5 -11   29.10    1.90
  -2  -5 -11   11.90   11.20
   2   5 -11   29.00    2.60
  -2  -5 -11   43.50   11.90
  -2   5 -11   58.29   17.40
  -2   5 -11   28.30    1.90
  -2  -5  11   47.90   17.70
  -2   5 -11   34.20    3.20
  -2   5 -11   28.60    2.10
   3   5 -11   44.20    3.20
  -3  -5 -11   33.30   11.00
   3   5 -11   39.00    2.70
  -3   5 -11   32.90    2.10
  -3   5 -11   38.70    3.30
  -3   5 -11   39.30   13.50
  -3  -5  11   39.30   17.60
   4   5 -11   22.70    2.40
   4   5 -11   23.30    1.90
   4   5 -11   24.00    1.80
  -4   5 -11   24.50    2.70
   5   5 -11   48.50    3.10
  -5   5  11   49.70    3.10
   5   5 -11   53.69    2.80
  -5   5 -11   53.69    3.40
   6   5 -11   32.30    2.40
  -6   5  11   32.60    2.80
   7   5 -11   23.30    1.20
  -7   5  11   21.00    1.20
   0   6 -11   30.10    2.20
   0   6 -11   31.40    2.80
   0   6 -11   37.90    3.70
   0   6 -11   28.60    1.90
   1   6 -11   64.89    3.40
  -1  -6 -11   65.89   16.40
   1   6 -11   67.09    3.10
   1   6 -11   64.69    3.90
  -1  -6  11   53.79   18.80
  -1   6 -11   66.89    3.90
  -1   6 -11   57.99   13.50
  -1   6 -11   66.09    3.20
  -1   6 -11   63.29    3.30
  -1   6 -11   67.99    4.50
   2   6 -11    8.70    1.70
   2   6 -11    6.80    1.20
   2   6 -11    4.90    0.90
  -2  -6 -11    5.60    9.40
  -2   6 -11    9.50    1.40
  -2  -6  11   16.30   12.80
  -2   6 -11   12.40    8.20
  -2   6 -11   13.50    2.20
  -2   6 -11    5.70    1.60
   3   6 -11   75.59    4.20
   3   6 -11   72.69    3.50
  -3   6  11   72.09    4.00
   3   6 -11   69.49    3.60
  -3   6 -11   64.99    3.80
  -3   6 -11   76.99    4.60
  -4   6  11   42.90    2.90
   4   6 -11   39.40    2.40
   4   6 -11   40.80    2.50
  -4   6 -11   43.90    3.70
   5   6 -11    3.80    0.90
  -5   6  11    4.70    1.10
   5   6 -11    4.10    1.20
  -5   6 -11    4.90    1.50
   6   6 -11   10.50    1.10
  -6   6  11   11.00    1.20
   0  -7  11   25.00   20.20
   0   7 -11   15.10    2.20
   0   7 -11   15.40    1.50
   0   7 -11   18.30    2.90
   0   7 -11   17.50    1.90
   1   7 -11   18.10    2.20
   1   7 -11   22.20    2.00
   1   7 -11   18.60    1.50
  -1  -7 -11   12.30   10.70
  -1   7  11   17.10    1.70
  -1   7 -11   21.60    2.40
  -1   7 -11   21.20    1.90
  -1   7 -11   21.90    1.80
  -1   7 -11   19.50    2.60
  -1  -7  11   28.30   14.00
  -2   7  11   20.10    2.00
   2   7 -11   21.60    1.80
   2   7 -11   24.40    2.90
   2   7 -11   26.30    2.10
  -2   7 -11   24.70    2.00
  -2   7 -11   20.30    2.30
  -2   7 -11   25.10    3.20
  -2   7 -11   20.90    1.70
  -3   7  11   32.80    2.40
   3   7 -11   32.90    2.10
   3   7 -11   36.60    3.20
   3   7 -11   34.20    2.30
  -3   7 -11   32.90    3.20
   4   7 -11   50.79    3.40
  -4   7  11   52.59    2.90
   4   7 -11   51.29    2.70
   4   7 -11   50.49    2.60
  -4   7 -11   54.79    3.60
   5   7 -11    3.60    1.20
   5   7 -11    4.20    0.90
  -5   7  11    2.50    1.20
  -5   7 -11    3.30    1.40
   6   7 -11    0.70    0.40
  -6   7  11    1.50    0.50
   0   8 -11  124.79    6.30
   0   8 -11  122.39    5.40
   0   8 -11  132.99    5.70
   1   8 -11   71.39    4.50
   1   8 -11   72.59    3.40
   1   8 -11   66.09    3.60
  -1   8 -11   70.69    3.50
  -1   8 -11   66.69    4.40
  -1   8 -11   75.19    4.80
  -1   8 -11   73.29    3.60
   2   8 -11   53.59    2.80
  -2   8  11   57.49    2.90
   2   8 -11   55.19    3.10
   2   8 -11   62.79    5.10
  -2   8 -11   57.59    3.70
  -2   8 -11   58.29    3.10
  -2   8 -11   57.09    4.20
  -2   8 -11   53.09    2.80
   3   8 -11   29.80    2.90
  -3   8  11   24.90    1.90
   3   8 -11   24.40    1.90
   3   8 -11   26.30    1.70
  -3   8 -11   28.00    3.00
   4   8 -11   11.00    1.20
   4   8 -11   11.20    1.20
  -4   8  11   14.10    1.60
  -4   8 -11   15.90    2.00
  -5   8  11   21.90    1.40
   5   8 -11   20.10    1.20
  -5   8 -11   18.00    2.00
   0   9 -11   18.50    2.40
   0   9 -11   15.50    1.50
   0   9 -11   14.00    1.40
   1   9 -11   58.49    4.10
   1   9 -11   58.49    2.90
   1   9 -11   59.39    3.10
  -1   9 -11   63.59    4.00
  -1   9 -11   58.89    3.00
  -1   9 -11   59.99    3.00
   2   9 -11    3.50    0.80
  -2   9  11    4.60    0.60
   2   9 -11    4.30    1.00
   2   9 -11    4.30    1.70
  -2   9 -11    3.50    0.80
  -2   9 -11    5.80    1.80
  -2   9 -11    4.50    1.10
  -3   9  11   19.60    1.30
   3   9 -11   20.80    2.50
   3   9 -11   21.10    1.50
  -3   9 -11   17.20    2.10
   4   9 -11   17.60    2.10
   4   9 -11   18.20    1.20
  -4   9  11   19.20    1.40
  -4   9 -11   19.30    2.20
   5   9 -11    7.60    0.80
   0  10 -11    3.40    1.00
   0  10 -11    2.80    1.60
   1  10 -11   10.00    1.90
   1  10 -11   15.50    1.40
   1  10 -11   15.40    1.40
  -1  10 -11   12.60    1.20
  -1  10 -11   13.40    1.90
  -1  10 -11   16.50    1.60
   2  10 -11   16.70    1.40
   2  10 -11   17.90    1.30
   2  10 -11   12.00    1.80
   3  10 -11    8.20    0.90
   3  10 -11    7.20    0.80
   3  10 -11    7.00    1.50
   0  11 -11    1.60    1.10
   0  11 -11    1.80    1.10
   1  11 -11    4.00    1.30
   1  11 -11    6.30    0.80
   2  11 -11   -0.40    1.00
   2  11 -11    0.00    0.50
   0   0 -12   33.80    7.70
   0   0 -12   25.40    6.80
  -1   0 -12 1405.06   67.09
  -1   0 -12 1254.67   63.59
  -2   0 -12   14.30    8.20
  -3   0 -12  132.19   20.20
  -4   0 -12  177.48   26.30
   5   0 -12   22.70    1.80
   0  -1 -12  280.97   23.80
   0  -1 -12  307.67   22.10
   0   1 -12  302.57   24.70
  -1  -1 -12  182.98   16.90
  -1  -1 -12  173.18   17.20
   1  -1 -12  187.28   19.60
  -1   1 -12  178.68   18.70
  -2  -1 -12  475.55   35.10
  -2  -1 -12  510.65   30.70
   2  -1 -12  523.95   37.70
  -2   1 -12  412.96   35.60
  -3  -1 -12  126.59   20.40
  -3   1 -12  102.39   17.60
  -4  -1 -12   37.70   14.00
  -4   1 -12   18.10   13.00
  -4  -1  12   81.19   22.00
   5   1 -12   38.80    2.50
  -7   1  12   32.10    1.70
   7   1 -12   32.80    1.80
   0  -2 -12  245.68   23.20
   0   2 -12  253.97   22.70
  -1  -2 -12   24.70    8.90
  -1  -2 -12    7.30    5.40
  -1   2 -12    3.40    3.70
   1  -2 -12    3.40    4.30
  -2  -2 -12   11.20    8.00
  -2  -2 -12    6.40    4.60
  -2   2 -12   11.10    9.10
   2  -2 -12   10.90    6.90
   3   2 -12   30.30    1.90
  -3   2 -12   36.70   14.90
  -3   2 -12   38.30    3.60
  -4  -2 -12   27.80   15.80
   4   2 -12   30.80    2.70
  -4  -2  12   38.40   22.50
  -4   2 -12    9.30    9.90
   5   2 -12   32.60    2.30
  -6   2  12    8.40    1.30
   6   2 -12    7.30    1.00
  -7   2  12    2.30    0.60
   7   2 -12    2.80    0.70
   0  -3 -12  378.66   31.80
   0   3 -12  360.76   29.60
  -1  -3 -12  232.98   23.70
   1   3 -12  204.38    9.30
   1  -3 -12  209.38   23.30
  -1   3 -12  254.17   10.20
  -1   3 -12  218.38   23.00
  -1   3 -12  252.07   10.60
   2   3 -12   28.70    1.80
  -2  -3 -12   26.20    8.60
  -2  -3 -12   24.80    8.50
  -2   3 -12   27.90    1.70
   2  -3 -12   23.40    9.10
  -2   3 -12   12.70    8.20
  -2   3 -12   25.40    2.90
   3   3 -12   76.79    3.90
  -3  -3 -12  101.29   16.30
   3   3 -12   75.39    3.40
   3   3 -12   72.79    3.40
  -3   3 -12   66.99    3.30
  -3   3 -12   35.00   17.20
  -3   3 -12   74.19    4.40
  -4  -3 -12  349.07   33.40
   4   3 -12  313.57   12.20
   4   3 -12  315.27   12.50
   4   3 -12  280.27   12.40
  -4  -3  12  377.06   56.19
  -4   3 -12  293.07   12.80
   5   3 -12    6.20    1.10
  -6   3  12   35.50    2.40
   6   3 -12   36.40    2.10
  -7   3  12    9.70    0.90
   7   3 -12    9.70    1.10
   0   4 -12  172.18   20.60
   0  -4 -12  186.68   23.00
   0   4 -12  172.18    7.40
   1   4 -12    2.30    0.90
  -1  -4 -12   13.10    9.10
   1   4 -12    4.70    0.80
   1   4 -12    5.00    1.00
  -1  -4 -12    7.80    4.00
  -1   4 -12    1.10    5.00
  -1   4 -12    3.20    0.90
   1  -4 -12    0.80    5.90
  -1   4 -12    2.50    0.80
  -1   4 -12    3.90    1.80
   2   4 -12  197.38    8.00
   2   4 -12  193.88    8.10
   2   4 -12  192.98    8.40
  -2  -4 -12  221.98   25.00
  -2  -4 -12  159.28   26.80
  -2   4 -12  213.18   24.10
  -2   4 -12  200.08    8.90
   2  -4 -12  204.78   25.30
  -2   4 -12  192.88    8.00
   3   4 -12  406.66   16.00
  -3  -4 -12  450.45   38.10
   3   4 -12  410.16   16.00
   3   4 -12  399.96   16.30
  -3  -4  12  365.06   48.00
  -3   4 -12  414.66   16.70
  -3   4 -12  396.56   15.90
   4   4 -12   42.40    2.90
   4   4 -12   41.30    2.40
   4   4 -12   39.90    2.40
  -4   4 -12   44.40    3.40
   5   4 -12   29.30    2.30
   5   4 -12   28.60    2.00
  -5   4 -12   26.00    2.70
  -6   4  12    8.50    1.20
   6   4 -12    6.80    1.00
   7   4 -12   11.60    0.90
  -7   4  12   11.70    0.90
   0   5 -12   16.80    1.80
   0   5 -12   17.70    1.30
   0  -5 -12   11.20    9.60
   0   5 -12   18.50    1.70
   1   5 -12   55.69    2.70
  -1  -5 -12   48.80   11.50
   1   5 -12   52.39    3.30
   1   5 -12   59.19    3.00
  -1   5 -12   51.99    2.70
  -1   5 -12   59.39    4.40
  -1   5 -12   52.99    3.10
  -1   5 -12   56.59    2.90
  -1   5 -12   63.69   13.00
  -2  -5 -12   89.39   19.90
   2   5 -12   84.39    3.80
   2   5 -12   83.79    4.00
   2   5 -12   84.89    4.50
  -2   5 -12   84.59   16.80
  -2   5 -12   84.99    5.00
  -2   5 -12   84.89    4.00
  -2   5 -12   81.49    3.90
   3   5 -12  124.99    5.30
  -3  -5 -12   99.09   22.70
   3   5 -12  119.79    5.40
   3   5 -12  119.89    5.80
  -3  -5  12  134.29   32.60
  -3   5 -12  123.89    6.30
  -3   5 -12  119.89    5.20
  -3   5 -12  103.29   20.00
   4   5 -12   14.20    1.40
   4   5 -12   17.70    2.00
   4   5 -12   16.30    1.60
  -4   5 -12   14.90    2.10
  -5   5  12   57.99    3.30
   5   5 -12   56.79    3.30
   5   5 -12   60.59    2.90
  -5   5 -12   53.59    3.50
   6   5 -12   36.00    1.90
  -6   5  12   35.20    2.10
   0   6 -12   60.49    3.60
   0   6 -12   58.89    2.90
   0   6 -12   54.29    3.60
  -1  -6 -12  138.99   19.60
   1   6 -12  126.19    6.10
   1   6 -12  128.99    5.60
  -1   6 -12  117.59   19.90
  -1   6 -12  130.29    6.60
  -1   6 -12  103.49    5.50
  -1  -6  12  162.38   27.80
  -1   6 -12  120.69    6.00
   2   6 -12    5.20    1.50
  -2  -6 -12   12.00    8.20
   2   6 -12    5.60    1.10
   2   6 -12    7.40    1.10
  -2   6  12    2.50    1.20
  -2   6 -12    8.90    8.50
  -2   6 -12    6.30    2.40
  -2   6 -12    5.80    1.20
  -2   6 -12    4.50    1.80
  -2  -6  12   34.30   13.50
  -2   6 -12    7.40    1.10
   3   6 -12   10.50    1.70
  -3   6  12   10.40    1.60
   3   6 -12   12.00    1.40
   3   6 -12   13.60    1.40
  -3   6 -12   14.20    2.20
  -3   6 -12   11.70    1.20
  -4   6  12    5.10    1.20
   4   6 -12    2.50    0.80
   4   6 -12    2.90    0.90
   4   6 -12    4.10    1.40
  -4   6 -12    3.90    1.60
  -5   6  12    5.30    1.10
   5   6 -12    5.50    0.90
   5   6 -12    5.10    1.20
  -5   6 -12    6.60    2.70
   6   6 -12    0.90    0.50
  -6   6  12    0.70    0.70
   0   7 -12   60.19    3.30
   0   7 -12   59.19    4.10
   0   7 -12   58.99    3.00
   1   7 -12  102.19    5.20
  -1   7  12   92.99    4.30
   1   7 -12   96.49    4.30
   1   7 -12   98.09    4.60
  -1   7 -12   98.19    4.40
  -1   7 -12   92.39    5.70
  -1   7 -12   92.69    5.00
  -1   7 -12   94.09    4.50
   2   7 -12   25.00    1.70
  -2   7  12   20.90    2.00
   2   7 -12   25.40    2.00
   2   7 -12   25.10    2.80
  -2   7 -12   21.80    1.70
  -2   7 -12   28.30    3.50
  -2   7 -12   21.80    2.40
  -2   7 -12   25.90    2.10
   3   7 -12  130.99    5.90
   3   7 -12  139.69    6.60
  -3   7  12  135.29    6.00
   3   7 -12  140.39    5.80
  -3   7 -12  135.09    6.70
   4   7 -12   27.60    2.60
   4   7 -12   26.30    1.70
   4   7 -12   22.10    1.70
  -4   7  12   27.40    2.00
  -4   7 -12   26.30    2.80
   5   7 -12    3.20    0.70
  -5   7  12    4.60    0.90
   6   7 -12    3.10    0.50
  -6   7  12    4.90    0.60
   0   8 -12   12.40    1.60
   1   8 -12   28.10    1.80
   1   8 -12   27.00    2.40
  -1   8 -12   25.20    2.60
  -1   8 -12   26.70    2.00
  -1   8 -12   27.20    2.00
   2   8 -12  120.29    6.00
   2   8 -12  120.09    5.00
   2   8 -12  113.59    5.30
  -2   8  12  115.49    5.00
  -2   8 -12  126.59    7.00
  -2   8 -12  110.29    6.10
  -2   8 -12  115.29    5.00
  -2   8 -12  121.29    5.20
  -3   8  12    2.90    0.80
   3   8 -12    1.60    0.80
   3   8 -12    1.40    1.40
   3   8 -12    1.80    0.70
  -3   8 -12    3.60    1.70
  -4   8  12   16.20    1.40
   4   8 -12   17.70    1.90
   4   8 -12   15.40    1.30
   4   8 -12   17.10    1.20
  -4   8 -12   18.10    2.00
   5   8 -12    8.90    1.00
  -5   8  12   10.30    1.00
   0   9 -12    3.50    1.60
   0   9 -12    4.70    1.00
   0   9 -12    5.10    1.00
   1   9 -12    7.40    1.10
   1   9 -12   10.20    2.00
   1   9 -12    9.90    1.10
  -1   9 -12   10.40    1.20
  -1   9 -12   10.10    1.80
  -1   9 -12   10.90    1.10
   2   9 -12   23.90    1.80
   2   9 -12   27.40    2.90
   2   9 -12   26.30    1.60
  -2   9 -12   22.00    1.50
  -2   9 -12   28.40    2.60
   3   9 -12   12.00    1.80
   3   9 -12   10.30    1.10
   3   9 -12    9.70    1.10
  -3   9  12    9.90    1.00
   4   9 -12    8.70    0.90
  -4   9  12    7.90    0.80
   4   9 -12    7.20    1.30
   0  10 -12   33.70    2.00
   0  10 -12   29.90    2.80
   0  10 -12   34.40    1.90
   1  10 -12   17.30    1.40
   1  10 -12   15.10    1.40
   1  10 -12   12.40    1.80
  -1  10 -12   15.60    1.20
  -1  10 -12   17.50    1.50
  -1  10 -12   13.10    2.10
   2  10 -12    0.40    0.60
   2  10 -12    2.00    1.30
   2  10 -12    1.00    0.70
   3  10 -12    2.10    0.50
   3  10 -12    3.20    1.20
   0  11 -12    2.20    0.60
   0  11 -12    2.50    1.00
   1  11 -12    8.00    0.80
   1  11 -12    6.90    1.20
   2  11 -12   19.60    1.80
   0   0 -13    0.00    3.80
  -1   0 -13  438.06   30.70
  -2   0 -13    5.40    7.00
  -3   0 -13   20.50   11.60
  -4   0 -13    4.30   12.00
   5   0 -13   82.39    4.00
   7   0 -13    9.30    0.90
   0  -1 -13   34.10    7.70
   0   1 -13   45.30   12.20
   0  -1 -13   30.70    9.10
  -1  -1 -13  142.09   15.40
  -1   1 -13  122.79   15.80
   1  -1 -13  123.29   17.30
   2   1 -13  171.78    6.50
  -2  -1 -13  153.78   20.50
  -2  -1 -13  122.99   17.10
  -2   1 -13  139.89   19.90
  -3   1 -13   76.09   16.60
  -4  -1 -13    4.50   14.00
  -4  -1  13   50.79   19.50
  -4   1 -13   -5.70   12.70
   5   1 -13   94.79    4.60
   7   1 -13   10.80    1.00
   0   2 -13  139.19    5.90
   0  -2 -13  132.89   17.00
   0   2 -13  143.89   17.50
  -1  -2 -13   83.39   13.10
  -1  -2 -13  105.29   12.50
   1   2 -13   85.69    4.00
   1  -2 -13   99.29   16.00
  -1   2 -13   86.49   14.20
   2   2 -13   53.39    2.70
  -2  -2 -13   63.69   12.50
  -2  -2 -13   45.60   11.90
  -2   2 -13   38.30   13.40
   2  -2 -13   72.39   28.50
   3   2 -13  131.79    5.30
   3   2 -13  130.09    5.40
  -3   2 -13   87.09   17.80
  -3   2 -13  125.09    5.40
   4   2 -13   45.50    2.90
   4   2 -13   42.80    2.40
  -4  -2 -13   42.80   18.00
  -4  -2  13   94.29   26.60
   5   2 -13    1.30    1.00
   5   2 -13    0.80    1.20
   6   2 -13    1.90    0.70
  -6   2  13    1.60    1.00
   7   2 -13    0.90    0.50
  -7   2  13    1.30    0.70
   0   3 -13  322.77   13.00
   0   3 -13  326.97   29.00
   0  -3 -13  296.77   29.70
   0   3 -13  334.77   13.00
  -1  -3 -13  138.69   19.10
   1   3 -13  146.19    6.10
   1  -3 -13  145.79   20.80
  -1   3 -13  157.58    6.50
  -1   3 -13  135.49   18.10
  -1   3 -13  127.29    6.20
   2   3 -13   81.29    3.50
  -2  -3 -13   84.79   17.90
   2   3 -13   75.59    3.60
   2   3 -13   78.19    4.00
  -2   3 -13   75.29    4.80
   2  -3 -13   95.89   21.30
  -2   3 -13   71.49   14.20
  -2   3 -13   68.49    3.50
   3   3 -13  105.29    4.60
   3   3 -13  103.99    4.70
   3   3 -13  105.09    5.20
  -3   3 -13  106.49    4.60
  -3   3 -13  105.89    5.80
   4   3 -13   13.10    1.40
   4   3 -13   15.50    1.50
   4   3 -13   17.10    2.10
   5   3 -13   59.59    3.00
   5   3 -13   56.29    3.20
   6   3 -13    4.10    1.20
  -6   3  13    1.70    0.90
   7   3 -13    8.00    0.80
  -7   3  13    7.00    1.00
   0   4 -13   -0.40    4.50
   0   4 -13    0.90    0.80
   0   4 -13    1.40    0.80
   0   4 -13    1.80    0.90
   1   4 -13    6.80    1.10
   1   4 -13    6.50    1.30
  -1  -4 -13    2.70    9.10
   1  -4 -13   16.00    9.80
  -1   4 -13    3.50    1.00
  -1   4 -13    5.40    1.90
  -1   4 -13    7.00    1.10
  -1   4 -13   11.30    8.00
   2   4 -13  134.59    5.70
   2   4 -13  138.79    5.90
   2   4 -13  140.99    6.30
  -2  -4 -13  146.99   21.20
  -2   4 -13  129.29    5.80
  -2   4 -13  137.99    7.00
  -2   4 -13  128.09   20.20
  -3  -4 -13   81.19   24.40
   3   4 -13   51.69    2.80
   3   4 -13   55.59    3.40
   3   4 -13   51.89    2.70
  -3   4 -13   55.69   20.40
  -3  -4  13   45.20   20.70
  -3   4 -13   54.29    4.10
  -3   4 -13   52.79    2.70
   4   4 -13    1.80    0.80
   4   4 -13    3.80    1.20
   4   4 -13    3.20    0.90
  -4   4 -13    2.00    1.70
   5   4 -13   35.80    2.10
  -5   4  13   31.90    2.50
   5   4 -13   31.30    2.40
   6   4 -13    7.60    0.90
  -6   4  13   11.80    1.30
   0   5 -13   94.09    4.80
   0   5 -13   98.49    4.50
   0   5 -13   96.79    4.20
   1   5 -13    6.50    0.90
   1   5 -13    4.20    1.00
   1   5 -13    4.40    1.20
  -1   5 -13    1.90    5.10
  -1   5 -13    7.80    1.20
  -1   5 -13    7.70    1.10
  -1   5 -13    5.90    1.30
  -1   5 -13    5.60    2.00
  -2  -5 -13   19.80    9.90
   2   5 -13   12.00    1.30
   2   5 -13   12.20    1.40
   2   5 -13   10.50    1.70
  -2   5 -13   12.10    1.60
  -2   5 -13   12.70    9.40
  -2   5 -13   17.60    2.60
  -2   5 -13   13.00    1.40
   3   5 -13   87.89    4.10
   3   5 -13   90.89    4.30
   3   5 -13   98.19    4.80
  -3   5 -13   91.69    5.40
  -3   5 -13   87.09    4.00
   4   5 -13  104.19    4.60
   4   5 -13  107.89    5.40
   4   5 -13  103.49    4.60
  -4   5 -13  104.39    5.60
  -5   5  13   13.10    1.60
   5   5 -13   10.30    1.50
   5   5 -13    9.20    1.00
  -6   5  13    2.90    0.80
   6   5 -13    3.00    0.70
   0   6 -13    5.00    0.90
   0   6 -13    4.20    1.40
   0   6 -13    5.40    1.10
   1   6 -13   94.59    5.00
   1   6 -13   93.19    4.20
   1   6 -13   99.59    4.60
  -1  -6  13   85.19   25.30
  -1   6 -13   98.89    4.40
  -1   6 -13   98.29    4.90
  -1   6 -13   91.69    6.00
  -1   6 -13   98.39    4.50
   2   6 -13   36.10    2.40
   2   6 -13   33.70    2.10
   2   6 -13   40.30    3.10
  -2   6 -13   36.80    2.20
  -2   6 -13   42.50    4.10
  -2   6 -13   36.80    2.50
   3   6 -13   12.60    1.30
   3   6 -13   12.60    1.40
   3   6 -13    8.60    1.70
  -3   6  13   14.80    1.80
  -3   6 -13   15.70    2.40
  -3   6 -13   11.40    1.20
   4   6 -13   23.00    1.60
   4   6 -13   18.90    1.50
  -4   6  13   18.60    2.00
   4   6 -13   20.40    2.30
  -4   6 -13   19.40    2.40
  -5   6  13    7.30    1.20
   5   6 -13    5.10    0.80
   5   6 -13    5.40    1.20
  -6   6  13    8.80    1.00
   6   6 -13    7.20    0.70
   0   7 -13   26.70    2.20
   0   7 -13   30.70    3.00
   0   7 -13   26.20    1.90
   1   7 -13   18.30    1.50
  -1   7  13   18.70    1.50
   1   7 -13   21.20    2.40
   1   7 -13   19.70    2.00
  -1   7 -13   15.60    1.60
  -1   7 -13   16.00    1.70
  -1   7 -13   16.10    2.00
  -2   7  13   39.10    2.50
   2   7 -13   44.80    3.30
   2   7 -13   38.10    2.50
   2   7 -13   41.20    2.80
  -2   7 -13   44.30    3.90
  -2   7 -13   40.80    2.50
  -2   7 -13   37.90    2.30
   3   7 -13  100.79    4.30
   3   7 -13  101.89    5.20
  -3   7  13   97.49    4.60
   3   7 -13   98.19    4.50
  -3   7 -13   97.79    5.40
  -4   7  13   39.20    2.30
   4   7 -13   38.40    2.10
   4   7 -13   39.50    2.00
   4   7 -13   39.20    2.80
  -4   7 -13   38.90    3.20
   5   7 -13    1.10    1.00
   5   7 -13    1.00    0.50
  -5   7  13    1.80    0.80
  -6   7  13    3.70    0.60
   0   8 -13   34.90    2.10
   0   8 -13   34.50    3.10
   0   8 -13   31.70    2.20
   1   8 -13    8.40    1.00
   1   8 -13    7.00    1.10
   1   8 -13    9.40    1.80
  -1   8 -13    6.70    1.10
  -1   8 -13    6.50    1.60
  -1   8 -13    6.90    1.10
   2   8 -13   42.10    2.60
  -2   8  13   40.30    2.20
   2   8 -13   41.80    2.20
   2   8 -13   43.10    3.30
  -2   8 -13   44.60    2.30
  -2   8 -13   45.60    2.50
   3   8 -13   89.49    4.00
   3   8 -13   89.69    4.60
   3   8 -13   89.49    3.80
  -3   8  13   89.19    3.90
  -3   8 -13   77.69    4.80
   4   8 -13   15.50    1.20
   4   8 -13   15.50    1.20
   4   8 -13   15.40    1.80
  -4   8  13   15.20    1.30
   5   8 -13   40.40    1.80
  -5   8  13   41.50    1.90
   0   9 -13   35.50    2.10
   0   9 -13   35.70    2.10
   0   9 -13   36.60    3.20
   1   9 -13   25.10    1.80
   1   9 -13   29.00    2.90
   1   9 -13   26.60    1.70
  -1   9 -13   26.90    2.10
  -1   9 -13   23.70    2.60
   2   9 -13   13.80    1.20
  -2   9 -13   13.00    1.30
   3   9 -13    3.90    0.70
   3   9 -13    2.90    1.30
   3   9 -13    2.50    0.70
  -3   9  13    4.50    0.60
   4   9 -13   14.70    1.70
   4   9 -13   15.20    1.00
   0  10 -13    0.50    0.70
   0  10 -13    1.10    0.60
   0  10 -13   -1.20    1.20
   1  10 -13    5.20    1.40
   1  10 -13    4.20    0.80
   1  10 -13    6.70    0.80
  -1  10 -13    8.80    1.00
  -1  10 -13    6.80    0.70
   2  10 -13    4.70    0.80
   2  10 -13    4.40    1.40
   2  10 -13    3.30    0.60
   3  10 -13   14.00    1.40
   3  10 -13   13.60    1.40
   0   0 -14  268.87   23.70
  -1   0 -14   43.20    9.50
  -2   0 -14   15.70    9.20
  -3   0 -14  184.18   25.60
   3   0 -14  249.97    9.30
  -4   0 -14  -15.70   19.10
   5   0 -14   49.10    2.80
   6   0 -14    2.50    0.70
   0   1 -14  263.97   24.20
   0  -1 -14  248.98   24.40
  -1  -1 -14    3.70    5.60
  -1  -1 -14   18.70    7.20
  -1   1 -14   12.50    8.10
   1  -1 -14    1.30    6.70
   2   1 -14    3.00    0.70
  -2  -1 -14    7.00    6.80
  -2   1 -14    4.00    6.50
  -3  -1 -14   30.30   12.30
  -3   1 -14   -5.10    8.20
   4   1 -14   86.29    3.90
  -4   1 -14   85.19    3.90
  -4  -1  14  142.39   31.10
   5   1 -14    8.30    1.30
   5   1 -14    9.00    1.10
   6   1 -14   21.90    1.50
   0   2 -14  166.48   19.90
   0   2 -14  180.98    7.30
   0  -2 -14  157.88   21.30
  -1  -2 -14   97.09   17.00
   1   2 -14  119.09    5.20
   1  -2 -14  135.29   23.60
  -1   2 -14  129.39   17.90
   2   2 -14  569.04   22.10
  -2  -2 -14  593.34   38.00
  -2   2 -14  538.65   42.10
   3   2 -14   46.60    2.40
   3   2 -14   43.60    2.40
  -3  -2 -14   39.90   19.70
  -3   2 -14   19.20   14.30
  -3   2 -14   45.90    2.40
   4   2 -14   67.09    3.70
   4   2 -14   70.09    3.20
  -4   2 -14   63.89    3.10
   5   2 -14   15.90    1.40
   5   2 -14   19.30    1.80
  -6   2  14   45.20    2.80
   6   2 -14   42.30    2.20
   0   3 -14  101.89    4.80
   0   3 -14  104.19    4.60
   0   3 -14  102.89   17.80
   1   3 -14   28.80    1.90
  -1  -3 -14   35.10   10.90
  -1   3 -14   28.20    1.90
  -1   3 -14   36.40   13.00
   1  -3 -14   34.00   14.20
  -1   3 -14   26.90    2.10
   2   3 -14   83.39    4.40
   2   3 -14   89.39    3.80
   2   3 -14   85.19    4.00
  -2  -3 -14   61.79   17.10
  -2   3 -14  100.79   17.60
  -2   3 -14   86.49    4.00
   3   3 -14  149.09    6.40
   3   3 -14  162.78    7.00
   3   3 -14  160.38    6.60
  -3   3 -14  146.69    6.50
   4   3 -14    6.80    1.00
   4   3 -14   10.40    1.60
   4   3 -14    7.20    1.00
   5   3 -14   25.00    2.00
   5   3 -14   25.10    1.80
  -6   3  14    8.00    1.20
   6   3 -14    7.00    0.90
   0   4 -14   17.60    1.90
   0   4 -14   16.40    1.60
   1   4 -14   78.29    3.40
   1   4 -14   70.49    4.10
   1   4 -14   82.39    3.80
  -1   4 -14   77.09    3.90
  -1   4 -14   72.99   15.20
  -1   4 -14   76.49    3.70
   2   4 -14  127.39    5.80
   2   4 -14  151.68    6.90
   2   4 -14  146.69    6.70
  -2   4 -14  149.19    6.60
  -2   4 -14  110.19   19.90
   3   4 -14   47.20    2.40
   3   4 -14   44.20    3.10
   3   4 -14   44.40    2.60
  -3   4 -14   47.80    2.50
  -3   4 -14   51.19    4.20
   4   4 -14   55.29    3.40
   4   4 -14   65.29    4.00
   4   4 -14   56.29    2.80
   5   4 -14   19.70    1.50
  -5   4  14   21.60    2.10
   5   4 -14   15.90    1.90
   6   4 -14   13.40    1.10
  -6   4  14   12.30    1.50
   0   5 -14   46.60    2.50
   0   5 -14   50.69    2.80
   1   5 -14  152.28    6.50
   1   5 -14  126.99    6.40
   1   5 -14  147.39    6.80
  -1   5 -14  154.28   24.40
  -1   5 -14  167.28    6.60
  -1   5 -14  150.28    6.40
  -1   5 -14  146.79    6.80
   2   5 -14   25.30    2.60
   2   5 -14   24.90    2.10
   2   5 -14   27.20    1.70
  -2   5 -14   25.40    1.90
  -2   5 -14   33.90    3.40
  -2   5 -14   12.90    8.50
   3   5 -14   91.89    4.20
   3   5 -14   86.99    4.00
   3   5 -14   87.79    4.70
  -3   5 -14   92.89    5.40
  -3   5 -14   88.59    4.00
   4   5 -14   27.90    1.80
   4   5 -14   27.80    1.80
   4   5 -14   31.40    2.50
  -5   5  14   36.30    2.40
   5   5 -14   32.90    2.40
   5   5 -14   37.30    2.10
  -6   5  14   10.90    1.20
   6   5 -14   10.60    0.90
   0   6 -14  125.99    6.10
   0   6 -14  124.69    5.40
   0   6 -14  132.99    5.70
   1   6 -14   12.50    1.90
   1   6 -14   10.70    1.10
  -1   6  14    9.60    1.40
   1   6 -14   10.40    1.40
  -1   6 -14   11.80    1.30
  -1   6 -14   10.30    1.30
  -1   6 -14   11.30    1.70
   2   6 -14   28.10    2.20
   2   6 -14   26.90    2.70
  -2   6  14   28.00    2.40
   2   6 -14   28.00    1.80
  -2   6 -14   25.80    2.00
  -2   6 -14   27.90    1.90
  -2   6 -14   33.80    3.90
  -3   6  14    8.20    1.50
   3   6 -14    6.80    1.10
   3   6 -14    6.00    1.50
   3   6 -14    5.90    0.90
  -3   6 -14    8.30    2.00
  -3   6 -14    6.80    0.90
  -4   6  14    3.20    1.10
   4   6 -14    2.40    0.70
   4   6 -14    3.50    1.30
   4   6 -14    3.10    0.80
   5   6 -14    4.90    0.70
   5   6 -14    4.60    1.10
  -5   6  14    4.30    1.00
  -6   6  14    3.60    0.60
   0   7 -14   10.20    1.30
   0   7 -14   10.80    1.90
   0   7 -14    9.10    1.90
   1   7 -14   25.50    1.70
   1   7 -14   24.90    2.10
  -1   7 -14   31.50    2.40
  -1   7 -14   24.20    1.90
  -1   7 -14   20.60    2.60
   2   7 -14   36.00    3.00
   2   7 -14   33.90    2.20
  -2   7  14   35.30    2.20
   2   7 -14   33.40    1.90
  -2   7 -14   33.00    2.00
  -2   7 -14   32.80    2.20
   3   7 -14    3.30    1.40
  -3   7  14    4.40    1.00
   3   7 -14    4.30    0.80
   3   7 -14    2.90    0.90
   4   7 -14    1.10    0.60
  -4   7  14    1.00    0.70
   4   7 -14    1.10    0.60
   4   7 -14    1.70    1.20
   5   7 -14    1.10    0.50
  -5   7  14    1.30    0.60
   0   8 -14    2.60    0.90
   0   8 -14    2.10    0.80
   0   8 -14    2.70    1.40
   1   8 -14    2.30    0.80
   1   8 -14    1.40    0.90
   1   8 -14    2.90    1.50
  -1   8 -14    2.40    1.30
  -1   8 -14    1.50    0.90
  -1   8 -14    3.00    0.80
   2   8 -14    1.50    0.70
  -2   8  14    2.40    0.60
   2   8 -14    2.30    0.90
   2   8 -14    2.20    1.40
  -2   8 -14    1.40    0.70
   3   8 -14   29.70    1.60
   3   8 -14   34.00    3.40
  -3   8  14   27.60    1.60
   3   8 -14   29.10    1.80
  -4   8  14    4.00    0.70
   4   8 -14    3.80    1.20
   4   8 -14    3.00    0.60
   4   8 -14    4.50    0.60
   0   9 -14    1.20    0.80
   0   9 -14    0.30    0.90
   0   9 -14   -0.40    1.40
   1   9 -14    3.60    0.80
   1   9 -14    3.20    1.10
   1   9 -14    3.30    1.50
  -1   9 -14    2.60    0.80
  -1   9 -14    3.50    0.90
  -1   9 -14    2.80    1.30
   2   9 -14    1.40    1.30
   2   9 -14   -0.10    0.60
   2   9 -14    0.70    0.70
  -2   9 -14    0.00    0.70
   3   9 -14   20.30    2.10
   3   9 -14   18.60    1.20
   3   9 -14   19.70    1.30
   0  10 -14    0.20    1.10
   0  10 -14    0.40    0.90
   0  10 -14    0.90    0.60
   1  10 -14    3.80    2.20
   1  10 -14    4.10    0.70
   1  10 -14    3.30    0.60
  -1  10 -14    3.80    0.60
   2  10 -14    0.10    0.50
   2  10 -14    0.60    1.10
   2  10 -14    0.70    0.70
  -1   0 -15  106.59   15.10
   2   0 -15   76.29    3.50
  -2   0 -15   64.09   13.60
  -3   0 -15   -3.60    9.80
   5   0 -15   91.49    3.80
   5   0 -15   87.39    4.20
   0  -1 -15  706.63   48.90
   0   1 -15  783.02   48.60
  -1  -1 -15  119.09   16.10
   1   1 -15  113.39    5.00
  -1  -1 -15  111.99   17.00
  -1   1 -15  106.19   15.90
   2   1 -15   29.70    1.90
  -2  -1 -15   24.40   13.10
  -2   1 -15   50.29   14.20
  -3  -1 -15  146.59   23.50
  -3   1 -15  116.79   23.40
   4   1 -15   11.30    1.20
  -4   1 -15    8.50    1.00
   5   1 -15    5.40    1.10
   5   1 -15    5.10    0.80
   6   1 -15   10.00    1.10
  -6   1  15   13.10    1.50
   0   2 -15   75.59   14.70
   0  -2 -15   81.59   19.20
   0   2 -15   87.39    4.00
  -1  -2 -15   24.80   13.50
   1   2 -15   25.00    1.80
  -1   2 -15   21.80    1.80
  -1   2 -15   27.70   10.20
   2   2 -15   13.00    1.40
  -2   2 -15   14.40    8.80
  -2   2 -15   13.20    1.30
   3   2 -15   13.20    1.30
  -3   2 -15   -3.80    9.80
   4   2 -15    2.60    0.70
   4   2 -15    3.10    1.20
  -4   2 -15    4.80    0.90
   5   2 -15   29.30    1.70
   5   2 -15   28.90    2.10
  -6   2  15    8.60    1.20
   6   2 -15    6.10    1.10
   0   3 -15   51.29    3.10
   1   3 -15   14.20    1.50
   1   3 -15   14.70    1.80
  -1   3 -15   11.00    6.60
  -1   3 -15   15.70    1.60
  -1   3 -15    9.50    1.20
   2   3 -15  359.76   14.50
   2   3 -15  348.97   14.20
  -2   3 -15  331.77   33.40
   3   3 -15   10.50    1.60
   3   3 -15    7.90    1.10
   3   3 -15   10.20    1.10
  -3   3 -15    8.20    1.00
   4   3 -15   34.80    1.90
   4   3 -15   29.90    1.90
   4   3 -15   38.60    2.70
   5   3 -15   -0.30    0.80
   5   3 -15    1.20    0.60
  -6   3  15    8.20    1.20
   6   3 -15    8.00    0.80
   0   4 -15  363.76   15.10
   1   4 -15   40.80    2.50
   1   4 -15   40.40    2.90
  -1   4 -15   48.40   16.50
  -1   4 -15   43.70    2.50
   2   4 -15   18.00    1.30
   2   4 -15   18.70    2.20
   2   4 -15   16.60    1.60
  -2   4 -15   20.30   11.90
  -2   4 -15   17.30    1.50
   3   4 -15   50.89    2.40
   3   4 -15   47.30    3.10
   3   4 -15   51.39    2.70
  -3   4 -15   46.10    2.50
   4   4 -15   21.20    1.50
   4   4 -15   21.00    2.20
   4   4 -15   21.20    1.50
   5   4 -15    6.70    0.80
   5   4 -15    6.50    1.20
  -5   4  15    6.50    1.30
   6   4 -15    8.70    0.70
  -6   4  15    8.60    1.00
   0   5 -15   12.90    1.50
   0   5 -15   12.80    1.80
   0   5 -15   14.90    1.40
   1   5 -15  174.98    7.10
   1   5 -15  175.98    7.40
   1   5 -15  171.78    7.70
  -1   5 -15  174.78    7.40
  -1   5 -15  169.08    7.50
   2   5 -15   23.90    2.50
   2   5 -15   23.00    2.00
   2   5 -15   23.50    1.50
  -2   5 -15   25.40    1.80
   3   5 -15   46.80    2.40
   3   5 -15   45.30    2.60
   3   5 -15   54.89    3.80
  -3   5 -15   46.20    2.40
  -4   5  15   32.50    2.40
   4   5 -15   27.50    1.80
   4   5 -15   30.00    2.50
   4   5 -15   31.70    1.80
   5   5 -15    4.80    0.70
  -5   5  15    5.40    1.10
   5   5 -15    3.80    1.00
  -6   5  15    9.30    1.00
   0   6 -15    2.60    0.90
   0   6 -15    3.60    1.30
   0   6 -15    0.70    0.70
   1   6 -15   11.70    1.20
  -1   6  15   11.80    1.50
   1   6 -15   12.90    1.40
   1   6 -15   11.60    1.70
  -1   6 -15   13.20    1.80
  -1   6 -15   16.10    1.60
  -2   6  15   70.39    3.70
   2   6 -15   67.19    4.30
   2   6 -15   73.59    3.20
  -2   6 -15   71.89    3.40
   3   6 -15   63.39    3.20
   3   6 -15   68.29    3.80
   3   6 -15   62.39    2.90
  -3   6  15   64.69    3.40
  -3   6 -15   60.79    2.90
  -4   6  15    1.90    1.00
   4   6 -15    0.80    0.60
   4   6 -15    1.60    0.70
   4   6 -15    0.80    1.20
   5   6 -15   10.50    0.90
   5   6 -15   10.00    1.20
  -5   6  15   11.90    1.30
   0   7 -15    9.50    1.30
   0   7 -15   10.40    1.10
   0   7 -15    9.70    1.70
   1   7 -15   48.30    3.40
   1   7 -15   48.80    2.50
   1   7 -15   51.59    2.80
  -1   7 -15   50.49    2.60
  -1   7 -15   48.10    3.20
  -1   7 -15   49.30    2.70
  -2   7  15   29.70    1.90
   2   7 -15   31.70    2.80
   2   7 -15   28.00    2.00
   2   7 -15   26.80    1.70
  -2   7 -15   30.30    1.80
   3   7 -15   53.39    2.70
   3   7 -15   53.59    3.40
   3   7 -15   54.79    2.70
  -4   7  15   28.80    1.70
   4   7 -15   27.80    2.20
   4   7 -15   27.70    1.50
  -5   7  15    6.20    0.80
   0   8 -15    5.60    1.50
   0   8 -15    4.70    1.00
   1   8 -15   15.90    1.60
   1   8 -15   16.60    2.00
  -1   8 -15   11.90    1.70
  -1   8 -15   14.20    1.50
  -1   8 -15   15.10    1.40
   2   8 -15   50.59    2.40
   2   8 -15   51.19    2.60
   2   8 -15   51.79    3.30
  -2   8 -15   47.80    2.40
   3   8 -15   32.20    2.50
   3   8 -15   30.20    1.80
  -3   8  15   29.60    1.60
   3   8 -15   31.50    1.60
  -4   8  15   37.80    1.80
   4   8 -15   33.30    1.60
   4   8 -15   31.80    2.30
   0   9 -15    2.30    1.30
   0   9 -15    1.60    0.70
   0   9 -15    1.10    0.70
   1   9 -15    2.70    0.70
   1   9 -15    2.80    0.80
   1   9 -15    3.20    1.40
  -1   9 -15    1.90    0.60
   2   9 -15    0.10    0.50
   2   9 -15   -0.70    1.10
   2   9 -15    0.80    0.60
   3   9 -15    0.30    1.00
   3   9 -15    0.50    0.50
   3   9 -15    0.90    0.50
   0  10 -15    1.30    0.50
   1  10 -15    4.10    0.60
   1  10 -15    4.30    1.10
   2  10 -15    6.20    1.20
   2  10 -15    8.90    0.80
  -1   0 -16  162.58   19.40
  -2   0 -16  157.68   20.70
   2   0 -16  142.09    6.20
   3   0 -16    2.90    0.70
   5   0 -16   10.10    1.30
  -6   0  16    0.70    0.80
   1   1 -16   75.79    3.70
  -1   1 -16   78.29   14.60
   2   1 -16  210.68    8.90
   2  -1 -16  192.38    8.30
  -2   1 -16  212.38   24.50
   3   1 -16   70.79    3.40
   3  -1 -16   75.89    3.40
   4   1 -16   37.20    3.00
  -4   1 -16   34.30    1.90
   5   1 -16    6.40    1.10
   5  -1 -16    6.80    1.10
  -6   1  16    1.10    0.90
   0   2 -16   91.49    4.30
   1   2 -16  139.19    6.00
  -1   2 -16  137.29    6.00
  -1   2 -16  136.49    6.10
  -1   2 -16  142.39   20.00
   2   2 -16  121.79    5.30
  -2   2 -16  128.09   20.90
  -2   2 -16  119.19    5.30
   3   2 -16    2.70    0.80
   3   2 -16    0.20    1.10
  -3   2 -16    1.60    0.70
   4   2 -16   13.50    1.70
  -4   2 -16   15.30    1.20
   5   2 -16    2.80    0.60
   5   2 -16    2.90    1.00
  -6   2  16    2.90    0.90
   0   3 -16   16.70    1.60
   1   3 -16  122.79    5.50
   1   3 -16  121.29    5.70
  -1   3 -16  125.39    5.50
  -1   3 -16  119.19   20.10
   2   3 -16   31.30    2.10
   2   3 -16   29.10    2.70
  -2   3 -16   32.00    2.10
  -2   3 -16   20.40   12.40
   3   3 -16   65.99    3.20
   3   3 -16   66.49    3.70
  -3   3 -16   62.49    3.10
   4   3 -16   21.10    1.50
   4   3 -16   26.90    1.50
   4   3 -16   24.50    2.20
   5   3 -16   14.80    1.10
   5   3 -16   12.60    1.40
  -6   3  16    9.90    1.30
   0   4 -16   68.39    3.80
   0   4 -16   70.39    3.50
   1   4 -16   78.99    4.30
   1   4 -16   84.69    4.00
  -1   4 -16   77.29    4.10
  -1   4 -16   90.89   18.40
  -1   4 -16   80.59    3.90
   2   4 -16   23.80    2.40
   2   4 -16   21.60    1.80
  -2   4 -16   22.40    1.70
   3   4 -16   52.19    2.50
   3   4 -16   58.09    3.40
   3   4 -16   57.79    3.50
  -3   4 -16   50.99    2.70
   4   4 -16   15.40    1.40
   4   4 -16   16.90    1.20
   4   4 -16   17.40    2.00
  -5   4  16   30.70    2.30
   5   4 -16   25.70    2.00
   5   4 -16   26.80    1.50
  -6   4  16    8.60    1.00
   0   5 -16   23.10    2.30
   0   5 -16   21.70    1.90
   1   5 -16    2.30    1.00
   1   5 -16    2.10    1.20
   1   5 -16    1.70    0.90
  -1   5 -16    2.60    0.90
  -1   5 -16    2.20    1.10
   2   5 -16   78.89    4.20
   2   5 -16   75.99    3.70
   2   5 -16   75.19    3.30
  -2   5 -16   70.29    3.60
   3   5 -16   20.30    1.40
   3   5 -16   24.10    2.40
   3   5 -16   21.30    1.70
  -3   5 -16   23.40    1.50
   4   5 -16    2.50    1.10
  -4   5  16    2.60    1.20
   4   5 -16    1.30    0.60
   4   5 -16    1.10    0.50
  -5   5  16   35.90    2.10
   5   5 -16   33.00    1.60
  -6   5  16    3.20    0.50
   0   6 -16   12.30    1.90
   0   6 -16   10.00    2.00
   0   6 -16   11.60    1.20
   1   6 -16   36.50    2.40
   1   6 -16   37.00    2.90
  -1   6  16   32.80    2.20
   1   6 -16   33.10    1.90
  -1   6 -16   35.00    2.70
  -1   6 -16   34.00    2.20
   2   6 -16   15.80    1.20
   2   6 -16   17.00    2.00
   2   6 -16   17.80    1.70
  -2   6  16   16.70    1.80
  -2   6 -16   17.70    1.50
   3   6 -16    0.30    1.20
  -3   6  16    0.30    0.90
   3   6 -16    0.50    0.70
  -3   6 -16   -0.20    0.50
   4   6 -16   19.70    1.30
   4   6 -16   20.90    1.20
  -4   6  16   19.60    1.70
   4   6 -16   21.90    2.10
   5   6 -16    0.90    0.80
  -5   6  16   -0.60    0.70
   0   7 -16   65.89    3.40
   0   7 -16   68.29    3.90
   0   7 -16   69.59    3.10
   1   7 -16    2.90    1.30
   1   7 -16    2.90    0.90
   1   7 -16    3.50    0.70
  -1   7 -16    0.50    0.90
  -1   7 -16    3.30    0.90
  -1   7 -16    4.70    1.30
   2   7 -16    6.00    1.00
   2   7 -16    5.70    0.80
  -2   7  16    4.30    0.70
   2   7 -16    5.00    1.40
  -2   7 -16    6.90    1.60
   3   7 -16   24.20    2.90
  -3   7  16   18.80    1.50
   3   7 -16   21.00    1.50
   3   7 -16   21.20    1.30
   4   7 -16   20.00    1.10
   4   7 -16   22.10    2.00
   4   7 -16   23.40    1.50
   0   8 -16   11.00    1.60
   0   8 -16   10.80    1.00
   0   8 -16    8.40    1.10
   1   8 -16    3.30    0.70
   1   8 -16    1.90    0.80
   1   8 -16    2.70    1.80
  -1   8 -16    3.50    1.20
  -1   8 -16    1.80    0.80
   2   8 -16   16.40    1.40
   2   8 -16   20.10    2.20
   2   8 -16   16.90    1.20
  -2   8 -16   16.30    1.60
   3   8 -16    5.30    0.80
   3   8 -16    3.20    1.20
   4   8 -16    5.60    1.00
   0   9 -16    1.40    1.10
   0   9 -16   -0.30    0.60
   1   9 -16    3.40    0.70
   1   9 -16    2.70    1.20
   1   9 -16    0.40    0.90
  -1   9 -16    2.00    0.60
   2   9 -16    9.60    1.50
   2   9 -16   11.30    1.00
  -1   0 -17   44.90   13.60
  -2   0 -17    9.40    9.70
   3   0 -17   24.10    1.60
  -4   0 -17   20.00    1.40
   5   0 -17   -0.20    0.70
  -6   0  17    9.40    1.20
   0   1 -17  119.79    5.40
   1   1 -17   69.39    3.50
  -1   1 -17   66.49   15.50
   2   1 -17   29.50    2.00
  -2   1 -17   39.70   13.30
   2  -1 -17   25.60    1.80
   3   1 -17   10.40    1.10
   3  -1 -17    8.90    1.00
  -3   1 -17    8.30    1.10
   4   1 -17   16.60    2.00
  -4   1 -17   17.10    1.30
   5   1 -17   53.29    2.80
   5  -1 -17   51.79    2.70
  -6   1  17    4.80    0.80
  -6  -1  17    0.70    0.60
   0   2 -17   -0.30    0.70
   1   2 -17  231.68    9.20
  -1   2 -17  225.48   26.60
  -1   2 -17  221.28    9.10
  -1   2 -17  211.38    9.20
   2   2 -17   55.69    2.90
  -2   2 -17   50.99    2.80
   3   2 -17   32.30    2.60
   3   2 -17   31.50    1.90
  -3   2 -17   31.90    2.00
   4   2 -17   12.30    1.60
  -4   2 -17   11.90    1.00
   5   2 -17    7.30    1.10
   5  -2 -17   10.30    1.20
  -6   2  17    1.00    0.70
   0   3 -17  197.28    8.30
   0   3 -17  198.08    8.50
   1   3 -17    6.10    1.20
   1   3 -17    2.10    1.30
  -1   3 -17    2.10    0.80
  -1   3 -17    1.40    1.00
   2   3 -17    7.80    1.10
   2   3 -17    6.90    1.50
  -2   3 -17    5.90    1.00
   3   3 -17   14.90    1.40
  -3   3 -17   16.20    1.40
   4   3 -17   15.90    1.80
   5   3 -17    0.90    0.80
  -6   3  17    0.80    0.60
   0   4 -17   16.90    1.70
   0   4 -17   16.30    1.90
   1   4 -17  137.19    6.00
   1   4 -17  136.19    6.30
  -1   4 -17  132.59    6.10
  -1   4 -17  142.79    6.00
   2   4 -17   50.79    3.20
   2   4 -17   53.49    2.80
  -2   4 -17   49.50    2.70
   3   4 -17   43.90    2.40
   3   4 -17   48.20    3.10
  -3   4 -17   46.00    2.40
   4   4 -17    9.10    1.40
   4   4 -17   10.20    1.00
  -5   4  17    2.00    1.00
  -6   4  17    4.80    0.60
   0   5 -17  131.69    6.20
   0   5 -17  127.69    5.70
   1   5 -17   20.40    2.50
   1   5 -17   21.90    1.90
  -1   5 -17   21.80    2.30
  -1   5 -17   20.90    2.10
   2   5 -17   41.10    2.40
   2   5 -17   38.40    2.80
  -2   5 -17   38.20    2.30
   3   5 -17   16.80    1.40
   3   5 -17   18.50    1.20
   3   5 -17   18.20    2.20
  -3   5 -17   15.50    1.30
   4   5 -17   23.40    2.10
   4   5 -17   19.70    1.30
  -4   5  17   27.10    2.20
   4   5 -17   28.60    1.60
  -5   5  17   -0.30    0.70
   5   5 -17   -0.10    0.70
   0   6 -17   71.49    3.60
   0   6 -17   76.69    4.10
   1   6 -17   42.80    2.50
   1   6 -17   42.00    3.00
  -1   6 -17   41.50    2.80
  -1   6 -17   40.70    2.40
   2   6 -17   20.20    2.10
   2   6 -17   16.60    1.60
  -2   6  17   20.00    1.70
   2   6 -17   17.50    1.20
  -2   6 -17   19.30    1.50
  -3   6  17    4.00    1.00
   3   6 -17    3.20    0.60
   3   6 -17    4.00    1.30
   3   6 -17    2.90    0.80
  -3   6 -17    2.50    0.60
   4   6 -17   15.60    1.10
  -4   6  17   17.20    1.40
   4   6 -17   19.10    1.90
  -5   6  17    2.60    0.60
   0   7 -17    0.90    1.10
   0   7 -17    0.80    0.80
   1   7 -17   11.00    1.20
   1   7 -17   11.70    1.00
   1   7 -17   14.10    1.80
  -1   7 -17   14.70    1.40
  -1   7 -17   10.50    1.50
   2   7 -17   14.90    1.60
  -2   7  17   16.80    1.50
   2   7 -17   13.40    1.80
   2   7 -17   13.80    1.30
  -2   7 -17   12.00    1.20
   3   7 -17   15.90    1.20
  -3   7  17   15.80    1.20
   3   7 -17   17.00    1.20
   3   7 -17   17.10    2.00
  -4   7  17    1.90    0.50
   4   7 -17    1.60    0.90
   0   8 -17    0.00    0.60
   0   8 -17    0.00    1.10
   1   8 -17   14.50    1.70
   1   8 -17   12.70    1.30
  -1   8 -17   12.80    1.20
   2   8 -17    5.70    1.30
   2   8 -17    4.20    0.70
   3   8 -17   16.00    1.00
   3   8 -17   14.50    1.70
   0   9 -17    0.20    0.50
   1   9 -17    8.90    0.80
   1   9 -17    7.80    1.20
  -1   9 -17    9.30    0.90
   2   9 -17    7.90    0.80
   2   9 -17    5.80    1.10
   1   0 -18   83.29    4.00
   2   0 -18   20.70    1.60
   3   0 -18   27.50    1.70
  -4   0 -18   41.30    2.10
   5   0 -18   10.80    1.30
   0   1 -18    0.50    0.70
   1   1 -18  130.79    5.90
  -1   1 -18  139.19    6.00
   2   1 -18   37.50    2.20
   2  -1 -18   34.80    2.10
  -2   1 -18   34.30    2.30
   3   1 -18    6.70    0.90
   3  -1 -18    5.70    0.70
  -3   1 -18    4.90    0.90
   4   1 -18   23.40    2.10
  -4   1 -18   22.80    1.50
   5   1 -18    4.80    0.90
   5  -1 -18    6.30    0.90
  -6   1  18    4.50    0.90
   0   2 -18   14.00    1.70
   0   2 -18   11.90    1.30
   1   2 -18   54.59    3.00
  -1   2 -18   57.19    3.10
  -1   2 -18   55.19    2.90
   2   2 -18   88.59    4.10
   2   2 -18   89.89    4.60
   2  -2 -18   89.59    4.00
  -2   2 -18   87.39    4.10
   3   2 -18   19.60    1.50
   3   2 -18   20.70    2.20
  -3   2 -18   21.60    1.60
   4   2 -18   53.19    3.00
  -4   2 -18   49.60    2.40
   5   2 -18    6.50    1.00
  -6   2  18    1.90    0.60
   0   3 -18   18.00    1.70
   0   3 -18   20.50    2.10
   1   3 -18   12.00    1.60
   1   3 -18   11.20    1.30
  -1   3 -18   10.70    1.30
  -1   3 -18    8.70    1.30
   2   3 -18   38.40    2.50
   2   3 -18   33.70    2.70
  -2   3 -18   39.70    2.40
   3   3 -18   21.40    1.50
   3   3 -18   19.20    2.10
  -3   3 -18   18.80    1.40
   4   3 -18    2.20    1.00
   5   3 -18    0.00    0.90
  -5   3  18    2.20    1.00
   5  -3 -18    1.80    0.60
   0   4 -18   17.00    1.60
   0   4 -18   12.80    1.70
   1   4 -18   18.20    1.70
   1   4 -18   15.10    2.00
  -1   4 -18   16.20    1.80
  -1   4 -18   18.80    1.90
   2   4 -18   15.40    1.60
   2   4 -18   12.20    1.60
  -2   4 -18   12.60    1.40
   3   4 -18   25.00    1.60
   3   4 -18   22.20    2.20
  -3   4 -18   20.00    1.50
   4   4 -18    0.60    1.00
   5   4 -18    9.50    1.10
  -5   4  18   13.50    1.40
   0   5 -18    2.80    1.20
   0   5 -18    3.50    0.90
   1   5 -18   20.90    2.20
   1   5 -18   21.50    1.70
  -1   5 -18   20.00    2.00
  -1   5 -18   18.50    1.60
   2   5 -18    8.30    1.40
   2   5 -18    8.50    1.10
  -2   5 -18   12.20    1.30
   3   5 -18   26.10    2.20
  -3   5  18   23.00    1.90
   3   5 -18   24.50    1.80
  -3   5 -18   19.60    1.40
   4   5 -18    4.60    1.10
  -4   5  18    5.10    1.10
  -5   5  18    4.50    0.70
   0   6 -18   90.99    4.40
   0   6 -18   86.39    4.00
   1   6 -18    4.90    1.00
   1   6 -18    4.10    1.30
  -1   6 -18    4.80    0.90
  -1   6 -18    5.00    1.20
   2   6 -18   18.30    2.10
   2   6 -18   17.00    1.50
  -2   6  18   16.20    1.40
  -2   6 -18   18.60    1.40
   3   6 -18   16.40    1.90
  -3   6  18   14.20    1.40
   3   6 -18   13.80    1.20
   4   6 -18    9.80    1.50
  -4   6  18    8.60    1.00
   0   7 -18   13.00    1.90
   0   7 -18   10.40    1.50
   1   7 -18   14.70    1.50
   1   7 -18    9.80    1.50
  -1   7 -18   12.20    1.40
  -1   7 -18   12.20    1.10
   2   7 -18   11.10    1.60
   2   7 -18   13.40    1.30
  -2   7 -18   11.80    1.20
   3   7 -18   22.10    1.30
   3   7 -18   21.30    1.90
   0   8 -18    0.80    1.00
   0   8 -18    0.60    0.60
   1   8 -18    2.20    0.60
   1   8 -18    3.50    1.20
  -1   8 -18    2.50    0.60
   2   8 -18    6.60    1.20
   2   8 -18    4.60    0.70
   0   9 -18    0.10    0.40
   1   9 -18    1.30    0.50
   1   0 -19   61.19    3.20
   2   0 -19    2.80    0.90
  -3   0 -19    3.90    0.80
   3   0 -19    4.60    0.80
  -4   0 -19    3.40    0.60
   4   0 -19    2.20    1.00
   5   0 -19   18.60    1.40
   0   1 -19    2.00    0.80
   1   1 -19   80.99    3.90
   1  -1 -19   85.39    3.90
  -1   1 -19   79.39    3.90
  -1   1 -19   75.79    3.90
   2   1 -19   13.40    1.40
   2  -1 -19   14.90    1.30
   3   1 -19   66.19    3.10
   3   1 -19   70.59    3.70
  -3   1 -19   66.09    3.20
   4   1 -19    6.70    1.20
  -4  -1 -19    5.70    0.80
  -4   1 -19    6.70    0.80
   5   1 -19   15.10    1.30
   5  -1 -19   16.00    1.20
   0   2 -19   31.90    2.50
   0   2 -19   35.90    2.30
   1   2 -19   14.90    1.80
   1   2 -19   16.70    1.60
  -1   2 -19   14.40    1.50
   2   2 -19    3.00    1.20
   2   2 -19    3.90    0.90
  -2   2 -19    5.40    1.00
   2  -2 -19    6.10    0.90
   3   2 -19   11.10    1.10
   3   2 -19    8.70    1.40
  -3   2 -19   12.20    1.20
   4   2 -19   10.20    1.80
  -4   2 -19   11.10    1.10
   5   2 -19    6.10    0.90
   5  -2 -19    5.40    0.70
   0   3 -19   63.49    4.00
   0   3 -19   59.19    3.20
   1   3 -19    6.40    1.30
   1   3 -19    8.20    1.20
  -1   3 -19    7.20    1.20
  -1   3 -19    5.10    0.90
   2   3 -19   38.70    2.70
   2   3 -19   41.60    2.40
   2  -3 -19   40.60    2.20
  -2   3 -19   42.30    2.30
   3   3 -19   17.50    1.90
   3   3 -19   15.80    1.30
  -3   3 -19   17.10    1.30
   4   3 -19    7.20    1.20
  -5   3  19    9.40    1.20
   0   4 -19   16.40    1.60
   0   4 -19   16.70    1.90
   1   4 -19    5.40    1.30
   1   4 -19    4.50    1.00
  -1   4 -19    3.20    1.00
  -1   4 -19    3.90    0.90
   2   4 -19   99.19    4.50
   2   4 -19  103.09    4.80
  -2   4 -19   96.59    4.40
   3   4 -19   21.10    1.40
   3   4 -19   19.90    2.00
  -3   4 -19   21.70    1.40
   4   4 -19    6.50    1.20
  -4   4  19    7.20    1.10
  -5   4  19    7.70    0.80
   0   5 -19    0.30    0.80
   0   5 -19    0.40    0.90
  -1   5  19   33.00    2.20
   1   5 -19   45.60    2.40
   1   5 -19   44.40    2.80
  -1   5 -19   39.50    2.60
  -1   5 -19   44.40    2.30
   2   5 -19   11.60    1.50
  -2   5  19    8.40    1.10
   2   5 -19    9.70    1.10
  -2   5 -19   11.30    1.20
   3   5 -19    5.00    0.80
   3   5 -19    5.40    1.20
  -3   5  19    5.60    1.00
  -3   5 -19    3.90    0.70
   4   5 -19    3.20    1.10
  -4   5  19    4.50    1.20
   0   6 -19    8.60    1.00
   0   6 -19   10.00    1.40
   1   6 -19   20.80    1.60
   2   6 -19    6.60    0.90
  -2   6  19    4.30    0.60
   2   6 -19    5.10    1.20
  -2   6 -19    5.90    0.80
   3   6 -19    0.20    0.50
   3   6 -19    2.30    1.00
  -3   6  19    0.70    0.50
   4   6 -19    4.20    1.00
   0   7 -19   12.60    1.20
   0   7 -19    9.50    1.40
   1   7 -19    1.50    1.00
   1   7 -19    1.60    0.70
  -1   7 -19    1.10    0.60
   2   7 -19    1.40    0.60
   2   7 -19    1.70    1.00
  -2   7 -19    0.60    0.60
   3   7 -19    5.00    1.00
   0   8 -19    5.70    0.70
   1   8 -19    2.30    0.90
   1   8 -19    4.70    0.60
  -1   8 -19    3.50    0.80
   2   8 -19   13.40    1.20
   1   0 -20   13.40    1.50
  -1   0 -20   10.40    1.20
   2   0 -20    5.80    0.90
  -2   0 -20    4.10    0.90
   3   0 -20   47.90    2.20
  -3   0 -20   46.60    2.40
  -4   0 -20    6.90    0.80
   4   0 -20    7.70    1.20
   5   0 -20    2.20    0.70
   0   1 -20   11.40    1.50
   1   1 -20   26.60    1.90
  -1   1 -20   28.00    2.00
   1  -1 -20   26.10    1.90
  -1   1 -20   25.00    1.80
   2   1 -20   33.50    2.00
   2  -1 -20   34.50    1.90
  -2   1 -20   31.40    2.00
   3   1 -20   25.50    1.50
   3   1 -20   26.40    2.20
  -3   1 -20   26.60    1.70
   4   1 -20    3.60    1.00
  -4  -1 -20    4.30    0.70
  -4   1 -20    3.80    0.60
   4  -1 -20    3.50    1.00
   0   2 -20    7.10    1.20
   0   2 -20    6.30    1.00
   1   2 -20    3.90    0.90
   1   2 -20    3.10    1.10
  -1   2 -20    3.90    1.00
   1  -2 -20    3.80    0.90
  -1   2 -20    5.40    1.00
   2   2 -20    0.20    1.00
   2   2 -20    0.30    0.70
  -2   2 -20    0.60    0.70
   2  -2 -20    1.70    0.60
   3   2 -20    5.60    1.20
   3   2 -20    5.60    0.80
  -3   2 -20    6.60    1.10
  -4  -2 -20   20.50    1.30
   4   2 -20   23.10    1.80
  -5   2  20   31.20    1.90
   0   3 -20   38.30    2.20
   0   3 -20   36.40    2.50
   1   3 -20    2.40    0.80
   1   3 -20    2.50    1.00
  -1   3 -20    1.80    0.90
  -1   3 -20    2.40    0.80
   2   3 -20    1.90    1.00
   2   3 -20    2.70    0.80
   2  -3 -20    3.00    0.70
  -2   3 -20    2.20    0.80
   3   3 -20    1.10    1.00
   3   3 -20    0.90    0.60
  -3   3 -20    1.00    0.60
   4   3 -20    6.70    1.10
  -5   3  20    3.20    0.70
   0   4 -20    0.20    0.70
   0   4 -20   -0.60    0.90
   1   4 -20    7.30    1.10
   1   4 -20    5.20    1.20
  -1   4 -20    7.60    1.10
  -1   4 -20    7.50    1.00
   2   4 -20   29.20    1.80
   2   4 -20   29.90    2.30
   2  -4 -20   30.20    1.50
  -2   4 -20   27.50    1.70
   3   4 -20   31.30    1.70
   3   4 -20   33.60    2.30
  -3   4 -20   30.70    1.60
  -4   4  20    3.80    1.00
   0   5 -20    1.80    1.00
   0   5 -20    2.30    0.80
   1   5 -20    8.70    1.10
  -1   5 -20    9.60    1.10
  -2   5  20    0.60    0.70
   2   5 -20    1.60    1.00
   2   5 -20    1.60    0.70
  -2   5 -20    1.70    0.60
   3   5 -20   15.00    1.70
  -3   5  20   13.40    1.40
   3   5 -20   12.70    1.00
   4   5 -20    1.00    0.80
  -4   5  20    1.30    0.60
   0   6 -20    8.10    1.00
   0   6 -20    6.90    1.20
   1   6 -20    1.70    0.70
   1   6 -20    0.70    1.00
  -1   6 -20    1.10    0.60
   2   6 -20    0.50    0.90
   2   6 -20    0.10    0.60
  -2   6 -20    1.20    0.50
   3   6 -20    3.80    0.70
   3   6 -20    3.00    1.00
   0   7 -20    3.30    1.30
   0   7 -20    6.30    0.80
   1   7 -20    0.90    0.60
   1   7 -20    0.40    0.80
  -1   7 -20    1.40    0.50
   2   7 -20   17.90    1.10
   2   7 -20   15.90    1.60
   0   8 -20    8.10    0.90
   0   0 -21    0.60    0.70
  -1   0 -21    9.30    1.20
   1   0 -21    7.30    1.10
  -1   0 -21    8.80    1.10
  -2   0 -21    2.00    0.70
   2   0 -21    1.50    0.60
   3   0 -21   -0.50    0.90
  -3   0 -21    0.40    0.60
  -4   0 -21   21.60    1.40
   4   0 -21   21.10    1.60
   0  -1 -21    0.00    0.70
   0   1 -21    0.60    0.90
   0   1 -21    0.50    0.80
   1   1 -21   44.80    2.50
   1   1 -21   45.30    2.80
   1  -1 -21   47.50    2.50
  -1   1 -21   42.90    2.40
  -1   1 -21   43.00    2.50
  -2  -1 -21    0.50    0.70
   2   1 -21   -0.20    1.00
   2   1 -21    1.50    0.70
  -2   1 -21    1.50    0.70
  -3  -1 -21   47.80    2.30
   3   1 -21   43.80    2.30
  -3   1 -21   45.20    2.30
   4   1 -21   21.00    1.70
  -4  -1 -21   20.80    1.20
   4  -1 -21   22.40    1.60
  -5   1  21    4.20    0.70
   0   2 -21   22.50    1.70
   0   2 -21   20.20    1.90
   1   2 -21    3.40    0.90
   1   2 -21    3.40    1.10
   1  -2 -21    3.20    0.80
  -1   2 -21    2.80    0.80
  -1   2 -21    4.10    1.00
   2   2 -21   26.80    1.70
   2   2 -21   26.10    2.20
   2  -2 -21   24.30    1.50
  -2   2 -21   26.90    1.70
   3   2 -21   -0.20    0.70
   3   2 -21   -0.50    0.80
  -3  -2 -21   -0.40    0.60
  -3   2 -21    0.80    0.50
  -4  -2 -21    2.90    0.50
   4   2 -21    1.20    0.80
   0   3 -21    3.90    0.80
   0   3 -21    4.10    1.00
   1   3 -21    6.30    1.00
   1   3 -21    4.40    1.10
   1  -3 -21    4.80    0.80
  -1   3 -21    6.40    1.00
  -1   3 -21    6.70    1.00
   2   3 -21   17.70    1.40
   2   3 -21   15.40    1.90
  -2   3 -21   17.50    1.90
   2  -3 -21   16.60    1.10
   3   3 -21   13.50    1.00
   3   3 -21   15.60    1.70
  -3   3 -21   13.10    1.00
   4   3 -21    4.80    0.90
  -4   3  21    6.40    0.90
   4  -3 -21    4.40    0.70
   0   4 -21   36.90    2.10
   0   4 -21   38.90    2.40
   1   4 -21   22.40    2.20
   1   4 -21   25.00    1.70
   1  -4 -21   25.40    1.50
  -1   4 -21   22.70    1.70
   2   4 -21    1.30    1.00
   2   4 -21    1.20    0.60
  -2   4 -21    1.50    0.60
   3   4 -21    2.10    0.50
   3   4 -21    2.30    0.90
   4   4 -21    7.10    1.00
  -4   4  21    8.00    1.10
   4  -4 -21    6.80    0.80
   0   5 -21    5.00    1.10
   0   5 -21    4.70    0.80
   1   5 -21    0.50    0.60
   1   5 -21    0.90    0.90
   1  -5 -21    0.80    0.90
  -1   5 -21    0.60    0.60
   2   5 -21   17.80    1.30
   2   5 -21   20.20    1.80
  -2   5 -21   19.50    1.60
   3   5 -21    5.50    1.00
   0   6 -21   11.10    1.00
   0   6 -21    8.40    1.40
   1   6 -21   21.20    1.30
   1   6 -21   19.60    1.70
  -1   6 -21   23.60    1.80
   2   6 -21    4.70    0.60
   2   6 -21    2.60    0.90
   3   6 -21    6.30    1.00
   0   7 -21    0.00    0.40
   1   7 -21    4.80    0.60
   0   0 -22    2.80    0.80
   0   0 -22    3.20    1.00
   1   0 -22    2.70    0.80
  -1   0 -22    1.70    0.80
  -1   0 -22    2.40    0.80
   2   0 -22   26.00    1.50
   2   0 -22   25.70    3.20
   3   0 -22   12.70    1.40
  -3   0 -22   12.20    1.10
   4   0 -22    1.80    0.70
   0   1 -22   21.30    1.60
   0   1 -22   20.70    2.20
   0  -1 -22   20.80    1.50
  -1  -1 -22    3.00    0.80
   1   1 -22    3.80    1.10
   1   1 -22    3.90    0.80
  -1  -1 -22    4.90    0.80
  -1   1 -22    3.00    0.80
   1  -1 -22    5.50    0.90
  -1   1 -22    5.10    0.80
  -2  -1 -22    0.10    1.00
   2   1 -22    0.80    0.60
   2   1 -22   -1.00    1.60
  -2   1 -22    0.50    0.60
   2  -1 -22    0.60    0.50
  -3  -1 -22    2.40    0.60
   3   1 -22    2.90    0.90
   3  -1 -22    2.00    0.90
  -3   1 -22    3.50    0.60
   4   1 -22    6.20    0.80
   4  -1 -22    5.20    0.80
   0  -2 -22   26.50    1.70
   0   2 -22   25.30    1.70
   0   2 -22   24.50    1.90
  -1  -2 -22    0.00    0.80
   1   2 -22    0.40    0.70
   1  -2 -22    0.30    0.60
  -1   2 -22   -0.30    0.60
  -2  -2 -22   15.50    1.30
   2   2 -22   15.40    1.70
   2   2 -22   16.20    1.20
   2  -2 -22   17.50    1.20
  -2   2 -22   15.50    1.20
   3   2 -22    4.60    1.00
  -3  -2 -22    3.30    0.60
  -3   2 -22    3.40    0.60
   4   2 -22   18.10    1.30
   4  -2 -22   16.20    1.50
   0   3 -22    0.10    0.90
   0   3 -22   -1.20    0.80
   0  -3 -22   -0.80    0.60
   1   3 -22   26.10    1.70
   1   3 -22   25.50    2.00
   1  -3 -22   25.10    1.50
  -1   3 -22   24.30    1.60
   2   3 -22    1.10    0.60
   2   3 -22    2.90    0.90
  -2   3 -22    1.50    0.60
  -3  -3 -22    2.70    0.70
   3   3 -22    3.50    0.90
  -4   3  22    3.10    0.90
   0   4 -22   39.00    2.40
   0  -4 -22   41.70    2.10
   0   4 -22   42.00    2.20
   1   4 -22   16.40    1.60
   1   4 -22   16.70    1.30
  -1   4 -22   16.60    1.30
   2   4 -22   13.10    1.50
   2   4 -22   13.00    1.10
  -2   4 -22   13.10    1.40
   3   4 -22    9.60    1.10
  -3  -4 -22    9.30    0.80
   0  -5 -22   18.10    1.30
   0   5 -22   16.90    1.20
   1   5 -22    0.60    0.80
   1   5 -22    0.60    0.50
  -1   5 -22    0.80    0.50
   2   5 -22   19.60    1.60
   2   5 -22   20.50    1.20
  -2   5 -22   20.50    1.20
   3   5 -22    0.80    0.70
   0   6 -22    1.50    0.50
  -1  -6 -22    7.90    0.80
   1   6 -22    8.60    0.80
   0   0 -23   -0.10    0.60
   0   0 -23    0.10    0.70
  -1   0 -23    0.00    0.60
   1   0 -23   -0.50    0.50
   1   0 -23   -0.40    0.80
   2   0 -23   13.70    1.00
  -2   0 -23   13.60    1.10
   2   0 -23   12.90    1.50
  -3   0 -23    7.40    0.70
   0  -1 -23   42.20    2.20
   0   1 -23   37.80    2.20
   0  -1 -23   40.70    2.20
   0   1 -23   38.70    2.10
   1   1 -23    6.80    1.00
   1   1 -23    6.60    0.90
  -1  -1 -23    6.40    0.80
   1  -1 -23    4.60    1.00
  -1   1 -23    7.80    0.90
   1  -1 -23    7.20    0.80
  -2  -1 -23   12.20    1.10
   2   1 -23   11.80    1.50
   2   1 -23   12.50    1.00
  -2   1 -23   11.70    1.00
   2  -1 -23   12.60    1.50
   2  -1 -23   12.20    0.90
  -3  -1 -23   18.40    1.10
  -3   1 -23   16.60    1.00
   3  -1 -23   22.60    2.30
   0  -2 -23   13.50    1.20
   0   2 -23   15.90    1.30
   0   2 -23   13.80    1.40
   1   2 -23   12.30    1.50
   1   2 -23   12.20    1.10
  -1  -2 -23   10.80    1.10
  -1   2 -23   10.50    1.10
   1  -2 -23   11.80    1.00
   2   2 -23   21.30    1.20
   2   2 -23   20.90    1.70
  -2  -2 -23   20.70    1.30
  -2   2 -23   19.40    1.30
  -3  -2 -23   10.60    0.80
   3   2 -23   10.90    1.10
   3  -2 -23    9.70    1.20
   0   3 -23   26.80    1.80
   0   3 -23   31.00    1.70
   0  -3 -23   29.10    1.60
  -1  -3 -23    2.10    0.70
   1   3 -23    4.10    0.70
   1   3 -23    2.60    0.80
   1  -3 -23    3.30    0.60
  -1   3 -23    3.10    0.70
  -2  -3 -23    5.40    0.70
   2   3 -23    5.40    0.60
   2   3 -23    7.50    1.60
  -2   3 -23    5.50    0.70
  -3  -3 -23   11.30    1.00
   3   3 -23   12.70    1.30
   3  -3 -23   11.90    1.10
   0   4 -23    1.50    0.50
   0  -4 -23    1.20    0.50
   1   4 -23   20.80    1.90
  -1  -4 -23   27.30    1.90
   1   4 -23   21.50    1.60
  -1   4 -23   26.80    1.80
  -2  -4 -23    7.20    0.80
   2   4 -23    6.00    0.60
   2   4 -23    7.10    0.90
  -2   4 -23    5.80    0.70
   0   5 -23    4.50    0.60
  -1  -5 -23   13.00    0.90
   1   5 -23   10.00    0.90
  -1   5 -23   12.40    0.90
   0   0 -24    1.70    0.60
   0   0 -24    1.30    0.60
  -1   0 -24    0.50    0.50
   1   0 -24    0.10    1.10
   1   0 -24    0.80    0.60
  -2   0 -24    1.90    0.50
   2   0 -24    2.50    0.70
   0  -1 -24    5.40    0.70
   0   1 -24    4.10    0.70
   0  -1 -24    5.20    0.70
   0   1 -24    3.90    0.70
   1   1 -24    3.90    0.90
  -1  -1 -24    3.80    0.70
   1   1 -24    4.50    1.10
   1  -1 -24    6.00    0.70
  -1   1 -24    4.90    0.70
   2   1 -24    5.40    0.80
  -2  -1 -24    4.20    0.60
   2  -1 -24    3.80    0.80
  -2   1 -24    3.90    0.60
   3   1 -24    1.00    0.60
   3  -1 -24    1.10    0.60
   0  -2 -24    0.80    0.50
   0   2 -24    0.30    0.60
   0  -2 -24    0.40    0.60
   1   2 -24    2.20    0.60
  -1  -2 -24    3.10    0.60
   1   2 -24    2.80    0.70
   1  -2 -24    3.10    0.50
   1  -2 -24    2.90    0.70
  -1   2 -24    2.30    0.60
   2   2 -24   15.20    1.30
  -2  -2 -24   14.30    1.00
   2  -2 -24   16.80    1.30
  -2   2 -24   12.90    0.90
   0   3 -24   70.09    3.10
   0  -3 -24   74.69    3.10
   1   3 -24    1.40    0.50
  -1  -3 -24    2.80    0.50
   1  -3 -24    3.40    0.70
  -1   3 -24    3.30    0.60
   2   3 -24    1.40    1.10
  -2  -3 -24    2.60    0.60
   2  -3 -24    1.80    0.70
   0   4 -24   10.30    0.80
   1   4 -24   25.30    1.20
  -1  -4 -24   20.60    1.20
  -1   4 -24   21.60    1.10
   0   0 -25   -0.20    0.40
  -1   0 -25    7.30    0.80
   0   1 -25   11.80    0.90
   0  -1 -25   12.10    0.90
  -1  -1 -25   17.90    1.10
  -1   1 -25   17.80    1.10
   0  -2 -25   10.50    0.80
   0   2 -25   11.50    0.80
  -1  -2 -25    0.80    0.60
  -1   2 -25   -0.30    0.70
   0   0   0    0.00    0.00

_computing_structure_solution     'SHELXT 2014/5 (Sheldrick, 2014)'
;
_shelx_hkl_checksum                     31365
