# Supplementary material for: Sesquiterpenoids and Xanthones from the Kiwifruit-Associated Fungus Bipolaris sp. and Their Anti-Pathogenic Microorganism Activity
Source: J Fungi (Basel). 2021 Dec 23;8(1):9. doi: 10.3390/jof8010009 (PMC8781276; doi:10.3390/jof8010009)
Supplement: Supplementary file 1 [file jof-08-00009-s001.zip › cif files/Compound 9.cif]

data_global
_audit_creation_method                  'APEX3 v2017.3-0'

_publ_requested_journal                 ?

_publ_contact_author_name               ?
_publ_contact_author_address            
;
;
_publ_contact_author_email              ?
_publ_contact_author_fax                ?
_publ_contact_author_phone              ?

_publ_section_title                     
;
;
_publ_section_abstract                  
;
;
_publ_section_references                
;
;
_publ_section_comment                   
;
;

data_LCFT47
_chemical_name_systematic               ?
_chemical_name_common                   ?
_chemical_formula_moiety                ?
_chemical_formula_sum                   'C15 H24 O3'
_chemical_formula_iupac                 ?
_chemical_formula_weight                252.34
_chemical_absolute_configuration        ad

_chemical_melting_point                 ?

_space_group_crystal_system             monoclinic
_space_group_name_H-M_alt               'P 1 21 1'
_space_group_name_Hall                  'P 2yb'
loop_
    _space_group_symop_operation_xyz
    'x, y, z'
    '-x, y+1/2, -z'

_cell_length_a                          6.8634(2)
_cell_length_b                          15.0872(4)
_cell_length_c                          13.5156(3)
_cell_angle_alpha                       90
_cell_angle_beta                        90.4010(10)
_cell_angle_gamma                       90
_cell_volume                            1399.50(6)
_cell_formula_units_Z                   4
_cell_measurement_reflns_used           9211
_cell_measurement_theta_min             6.4494
_cell_measurement_theta_max             79.5316
_cell_measurement_temperature           295.(2)

_exptl_crystal_description              BLOCK
_exptl_crystal_colour                   'clear light colourless'
_exptl_crystal_size_max                 0.338
_exptl_crystal_size_mid                 0.251
_exptl_crystal_size_min                 0.119
_exptl_crystal_density_diffrn           1.198
_exptl_crystal_density_meas             ?
_exptl_crystal_density_method           'not measured'
_exptl_crystal_F_000                    552

_exptl_absorpt_coefficient_mu           0.651
_exptl_absorpt_correction_type          Multi-Scan
_exptl_absorpt_process_details          
;
SADABS-2016/2 - Bruker AXS area detector scaling and absorption correction
;
_exptl_absorpt_correction_T_min         0.66
_exptl_absorpt_correction_T_max         0.93

_exptl_special_details                  
;
; 

_diffrn_ambient_temperature             295.(2)

_diffrn_source                          ?
_diffrn_source_type                     ?

_diffrn_radiation_type                   'Cu K\a'
_diffrn_radiation_wavelength            1.54178
_diffrn_radiation_monochromator         ?

_diffrn_measurement_device_type         'Bruker APEX-II CCD'
_diffrn_measurement_method              '\f and \w scans' 

_diffrn_detector_area_resol_mean        7.3910

_diffrn_reflns_number                   32232
_diffrn_reflns_av_R_equivalents         0.0279
_diffrn_reflns_av_unetI/netI            0.0275
_diffrn_reflns_theta_min                3.27
_diffrn_reflns_theta_max                79.52
_diffrn_reflns_theta_full               79.52
_diffrn_measured_fraction_theta_max     0.993
_diffrn_measured_fraction_theta_full    0.993
_diffrn_reflns_limit_h_min              -8
_diffrn_reflns_limit_h_max              8
_diffrn_reflns_limit_k_min              -19
_diffrn_reflns_limit_k_max              19
_diffrn_reflns_limit_l_min              -17
_diffrn_reflns_limit_l_max              17

_refine_special_details                 
;
;

_reflns_number_total                    5982
_reflns_number_gt                       5912
_reflns_threshold_expression            'I > 2\s(I)'

_refine_ls_structure_factor_coef        Fsqd
_refine_ls_matrix_type                  full
_refine_ls_R_factor_all                 0.0304
_refine_ls_R_factor_gt                  0.0300
_refine_ls_wR_factor_gt                 0.0808
_refine_ls_wR_factor_ref                0.0812
_refine_ls_goodness_of_fit_ref          1.057
_refine_ls_restrained_S_all             1.057
_refine_ls_number_reflns                5982
_refine_ls_number_parameters            349
_refine_ls_number_restraints            1
_refine_ls_number_constraints           ?
_refine_ls_hydrogen_treatment           mixed
_refine_ls_weighting_scheme             calc
_refine_ls_weighting_details            
    'w=1/[\s^2^(Fo^2^)+(0.0511P)^2^+0.0751P] where P=(Fo^2^+2Fc^2^)/3'

_atom_sites_solution_hydrogens          mixed
_atom_sites_solution_primary            ?
_atom_sites_solution_secondary          ?

_refine_ls_shift/su_max                 0.000
_refine_ls_shift/su_mean                0.000
_refine_diff_density_max                0.171
_refine_diff_density_min                -0.154
_refine_ls_extinction_method            none
_refine_ls_extinction_coef              ?
_refine_ls_abs_structure_details        
;

Flack x determined using 2750 quotients [(I+)-(I-)]/[(I+)+(I-)]
(Parsons, Flack and Wagner, Acta Cryst. B69 (2013) 249-259).
;
_refine_ls_abs_structure_Flack          -0.01(3)

loop_
    _atom_type_symbol
    _atom_type_description
    _atom_type_scat_dispersion_real
    _atom_type_scat_dispersion_imag
    _atom_type_scat_source
    C C 0.0181 0.0091 'International Tables Vol C Tables 4.2.6.8 and 6.1.1.4'
    H H 0.0000 0.0000 'International Tables Vol C Tables 4.2.6.8 and 6.1.1.4'
    O O 0.0492 0.0322 'International Tables Vol C Tables 4.2.6.8 and 6.1.1.4'

_computing_data_collection              ?
_computing_cell_refinement              'SAINT V8.38A (Bruker AXS Inc., 2017)'
_computing_data_reduction               'SAINT V8.38A (Bruker AXS Inc., 2017)'
_computing_structure_solution           'SHELXT 2014/5 (Sheldrick, 2014)'
_computing_structure_refinement         'SHELXL-2016/6 (Sheldrick, 2016)'
_computing_molecular_graphics           'shelXle (C.B. Huebschle, rev 833)'
_computing_publication_material         ?

loop_
    _atom_site_type_symbol
    _atom_site_label
    _atom_site_fract_x
    _atom_site_fract_y
    _atom_site_fract_z
    _atom_site_U_iso_or_equiv
    _atom_site_adp_type
    _atom_site_calc_flag
    _atom_site_refinement_flags_adp
    _atom_site_refinement_flags_occupancy
    _atom_site_refinement_flags_posn
    _atom_site_occupancy
    _atom_site_disorder_assembly
    _atom_site_disorder_group
    O O1 0.37913(18) 0.35544(9) -0.10433(9) 0.0431(3) Uani d . . . 1 . .
    H H1A 0.297(4) 0.3642(16) -0.146(2) 0.065 Uiso calc U . R 1 . .
    H H2'O 1.038(4) 0.338(2) 0.744(2) 0.059(8) Uiso d . . . 1 . .
    O O1' 0.6949(2) 0.56426(11) 0.32324(9) 0.0521(3) Uani d . . . 1 . .
    H H1'O 0.785(4) 0.600(2) 0.3049(16) 0.078 Uiso calc U . R 1 . .
    C C1' 0.6268(2) 0.45066(10) 0.68599(11) 0.0342(3) Uani d . . . 1 . .
    H H1' 0.497701 0.425753 0.699217 0.041 Uiso calc U . R 1 . .
    C C1 0.0138(2) 0.58777(11) 0.11615(11) 0.0350(3) Uani d . . . 1 . .
    H H1 -0.127898 0.57977 0.117627 0.042 Uiso calc U . R 1 . .
    O O2 0.3267(2) 0.62602(11) 0.30186(10) 0.0532(3) Uani d . . . 1 . .
    H H2 0.431(5) 0.615(2) 0.312(3) 0.070(9) Uiso d . . . 1 . .
    O O2' 1.09819(16) 0.37871(9) 0.73843(9) 0.0409(3) Uani d . . . 1 . .
    C C2' 0.6265(2) 0.54487(11) 0.65014(11) 0.0387(3) Uani d . . . 1 . .
    C C2 0.0994(2) 0.59968(10) 0.01480(11) 0.0351(3) Uani d . . . 1 . .
    O O3' 0.76125(18) 0.36532(9) 0.82584(9) 0.0445(3) Uani d . . . 1 . .
    H H3' 0.655(5) 0.3599(10) 0.849(2) 0.067 Uiso calc U . R 1 . .
    H H3 0.066(5) 0.672(3) 0.313(3) 0.081(10) Uiso d . . . 1 . .
    O O3 -0.0084(2) 0.68093(10) 0.26792(10) 0.0484(3) Uani d . . . 1 . .
    C C3' 0.8228(2) 0.56026(10) 0.60011(10) 0.0340(3) Uani d . . . 1 . .
    C C3 0.3183(2) 0.58025(11) 0.02486(11) 0.0353(3) Uani d . . . 1 . .
    C C4 0.3867(2) 0.50528(12) -0.04401(12) 0.0407(3) Uani d . . . 1 . .
    H H4A 0.333504 0.517208 -0.109336 0.049 Uiso calc U . R 1 . .
    H H4B 0.527294 0.509724 -0.049054 0.049 Uiso calc U . R 1 . .
    C C4' 0.8036(3) 0.58930(12) 0.49074(12) 0.0408(3) Uani d . . . 1 . .
    H H4'A 0.704138 0.634911 0.487244 0.049 Uiso calc U . R 1 . .
    H H4'B 0.925651 0.61673 0.471962 0.049 Uiso calc U . R 1 . .
    C C5' 0.7541(2) 0.51963(12) 0.41303(11) 0.0403(3) Uani d . . . 1 . .
    H H5' 0.870614 0.484143 0.399721 0.048 Uiso calc U . R 1 . .
    C C5 0.3385(2) 0.40947(11) -0.01872(11) 0.0379(3) Uani d . . . 1 . .
    H H5 0.426794 0.390738 0.034594 0.045 Uiso calc U . R 1 . .
    C C6' 0.5889(2) 0.45826(13) 0.44115(12) 0.0431(3) Uani d . . . 1 . .
    H H6'A 0.529107 0.435866 0.380893 0.052 Uiso calc U . R 1 . .
    H H6'B 0.491087 0.492663 0.475611 0.052 Uiso calc U . R 1 . .
    C C6 0.1310(2) 0.39408(11) 0.01605(12) 0.0391(3) Uani d . . . 1 . .
    H H6A 0.097737 0.332528 0.003905 0.047 Uiso calc U . R 1 . .
    H H6B 0.044255 0.4301 -0.024199 0.047 Uiso calc U . R 1 . .
    C C7' 0.6459(2) 0.37875(11) 0.50658(12) 0.0423(3) Uani d . . . 1 . .
    C C7 0.0910(3) 0.41480(11) 0.12588(13) 0.0416(3) Uani d . . . 1 . .
    C C8' 0.9309(3) 0.63663(12) 0.65219(14) 0.0513(4) Uani d . . . 1 . .
    H H8'A 1.065689 0.635782 0.633659 0.077 Uiso calc U . R 1 . .
    H H8'B 0.920836 0.62965 0.722566 0.077 Uiso calc U . R 1 . .
    H H8'C 0.873743 0.692106 0.632839 0.077 Uiso calc U . R 1 . .
    C C8 0.4365(3) 0.66338(13) -0.00407(15) 0.0510(4) Uani d . . . 1 . .
    H H8A 0.441325 0.668031 -0.074847 0.076 Uiso calc U . R 1 . .
    H H8B 0.566497 0.658526 0.022039 0.076 Uiso calc U . R 1 . .
    H H8C 0.375077 0.715209 0.022634 0.076 Uiso calc U . R 1 . .
    C C10 -0.1257(3) 0.39558(16) 0.14386(18) 0.0629(6) Uani d . . . 1 . .
    H H10A -0.203314 0.427278 0.09627 0.094 Uiso calc U . R 1 . .
    H H10B -0.159841 0.414302 0.209369 0.094 Uiso calc U . R 1 . .
    H H10C -0.149295 0.333138 0.137183 0.094 Uiso calc U . R 1 . .
    C C10' 0.4582(3) 0.32651(16) 0.52849(18) 0.0598(5) Uani d . . . 1 . .
    H H10D 0.401625 0.306031 0.467479 0.09 Uiso calc U . R 1 . .
    H H10E 0.367242 0.364339 0.561763 0.09 Uiso calc U . R 1 . .
    H H10F 0.488748 0.276621 0.56986 0.09 Uiso calc U . R 1 . .
    C C9 0.1338(2) 0.51052(10) 0.15948(10) 0.0349(3) Uani d . . . 1 . .
    H H9 0.117237 0.512155 0.231416 0.042 Uiso calc U . R 1 . .
    C C9' 0.7444(2) 0.40159(10) 0.60643(11) 0.0335(3) Uani d . . . 1 . .
    H H9' 0.787863 0.345524 0.635816 0.04 Uiso calc U . R 1 . .
    C C15 0.0926(2) 0.66748(11) 0.17693(11) 0.0370(3) Uani d . . . 1 . .
    H H15 0.087551 0.72156 0.136836 0.044 Uiso calc U . R 1 . .
    C C15' 0.7723(2) 0.44661(10) 0.77430(11) 0.0348(3) Uani d . . . 1 . .
    H H15' 0.751932 0.496603 0.819349 0.042 Uiso calc U . R 1 . .
    C C14 0.3103(2) 0.64096(11) 0.19778(12) 0.0390(3) Uani d . . . 1 . .
    H H14 0.400559 0.687073 0.175617 0.047 Uiso calc U . R 1 . .
    C C14' 0.9758(2) 0.45382(10) 0.72287(11) 0.0341(3) Uani d . . . 1 . .
    H H14' 1.042917 0.507052 0.746918 0.041 Uiso calc U . R 1 . .
    C C13 0.3322(2) 0.55542(10) 0.13680(11) 0.0347(3) Uani d . . . 1 . .
    H H13 0.446344 0.519637 0.154512 0.042 Uiso calc U . R 1 . .
    C C13' 0.9193(2) 0.46699(10) 0.61312(10) 0.0320(3) Uani d . . . 1 . .
    H H13' 1.024415 0.454567 0.566445 0.038 Uiso calc U . R 1 . .
    C C12 0.0101(3) 0.62855(14) -0.06601(13) 0.0500(4) Uani d . . . 1 . .
    H H12A -0.120888 0.644169 -0.063832 0.06 Uiso calc U . R 1 . .
    H H12B 0.078247 0.633243 -0.125011 0.06 Uiso calc U . R 1 . .
    C C12' 0.4898(4) 0.60430(17) 0.6663(2) 0.0705(7) Uani d . . . 1 . .
    H H12C 0.380638 0.589258 0.703111 0.085 Uiso calc U . R 1 . .
    H H12D 0.502406 0.661305 0.640992 0.085 Uiso calc U . R 1 . .
    C C11 0.2134(4) 0.35278(14) 0.19237(15) 0.0612(5) Uani d . . . 1 . .
    H H11A 0.196579 0.292604 0.170874 0.092 Uiso calc U . R 1 . .
    H H11B 0.171455 0.358348 0.259694 0.092 Uiso calc U . R 1 . .
    H H11C 0.348463 0.368786 0.187945 0.092 Uiso calc U . R 1 . .
    C C11' 0.7851(4) 0.31747(16) 0.45021(17) 0.0610(5) Uani d . . . 1 . .
    H H11D 0.731102 0.304485 0.386112 0.092 Uiso calc U . R 1 . .
    H H11E 0.802286 0.263322 0.486543 0.092 Uiso calc U . R 1 . .
    H H11F 0.908804 0.346277 0.44273 0.092 Uiso calc U . R 1 . .

loop_
    _atom_site_aniso_label
    _atom_site_aniso_U_11
    _atom_site_aniso_U_22
    _atom_site_aniso_U_33
    _atom_site_aniso_U_12
    _atom_site_aniso_U_13
    _atom_site_aniso_U_23
    O1 0.0441(6) 0.0452(6) 0.0401(5) 0.0105(5) -0.0014(4) -0.0064(5)
    O1' 0.0484(6) 0.0752(10) 0.0325(5) -0.0028(6) -0.0077(4) 0.0116(6)
    C1' 0.0308(6) 0.0375(7) 0.0345(6) 0.0022(6) 0.0014(5) 0.0045(6)
    C1 0.0324(6) 0.0384(7) 0.0342(6) -0.0005(5) -0.0009(5) -0.0011(6)
    O2 0.0556(7) 0.0680(9) 0.0360(6) 0.0071(7) -0.0122(5) -0.0098(6)
    O2' 0.0335(5) 0.0421(6) 0.0468(6) 0.0040(5) -0.0047(4) 0.0072(5)
    C2' 0.0425(7) 0.0396(8) 0.0340(6) 0.0084(6) 0.0009(5) 0.0045(6)
    C2 0.0395(7) 0.0325(7) 0.0333(7) 0.0002(5) -0.0031(5) -0.0018(5)
    O3' 0.0440(6) 0.0433(6) 0.0465(6) 0.0061(5) 0.0054(5) 0.0156(5)
    O3 0.0511(7) 0.0545(7) 0.0395(6) 0.0044(6) 0.0034(5) -0.0078(5)
    C3' 0.0400(7) 0.0324(7) 0.0297(6) -0.0003(6) -0.0029(5) 0.0028(5)
    C3 0.0377(7) 0.0363(7) 0.0319(6) -0.0035(6) 0.0007(5) 0.0001(5)
    C4 0.0412(7) 0.0444(8) 0.0368(7) -0.0009(6) 0.0071(6) -0.0029(6)
    C4' 0.0483(8) 0.0407(8) 0.0333(7) -0.0030(7) -0.0041(6) 0.0073(6)
    C5' 0.0379(7) 0.0539(9) 0.0290(6) 0.0041(6) -0.0045(5) 0.0030(6)
    C5 0.0388(7) 0.0410(8) 0.0338(7) 0.0051(6) -0.0019(5) -0.0024(6)
    C6' 0.0424(7) 0.0489(9) 0.0379(7) -0.0022(7) -0.0108(6) -0.0015(7)
    C6 0.0439(7) 0.0364(7) 0.0371(7) -0.0039(6) 0.0013(6) -0.0038(6)
    C7' 0.0478(8) 0.0376(8) 0.0414(7) -0.0024(7) -0.0070(6) -0.0063(6)
    C7 0.0519(8) 0.0353(7) 0.0378(7) -0.0064(6) 0.0060(6) 0.0003(6)
    C8' 0.0727(11) 0.0358(8) 0.0451(8) -0.0094(8) -0.0156(8) 0.0032(7)
    C8 0.0563(9) 0.0477(9) 0.0490(9) -0.0149(8) 0.0084(8) 0.0020(7)
    C10 0.0665(12) 0.0573(12) 0.0653(12) -0.0251(10) 0.0248(10) -0.0136(10)
    C10' 0.0616(11) 0.0515(10) 0.0662(12) -0.0204(9) -0.0157(9) 0.0005(9)
    C9 0.0392(7) 0.0364(7) 0.0291(6) -0.0011(6) 0.0014(5) 0.0008(5)
    C9' 0.0340(6) 0.0313(7) 0.0351(6) 0.0015(5) -0.0016(5) 0.0002(5)
    C15 0.0404(7) 0.0361(7) 0.0346(7) 0.0021(6) -0.0005(6) -0.0020(6)
    C15' 0.0383(7) 0.0342(7) 0.0318(6) 0.0040(6) 0.0007(5) 0.0027(5)
    C14 0.0394(7) 0.0419(8) 0.0357(7) -0.0023(6) -0.0054(5) -0.0057(6)
    C14' 0.0333(6) 0.0354(7) 0.0336(6) 0.0005(6) -0.0039(5) 0.0035(5)
    C13 0.0327(6) 0.0373(7) 0.0339(6) 0.0013(5) -0.0043(5) -0.0010(6)
    C13' 0.0302(6) 0.0347(7) 0.0310(6) 0.0009(5) -0.0006(5) 0.0012(5)
    C12 0.0594(10) 0.0539(10) 0.0365(7) 0.0082(8) -0.0093(7) 0.0010(7)
    C12' 0.0735(13) 0.0612(13) 0.0772(15) 0.0333(11) 0.0236(11) 0.0260(11)
    C11 0.1009(16) 0.0386(9) 0.0443(9) 0.0030(10) 0.0003(9) 0.0080(7)
    C11' 0.0806(14) 0.0508(10) 0.0515(10) 0.0116(10) -0.0054(10) -0.0172(8)

_geom_special_details                   
;

All esds (except the esd in the dihedral angle between two l.s. planes)
are estimated using the full covariance matrix.  The cell esds are taken
into account individually in the estimation of esds in distances, angles
and torsion angles; correlations between esds in cell parameters are only
used when they are defined by crystal symmetry.  An approximate (isotropic)
treatment of cell esds is used for estimating esds involving l.s. planes.
;

loop_
    _geom_bond_atom_site_label_1
    _geom_bond_atom_site_label_2
    _geom_bond_site_symmetry_2
    _geom_bond_distance
    _geom_bond_publ_flag
    O1 C5 . 1.4441(19) ?
    O1 H1A . 0.81(3) ?
    O1' C5' . 1.4436(19) ?
    O1' H1'O . 0.86(4) ?
    C1' C2' . 1.502(2) ?
    C1' C9' . 1.539(2) ?
    C1' C15' . 1.552(2) ?
    C1' H1' . 0.98 ?
    C1 C2 . 1.505(2) ?
    C1 C9 . 1.540(2) ?
    C1 C15 . 1.552(2) ?
    C1 H1 . 0.98 ?
    O2 C14 . 1.428(2) ?
    O2 H2 . 0.75(4) ?
    O2' C14' . 1.4252(19) ?
    O2' H2'O . 0.75(3) ?
    C2' C12' . 1.317(3) ?
    C2' C3' . 1.530(2) ?
    C2 C12 . 1.323(2) ?
    C2 C3 . 1.536(2) ?
    O3' C15' . 1.4127(19) ?
    O3' H3' . 0.80(3) ?
    O3 C15 . 1.431(2) ?
    O3 H3 . 0.80(4) ?
    C3' C8' . 1.538(2) ?
    C3' C4' . 1.546(2) ?
    C3' C13' . 1.565(2) ?
    C3 C4 . 1.540(2) ?
    C3 C8 . 1.545(2) ?
    C3 C13 . 1.561(2) ?
    C4 C5 . 1.522(2) ?
    C4 H4A . 0.97 ?
    C4 H4B . 0.97 ?
    C4' C5' . 1.523(2) ?
    C4' H4'A . 0.97 ?
    C4' H4'B . 0.97 ?
    C5' C6' . 1.515(2) ?
    C5' H5' . 0.98 ?
    C5 C6 . 1.521(2) ?
    C5 H5 . 0.98 ?
    C6' C7' . 1.540(2) ?
    C6' H6'A . 0.97 ?
    C6' H6'B . 0.97 ?
    C6 C7 . 1.543(2) ?
    C6 H6A . 0.97 ?
    C6 H6B . 0.97 ?
    C7' C11' . 1.535(3) ?
    C7' C10' . 1.541(3) ?
    C7' C9' . 1.544(2) ?
    C7 C10 . 1.536(3) ?
    C7 C9 . 1.542(2) ?
    C7 C11 . 1.542(3) ?
    C8' H8'A . 0.96 ?
    C8' H8'B . 0.96 ?
    C8' H8'C . 0.96 ?
    C8 H8A . 0.96 ?
    C8 H8B . 0.96 ?
    C8 H8C . 0.96 ?
    C10 H10A . 0.96 ?
    C10 H10B . 0.96 ?
    C10 H10C . 0.96 ?
    C10' H10D . 0.96 ?
    C10' H10E . 0.96 ?
    C10' H10F . 0.96 ?
    C9 C13 . 1.553(2) ?
    C9 H9 . 0.98 ?
    C9' C13' . 1.556(2) ?
    C9' H9' . 0.98 ?
    C15 C14 . 1.570(2) ?
    C15 H15 . 0.98 ?
    C15' C14' . 1.568(2) ?
    C15' H15' . 0.98 ?
    C14 C13 . 1.539(2) ?
    C14 H14 . 0.98 ?
    C14' C13' . 1.5436(19) ?
    C14' H14' . 0.98 ?
    C13 H13 . 0.98 ?
    C13' H13' . 0.98 ?
    C12 H12A . 0.93 ?
    C12 H12B . 0.93 ?
    C12' H12C . 0.93 ?
    C12' H12D . 0.93 ?
    C11 H11A . 0.96 ?
    C11 H11B . 0.96 ?
    C11 H11C . 0.96 ?
    C11' H11D . 0.96 ?
    C11' H11E . 0.96 ?
    C11' H11F . 0.96 ?

loop_
    _geom_angle_atom_site_label_1
    _geom_angle_atom_site_label_2
    _geom_angle_atom_site_label_3
    _geom_angle_site_symmetry_1
    _geom_angle_site_symmetry_3
    _geom_angle
    _geom_angle_publ_flag
    C5 O1 H1A . . 109.5 ?
    C5' O1' H1'O . . 109.5 ?
    C2' C1' C9' . . 103.26(12) ?
    C2' C1' C15' . . 106.55(12) ?
    C9' C1' C15' . . 100.40(11) ?
    C2' C1' H1' . . 115.0 ?
    C9' C1' H1' . . 115.0 ?
    C15' C1' H1' . . 115.0 ?
    C2 C1 C9 . . 103.00(12) ?
    C2 C1 C15 . . 104.60(12) ?
    C9 C1 C15 . . 101.62(11) ?
    C2 C1 H1 . . 115.3 ?
    C9 C1 H1 . . 115.3 ?
    C15 C1 H1 . . 115.3 ?
    C14 O2 H2 . . 107.(3) ?
    C14' O2' H2'O . . 111.(2) ?
    C12' C2' C1' . . 126.17(17) ?
    C12' C2' C3' . . 126.93(18) ?
    C1' C2' C3' . . 106.68(12) ?
    C12 C2 C1 . . 127.51(15) ?
    C12 C2 C3 . . 125.71(15) ?
    C1 C2 C3 . . 106.54(12) ?
    C15' O3' H3' . . 109.5 ?
    C15 O3 H3 . . 109.(3) ?
    C2' C3' C8' . . 109.58(14) ?
    C2' C3' C4' . . 113.33(12) ?
    C8' C3' C4' . . 105.24(13) ?
    C2' C3' C13' . . 100.79(12) ?
    C8' C3' C13' . . 114.82(13) ?
    C4' C3' C13' . . 113.30(13) ?
    C2 C3 C4 . . 112.89(12) ?
    C2 C3 C8 . . 109.73(14) ?
    C4 C3 C8 . . 106.27(13) ?
    C2 C3 C13 . . 100.64(11) ?
    C4 C3 C13 . . 113.13(13) ?
    C8 C3 C13 . . 114.29(13) ?
    C5 C4 C3 . . 119.60(13) ?
    C5 C4 H4A . . 107.4 ?
    C3 C4 H4A . . 107.4 ?
    C5 C4 H4B . . 107.4 ?
    C3 C4 H4B . . 107.4 ?
    H4A C4 H4B . . 107.0 ?
    C5' C4' C3' . . 118.74(14) ?
    C5' C4' H4'A . . 107.6 ?
    C3' C4' H4'A . . 107.6 ?
    C5' C4' H4'B . . 107.6 ?
    C3' C4' H4'B . . 107.6 ?
    H4'A C4' H4'B . . 107.1 ?
    O1' C5' C6' . . 106.82(13) ?
    O1' C5' C4' . . 108.53(15) ?
    C6' C5' C4' . . 114.37(14) ?
    O1' C5' H5' . . 109.0 ?
    C6' C5' H5' . . 109.0 ?
    C4' C5' H5' . . 109.0 ?
    O1 C5 C6 . . 110.37(13) ?
    O1 C5 C4 . . 108.21(13) ?
    C6 C5 C4 . . 114.83(13) ?
    O1 C5 H5 . . 107.7 ?
    C6 C5 H5 . . 107.7 ?
    C4 C5 H5 . . 107.7 ?
    C5' C6' C7' . . 115.62(14) ?
    C5' C6' H6'A . . 108.4 ?
    C7' C6' H6'A . . 108.4 ?
    C5' C6' H6'B . . 108.4 ?
    C7' C6' H6'B . . 108.4 ?
    H6'A C6' H6'B . . 107.4 ?
    C5 C6 C7 . . 116.07(13) ?
    C5 C6 H6A . . 108.3 ?
    C7 C6 H6A . . 108.3 ?
    C5 C6 H6B . . 108.3 ?
    C7 C6 H6B . . 108.3 ?
    H6A C6 H6B . . 107.4 ?
    C11' C7' C6' . . 109.93(16) ?
    C11' C7' C10' . . 108.13(17) ?
    C6' C7' C10' . . 107.40(15) ?
    C11' C7' C9' . . 107.35(14) ?
    C6' C7' C9' . . 115.87(13) ?
    C10' C7' C9' . . 107.93(15) ?
    C10 C7 C9 . . 108.23(15) ?
    C10 C7 C11 . . 108.50(18) ?
    C9 C7 C11 . . 107.14(15) ?
    C10 C7 C6 . . 107.02(15) ?
    C9 C7 C6 . . 115.99(13) ?
    C11 C7 C6 . . 109.75(15) ?
    C3' C8' H8'A . . 109.5 ?
    C3' C8' H8'B . . 109.5 ?
    H8'A C8' H8'B . . 109.5 ?
    C3' C8' H8'C . . 109.5 ?
    H8'A C8' H8'C . . 109.5 ?
    H8'B C8' H8'C . . 109.5 ?
    C3 C8 H8A . . 109.5 ?
    C3 C8 H8B . . 109.5 ?
    H8A C8 H8B . . 109.5 ?
    C3 C8 H8C . . 109.5 ?
    H8A C8 H8C . . 109.5 ?
    H8B C8 H8C . . 109.5 ?
    C7 C10 H10A . . 109.5 ?
    C7 C10 H10B . . 109.5 ?
    H10A C10 H10B . . 109.5 ?
    C7 C10 H10C . . 109.5 ?
    H10A C10 H10C . . 109.5 ?
    H10B C10 H10C . . 109.5 ?
    C7' C10' H10D . . 109.5 ?
    C7' C10' H10E . . 109.5 ?
    H10D C10' H10E . . 109.5 ?
    C7' C10' H10F . . 109.5 ?
    H10D C10' H10F . . 109.5 ?
    H10E C10' H10F . . 109.5 ?
    C1 C9 C7 . . 119.77(13) ?
    C1 C9 C13 . . 93.57(11) ?
    C7 C9 C13 . . 121.06(13) ?
    C1 C9 H9 . . 107.0 ?
    C7 C9 H9 . . 107.0 ?
    C13 C9 H9 . . 107.0 ?
    C1' C9' C7' . . 119.30(12) ?
    C1' C9' C13' . . 93.58(11) ?
    C7' C9' C13' . . 121.68(13) ?
    C1' C9' H9' . . 107.0 ?
    C7' C9' H9' . . 107.0 ?
    C13' C9' H9' . . 107.0 ?
    O3 C15 C1 . . 113.30(13) ?
    O3 C15 C14 . . 110.38(13) ?
    C1 C15 C14 . . 103.04(12) ?
    O3 C15 H15 . . 110.0 ?
    C1 C15 H15 . . 110.0 ?
    C14 C15 H15 . . 110.0 ?
    O3' C15' C1' . . 112.13(13) ?
    O3' C15' C14' . . 109.27(12) ?
    C1' C15' C14' . . 103.11(11) ?
    O3' C15' H15' . . 110.7 ?
    C1' C15' H15' . . 110.7 ?
    C14' C15' H15' . . 110.7 ?
    O2 C14 C13 . . 112.81(14) ?
    O2 C14 C15 . . 106.60(13) ?
    C13 C14 C15 . . 102.35(11) ?
    O2 C14 H14 . . 111.5 ?
    C13 C14 H14 . . 111.5 ?
    C15 C14 H14 . . 111.5 ?
    O2' C14' C13' . . 112.83(12) ?
    O2' C14' C15' . . 113.90(12) ?
    C13' C14' C15' . . 102.47(11) ?
    O2' C14' H14' . . 109.1 ?
    C13' C14' H14' . . 109.1 ?
    C15' C14' H14' . . 109.1 ?
    C14 C13 C9 . . 99.85(12) ?
    C14 C13 C3 . . 108.20(12) ?
    C9 C13 C3 . . 104.38(11) ?
    C14 C13 H13 . . 114.3 ?
    C9 C13 H13 . . 114.3 ?
    C3 C13 H13 . . 114.3 ?
    C14' C13' C9' . . 99.38(11) ?
    C14' C13' C3' . . 109.10(12) ?
    C9' C13' C3' . . 103.79(11) ?
    C14' C13' H13' . . 114.4 ?
    C9' C13' H13' . . 114.4 ?
    C3' C13' H13' . . 114.4 ?
    C2 C12 H12A . . 120.0 ?
    C2 C12 H12B . . 120.0 ?
    H12A C12 H12B . . 120.0 ?
    C2' C12' H12C . . 120.0 ?
    C2' C12' H12D . . 120.0 ?
    H12C C12' H12D . . 120.0 ?
    C7 C11 H11A . . 109.5 ?
    C7 C11 H11B . . 109.5 ?
    H11A C11 H11B . . 109.5 ?
    C7 C11 H11C . . 109.5 ?
    H11A C11 H11C . . 109.5 ?
    H11B C11 H11C . . 109.5 ?
    C7' C11' H11D . . 109.5 ?
    C7' C11' H11E . . 109.5 ?
    H11D C11' H11E . . 109.5 ?
    C7' C11' H11F . . 109.5 ?
    H11D C11' H11F . . 109.5 ?
    H11E C11' H11F . . 109.5 ?

loop_
    _geom_torsion_atom_site_label_1
    _geom_torsion_atom_site_label_2
    _geom_torsion_atom_site_label_3
    _geom_torsion_atom_site_label_4
    _geom_torsion_site_symmetry_1
    _geom_torsion_site_symmetry_2
    _geom_torsion_site_symmetry_3
    _geom_torsion_site_symmetry_4
    _geom_torsion
    _geom_torsion_publ_flag
    C9' C1' C2' C12' . . . . 150.8(2) ?
    C15' C1' C2' C12' . . . . -103.9(2) ?
    C9' C1' C2' C3' . . . . -34.34(15) ?
    C15' C1' C2' C3' . . . . 70.93(14) ?
    C9 C1 C2 C12 . . . . 150.06(18) ?
    C15 C1 C2 C12 . . . . -104.05(19) ?
    C9 C1 C2 C3 . . . . -35.29(15) ?
    C15 C1 C2 C3 . . . . 70.60(15) ?
    C12' C2' C3' C8' . . . . 53.8(3) ?
    C1' C2' C3' C8' . . . . -121.04(14) ?
    C12' C2' C3' C4' . . . . -63.5(3) ?
    C1' C2' C3' C4' . . . . 121.75(14) ?
    C12' C2' C3' C13' . . . . 175.2(2) ?
    C1' C2' C3' C13' . . . . 0.38(14) ?
    C12 C2 C3 C4 . . . . -62.7(2) ?
    C1 C2 C3 C4 . . . . 122.48(14) ?
    C12 C2 C3 C8 . . . . 55.6(2) ?
    C1 C2 C3 C8 . . . . -119.19(14) ?
    C12 C2 C3 C13 . . . . 176.38(17) ?
    C1 C2 C3 C13 . . . . 1.61(15) ?
    C2 C3 C4 C5 . . . . -75.17(19) ?
    C8 C3 C4 C5 . . . . 164.51(15) ?
    C13 C3 C4 C5 . . . . 38.30(19) ?
    C2' C3' C4' C5' . . . . -76.86(19) ?
    C8' C3' C4' C5' . . . . 163.42(16) ?
    C13' C3' C4' C5' . . . . 37.20(19) ?
    C3' C4' C5' O1' . . . . 165.38(14) ?
    C3' C4' C5' C6' . . . . 46.2(2) ?
    C3 C4 C5 O1 . . . . 167.29(13) ?
    C3 C4 C5 C6 . . . . 43.5(2) ?
    O1' C5' C6' C7' . . . . 156.29(14) ?
    C4' C5' C6' C7' . . . . -83.62(19) ?
    O1 C5 C6 C7 . . . . 155.88(14) ?
    C4 C5 C6 C7 . . . . -81.50(18) ?
    C5' C6' C7' C11' . . . . -63.9(2) ?
    C5' C6' C7' C10' . . . . 178.71(16) ?
    C5' C6' C7' C9' . . . . 58.0(2) ?
    C5 C6 C7 C10 . . . . 179.42(16) ?
    C5 C6 C7 C9 . . . . 58.5(2) ?
    C5 C6 C7 C11 . . . . -63.0(2) ?
    C2 C1 C9 C7 . . . . -76.81(16) ?
    C15 C1 C9 C7 . . . . 175.04(13) ?
    C2 C1 C9 C13 . . . . 52.34(12) ?
    C15 C1 C9 C13 . . . . -55.82(12) ?
    C10 C7 C9 C1 . . . . -55.4(2) ?
    C11 C7 C9 C1 . . . . -172.23(15) ?
    C6 C7 C9 C1 . . . . 64.83(19) ?
    C10 C7 C9 C13 . . . . -170.75(16) ?
    C11 C7 C9 C13 . . . . 72.42(19) ?
    C6 C7 C9 C13 . . . . -50.5(2) ?
    C2' C1' C9' C7' . . . . -77.57(16) ?
    C15' C1' C9' C7' . . . . 172.50(13) ?
    C2' C1' C9' C13' . . . . 52.12(13) ?
    C15' C1' C9' C13' . . . . -57.81(12) ?
    C11' C7' C9' C1' . . . . -170.79(16) ?
    C6' C7' C9' C1' . . . . 65.96(19) ?
    C10' C7' C9' C1' . . . . -54.5(2) ?
    C11' C7' C9' C13' . . . . 73.70(19) ?
    C6' C7' C9' C13' . . . . -49.5(2) ?
    C10' C7' C9' C13' . . . . -169.95(15) ?
    C2 C1 C15 O3 . . . . 165.50(13) ?
    C9 C1 C15 O3 . . . . -87.59(15) ?
    C2 C1 C15 C14 . . . . -75.23(14) ?
    C9 C1 C15 C14 . . . . 31.68(14) ?
    C2' C1' C15' O3' . . . . 169.65(12) ?
    C9' C1' C15' O3' . . . . -83.02(14) ?
    C2' C1' C15' C14' . . . . -72.93(14) ?
    C9' C1' C15' C14' . . . . 34.40(14) ?
    O3 C15 C14 O2 . . . . 8.62(19) ?
    C1 C15 C14 O2 . . . . -112.65(14) ?
    O3 C15 C14 C13 . . . . 127.27(14) ?
    C1 C15 C14 C13 . . . . 6.00(15) ?
    O3' C15' C14' O2' . . . . 0.67(17) ?
    C1' C15' C14' O2' . . . . -118.74(13) ?
    O3' C15' C14' C13' . . . . 122.87(13) ?
    C1' C15' C14' C13' . . . . 3.45(15) ?
    O2 C14 C13 C9 . . . . 72.97(15) ?
    C15 C14 C13 C9 . . . . -41.19(14) ?
    O2 C14 C13 C3 . . . . -178.22(13) ?
    C15 C14 C13 C3 . . . . 67.62(15) ?
    C1 C9 C13 C14 . . . . 59.75(12) ?
    C7 C9 C13 C14 . . . . -172.06(13) ?
    C1 C9 C13 C3 . . . . -52.08(13) ?
    C7 C9 C13 C3 . . . . 76.11(16) ?
    C2 C3 C13 C14 . . . . -73.23(14) ?
    C4 C3 C13 C14 . . . . 166.07(12) ?
    C8 C3 C13 C14 . . . . 44.26(18) ?
    C2 C3 C13 C9 . . . . 32.45(15) ?
    C4 C3 C13 C9 . . . . -88.25(14) ?
    C8 C3 C13 C9 . . . . 149.94(14) ?
    O2' C14' C13' C9' . . . . 83.33(14) ?
    C15' C14' C13' C9' . . . . -39.58(13) ?
    O2' C14' C13' C3' . . . . -168.44(12) ?
    C15' C14' C13' C3' . . . . 68.65(14) ?
    C1' C9' C13' C14' . . . . 60.15(12) ?
    C7' C9' C13' C14' . . . . -171.90(13) ?
    C1' C9' C13' C3' . . . . -52.31(12) ?
    C7' C9' C13' C3' . . . . 75.64(16) ?
    C2' C3' C13' C14' . . . . -71.85(13) ?
    C8' C3' C13' C14' . . . . 45.79(17) ?
    C4' C3' C13' C14' . . . . 166.75(12) ?
    C2' C3' C13' C9' . . . . 33.37(13) ?
    C8' C3' C13' C9' . . . . 151.02(14) ?
    C4' C3' C13' C9' . . . . -88.02(14) ?

_shelx_res_file                         
;

TITL LCFT47_0m_a.res in P2(1)
    LCFT47_0m.res
    created by SHELXL-2016/6 at 11:03:44 on 01-Nov-2021
CELL 1.54178 6.8634 15.0872 13.5156 90.000 90.401 90.000
ZERR 4 0.0002 0.0004 0.0003 0.000 0.001 0.000
LATT -1
SYMM -x, y+1/2, -z
SFAC C H O
UNIT 60 96 12
LIST 6 ! automatically inserted. Change 6 to 4 for CHECKCIF!!
TEMP 22.070
SIZE 0.119 0.251 0.338
ACTA
L.S. 15
FMAP 2
PLAN -5 0 0.00
HTAB
BOND $H
CONF
WGHT    0.051100    0.075100
FVAR       1.24950
O1    3    0.379127    0.355445   -0.104335    11.00000    0.04406    0.04517 =
         0.04009   -0.00642   -0.00136    0.01053
AFIX 148
H1A   2    0.297001    0.364234   -0.146421    11.00000   -1.50000
AFIX   0
H2'O  2    1.038353    0.337511    0.744124    11.00000    0.05923
O1'   3    0.694949    0.564260    0.323243    11.00000    0.04840    0.07520 =
         0.03250    0.01157   -0.00773   -0.00279
AFIX 148
H1'O  2    0.785441    0.599546    0.304886    11.00000   -1.50000
AFIX   0
C1'   1    0.626797    0.450657    0.685993    11.00000    0.03075    0.03752 =
         0.03448    0.00455    0.00140    0.00221
AFIX  13
H1'   2    0.497701    0.425753    0.699217    11.00000   -1.20000
AFIX   0
C1    1    0.013752    0.587766    0.116154    11.00000    0.03242    0.03839 =
         0.03421   -0.00112   -0.00088   -0.00046
AFIX  13
H1    2   -0.127898    0.579770    0.117627    11.00000   -1.20000
AFIX   0
O2    3    0.326744    0.626024    0.301860    11.00000    0.05563    0.06795 =
         0.03597   -0.00979   -0.01215    0.00714
H2    2    0.431048    0.614782    0.311970    11.00000    0.07026
O2'   3    1.098189    0.378713    0.738427    11.00000    0.03354    0.04214 =
         0.04683    0.00724   -0.00475    0.00404
C2'   1    0.626468    0.544871    0.650138    11.00000    0.04250    0.03958 =
         0.03398    0.00447    0.00088    0.00836
C2    1    0.099446    0.599679    0.014796    11.00000    0.03952    0.03245 =
         0.03328   -0.00176   -0.00309    0.00018
O3'   3    0.761250    0.365318    0.825841    11.00000    0.04395    0.04329 =
         0.04645    0.01561    0.00538    0.00612
AFIX 148
H3'   2    0.654785    0.359850    0.848827    11.00000   -1.50000
AFIX   0
H3    2    0.066077    0.672456    0.312918    11.00000    0.08063
O3    3   -0.008436    0.680931    0.267925    11.00000    0.05111    0.05452 =
         0.03952   -0.00780    0.00335    0.00444
C3'   1    0.822786    0.560263    0.600107    11.00000    0.03997    0.03239 =
         0.02973    0.00277   -0.00294   -0.00027
C3    1    0.318296    0.580246    0.024861    11.00000    0.03767    0.03630 =
         0.03195    0.00010    0.00073   -0.00349
C4    1    0.386723    0.505280   -0.044007    11.00000    0.04120    0.04436 =
         0.03675   -0.00286    0.00712   -0.00090
AFIX  23
H4A   2    0.333504    0.517208   -0.109336    11.00000   -1.20000
H4B   2    0.527294    0.509724   -0.049054    11.00000   -1.20000
AFIX   0
C4'   1    0.803554    0.589300    0.490740    11.00000    0.04833    0.04072 =
         0.03326    0.00730   -0.00411   -0.00304
AFIX  23
H4'A  2    0.704138    0.634911    0.487244    11.00000   -1.20000
H4'B  2    0.925651    0.616730    0.471962    11.00000   -1.20000
AFIX   0
C5'   1    0.754108    0.519628    0.413031    11.00000    0.03791    0.05388 =
         0.02904    0.00295   -0.00450    0.00409
AFIX  13
H5'   2    0.870614    0.484143    0.399721    11.00000   -1.20000
AFIX   0
C5    1    0.338483    0.409468   -0.018724    11.00000    0.03882    0.04095 =
         0.03383   -0.00237   -0.00186    0.00514
AFIX  13
H5    2    0.426794    0.390738    0.034594    11.00000   -1.20000
AFIX   0
C6'   1    0.588853    0.458265    0.441149    11.00000    0.04245    0.04895 =
         0.03785   -0.00147   -0.01085   -0.00219
AFIX  23
H6'A  2    0.529107    0.435866    0.380893    11.00000   -1.20000
H6'B  2    0.491087    0.492663    0.475611    11.00000   -1.20000
AFIX   0
C6    1    0.130970    0.394083    0.016051    11.00000    0.04387    0.03642 =
         0.03710   -0.00381    0.00131   -0.00390
AFIX  23
H6A   2    0.097737    0.332528    0.003905    11.00000   -1.20000
H6B   2    0.044255    0.430100   -0.024199    11.00000   -1.20000
AFIX   0
C7'   1    0.645942    0.378746    0.506585    11.00000    0.04783    0.03759 =
         0.04137   -0.00630   -0.00696   -0.00237
C7    1    0.091001    0.414796    0.125876    11.00000    0.05188    0.03525 =
         0.03784    0.00029    0.00600   -0.00636
C8'   1    0.930927    0.636627    0.652188    11.00000    0.07267    0.03581 =
         0.04511    0.00321   -0.01561   -0.00936
AFIX 137
H8'A  2    1.065689    0.635782    0.633659    11.00000   -1.50000
H8'B  2    0.920836    0.629650    0.722566    11.00000   -1.50000
H8'C  2    0.873743    0.692106    0.632839    11.00000   -1.50000
AFIX   0
C8    1    0.436493    0.663376   -0.004068    11.00000    0.05630    0.04769 =
         0.04905    0.00201    0.00838   -0.01493
AFIX 137
H8A   2    0.441325    0.668031   -0.074847    11.00000   -1.50000
H8B   2    0.566497    0.658526    0.022039    11.00000   -1.50000
H8C   2    0.375077    0.715209    0.022634    11.00000   -1.50000
AFIX   0
C10   1   -0.125681    0.395576    0.143861    11.00000    0.06646    0.05729 =
         0.06535   -0.01361    0.02479   -0.02508
AFIX 137
H10A  2   -0.203314    0.427278    0.096270    11.00000   -1.50000
H10B  2   -0.159841    0.414302    0.209369    11.00000   -1.50000
H10C  2   -0.149295    0.333138    0.137183    11.00000   -1.50000
AFIX   0
C10'  1    0.458194    0.326511    0.528486    11.00000    0.06156    0.05147 =
         0.06619    0.00049   -0.01573   -0.02040
AFIX 137
H10D  2    0.401625    0.306031    0.467479    11.00000   -1.50000
H10E  2    0.367242    0.364339    0.561763    11.00000   -1.50000
H10F  2    0.488748    0.276621    0.569860    11.00000   -1.50000
AFIX   0
C9    1    0.133793    0.510522    0.159478    11.00000    0.03921    0.03636 =
         0.02907    0.00076    0.00137   -0.00114
AFIX  13
H9    2    0.117237    0.512155    0.231416    11.00000   -1.20000
AFIX   0
C9'   1    0.744434    0.401588    0.606431    11.00000    0.03403    0.03131 =
         0.03507    0.00025   -0.00159    0.00155
AFIX  13
H9'   2    0.787863    0.345524    0.635816    11.00000   -1.20000
AFIX   0
C15   1    0.092638    0.667478    0.176931    11.00000    0.04044    0.03606 =
         0.03458   -0.00201   -0.00051    0.00209
AFIX  13
H15   2    0.087551    0.721560    0.136836    11.00000   -1.20000
AFIX   0
C15'  1    0.772328    0.446608    0.774304    11.00000    0.03834    0.03422 =
         0.03176    0.00274    0.00072    0.00404
AFIX  13
H15'  2    0.751932    0.496603    0.819349    11.00000   -1.20000
AFIX   0
C14   1    0.310259    0.640964    0.197782    11.00000    0.03936    0.04189 =
         0.03570   -0.00567   -0.00543   -0.00233
AFIX  13
H14   2    0.400559    0.687073    0.175617    11.00000   -1.20000
AFIX   0
C14'  1    0.975836    0.453823    0.722874    11.00000    0.03332    0.03540 =
         0.03359    0.00349   -0.00394    0.00050
AFIX  13
H14'  2    1.042917    0.507052    0.746918    11.00000   -1.20000
AFIX   0
C13   1    0.332156    0.555425    0.136805    11.00000    0.03271    0.03729 =
         0.03391   -0.00099   -0.00432    0.00129
AFIX  13
H13   2    0.446344    0.519637    0.154512    11.00000   -1.20000
AFIX   0
C13'  1    0.919255    0.466986    0.613122    11.00000    0.03015    0.03470 =
         0.03099    0.00119   -0.00065    0.00088
AFIX  13
H13'  2    1.024415    0.454567    0.566445    11.00000   -1.20000
AFIX   0
C12   1    0.010093    0.628554   -0.066012    11.00000    0.05938    0.05390 =
         0.03650    0.00104   -0.00927    0.00821
AFIX  93
H12A  2   -0.120888    0.644169   -0.063832    11.00000   -1.20000
H12B  2    0.078247    0.633243   -0.125011    11.00000   -1.20000
AFIX   0
C12'  1    0.489779    0.604300    0.666334    11.00000    0.07350    0.06117 =
         0.07720    0.02604    0.02358    0.03327
AFIX  93
H12C  2    0.380638    0.589258    0.703111    11.00000   -1.20000
H12D  2    0.502406    0.661305    0.640992    11.00000   -1.20000
AFIX   0
C11   1    0.213430    0.352780    0.192374    11.00000    0.10085    0.03858 =
         0.04429    0.00801    0.00030    0.00297
AFIX 137
H11A  2    0.196579    0.292604    0.170874    11.00000   -1.50000
H11B  2    0.171455    0.358348    0.259694    11.00000   -1.50000
H11C  2    0.348463    0.368786    0.187945    11.00000   -1.50000
AFIX   0
C11'  1    0.785067    0.317467    0.450211    11.00000    0.08064    0.05080 =
         0.05149   -0.01716   -0.00541    0.01156
AFIX 137
H11D  2    0.731102    0.304485    0.386112    11.00000   -1.50000
H11E  2    0.802286    0.263322    0.486543    11.00000   -1.50000
H11F  2    0.908804    0.346277    0.442730    11.00000   -1.50000
REM #####
AFIX   0
HKLF 4 1 1 0 0 0 1 0 0 0 1


REM  LCFT47_0m_a.res in P2(1)
REM R1 =  0.0300 for    5912 Fo > 4sig(Fo)  and  0.0304 for all    5982 data
REM    349 parameters refined using      1 restraints

END

WGHT      0.0511      0.0751

REM Instructions for potential hydrogen bonds
EQIV $1 x-1, y, z-1
HTAB O1 O2'_$1
HTAB O2' O3'
EQIV $2 -x+1, y-1/2, -z+1
HTAB O2' O3_$2
EQIV $3 x+1, y, z
HTAB O1' O3_$3
HTAB O2 O1'
EQIV $4 x, y, z+1
HTAB O3' O1_$4
HTAB O3 O2
EQIV $5 -x+1, y+1/2, -z+1
HTAB C15 O3'_$5

REM Highest difference peak  0.171,  deepest hole -0.154,  1-sigma level  0.028
Q1    1   0.0601  0.5955  0.0652  11.00000  0.05    0.17
Q2    1   0.3435  0.5391 -0.0065  11.00000  0.05    0.16
Q3    1   0.3332  0.5664  0.0784  11.00000  0.05    0.16
Q4    1   0.7244  0.5542  0.6224  11.00000  0.05    0.15
Q5    1   0.1131  0.4031  0.0693  11.00000  0.05    0.14
;
_shelx_res_checksum                     54133

_shelx_hkl_file                         
;
   1   0   0 1519.45   47.20
   1   0   0 1542.55   45.00
   1   0   0 1605.94   49.80
  -1   0   0 1553.04   45.00
  -1   0   0 1496.55   47.00
   1   0   0 1528.15   45.60
   2   0   0   74.59    5.70
  -2   0   0   69.29    5.20
   2   0   0   73.59    3.10
  -3   0   0 1829.62   60.39
   3   0   0 1838.92   58.29
   3   0   0 1778.62   54.19
   4   0   0  449.95   15.50
  -4   0   0  466.95   22.60
  -5   0   0   42.10    8.00
   5   0   0   19.30    2.50
   5   0   0   20.80    1.60
   5   0   0   19.70    1.30
   5   0   0   18.80    1.70
   5   0   0   19.70    1.20
   5   0   0   22.10    1.60
   6   0   0   -0.40    0.50
   6   0   0    0.90    0.60
   6   0   0    0.40    0.60
   6   0   0    0.30    0.60
   6   0   0    0.10    0.30
   6   0   0    0.20    0.50
   6   0   0    0.80    0.60
   6   0   0    0.30    0.60
   6   0   0   -0.30    0.50
   6   0   0   -0.40    0.50
   7   0   0   45.90    1.80
   7   0   0   48.10    2.00
   7   0   0   42.40    2.90
   7   0   0   43.90    2.90
   7   0   0   45.10    2.20
   7   0   0   44.70    2.30
   7   0   0   46.40    2.20
   8   0   0   49.40    2.60
   8   0   0   55.59    2.00
   8   0   0   54.49    2.20
   8   0   0   53.19    2.00
   8   0   0   55.69    2.00
   0  -1   0    0.30    0.10
   0  -1   0    0.20    0.10
   0   1   0    0.80    0.30
   0   1   0    0.70    0.20
   0   1   0    0.10    0.10
   1  -1   0 1613.44   47.80
  -1  -1   0 1592.14   45.50
   1  -1   0 1584.44   46.20
   1   1   0 1579.84   48.50
  -1   1   0 1512.85   47.40
  -1   1   0 1588.94   47.50
   1   1   0 1515.15   50.59
   2  -1   0  657.73   20.30
   2  -1   0  615.94   24.00
  -2  -1   0  673.23   24.10
   2  -1   0  676.13   20.40
  -2   1   0  664.13   23.50
   2   1   0  668.03   26.90
   2   1   0  640.14   19.70
  -3  -1   0 3270.87  100.39
   3  -1   0 3201.98   93.79
  -3   1   0 3217.58   99.39
   3   1   0 3007.80  101.69
   3   1   0 3158.08   92.89
  -4  -1   0  666.83   29.30
   4  -1   0  652.73   21.80
  -4   1   0  689.03   28.90
   4   1   0  621.94   25.90
   5  -1   0  350.26   11.60
  -5  -1   0  355.16   11.50
   5  -1   0  395.06   12.90
   5  -1   0  387.56   12.10
   5  -1   0  370.56   12.30
   5  -1   0  396.96   12.20
  -5  -1   0  384.26   22.50
   5  -1   0  361.96   11.90
   5  -1   0  390.36   13.20
   5  -1   0  369.76   11.60
   5  -1   0  351.86   12.10
   5  -1   0  384.56   11.70
   5  -1   0  359.76   11.70
  -5   1   0  365.56   21.70
   5   1   0  358.76   12.30
   5   1   0  353.06   11.50
   5   1   0  373.66   11.80
   5   1   0  377.76   13.20
   5   1   0  415.36   15.20
   5   1   0  422.16   12.90
   5   1   0  390.06   12.30
   6  -1   0  286.47   10.30
   6  -1   0  280.27   10.50
   6  -1   0  267.77    9.10
   6  -1   0  254.07    8.70
   6  -1   0  285.17    9.80
   6  -1   0  275.57    8.70
   6  -1   0  282.17    8.90
   6  -1   0  283.27    9.20
   6  -1   0  274.07    8.80
   6  -1   0  287.47    9.40
   6   1   0  261.67    9.60
   6   1   0  280.87    9.30
   6   1   0  279.27    9.00
   6   1   0  295.77   10.50
   6   1   0  274.67    8.60
   6   1   0  283.57    9.40
   6   1   0  257.27    9.10
   6   1   0  280.17   10.20
   7  -1   0   30.50    1.30
   7  -1   0   27.70    2.30
   7  -1   0   27.90    1.60
   7  -1   0   30.10    2.40
   7  -1   0   28.60    1.40
   7  -1   0   30.50    1.80
   7  -1   0   30.90    1.60
   7  -1   0   27.90    1.50
   7   1   0   28.20    1.60
   7   1   0   26.50    2.10
   7   1   0   31.80    1.90
   7   1   0   28.70    1.70
   7   1   0   29.20    1.50
   7   1   0   27.30    2.10
   7   1   0   28.50    1.30
   8  -1   0   21.90    1.10
   8  -1   0   21.60    1.00
   8  -1   0   24.50    1.70
   8  -1   0   23.10    1.10
   8  -1   0   23.10    1.20
   8   1   0   21.60    1.10
   8   1   0   22.90    1.60
   8   1   0   23.20    1.10
   8   1   0   21.90    1.20
   8   1   0   21.50    1.00
  -1  -2   0  147.19    6.80
   1   2   0  150.68    9.30
   1   2   0  153.08    7.30
  -1   2   0  135.09    5.80
   2  -2   0 2368.76   69.39
  -2  -2   0 2394.06   73.49
   2   2   0 2387.56   78.89
  -2   2   0 2212.48   71.79
  -3  -2   0 1708.03   57.49
   3  -2   0 1697.63   51.19
   3   2   0 1574.64   61.39
  -3   2   0 1735.63   55.79
   4  -2   0  602.14   20.60
  -4  -2   0  601.34   27.80
  -4   2   0  617.34   26.60
   4   2   0  579.74   28.40
   5  -2   0   62.99    2.80
   5  -2   0   62.79    2.80
   5  -2   0   59.79    2.70
   5  -2   0   62.29    3.00
   5  -2   0   60.89    2.50
   5  -2   0   64.69    3.60
   5  -2   0   63.69    2.60
   5  -2   0   66.19    3.40
   5  -2   0   62.59    2.50
   5  -2   0   60.19    2.40
   5   2   0   62.59    2.70
   5   2   0   61.49    3.30
  -5   2   0   80.69    8.40
   5   2   0   62.99    3.60
   5   2   0   65.09    3.20
   5   2   0   59.39    2.40
   5   2   0   61.79    3.00
   6  -2   0  448.66   14.60
   6  -2   0  424.56   13.80
   6  -2   0  456.75   15.40
   6  -2   0  464.45   14.10
   6  -2   0  444.66   13.60
   6  -2   0  444.66   13.90
   6  -2   0  427.76   13.50
   6  -2   0  435.56   13.60
   6  -2   0  433.16   13.40
   6  -2   0  461.15   15.20
   6   2   0  459.75   14.30
   6   2   0  431.86   14.90
   6   2   0  434.46   13.40
   6   2   0  447.06   14.10
   6   2   0  451.95   15.20
   6   2   0  425.56   14.80
   6   2   0  437.66   13.80
   7  -2   0   63.19    2.70
   7  -2   0   62.89    3.60
   7  -2   0   67.49    2.60
   7  -2   0   66.29    2.60
   7  -2   0   64.39    2.40
   7  -2   0   64.19    2.50
   7  -2   0   64.59    3.70
   7  -2   0   70.89    2.90
   7   2   0   63.99    2.30
   7   2   0   64.59    2.90
   7   2   0   62.99    2.80
   7   2   0   63.09    3.50
   7   2   0   65.29    2.80
   7   2   0   66.39    3.50
   7   2   0   64.69    2.70
   7   2   0   69.89    2.70
   8  -2   0  108.09    4.70
   8  -2   0  120.39    3.80
   8  -2   0  123.99    3.70
   8  -2   0  116.49    4.00
   8  -2   0  119.79    3.90
   8  -2   0  119.09    3.80
   8   2   0  117.59    3.90
   8   2   0  115.69    4.10
   8   2   0  126.99    3.90
   8   2   0  108.49    4.40
   8   2   0  125.19    3.90
   0  -3   0    0.90    0.50
   0  -3   0    0.40    0.30
   0   3   0    0.50    0.40
   0   3   0    0.40    0.70
  -1  -3   0 2739.43   82.79
  -1  -3   0 2880.21   79.59
   1  -3   0 2675.53   80.59
  -1   3   0 2756.82   80.89
   1   3   0 2709.63   83.59
   1   3   0 2660.03   87.89
  -2  -3   0 1944.21   60.79
   2  -3   0 1790.72   57.19
  -2   3   0 1855.61   58.29
   2   3   0 1936.61   67.69
   3  -3   0 1099.29   34.90
  -3  -3   0 1165.18   41.20
  -3   3   0 1093.19   38.30
   3   3   0 1065.39   47.00
  -4  -3   0  131.69   11.20
   4  -3   0  145.29    7.20
  -4   3   0  139.89   10.10
   5  -3   0   96.39    3.70
   5  -3   0   95.29    6.30
   5  -3   0   99.59    4.00
  -5  -3   0   88.29   10.00
   5  -3   0   99.69    4.80
   5  -3   0   89.39    3.50
   5  -3   0   94.89    3.40
   5  -3   0   98.49    3.80
   5  -3   0   87.29    3.60
   5  -3   0   89.99    3.40
   5  -3   0   88.69    3.60
   5  -3   0   99.49    4.50
   5  -3   0   88.29    3.30
   5  -3   0   94.99    3.60
   5   3   0   98.09    4.50
   5   3   0   90.89    4.70
  -5   3   0  108.39   10.30
   5   3   0   89.29    3.30
   5   3   0   96.69    4.00
   5   3   0   90.79    4.10
   5   3   0   74.49   10.20
   5   3   0   92.19    4.60
   6  -3   0    2.50    0.80
   6  -3   0    5.10    0.80
   6  -3   0    4.20    0.70
   6  -3   0    2.60    0.90
   6  -3   0    4.40    0.60
   6  -3   0    4.70    0.70
   6  -3   0    3.70    0.70
   6  -3   0    3.80    1.10
   6  -3   0    3.30    0.60
   6  -3   0    5.00    0.70
   6  -3   0    4.40    0.90
   6   3   0    3.20    0.90
   6   3   0    2.30    0.50
   6   3   0    4.20    0.90
   6   3   0    3.80    1.00
   6   3   0    5.00    0.90
   6   3   0    3.90    1.00
   6   3   0    5.00    1.30
   7  -3   0    2.70    0.60
   7  -3   0    3.20    1.00
   7  -3   0    4.00    0.60
   7  -3   0    3.40    0.50
   7  -3   0    2.70    0.80
   7  -3   0    3.50    0.60
   7  -3   0    2.90    0.50
   7  -3   0    4.00    0.60
   7   3   0    3.50    1.00
   7   3   0    4.00    0.70
   7   3   0    3.90    0.80
   7   3   0    4.20    0.80
   7   3   0    3.90    0.80
   7   3   0    4.90    1.00
   7   3   0    3.30    0.60
   8  -3   0    5.30    0.70
   8  -3   0    6.40    1.00
   8  -3   0    5.80    0.60
   8  -3   0    5.90    0.40
   8  -3   0    6.80    0.60
   8  -3   0    6.20    0.50
   8   3   0    5.60    0.50
   8   3   0    7.00    0.70
   8   3   0    6.50    0.90
   8   3   0    5.60    0.50
  -1  -4   0 2506.25   74.49
  -1  -4   0 2486.95   71.19
  -1   4   0 2498.25   72.09
   1   4   0 2325.97   75.39
   1   4   0 2324.47   80.89
  -1   4   0 2452.55   71.59
   2  -4   0 2975.30   84.89
  -2  -4   0 2824.52   88.99
  -2   4   0 2883.31   85.79
   2   4   0 2684.43   97.09
  -3  -4   0  268.17   15.10
   3  -4   0  266.27   10.80
   3   4   0  278.97   20.80
  -3   4   0  267.97   12.60
  -4  -4   0   25.40    5.50
  -4   4   0   47.80    5.00
   4   4   0   36.80    9.70
  -5  -4   0  241.48   24.30
   5  -4   0  207.48    6.80
   5  -4   0  214.08    7.50
   5  -4   0  204.18    7.00
   5  -4   0  215.18    6.80
   5  -4   0  213.68    7.10
   5  -4   0  224.08    8.50
   5  -4   0  215.48    6.80
   5  -4   0  205.68   10.40
   5  -4   0  205.68    6.90
   5  -4   0  212.28    7.20
   5  -4   0  202.28    6.80
   5  -4   0  216.38    8.10
   5  -4   0  215.28    7.10
   5   4   0  194.58   16.90
   5   4   0  213.38    7.60
   5   4   0  215.58    8.20
   5   4   0  208.38    8.60
   6  -4   0  174.18    7.40
   6  -4   0  167.98    5.90
   6  -4   0  174.28    7.20
   6  -4   0  174.78    5.70
   6  -4   0  168.58    5.70
   6  -4   0  166.28    5.60
   6  -4   0  174.88    5.90
   6  -4   0  177.08    6.60
   6  -4   0  179.78    6.00
   6  -4   0  171.78    5.70
   6  -4   0  173.38    6.10
   6   4   0  171.18    7.00
   6   4   0  175.88    6.40
   6   4   0  170.88    7.40
   6   4   0  177.38    6.10
   6   4   0  176.78    6.50
   6   4   0  172.48    6.90
   7  -4   0    5.10    0.70
   7  -4   0    8.20    0.80
   7  -4   0    5.20    1.10
   7  -4   0    7.00    0.70
   7  -4   0    6.80    1.40
   7  -4   0    8.00    0.80
   7  -4   0    7.40    0.80
   7  -4   0    7.00    0.70
   7   4   0    7.60    1.20
   7   4   0    6.80    0.90
   7   4   0    8.30    1.10
   7   4   0    7.00    0.80
   7   4   0    5.90    1.00
   7   4   0    7.00    1.10
   8  -4   0   16.50    0.90
   8  -4   0   15.70    0.80
   8  -4   0   16.30    1.40
   8  -4   0   17.60    0.80
   8  -4   0   16.20    0.70
   8  -4   0   16.10    0.80
   8   4   0   17.70    0.90
   8   4   0   16.90    0.80
   8   4   0   18.30    1.00
   8   4   0   15.70    0.80
   0  -5   0    0.10    0.30
   0  -5   0    1.10    0.80
   0   5   0   -0.10    1.10
   0   5   0   -0.70    0.80
   1  -5   0   41.30    2.70
  -1  -5   0   39.50    2.10
   1   5   0   31.70    6.80
   2  -5   0   24.30    2.30
  -2  -5   0   26.40    3.50
  -2   5   0   24.70    2.30
   2   5   0   26.40    6.80
   3  -5   0 1240.18   39.70
  -3  -5   0 1262.67   45.70
   3   5   0 1283.27   56.79
  -3   5   0 1174.28   40.60
  -4  -5   0  485.75   26.10
   4  -5   0  547.25   20.30
  -4   5   0  578.74   23.00
   4   5   0  536.65   34.40
   5  -5   0    4.80    0.70
   5  -5   0    6.30    0.90
   5  -5   0    6.60    0.70
   5  -5   0    5.80    0.70
   5  -5   0    5.70    1.50
   5  -5   0    4.40    0.70
   5  -5   0    7.50    1.20
   5  -5   0    6.60    2.60
   5  -5   0    4.90    1.10
   5  -5   0    4.80    0.70
   5  -5   0    6.30    0.90
   5  -5   0    6.60    0.90
   5  -5   0    6.60    0.80
   5  -5   0    7.90    1.30
   5  -5   0    6.70    1.10
   5   5   0    9.60    1.70
   5   5   0    7.00    1.40
   5   5   0    6.50    1.10
   5   5   0   16.00    7.50
   5   5   0    4.90    1.30
   6  -5   0   51.39    2.10
   6  -5   0   50.89    3.40
   6  -5   0   53.29    2.30
   6  -5   0   54.99    2.50
   6  -5   0   55.19    2.40
   6  -5   0   49.90    2.10
   6  -5   0   51.79    2.10
   6  -5   0   52.39    2.40
   6  -5   0   50.49    2.80
   6  -5   0   56.19    3.40
   6  -5   0   51.39    2.20
   6   5   0   53.99    2.60
   6   5   0   52.09    3.00
   6   5   0   55.89    3.60
   6   5   0   55.99    2.80
   6   5   0   53.29    2.80
   7  -5   0   11.90    1.00
   7  -5   0   13.00    1.00
   7  -5   0   11.20    1.60
   7  -5   0   16.20    1.00
   7  -5   0   14.10    0.90
   7  -5   0   13.20    0.80
   7  -5   0   12.20    1.60
   7  -5   0   13.80    0.90
   7   5   0   13.40    1.50
   7   5   0   11.70    1.00
   7   5   0   12.90    1.10
   7   5   0   14.00    1.20
   7   5   0   12.00    1.20
   7   5   0   10.40    1.70
   8  -5   0   15.80    0.80
   8  -5   0   17.60    0.90
   8  -5   0   16.00    0.70
   8  -5   0   17.90    1.40
   8  -5   0   17.50    0.70
   8  -5   0   17.30    0.80
   8   5   0   16.10    0.80
   8   5   0   17.80    0.90
   8   5   0   16.30    0.80
   8   5   0   19.10    1.00
   0  -6   0  314.67   11.60
   0  -6   0  305.37   11.10
   0   6   0  311.17   12.40
   0   6   0  321.57   18.00
   1  -6   0  147.79    6.70
  -1  -6   0  152.28    5.90
  -1  -6   0  150.28    8.00
   1   6   0  155.88   13.60
  -1   6   0  149.88   10.10
  -2  -6   0 2041.00   65.99
   2  -6   0 1939.31   61.69
   2   6   0 2070.09   78.89
  -3  -6   0   44.70    5.70
   3  -6   0   42.00    3.70
   3   6   0   52.89   12.90
  -3   6   0   44.40    3.50
   4  -6   0  291.47    8.70
   4  -6   0  298.27   10.40
   4  -6   0  279.37    9.10
   4  -6   0  286.97    8.90
   4  -6   0  279.67    8.80
   4  -6   0  290.47    8.80
   4  -6   0  287.87    9.00
   4  -6   0  294.17   10.00
   4  -6   0  278.77    9.10
   4  -6   0  273.77    8.90
  -4  -6   0  265.17   17.70
   4  -6   0  284.77    9.00
   4  -6   0  279.17    8.90
   4  -6   0  278.97    8.90
   4  -6   0  292.27   12.90
   4  -6   0  290.57    9.40
   4   6   0  258.57   11.20
   4   6   0  266.57   10.80
   4   6   0  273.47   25.60
   5  -6   0  106.49    3.70
   5  -6   0  112.69    5.10
   5  -6   0  105.09    4.00
   5  -6   0  103.09    3.80
   5  -6   0  106.79    3.80
   5  -6   0  105.49    3.70
   5  -6   0  105.09    4.90
   5  -6   0  102.09    3.90
   5  -6   0  105.19    4.30
   5  -6   0  107.69    7.40
  -5  -6   0   96.29    4.00
   5  -6   0  102.49    3.70
   5  -6   0  106.49    3.90
   5  -6   0  102.09    4.30
   5  -6   0  111.29    5.30
   5  -6   0  107.49    4.00
   5  -6   0  104.29    3.80
   5   6   0   96.39    5.90
   5   6   0   97.39    5.40
   5   6   0   98.69    5.50
   5   6   0  111.89   18.40
   6  -6   0  130.99    4.70
   6  -6   0  130.89    4.50
   6  -6   0  126.39    4.70
   6  -6   0  132.09    4.40
   6  -6   0  132.19    6.10
   6  -6   0  123.59    4.40
   6  -6   0  132.39    5.90
   6  -6   0  129.09    4.40
   6  -6   0  133.79    4.40
   6  -6   0  127.99    4.70
   6   6   0  133.09    4.90
   6   6   0  123.39    6.10
   6   6   0  134.19    5.20
   7  -6   0    2.10    0.50
   7  -6   0    2.20    0.40
   7  -6   0    1.20    0.40
   7  -6   0    1.90    0.90
   7  -6   0    1.20    0.30
   7  -6   0    1.80    0.50
   7  -6   0    2.50    0.50
   7  -6   0    1.10    0.50
   7  -6   0    2.00    0.80
   7   6   0    1.60    0.60
   7   6   0    2.00    0.60
   7   6   0    2.10    0.60
   7   6   0    1.70    0.80
   7   6   0    1.90    0.50
   8  -6   0   26.10    1.00
   8  -6   0   26.30    1.10
   8  -6   0   28.60    1.00
   8  -6   0   28.90    1.70
   8  -6   0   28.00    1.10
   8   6   0   27.30    1.10
   8   6   0   27.10    1.20
   0  -7   0    0.40    0.50
   0   7   0   -2.00    1.40
  -1  -7   0 1305.37   39.10
   1  -7   0 1240.68   40.20
  -1  -7   0 1277.97   42.40
  -1   7   0 1291.27   48.60
   1   7   0 1282.07   54.49
  -2  -7   0  506.05   21.40
   2  -7   0  489.05   18.10
   2   7   0  482.15   31.40
  -2   7   0  484.85   23.10
   3  -7   0  609.74   22.70
  -3  -7   0  611.24   27.70
   3   7   0  647.84   40.30
   4  -7   0  149.29    5.20
   4  -7   0  137.09    5.90
   4  -7   0  157.28    6.40
  -4  -7   0  155.88    5.50
   4  -7   0  150.68    5.00
   4  -7   0  150.08    5.50
  -4  -7   0  161.88   14.30
   4  -7   0  159.58    6.50
   4  -7   0  146.29    5.40
   4  -7   0  150.28    5.10
   4  -7   0  145.49    5.10
   4  -7   0  154.48    5.10
   4  -7   0  151.08    5.10
   4  -7   0  151.68    5.20
   4  -7   0  145.19    5.10
   4  -7   0  149.99    6.10
   4  -7   0  151.48    8.90
   4  -7   0  155.38    5.20
   4  -7   0  149.99    4.90
   4   7   0  143.09   19.60
   4   7   0  149.69    7.00
   4   7   0  138.29    7.50
   5  -7   0   49.60    4.40
   5  -7   0   59.19    2.80
   5  -7   0   59.29    3.60
   5  -7   0   54.99    2.90
   5  -7   0   60.89    2.60
   5  -7   0   56.59    2.40
   5  -7   0   60.19    2.60
   5  -7   0   59.69    2.30
   5  -7   0   58.39    2.50
   5  -7   0   59.79    2.60
   5  -7   0   61.49    2.80
   5  -7   0   57.69    2.50
   5  -7   0   62.39    5.50
   5  -7   0   61.69    3.50
   5  -7   0   58.09    2.40
   5  -7   0   60.89    2.30
   5   7   0   57.29    4.00
   5   7   0   44.30   13.70
   5   7   0   47.40    4.10
   6  -7   0   13.80    1.20
   6  -7   0   13.60    0.90
   6  -7   0   13.00    1.20
   6  -7   0   11.10    1.00
   6  -7   0   14.90    2.10
   6  -7   0   13.10    0.90
   6  -7   0   13.80    1.10
   6  -7   0   12.80    1.00
   6   7   0   12.40    1.40
   6   7   0   12.00    2.10
   7  -7   0   13.10    0.80
   7  -7   0   13.10    0.90
   7  -7   0   12.80    1.00
   7  -7   0   11.40    0.80
   7  -7   0   12.30    1.50
   7  -7   0   14.60    1.00
   7  -7   0   12.90    0.90
   7   7   0   11.40    1.00
   7   7   0   13.20    1.70
   7   7   0   13.00    1.10
   7   7   0   13.90    1.20
   8  -7   0   23.00    0.90
   8  -7   0   23.10    0.80
   8   7   0   24.20    1.00
   8   7   0   22.50    0.90
   0  -8   0   97.09    5.20
   0   8   0   96.39   11.50
   0   8   0   95.59    6.40
  -1  -8   0   44.20    3.00
  -1  -8   0   51.09    4.30
   1  -8   0   39.70    3.50
  -1   8   0   37.00   12.60
   1   8   0   35.70    8.10
  -2  -8   0   43.40    5.10
   2  -8   0   35.10    3.60
  -2   8   0   43.60    6.40
   2   8   0   41.90   11.30
   3  -8   0   28.50    1.30
   3  -8   0   30.00    1.30
   3  -8   0   29.60    1.50
   3  -8   0   28.00    1.50
  -3  -8   0   28.20    6.30
   3  -8   0   27.90    1.40
   3  -8   0   27.70    1.50
   3  -8   0   29.10    1.50
   3  -8   0   31.10    3.50
   3   8   0   41.40   11.60
   3   8   0   24.90    3.10
   3   8   0   30.70    2.30
  -4  -8   0  195.48    6.60
   4  -8   0  193.28    6.40
   4  -8   0  194.78    6.40
   4  -8   0  195.98    6.50
   4  -8   0  191.58    6.50
   4  -8   0  182.48    6.50
   4  -8   0  206.48    8.00
   4  -8   0  193.28    6.40
   4  -8   0  195.68    6.40
   4  -8   0  195.98    6.20
   4  -8   0  196.18    6.40
   4  -8   0  196.88    6.90
   4  -8   0  193.98    6.50
   4  -8   0  181.68    6.80
   4  -8   0  196.88    6.20
   4  -8   0  194.98    7.40
   4  -8   0  189.78   10.70
   4  -8   0  194.78    6.40
   4  -8   0  197.48    7.60
   4   8   0  193.18    8.60
   4   8   0  197.78   24.20
   4   8   0  186.88    9.10
   4   8   0  192.58    7.10
   5  -8   0  285.87    9.00
  -5  -8   0  279.77    9.30
   5  -8   0  279.07    9.00
   5  -8   0  283.37    9.20
   5  -8   0  300.37    9.40
   5  -8   0  288.37   10.80
   5  -8   0  284.77   10.40
   5  -8   0  283.67    8.80
   5  -8   0  284.07    9.00
   5  -8   0  291.37    9.20
   5  -8   0  293.47    9.00
   5  -8   0  287.07    9.20
   5  -8   0  276.97   10.30
   5  -8   0  268.07    9.00
   5  -8   0  282.07    8.80
   5  -8   0  256.57   13.90
   5   8   0  263.27   11.30
   5   8   0  310.07   29.80
   5   8   0  295.17   11.50
   6  -8   0   58.19    2.20
   6  -8   0   58.89    2.40
   6  -8   0   57.89    2.20
   6  -8   0   61.09    3.50
   6  -8   0   57.59    2.30
   6  -8   0   57.19    2.50
   6  -8   0   58.09    2.30
   6  -8   0   57.59    2.50
   6  -8   0   58.89    2.40
   6  -8   0   61.89    2.50
   6  -8   0   56.99    3.50
   6   8   0   61.39    3.90
   6   8   0   59.59    2.70
   6   8   0   62.09    2.90
   7  -8   0    9.30    0.70
   7  -8   0   10.90    1.40
   7  -8   0    9.80    0.80
   7  -8   0    9.40    0.70
   7  -8   0    8.50    0.60
   7  -8   0   10.40    0.70
   7  -8   0   10.30    0.60
   7  -8   0    9.30    0.70
   7   8   0    9.90    0.80
   7   8   0   10.80    1.00
   7   8   0    9.80    1.40
   7   8   0   10.30    0.80
   0  -9   0    1.40    0.70
   0   9   0    3.90    3.30
  -1  -9   0  483.45   16.80
  -1  -9   0  456.25   19.20
   1  -9   0  489.45   18.10
   1   9   0  482.55   32.60
  -1   9   0  488.55   28.30
   2  -9   0   76.89    5.70
  -2  -9   0   81.89    7.10
   2   9   0   70.99   16.20
   3  -9   0  131.49    4.50
   3  -9   0  125.79    4.60
   3  -9   0  126.49    4.50
   3  -9   0  133.99    5.80
   3  -9   0  132.59    4.60
   3  -9   0  132.89    4.40
   3  -9   0  132.09    4.60
   3  -9   0  137.39    5.60
   3  -9   0  130.99    4.70
   3  -9   0  133.89    4.30
  -3  -9   0  128.49   11.30
   3  -9   0  138.29    4.60
   3  -9   0  133.59    4.70
   3  -9   0  137.69    8.50
   3  -9   0  131.79    4.90
   3  -9   0  138.59    4.90
   3  -9   0  130.99    4.50
   3   9   0  128.69    7.30
   3   9   0  138.69   19.50
   3   9   0  114.49    6.50
   3   9   0  132.79    5.90
   4  -9   0   23.60    1.40
   4  -9   0   21.80    1.30
   4  -9   0   19.90    1.60
   4  -9   0   23.60    1.40
   4  -9   0   24.40    2.00
   4  -9   0   25.70    4.30
   4  -9   0   21.30    1.10
   4  -9   0   25.00    1.50
   4  -9   0   23.10    1.40
   4  -9   0   21.60    2.10
   4  -9   0   20.20    1.50
   4  -9   0   22.40    1.40
   4  -9   0   20.30    2.00
  -4  -9   0   18.90    1.40
   4  -9   0   25.30    1.50
   4  -9   0   21.60    1.40
   4   9   0   20.60    2.00
   4   9   0   19.10    2.40
   4   9   0   10.00    9.30
   4   9   0   21.30    3.50
   5  -9   0   59.89    2.50
   5  -9   0   62.19    2.50
   5  -9   0   60.29    2.60
  -5  -9   0   58.39    2.60
   5  -9   0   57.39    2.60
   5  -9   0   60.49    2.30
   5  -9   0   58.09    2.50
   5  -9   0   57.99    3.70
   5  -9   0   58.89    2.50
   5  -9   0   60.69    3.40
   5  -9   0   60.09    3.40
   5  -9   0   59.59    2.30
   5  -9   0   58.39    2.50
   5   9   0   61.69    4.40
   5   9   0   55.89    4.10
   6  -9   0   13.80    1.00
   6  -9   0   12.80    1.00
   6  -9   0   12.50    1.00
   6  -9   0   13.10    0.80
   6  -9   0   13.40    0.90
   6  -9   0   11.90    0.90
   6  -9   0   12.20    1.00
   6  -9   0   13.60    1.70
   6  -9   0   13.50    0.90
   6   9   0   12.20    1.20
   6   9   0   13.50    1.30
   6   9   0   12.00    2.00
   7  -9   0   28.70    1.20
   7  -9   0   28.80    1.30
   7  -9   0   30.20    1.20
   7  -9   0   30.40    1.30
   7  -9   0   25.30    1.90
   7  -9   0   30.40    1.20
   7  -9   0   29.70    1.10
   7   9   0   32.20    1.50
   7   9   0   29.00    1.60
   7   9   0   31.90    2.00
   7   9   0   28.60    1.30
   7   9   0   30.70    1.30
   0 -10   0  424.76   16.50
   0  10   0  463.85   43.10
  -1 -10   0  311.87    9.80
  -1 -10   0  322.67   12.30
   1 -10   0  300.97    9.70
   1 -10   0  307.67   10.50
   1 -10   0  319.97   13.60
   1 -10   0  299.87    9.80
   1 -10   0  318.37    9.90
   1  10   0  311.37   28.00
  -1  10   0  314.87   25.70
  -2 -10   0   42.40    6.50
   2 -10   0   38.90    4.10
   2 -10   0   39.10    2.00
   2 -10   0   39.40    1.70
   2 -10   0   35.40    2.00
   2 -10   0   39.10    1.80
   2 -10   0   39.10    1.80
  -2 -10   0   40.20    1.90
   2 -10   0   43.40    2.40
   2 -10   0   38.80    2.40
   2 -10   0   39.80    1.90
   2 -10   0   38.30    1.60
   2 -10   0   40.30    1.80
   2  10   0   39.90    2.70
   2  10   0   30.70   10.50
   2  10   0   39.40    4.60
   3 -10   0  259.37    9.20
   3 -10   0  258.27    8.10
   3 -10   0  252.27    8.10
   3 -10   0  257.77    8.20
   3 -10   0  257.77    8.30
  -3 -10   0  246.88    8.20
   3 -10   0  247.68    8.00
   3 -10   0  253.97    8.00
   3 -10   0  248.38    9.60
   3 -10   0  253.57    8.00
   3 -10   0  248.58    7.80
   3 -10   0  260.27   13.10
   3 -10   0  253.37    7.80
   3 -10   0  243.68    8.20
   3 -10   0  260.67    8.20
  -3 -10   0  233.98   17.00
   3 -10   0  246.18    8.30
   3 -10   0  249.97    8.20
   3 -10   0  247.88    7.90
   3  10   0  243.18   28.50
   3  10   0  249.88   11.40
   3  10   0  239.48   10.30
   3  10   0  244.38    9.60
   4 -10   0   28.10    1.40
   4 -10   0   32.30    1.60
   4 -10   0   29.10    1.60
   4 -10   0   27.50    1.60
   4 -10   0   28.40    1.70
   4 -10   0   28.60    1.60
   4 -10   0   28.50    1.60
   4 -10   0   26.40    4.30
   4 -10   0   26.30    1.80
   4 -10   0   28.30    1.40
   4 -10   0   28.00    2.30
   4 -10   0   28.70    1.70
   4 -10   0   28.40    1.70
  -4 -10   0   26.30    1.60
   4 -10   0   27.40    1.70
   4 -10   0   30.10    1.60
   4 -10   0   30.90    2.60
   4  10   0   29.80    3.00
   4  10   0   22.40   13.90
   4  10   0   27.60    3.60
   4  10   0   28.80    2.40
   5 -10   0   95.49    3.60
   5 -10   0  100.89    4.30
   5 -10   0   93.39    3.40
   5 -10   0   90.69    3.20
   5 -10   0   92.19    4.40
   5 -10   0   91.69    3.30
   5 -10   0   93.09    3.60
   5 -10   0   96.59    6.10
   5 -10   0   95.49    3.50
   5 -10   0   91.49    3.50
   5  10   0   93.29    5.50
   6 -10   0    3.30    0.60
   6 -10   0    3.90    0.50
   6 -10   0    2.90    0.50
   6 -10   0    3.70    0.60
   6 -10   0    3.70    0.70
   6 -10   0    2.70    0.90
   6 -10   0    3.80    0.60
   6 -10   0    3.40    0.40
   6 -10   0    3.10    0.50
   6  10   0    3.30    0.80
   6  10   0    1.40    0.90
   6  10   0    3.40    0.70
   7 -10   0   22.20    1.00
   7 -10   0   20.40    1.00
   7 -10   0   23.20    1.00
   7 -10   0   24.30    1.00
   7 -10   0   24.20    1.00
   7  10   0   22.00    1.10
   7  10   0   26.10    1.70
   7  10   0   22.20    1.10
   7  10   0   21.40    1.00
   0 -11   0    0.90    0.50
   0 -11   0    3.20    1.30
   0 -11   0    0.10    0.30
   0 -11   0    0.10    0.20
   0 -11   0   -0.10    0.40
   0 -11   0   -0.10    0.40
   0  11   0   -2.40    1.60
   0  11   0   13.10    6.90
   0  11   0    0.00    0.60
   1 -11   0  187.28    6.40
  -1 -11   0  202.98    6.90
   1 -11   0  191.28    6.20
   1 -11   0  170.68    5.90
  -1 -11   0  185.58    6.20
   1 -11   0  177.78    5.90
   1 -11   0  196.88   10.20
   1 -11   0  192.98    6.10
   1 -11   0  192.78    7.10
  -1 -11   0  189.68    8.90
   1 -11   0  189.28    6.20
   1 -11   0  197.98    6.30
   1 -11   0  183.08    6.00
   1  11   0  190.48    9.40
   1  11   0  190.38    7.50
   1  11   0  206.58   23.70
  -2 -11   0    4.60    0.80
   2 -11   0    4.50    0.70
   2 -11   0    5.80    0.90
   2 -11   0    3.80    0.60
   2 -11   0    3.50    1.60
  -2 -11   0    3.40    0.70
   2 -11   0    7.00    0.70
   2 -11   0    3.50    0.70
   2 -11   0    4.90    0.70
   2 -11   0    4.70    0.80
   2 -11   0    3.80    0.90
   2 -11   0    4.40    0.70
   2 -11   0    4.20    0.60
  -2 -11   0    4.70    0.80
   2  11   0    4.70    6.70
   2  11   0    2.70    1.40
   2  11   0    8.60    1.60
  -3 -11   0  453.15   14.50
   3 -11   0  464.95   14.10
   3 -11   0  467.25   14.30
   3 -11   0  466.45   14.10
   3 -11   0  455.75   13.90
  -3 -11   0  453.95   14.20
   3 -11   0  455.25   14.10
   3 -11   0  458.75   15.40
   3 -11   0  458.95   13.80
   3 -11   0  436.06   19.60
   3 -11   0  445.26   14.20
   3 -11   0  473.85   14.00
   3 -11   0  452.15   14.20
   3 -11   0  442.36   14.00
   3  11   0  455.75   18.10
   3  11   0  444.96   16.80
   3  11   0  484.25   41.00
   3  11   0  459.15   15.80
   4 -11   0   10.60    1.10
   4 -11   0   10.70    1.00
   4 -11   0   11.10    1.10
  -4 -11   0   10.00    1.00
  -4 -11   0   10.20    1.00
   4 -11   0   11.30    1.00
   4 -11   0   10.70    1.60
   4 -11   0   10.40    1.00
   4 -11   0   10.00    1.60
   4 -11   0   10.10    1.00
   4 -11   0   10.80    1.10
   4 -11   0   10.90    1.00
   4 -11   0   10.30    1.00
   4 -11   0   11.00    0.90
   4 -11   0   10.80    0.80
   4  11   0   10.90    1.50
   4  11   0   12.60    2.70
   4  11   0   10.50    2.40
   5 -11   0   16.60    1.70
   5 -11   0   17.20    1.10
   5 -11   0   16.30    1.10
   5 -11   0   17.90    1.30
   5 -11   0   17.40    1.10
   5 -11   0   18.70    1.10
   5 -11   0   18.20    1.00
   5 -11   0   18.20    1.90
   5 -11   0   16.90    1.00
   5 -11   0   13.60    1.20
   5 -11   0   18.10    1.30
   5 -11   0   16.80    1.20
   5  11   0   18.00    2.20
   5  11   0   17.60    2.50
   6 -11   0   10.40    0.70
   6 -11   0   10.90    0.80
   6 -11   0   10.30    0.90
   6 -11   0   11.00    0.80
   6 -11   0   10.70    0.80
   6 -11   0   10.70    0.80
   6 -11   0   10.90    0.70
   6  11   0   11.60    1.00
   6  11   0   10.70    1.70
   6  11   0   10.00    1.00
  -7 -11   0    9.40    0.50
   7 -11   0    8.10    0.60
   7 -11   0    9.40    0.50
   7  11   0    9.80    1.00
   0 -12   0   12.50    1.30
   0 -12   0   13.00    1.10
   0 -12   0   13.10    1.00
   0 -12   0   12.60    0.90
   0 -12   0   13.10    0.90
   0  12   0   14.40    1.60
   0  12   0   38.50   14.50
   0  12   0    9.90    2.50
   1 -12   0    4.00    1.70
  -1 -12   0    2.90    0.60
  -1 -12   0    2.10    0.60
   1 -12   0    2.50    0.60
   1 -12   0    2.40    0.50
   1 -12   0    1.80    0.40
   1 -12   0    2.60    0.50
  -1 -12   0    2.60    0.50
  -1 -12   0    1.80    0.70
   1 -12   0    2.80    0.80
   1 -12   0    2.30    0.40
   1 -12   0    2.40    0.60
   1 -12   0    2.60    0.60
   1 -12   0    3.00    0.70
  -1  12   0    2.60    0.90
   1  12   0   27.40   10.30
   1  12   0    4.20    1.10
   1  12   0    1.10    1.20
   2 -12   0   43.00    2.20
  -2 -12   0   38.50    2.00
   2 -12   0   45.00    4.70
  -2 -12   0   39.00    2.30
   2 -12   0   45.70    2.30
   2 -12   0   38.90    2.70
   2 -12   0   44.50    2.70
   2 -12   0   41.30    2.50
  -2 -12   0   38.20    1.60
   2 -12   0   41.30    2.10
  -2 -12   0   42.90    2.10
   2 -12   0   37.20    1.80
   2 -12   0   40.80    2.10
   2  12   0   41.60   12.50
   2  12   0   45.10    6.00
   2  12   0   38.10    3.00
   3 -12   0   98.49    3.70
   3 -12   0  101.89    3.60
   3 -12   0  102.09    4.90
   3 -12   0  109.19    3.90
  -3 -12   0  105.19    4.00
   3 -12   0  106.69    4.00
   3 -12   0  105.59    3.80
   3 -12   0  105.69    4.00
   3 -12   0  102.19    3.70
   3 -12   0  105.89    3.60
   3 -12   0  101.49    4.00
  -3 -12   0  107.29    4.30
   3 -12   0  108.29    3.90
   3  12   0  101.39    6.90
   3  12   0  103.29    6.00
   3  12   0  112.79    5.50
   4 -12   0   46.90    1.90
   4 -12   0   50.99    2.20
  -4 -12   0   45.80    2.30
   4 -12   0   50.59    2.50
   4 -12   0   47.90    2.20
   4 -12   0   44.80    2.40
   4 -12   0   50.79    2.20
  -4 -12   0   49.00    2.30
   4 -12   0   48.40    2.00
   4 -12   0   50.99    2.10
   4 -12   0   48.60    2.10
   4  12   0   43.40    4.10
   4  12   0   50.59    2.80
   4  12   0   51.29    4.80
   5 -12   0  141.49    5.80
   5 -12   0  141.79    5.00
   5 -12   0  150.48    4.90
   5 -12   0  151.78    4.80
   5 -12   0  153.28    4.80
   5 -12   0  153.58    5.00
   5 -12   0  147.19    5.10
   5 -12   0  150.58    5.10
   5 -12   0  145.39    4.90
   5  12   0  158.98    7.10
   5  12   0  154.58    7.10
   6 -12   0   21.70    1.00
   6 -12   0   20.30    0.90
   6 -12   0   21.40    1.00
   6 -12   0   23.20    1.60
   6 -12   0   21.40    1.00
   6 -12   0   20.30    1.00
   6 -12   0   20.40    1.00
   6  12   0   18.90    1.10
   6  12   0   19.30    1.20
   6  12   0   19.00    1.90
   6  12   0   19.70    1.30
   0 -13   0    7.90    2.40
   0  13   0   38.90   16.40
   1 -13   0  232.38    7.40
   1 -13   0  232.38    7.50
  -1 -13   0  233.58    7.60
   1 -13   0  230.48   14.40
   1 -13   0  232.58    7.40
  -1 -13   0  220.98    7.30
  -1 -13   0  225.28    7.10
   1 -13   0  233.48    7.70
   1 -13   0  224.38    7.20
   1 -13   0  217.08    7.20
   1 -13   0  196.08    6.90
  -1 -13   0  231.28    7.40
   1 -13   0  237.28    8.50
  -1 -13   0  228.28    8.20
  -1  13   0  217.68    8.60
   1  13   0  224.18   11.00
   1  13   0  306.57   33.90
   1  13   0  226.88    9.10
  -2 -13   0  264.07    8.30
   2 -13   0  249.97    8.10
   2 -13   0  260.27    8.50
   2 -13   0  253.57    8.20
  -2 -13   0  258.37    8.90
   2 -13   0  256.37    9.30
  -2 -13   0  252.57    8.20
   2 -13   0  252.07    8.20
   2 -13   0  259.87    8.30
   2 -13   0  247.28    7.90
   2 -13   0  244.38    8.00
   2  13   0  251.97   12.10
   2  13   0  257.87   10.10
   3 -13   0  213.58    6.90
   3 -13   0  219.98    7.20
   3 -13   0  226.98    7.10
   3 -13   0  225.38    7.10
   3 -13   0  220.58    7.30
  -3 -13   0  219.58    7.60
  -3 -13   0  190.68    7.10
   3 -13   0  218.98    7.10
   3 -13   0  218.88    7.30
  -3 -13   0  211.28    7.20
   3 -13   0  218.58    6.80
   3 -13   0  225.38    8.40
   3  13   0  217.08    8.80
   3  13   0  226.28   10.90
   3  13   0  207.48   10.70
   4 -13   0    8.00    0.80
   4 -13   0    8.10    0.70
   4 -13   0    8.30    1.40
   4 -13   0    8.00    0.80
   4 -13   0    8.80    0.90
   4 -13   0    7.30    0.90
   4 -13   0    8.90    0.70
   4 -13   0    7.60    0.80
  -4 -13   0    7.20    0.60
  -4 -13   0    7.80    0.90
   4 -13   0    7.70    0.90
   4 -13   0    8.70    0.90
   4  13   0    7.60    1.80
   4  13   0    6.60    2.00
   4  13   0   10.70    1.20
   5 -13   0    2.00    0.80
   5 -13   0    2.20    0.50
   5 -13   0    1.90    0.50
   5 -13   0    1.90    0.50
   5 -13   0    2.50    0.80
   5  13   0    1.90    1.00
   5  13   0    1.20    1.20
   6 -13   0   53.09    1.80
   6 -13   0   56.79    2.10
   6 -13   0   54.19    1.80
   6 -13   0   52.49    1.80
   6 -13   0   51.19    1.80
  -6 -13   0   53.69    1.70
   6  13   0   45.90    1.90
   6  13   0   55.89    2.80
   6  13   0   50.49    2.00
   0 -14   0  112.99    3.90
   0 -14   0  114.29    4.00
   0 -14   0  112.59    3.90
   0 -14   0  113.19    5.00
   0 -14   0  119.39    4.20
   0 -14   0  116.89    4.40
   0  14   0  120.59    7.00
   0  14   0  114.89    5.60
  -1 -14   0   42.40    2.50
  -1 -14   0   40.80    2.10
   1 -14   0   36.40    1.70
   1 -14   0   41.20    2.20
   1 -14   0   38.10    1.70
   1 -14   0   40.70    1.90
  -1 -14   0   40.90    1.80
   1 -14   0   40.50    2.00
  -1 -14   0   39.80    1.70
  -1  14   0   41.70    2.80
  -1  14   0   35.30    3.70
   1  14   0   42.90    3.20
   1  14   0   45.60    4.10
  -2 -14   0  130.99    4.60
   2 -14   0  131.99    5.70
   2 -14   0  132.19    4.50
  -2 -14   0  133.79    4.40
  -2 -14   0  129.19    5.20
   2 -14   0  134.39    4.50
   2 -14   0  130.69    4.70
   2 -14   0  135.69    4.90
   2 -14   0  136.09    4.70
   2 -14   0  135.69    4.70
   2  14   0  127.49    7.90
   2  14   0  134.79    6.40
  -2  14   0  123.09    5.60
   3 -14   0   50.49    3.00
   3 -14   0   52.29    2.40
   3 -14   0   54.29    2.30
   3 -14   0   53.39    2.20
  -3 -14   0   50.89    2.60
  -3 -14   0   53.59    2.30
  -3 -14   0   52.59    2.00
   3 -14   0   53.29    2.10
   3 -14   0   53.59    2.00
   3 -14   0   55.39    2.30
   3 -14   0   53.69    2.30
   3  14   0   47.80    4.50
   3  14   0   53.49    3.50
   3  14   0   52.79    4.00
   4 -14   0    0.90    0.40
   4 -14   0    1.90    0.60
   4 -14   0    1.50    0.60
   4 -14   0    2.20    0.50
   4 -14   0    1.80    0.50
   4 -14   0    1.70    0.80
   4 -14   0    1.70    0.40
  -4 -14   0    1.40    0.30
   4 -14   0    1.60    0.50
   4  14   0    0.50    1.30
   4  14   0    1.90    1.00
   5 -14   0   17.70    1.00
   5 -14   0   16.70    0.80
   5 -14   0   13.00    1.20
   5 -14   0   17.20    0.90
   5 -14   0   16.80    1.00
   5 -14   0   17.10    0.90
   5  14   0   16.00    1.20
   5  14   0   18.60    2.30
   5  14   0   16.00    2.00
   0 -15   0    0.10    0.60
   0 -15   0    0.30    0.30
   0 -15   0   -0.10    0.40
   0 -15   0   -0.10    0.50
   0  15   0   -0.50    1.10
   0  15   0   -0.20    0.60
   1 -15   0   55.49    2.20
   1 -15   0   56.79    2.30
  -1 -15   0   52.69    2.90
  -1 -15   0   54.69    2.10
   1 -15   0   54.29    2.40
   1 -15   0   52.99    3.10
   1 -15   0   54.39    2.50
  -1 -15   0   54.49    2.10
  -1 -15   0   54.29    2.40
   1 -15   0   50.29    2.00
  -1  15   0   55.69    3.40
   1  15   0   51.49    3.60
  -1  15   0   51.29    4.10
   1  15   0   53.29    4.70
  -2 -15   0   43.90    2.40
  -2 -15   0   45.00    2.00
  -2 -15   0   44.80    2.00
   2 -15   0   44.80    2.00
   2 -15   0   44.60    1.90
   2 -15   0   47.90    1.90
   2 -15   0   45.00    2.80
   2 -15   0   46.40    2.20
  -2 -15   0   45.00    1.80
   2 -15   0   45.70    2.10
  -2  15   0   44.90    2.90
   2  15   0   43.70    4.40
   2  15   0   45.10    3.30
   3 -15   0    5.50    0.80
   3 -15   0    6.30    0.80
  -3 -15   0    5.30    0.80
   3 -15   0    4.60    0.70
   3 -15   0    6.30    0.70
   3 -15   0    6.20    1.10
  -3 -15   0    6.00    0.60
   3 -15   0    6.70    0.90
   3 -15   0    6.20    0.70
   3  15   0    4.70    1.80
   3  15   0    5.80    1.40
   4 -15   0    4.80    0.60
   4 -15   0    5.00    0.60
  -4 -15   0    4.20    0.50
   4 -15   0    4.70    0.90
   4 -15   0    4.80    0.70
   4 -15   0    4.10    0.60
   4 -15   0    4.10    0.60
   4  15   0    4.80    1.60
   4  15   0    3.50    1.50
   5 -15   0    4.30    0.50
   5 -15   0    4.70    0.50
  -5 -15   0    4.50    0.40
   5 -15   0    4.30    0.60
   5  15   0    6.40    1.00
   0 -16   0   91.39    3.00
   0 -16   0   89.79    3.30
   0 -16   0   73.29    3.70
   0 -16   0   76.69    3.10
   0  16   0   87.19    4.60
   0  16   0   80.09    5.40
   1 -16   0   17.80    1.30
  -1 -16   0   17.30    1.00
   1 -16   0   16.80    1.70
   1 -16   0   16.30    1.00
   1 -16   0   18.80    1.20
  -1 -16   0   17.20    1.50
   1 -16   0   16.60    1.10
  -1 -16   0   16.50    1.20
   1  16   0   19.50    2.90
  -1  16   0   16.60    1.90
   1  16   0   17.80    2.10
  -1  16   0   16.40    2.40
   2 -16   0    7.80    1.20
  -2 -16   0    8.10    0.70
   2 -16   0    8.10    0.80
   2 -16   0    6.00    0.70
   2 -16   0    9.00    0.70
   2 -16   0    8.70    1.00
   2 -16   0    8.80    0.90
   2  16   0    9.00    2.20
   2  16   0    6.80    1.50
  -2  16   0   10.70    1.40
   3 -16   0   11.90    1.00
   3 -16   0   13.00    0.90
  -3 -16   0   12.60    0.70
   3 -16   0   12.00    0.80
  -3 -16   0   10.90    0.90
   3 -16   0   12.30    0.90
   3 -16   0   12.50    1.30
   3 -16   0    9.30    0.70
   3  16   0   10.90    1.40
  -3  16   0    9.70    1.30
   3  16   0   11.20    2.10
   4 -16   0    0.20    0.50
   4 -16   0    0.60    0.30
  -4 -16   0    0.40    0.20
   4 -16   0    0.50    0.30
   4 -16   0    0.30    0.30
   4 -16   0    0.50    0.40
   4  16   0   -0.30    0.80
   0 -17   0    0.50    0.40
   0 -17   0    0.40    0.60
   0 -17   0    0.20    0.30
   0  17   0   -1.90    1.00
   0  17   0    0.70    0.90
  -1 -17   0   18.10    1.10
  -1 -17   0   18.00    0.90
   1 -17   0   18.40    1.60
  -1 -17   0   18.20    1.40
   1 -17   0   18.50    1.00
   1 -17   0   21.70    1.30
   1 -17   0   17.20    1.00
   1  17   0   15.90    2.50
  -1  17   0   16.40    1.70
   1  17   0   16.40    2.40
  -2 -17   0   33.40    1.80
  -2 -17   0   40.40    1.50
   2 -17   0   38.90    1.60
   2 -17   0   35.60    2.10
   2 -17   0   40.10    1.80
   2 -17   0   38.70    1.60
   2 -17   0   36.40    1.40
  -2  17   0   32.70    2.20
   2  17   0   33.70    3.30
   2  17   0   36.20    2.70
   3 -17   0   35.80    1.60
   3 -17   0   34.10    1.40
   3 -17   0   34.30    1.70
  -3 -17   0   32.40    1.30
   3 -17   0   33.50    1.80
   3  17   0   35.40    2.90
   4 -17   0    2.10    0.30
  -4 -17   0    1.70    0.20
   0 -18   0   69.89    2.20
   0 -18   0   69.19    2.60
   0 -18   0   64.19    2.80
   0  18   0   59.49    3.90
   0  18   0   61.69    3.40
   1 -18   0   20.80    1.20
  -1 -18   0   17.50    1.20
   1 -18   0   19.30    0.80
   1 -18   0   21.60    1.40
   1  18   0   18.50    1.90
   1  18   0   19.70    2.20
   2 -18   0    5.90    0.70
   2 -18   0    5.10    0.80
  -2 -18   0    5.70    0.50
   2 -18   0    6.20    0.70
   2  18   0    7.10    1.00
  -2  18   0    3.90    1.00
   2  18   0    4.50    1.20
   0 -19   0    0.10    0.30
   0  19   0   -0.30    0.60
   1 -19   0    2.10    0.40
   1  19   0    2.50    0.90
   8   0  -1    0.00    0.20
   8   0  -1   -0.20    0.30
   8   0  -1    0.00    0.30
   8   0  -1    0.30    0.40
   8   0  -1   -0.10    0.30
   7   0  -1   50.19    2.10
   7   0  -1   44.70    3.00
   7   0  -1   51.59    2.30
   7   0  -1   49.10    2.40
   7   0  -1   47.60    1.90
   7   0  -1   43.30    2.90
   7   0  -1   47.90    2.20
   6   0  -1  147.39    4.90
   6   0  -1  142.79    5.40
   6   0  -1  136.79    4.90
   6   0  -1  148.59    5.20
   6   0  -1  145.99    5.30
   6   0  -1  151.18    6.30
   6   0  -1  159.08    6.50
   6   0  -1  151.88    5.50
   6   0  -1  136.39    5.40
   5   0  -1   38.50    2.20
   5   0  -1   42.60    3.10
  -5   0   1   48.70    8.90
   5   0  -1   45.80    2.30
   5   0  -1   39.00    2.00
   5   0  -1   41.90    2.10
   5   0  -1   37.20    2.30
   5   0  -1   40.70    2.60
  -4   0   1  254.47   14.90
   4   0  -1  234.58    8.80
   4   0  -1  233.78   10.70
   3   0  -1  152.68    9.30
  -3   0   1  157.78    9.60
   3   0  -1  149.19    5.80
  -2   0   1  836.22   30.10
   2   0  -1  913.01   32.10
   2   0  -1  924.11   26.80
   0   0   1  471.15   15.40
   0   0  -1  467.85   15.10
   1   0   1 2209.08   66.09
  -1   0  -1 2340.87   66.19
   1   0   1 2279.37   65.79
  -1   0  -1 2145.89   69.79
   1   0   1 2264.27   68.19
   2   0   1  193.38    9.60
   2   0   1  197.28    6.90
   2   0   1  184.08    7.20
  -2   0  -1  199.08   10.10
   3   0   1  868.91   29.90
  -3   0  -1  952.50   34.60
   3   0   1  898.01   28.30
  -4   0  -1 1362.66   50.89
   5   0   1   65.09    2.70
   5   0   1   63.89    3.10
   5   0   1   58.49    3.10
   5   0   1   57.99    2.60
   5   0   1   68.29    3.10
  -5   0  -1   63.59    9.00
   5   0   1   66.59    2.90
   5   0   1   67.69    3.40
   5   0   1   61.59    2.40
   5   0   1   70.39    3.80
   5   0   1   67.09    3.00
   6   0   1   14.10    1.30
   6   0   1   12.40    1.10
   6   0   1   13.90    1.10
   6   0   1   12.70    1.30
   6   0   1   12.60    1.30
   6   0   1   13.10    1.60
   6   0   1   11.40    1.20
   6   0   1   15.60    1.80
   6   0   1   12.70    0.90
   6   0   1   15.60    1.60
   7   0   1   14.40    1.60
   7   0   1   14.90    1.00
   7   0   1   15.90    1.20
   7   0   1   16.20    1.30
   7   0   1   16.60    0.90
   7   0   1   15.60    1.70
   7   0   1   16.50    1.10
   7   0   1   15.30    1.10
   8   0   1   39.80    1.50
   8   0   1   39.50    1.70
   8   0   1   37.70    1.50
   8   0   1   38.50    2.20
   8   0   1   38.20    1.60
   8  -1  -1   21.40    1.00
   8  -1  -1   20.80    1.00
   8  -1  -1   20.40    0.90
   8  -1  -1   21.10    1.20
   8  -1  -1   21.00    0.80
   8  -1  -1   20.80    1.60
   8   1  -1   21.80    1.00
   8   1  -1   20.40    0.90
   8   1  -1   20.40    1.40
   8   1  -1   22.30    1.10
   8   1  -1   21.90    1.20
   7  -1  -1  188.88    6.40
   7  -1  -1  198.28    6.20
   7  -1  -1  187.38    7.60
   7  -1  -1  192.28    6.40
   7  -1  -1  187.78    6.60
   7  -1  -1  190.58    7.70
   7  -1  -1  191.38    6.10
   7   1  -1  198.08    7.50
   7   1  -1  188.68    6.60
   7   1  -1  185.18    6.10
   7   1  -1  196.48    6.50
   7   1  -1  193.28    6.30
   7   1  -1  180.68    7.50
   7   1  -1  194.78    6.40
   7   1  -1  191.68    6.00
   6  -1  -1   37.70    1.80
   6  -1  -1   39.00    1.80
   6  -1  -1   36.40    2.10
   6  -1  -1   38.70    1.90
   6  -1  -1   37.20    1.80
   6  -1  -1   38.10    1.90
   6  -1  -1   38.60    2.70
   6  -1  -1   39.10    2.80
   6  -1  -1   41.60    2.20
   6  -1  -1   39.90    2.10
   6   1  -1   36.30    1.90
   6   1  -1   38.70    2.00
   6   1  -1   41.00    2.80
   6   1  -1   41.20    2.30
   6   1  -1   39.90    2.10
   6   1  -1   36.30    2.40
   6   1  -1   36.90    2.70
   6   1  -1   38.40    1.80
   5  -1  -1  186.58    7.10
   5  -1  -1  190.08    7.30
   5  -1  -1  179.88    6.60
   5  -1  -1  162.08    6.00
   5  -1  -1  168.68    6.20
   5  -1  -1  187.58    6.40
   5  -1  -1  174.18    6.50
   5  -1  -1  191.18    6.10
  -5  -1   1  169.68   13.90
   5  -1  -1  170.08    6.40
   5  -1  -1  184.28    6.00
   5   1  -1  183.58    6.10
   5   1  -1  181.28    6.40
   5   1  -1  170.58    7.10
   5   1  -1  180.18    6.30
   5   1  -1  181.18    6.60
   5   1  -1  187.48    7.20
   5   1  -1  174.98    5.90
   5   1  -1  147.69    8.00
  -5   1   1  176.58   13.60
  -4  -1   1  455.65   22.20
   4  -1  -1  453.45   15.60
   4   1  -1  429.36   20.60
  -4   1   1  449.36   21.30
   3  -1  -1 1654.53   52.69
   3  -1  -1 1739.13   52.49
   3  -1  -1 1720.23   53.59
  -3  -1   1 1863.11   58.89
  -3   1   1 1843.32   57.69
   3   1  -1 1697.23   60.99
   3   1  -1 1716.03   51.39
   2  -1  -1  403.26   14.80
   2  -1  -1  387.46   16.10
  -2  -1   1  421.86   16.50
   2  -1  -1  416.06   13.20
   2   1  -1  397.16   19.30
   2   1  -1  412.56   12.30
  -2   1   1  399.36   15.50
   0  -1   1 4472.65  131.79
   2  -1   1 1654.83   50.39
  -2  -1  -1 1751.82   55.09
  -2   1  -1 1699.23   54.39
   2   1   1 1654.43   56.89
  -3  -1  -1 4365.76  128.99
   3  -1   1 4071.99  121.49
   3   1   1 3818.32  128.49
  -3   1  -1 4245.08  127.99
   4  -1   1  130.19    6.40
  -4  -1  -1  125.29   10.60
  -4   1  -1  139.79   10.90
   4   1   1  121.39    7.60
   5  -1   1  531.35   16.90
   5  -1   1  553.24   16.90
   5  -1   1  546.95   17.70
   5  -1   1  575.44   18.10
   5  -1   1  535.95   17.00
   5  -1   1  536.35   16.70
   5  -1   1  551.74   17.50
  -5  -1  -1  514.45   28.70
   5  -1   1  567.44   17.30
   5  -1   1  566.04   18.50
   5  -1   1  563.24   17.40
  -5  -1  -1  579.64   17.10
   5  -1   1  554.34   17.80
   5   1   1  563.24   17.50
   5   1   1  572.54   18.40
  -5   1  -1  569.64   29.00
   5   1   1  573.04   18.50
   5   1   1  543.35   17.50
   5   1   1  568.44   17.00
   5   1   1  568.84   17.40
   6  -1   1  318.77    9.90
   6  -1   1  342.27   12.00
   6  -1   1  314.57   10.30
   6  -1   1  316.07   10.10
   6  -1   1  331.97   10.60
   6  -1   1  311.87   10.30
   6  -1   1  322.27   10.10
   6  -1   1  324.97   11.50
   6  -1   1  338.77   10.60
   6  -1   1  322.37   11.00
   6   1   1  310.37   10.40
   6   1   1  334.07   11.50
   6   1   1  326.47   10.60
   6   1   1  319.07   11.00
   6   1   1  327.67   11.80
   6   1   1  326.07   10.70
   6   1   1  311.57   10.00
   6   1   1  323.07   10.20
   6   1   1  308.77    9.80
   6   1   1  303.37   10.80
   7  -1   1   79.79    2.70
   7  -1   1   75.19    4.00
   7  -1   1   70.49    4.00
   7  -1   1   77.09    3.20
   7  -1   1   78.29    3.30
   7  -1   1   78.69    3.00
   7  -1   1   79.99    2.90
   7  -1   1   83.09    3.00
   7   1   1   80.59    3.30
   7   1   1   81.19    3.40
   7   1   1   75.39    3.90
   7   1   1   79.89    3.00
   7   1   1   79.69    4.10
   7   1   1   83.69    3.10
   8  -1   1   44.60    2.50
   8  -1   1   45.80    1.70
   8  -1   1   45.60    1.70
   8  -1   1   46.20    1.80
   8  -1   1   46.90    1.90
   8   1   1   46.50    2.00
   8   1   1   48.40    1.70
   8   1   1   47.50    1.70
   8   1   1   45.60    1.80
   8   1   1   45.00    2.40
   8  -2  -1   10.70    0.60
   8  -2  -1   10.80    0.70
   8  -2  -1   11.00    0.60
   8  -2  -1   10.70    1.20
   8  -2  -1   10.40    0.60
   8  -2  -1    9.90    0.80
   8   2  -1   11.20    0.80
   8   2  -1    9.30    0.60
   8   2  -1   10.40    0.70
   8   2  -1   12.00    0.80
   7  -2  -1   42.40    2.10
   7  -2  -1   42.50    1.80
   7  -2  -1   44.00    3.00
   7  -2  -1   42.30    1.80
   7  -2  -1   44.00    2.00
   7  -2  -1   42.90    2.00
   7  -2  -1   41.90    2.80
   7   2  -1   43.30    2.20
   7   2  -1   42.60    2.00
   7   2  -1   43.90    1.70
   7   2  -1   45.20    2.10
   7   2  -1   42.10    2.00
   7   2  -1   43.60    2.20
   7   2  -1   41.50    2.70
   7   2  -1   41.50    2.60
   6  -2  -1  304.97    9.90
   6  -2  -1  295.17    9.30
   6  -2  -1  301.47    9.70
   6  -2  -1  290.57    9.40
   6  -2  -1  291.47    9.70
   6  -2  -1  307.57   11.10
   6  -2  -1  307.97   11.00
   6  -2  -1  304.47    9.40
   6  -2  -1  287.97    9.40
   6   2  -1  298.47   10.80
   6   2  -1  298.27    9.60
   6   2  -1  281.97    9.30
   6   2  -1  304.57    9.90
   6   2  -1  292.07   10.60
   6   2  -1  299.07   10.80
   6   2  -1  298.07   10.00
   5  -2  -1  445.26   14.10
   5  -2  -1  416.76   12.90
   5  -2  -1  397.36   12.90
   5  -2  -1  415.46   12.50
   5  -2  -1  424.36   14.20
   5  -2  -1  377.86   12.80
   5  -2  -1  403.46   13.60
  -5  -2   1  312.07   27.10
   5  -2  -1  389.66   12.60
   5  -2  -1  423.56   12.70
   5  -2  -1  403.76   12.50
   5  -2  -1  399.66   12.60
   5  -2  -1  427.16   13.40
   5  -2  -1  417.26   13.00
   5   2  -1  387.26   12.60
   5   2  -1  401.26   12.80
  -5   2   1  427.56   22.30
   5   2  -1  424.06   14.10
   5   2  -1  401.26   14.10
   5   2  -1  420.26   13.20
   5   2  -1  414.26   14.00
   5   2  -1  471.65   14.00
   5   2  -1  379.96   18.90
   4  -2  -1  745.53   24.40
  -4  -2   1  717.03   31.40
   4   2  -1  716.33   33.30
  -4   2   1  734.73   29.70
   3  -2  -1 4142.49  122.59
  -3  -2   1 4131.89  128.89
   3   2  -1 4145.19  135.09
  -3   2   1 4212.78  126.69
   2  -2  -1 1192.68   35.90
   2  -2  -1 1146.99   35.50
  -2  -2   1 1153.58   39.50
   2  -2  -1 1183.78   38.80
   2  -2  -1 1193.48   35.10
   2   2  -1 1199.98   45.30
  -2   2   1 1159.28   37.60
   1  -2  -1  544.15   16.80
  -1  -2   1  510.65   18.60
   1  -2  -1  540.05   17.10
   1   2  -1  531.35   22.60
  -1   2   1  575.84   16.90
   1   2  -1  525.65   19.10
   0  -2  -1  107.69    4.20
   0  -2   1   99.79    5.40
   0  -2   1  109.89    3.90
   0  -2   1  114.19    4.80
   0  -2  -1  108.59    4.50
   0   2  -1  108.79    6.00
   0   2  -1  116.59    4.90
   1  -2   1  822.02   24.70
  -1  -2  -1  750.12   26.70
  -1  -2  -1  859.01   25.90
   1   2   1  798.32   27.30
   1   2   1  797.82   29.70
   2  -2   1 1327.37   39.10
  -2  -2  -1 1248.78   43.00
   2   2   1 1248.68   47.00
  -2   2  -1 1298.47   42.50
  -3  -2  -1  701.33   28.40
   3  -2   1  661.73   22.50
  -3   2  -1  718.93   27.60
   3   2   1  685.43   31.50
   4  -2   1   70.19    4.60
  -4  -2  -1   83.09   11.20
   4   2   1   69.59    8.40
  -4   2  -1   75.09    7.90
   5  -2   1  280.17    8.70
   5  -2   1  288.57   10.30
   5  -2   1  263.07    8.90
   5  -2   1  264.37   12.10
  -5  -2  -1  282.07   19.40
   5  -2   1  286.67   10.00
   5  -2   1  279.17    9.50
   5  -2   1  261.37    8.70
   5  -2   1  274.37    9.00
  -5  -2  -1  276.97    8.60
   5  -2   1  275.97    9.30
   5  -2   1  281.27    9.20
   5  -2   1  290.57    9.20
   5  -2   1  279.67    9.30
   5  -2   1  248.48    8.90
  -5   2  -1  293.67   18.70
   5   2   1  271.47    9.40
   5   2   1  291.37   10.40
   5   2   1  272.07    8.90
   5   2   1  282.17    9.40
   5   2   1  265.27   10.00
   5   2   1  272.57   11.00
   6  -2   1   11.30    1.20
   6  -2   1    9.50    0.80
   6  -2   1   11.40    1.00
   6  -2   1   10.60    1.10
   6  -2   1   10.60    1.30
   6  -2   1   10.30    1.10
   6  -2   1   10.30    1.10
   6  -2   1   11.00    1.50
   6  -2   1   11.70    1.70
   6  -2   1   11.50    1.00
   6   2   1    9.60    1.40
   6   2   1   11.20    1.10
   6   2   1   11.80    1.50
   6   2   1   10.60    1.30
   6   2   1    9.50    1.30
   6   2   1    9.60    1.50
   6   2   1   10.10    1.10
   6   2   1   11.30    1.60
   7  -2   1    3.10    1.00
   7  -2   1    2.60    0.40
   7  -2   1    2.10    0.50
   7  -2   1    2.70    0.60
   7  -2   1    1.60    0.50
   7  -2   1    2.00    0.50
   7  -2   1    1.90    0.80
   7  -2   1    1.80    0.50
   7   2   1    2.50    0.50
   7   2   1    1.70    0.60
   7   2   1    2.30    0.60
   7   2   1    2.20    0.80
   7   2   1    2.10    0.60
   7   2   1    2.30    0.60
   7   2   1    1.60    0.70
   8  -2   1    3.40    0.40
   8  -2   1    4.30    0.90
   8  -2   1    3.30    0.50
   8  -2   1    4.00    0.50
   8  -2   1    3.80    0.40
   8   2   1    4.20    0.40
   8   2   1    4.00    0.50
   8   2   1    3.20    0.70
   8   2   1    3.30    0.50
   8   2   1    3.90    0.40
   8  -3  -1    1.30    0.30
   8  -3  -1    1.20    0.30
   8  -3  -1    2.00    0.70
   8  -3  -1    1.60    0.30
   8  -3  -1    1.30    0.30
   8  -3  -1    1.90    0.40
   8   3  -1    1.10    0.40
   8   3  -1    1.80    0.30
   8   3  -1    1.60    0.40
   8   3  -1    1.80    0.40
   7  -3  -1   71.79    3.00
   7  -3  -1   74.89    2.70
   7  -3  -1   69.29    2.80
   7  -3  -1   72.39    4.00
   7  -3  -1   74.29    2.70
   7  -3  -1   72.79    2.90
   7  -3  -1   72.29    2.70
   7  -3  -1   74.69    4.10
   7   3  -1   74.79    3.30
   7   3  -1   74.79    3.00
   7   3  -1   77.89    3.20
   7   3  -1   75.79    3.20
   7   3  -1   79.29    2.60
   7   3  -1   76.49    3.00
   7   3  -1   77.39    3.70
   6  -3  -1   40.60    1.90
   6  -3  -1   39.70    2.90
   6  -3  -1   43.70    2.20
   6  -3  -1   37.80    1.90
   6  -3  -1   39.10    2.10
   6  -3  -1   42.20    1.90
   6  -3  -1   39.40    1.90
   6  -3  -1   39.50    3.00
   6  -3  -1   41.70    2.00
   6  -3  -1   40.50    1.80
   6   3  -1   40.50    2.40
   6   3  -1   41.90    2.20
   6   3  -1   42.00    2.30
   6   3  -1   42.00    2.80
   6   3  -1   39.90    1.80
   6   3  -1   39.60    2.70
   6   3  -1   38.50    2.90
   5  -3  -1   95.39    3.70
   5  -3  -1   94.59    3.50
   5  -3  -1   95.79    3.50
   5  -3  -1   95.39    3.70
   5  -3  -1   89.19    3.50
  -5  -3   1   87.99   10.50
   5  -3  -1  101.49    4.80
   5  -3  -1  100.19    3.80
   5  -3  -1   95.59    3.40
   5  -3  -1   95.59    3.70
   5  -3  -1   91.59    6.10
   5  -3  -1   94.09    4.50
   5  -3  -1   98.09    4.10
   5   3  -1   91.59    4.80
   5   3  -1   95.49    4.60
  -5   3   1  108.69   10.50
   5   3  -1   80.39   10.50
   5   3  -1   93.79    4.00
   5   3  -1   98.79    4.60
   4  -3  -1   54.79    3.90
  -4  -3   1   54.89    6.80
   4   3  -1   57.19    9.10
  -4   3   1   60.29    5.90
  -3  -3   1 3654.23  113.99
   3  -3  -1 3539.95  107.69
   3   3  -1 3739.53  123.49
  -3   3   1 3586.44  110.69
  -2  -3   1 4027.70  121.39
   2  -3  -1 4083.69  117.39
   2   3  -1 3899.61  129.29
  -2   3   1 3920.01  118.09
  -1  -3   1  892.91   26.50
  -1  -3   1  920.81   29.70
   1  -3  -1  845.12   27.50
   1  -3  -1  901.91   27.10
   1   3  -1  927.41   30.50
   0  -3  -1 4098.09  117.99
   0  -3   1 3753.82  120.49
   0  -3   1 4051.09  119.09
   0   3  -1 4245.88  119.39
   0   3  -1 4072.19  122.39
   0   3   1 4030.50  118.39
  -1  -3  -1  530.15   19.30
  -1  -3  -1  558.34   18.80
   1  -3   1  546.15   17.30
   1   3   1  525.65   20.00
   1   3   1  552.64   23.50
  -2  -3  -1  463.25   18.50
   2  -3   1  425.66   14.60
  -2   3  -1  417.86   17.10
   2   3   1  408.76   22.10
  -3  -3  -1  641.24   27.20
   3  -3   1  688.53   22.00
  -3   3  -1  665.13   26.00
   3   3   1  585.84   31.50
  -4  -3  -1   83.69    9.30
   4  -3   1   95.09    5.60
   4   3   1  100.59   11.20
  -4   3  -1   94.89    8.70
   5  -3   1  101.89    4.30
   5  -3   1  108.79    5.10
   5  -3   1  100.69    3.60
   5  -3   1  104.29    4.20
   5  -3   1   93.89    6.50
   5  -3   1   98.89    4.90
  -5  -3  -1   97.49    3.50
   5  -3   1  103.89    4.00
   5  -3   1  108.09    4.80
   5  -3   1  101.29    4.20
   5  -3   1   98.49    3.60
   5  -3   1   98.69    3.60
   5  -3   1   99.49    3.70
   5  -3   1  107.49    4.10
  -5  -3  -1  123.49   12.00
   5  -3   1   99.89    3.50
   5  -3   1   99.59    3.80
   5   3   1  101.79    4.30
   5   3   1  103.49    4.90
   5   3   1  102.59    4.70
   5   3   1   97.69    4.30
   5   3   1   97.29    4.90
  -5   3  -1  124.29   12.00
   5   3   1   93.19    3.80
   6  -3   1   77.29    3.30
   6  -3   1   78.09    3.20
   6  -3   1   76.69    3.60
   6  -3   1   72.29    3.00
   6  -3   1   80.69    4.20
   6  -3   1   77.19    3.10
   6  -3   1   75.89    3.20
   6  -3   1   74.79    2.90
   6  -3   1   78.89    4.30
   6  -3   1   76.99    2.80
   6   3   1   75.49    4.10
   6   3   1   74.79    3.90
   6   3   1   75.69    3.20
   6   3   1   74.79    3.60
   6   3   1   78.39    4.20
   6   3   1   77.39    3.50
   7  -3   1   25.80    1.50
   7  -3   1   26.60    2.30
   7  -3   1   26.90    1.30
   7  -3   1   24.70    1.40
   7  -3   1   27.50    2.20
   7  -3   1   26.50    1.50
   7  -3   1   25.10    1.30
   7  -3   1   26.60    1.20
   7   3   1   26.80    1.80
   7   3   1   24.80    1.60
   7   3   1   26.00    1.60
   7   3   1   27.20    1.60
   7   3   1   26.50    1.40
   7   3   1   26.20    2.00
   7   3   1   26.30    2.00
   8  -3   1    8.70    0.50
   8  -3   1    9.10    0.50
   8  -3   1    9.70    0.70
   8  -3   1    8.70    0.60
   8  -3   1    9.00    1.10
   8   3   1    8.50    0.60
   8   3   1    6.80    0.90
   8   3   1    9.80    0.60
   8   3   1    9.10    0.80
   8   3   1    8.50    0.60
   8  -4  -1   28.70    1.10
   8  -4  -1   28.90    1.20
   8  -4  -1   23.80    1.70
   8  -4  -1   26.90    1.10
   8  -4  -1   29.30    1.30
   8  -4  -1   29.40    1.10
   8   4  -1   26.20    1.20
   8   4  -1   28.90    1.30
   7  -4  -1   52.69    3.20
   7  -4  -1   50.39    2.00
   7  -4  -1   48.90    2.10
   7  -4  -1   48.70    3.20
   7  -4  -1   52.69    2.30
   7  -4  -1   51.29    2.10
   7  -4  -1   51.69    2.00
   7   4  -1   49.10    2.40
   7   4  -1   49.40    2.70
   7   4  -1   52.59    3.10
   7   4  -1   49.10    2.20
   7   4  -1   50.39    2.20
   7   4  -1   49.20    2.40
   6  -4  -1    9.10    0.80
   6  -4  -1    8.60    0.80
   6  -4  -1    8.30    1.00
   6  -4  -1   10.80    1.60
   6  -4  -1    9.90    1.50
   6  -4  -1    7.80    0.90
   6  -4  -1   10.50    1.10
   6  -4  -1    8.80    0.90
   6  -4  -1    7.40    0.80
   6   4  -1    9.90    1.20
   6   4  -1    9.80    1.10
   6   4  -1    7.20    1.20
   6   4  -1    7.60    0.80
   6   4  -1   12.30    1.30
   6   4  -1   10.00    1.80
   6   4  -1    8.40    1.40
   5  -4  -1  164.68    5.70
   5  -4  -1  171.38    6.20
   5  -4  -1  168.98    5.90
   5  -4  -1  167.48    5.50
   5  -4  -1  158.98    5.50
   5  -4  -1  169.58    5.50
   5  -4  -1  170.08    5.90
   5  -4  -1  160.28    5.60
   5  -4  -1  159.58    5.70
   5  -4  -1  176.88    7.10
   5  -4  -1  163.18    5.60
   5  -4  -1  175.28    6.90
   5  -4  -1  158.38    8.80
   5   4  -1  156.48    5.50
   5   4  -1  177.18    6.30
   5   4  -1  171.18    7.30
   5   4  -1  147.89    7.40
   5   4  -1  176.08    8.40
   5   4  -1  178.78   15.70
  -4  -4   1  245.48   16.30
   4  -4  -1  273.27   11.60
   4   4  -1  260.27   21.60
  -4   4   1  284.17   14.00
  -3  -4   1 1554.44   55.59
   3  -4  -1 1624.74   49.80
  -3   4   1 1616.14   51.19
   3   4  -1 1617.34   65.79
   2  -4  -1  253.17    9.70
  -2  -4   1  266.77   12.80
   2   4  -1  249.08   17.80
  -2   4   1  239.98    9.20
  -1  -4   1 2457.55   76.99
  -1  -4   1 2555.34   73.59
   1  -4  -1 2676.73   74.99
   1   4  -1 2374.46   83.89
   0  -4  -1 2956.60   87.59
   0  -4  -1 3012.10   86.69
   0  -4  -1 2974.30   86.49
   0  -4   1 2900.31   86.39
   0  -4   1 2853.51   87.79
   0   4   1 2985.30   93.09
   0   4  -1 2807.02   92.19
   0   4   1 2995.10   87.19
   0   4  -1 3004.60   88.29
   1  -4   1 1148.59   34.60
  -1  -4  -1 1129.09   36.70
  -1   4  -1 1197.28   35.90
   1   4   1 1091.69   42.50
   1   4   1 1076.89   37.60
  -1   4  -1 1102.99   36.00
   2  -4   1 1069.89   32.50
  -2  -4  -1 1036.60   36.40
   2   4   1  987.10   42.90
  -2   4  -1 1001.90   34.60
  -3  -4  -1 2385.36   79.49
   3  -4   1 2407.86   72.89
   3   4   1 2403.46   88.59
  -3   4  -1 2384.26   76.79
  -4  -4  -1  154.78   12.40
   4  -4   1  142.59    7.70
  -4   4  -1  152.58   10.70
   4   4   1  132.39   14.80
   5  -4   1  128.19    5.20
   5  -4   1  128.49    4.90
   5  -4   1  126.39    7.90
   5  -4   1  130.29    4.60
   5  -4   1  137.59    4.90
   5  -4   1  135.79    5.20
   5  -4   1  138.69    4.50
   5  -4   1  138.89    6.00
   5  -4   1  133.99    5.10
   5  -4   1  130.89    4.70
   5  -4   1  142.49    5.80
   5  -4   1  138.49    6.00
   5  -4   1  132.69    4.50
   5  -4   1  134.89    4.80
  -5  -4  -1  131.59    4.50
   5  -4   1  125.79    4.50
   5  -4   1  132.19    4.50
   5   4   1  132.49    5.30
   5   4   1  144.09   14.30
   5   4   1  130.59    5.50
   5   4   1  128.49    6.10
   5   4   1  127.89    5.30
  -5   4  -1  122.09   12.60
   5   4   1  132.39    5.90
   6  -4   1   21.10    1.20
   6  -4   1   20.30    1.50
   6  -4   1   21.80    1.20
   6  -4   1   20.30    2.10
   6  -4   1   20.00    1.70
   6  -4   1   21.00    1.30
   6  -4   1   21.10    2.00
   6  -4   1   19.00    1.40
   6  -4   1   18.60    1.10
   6  -4   1   21.90    1.50
   6  -4   1   20.60    1.30
   6  -4   1   18.80    1.10
   6   4   1   20.90    1.70
   6   4   1   20.50    1.90
   6   4   1   21.50    1.80
   6   4   1   20.10    2.10
   6   4   1   19.50    1.50
   6   4   1   18.00    1.70
   7  -4   1   11.20    1.00
   7  -4   1   10.50    1.40
   7  -4   1   10.60    0.80
   7  -4   1   10.90    0.90
   7  -4   1   10.80    0.80
   7  -4   1   10.90    0.70
   7  -4   1    9.30    1.40
   7  -4   1   10.60    0.90
   7   4   1   11.50    1.00
   7   4   1    9.30    1.00
   7   4   1   11.00    1.10
   7   4   1   11.40    2.10
   7   4   1    9.80    1.20
   7   4   1   11.20    1.10
   7   4   1   10.30    1.20
   8  -4   1    2.40    0.70
   8  -4   1    2.40    0.30
   8  -4   1    2.60    0.30
   8  -4   1    3.00    0.40
   8  -4   1    3.20    0.40
   8   4   1    2.20    0.30
   8   4   1    1.60    0.40
   8   4   1    2.80    0.40
   8  -5  -1    3.90    0.30
   8  -5  -1    3.80    0.80
   8  -5  -1    3.60    0.40
   8  -5  -1    3.50    0.40
   8  -5  -1    4.10    0.40
   8  -5  -1    3.50    0.30
   8   5  -1    4.10    0.50
   8   5  -1    4.30    0.40
   8   5  -1    3.30    0.40
   7  -5  -1   45.30    1.80
   7  -5  -1   45.20    2.90
   7  -5  -1   46.10    2.10
   7  -5  -1   44.90    1.90
   7  -5  -1   44.40    1.80
   7  -5  -1   46.00    3.00
   7  -5  -1   47.40    1.90
   7  -5  -1   43.20    1.70
   7  -5  -1   41.30    1.70
   7   5  -1   43.50    2.20
   7   5  -1   44.30    2.10
   7   5  -1   43.60    2.20
   7   5  -1   45.30    2.10
   7   5  -1   48.10    2.70
   6  -5  -1   64.49    2.70
   6  -5  -1   60.49    2.50
   6  -5  -1   65.09    3.80
   6  -5  -1   65.49    2.90
   6  -5  -1   63.79    2.50
   6  -5  -1   59.59    2.60
   6  -5  -1   68.79    4.00
   6  -5  -1   65.59    2.50
   6  -5  -1   62.89    2.70
   6  -5  -1   64.39    2.50
   6   5  -1   63.19    3.90
   6   5  -1   62.79    3.00
   6   5  -1   67.99    3.20
   6   5  -1   66.29    2.50
   6   5  -1   65.99    3.00
   5  -5  -1  295.47    9.50
   5  -5  -1  292.57    9.60
   5  -5  -1  304.07    9.10
   5  -5  -1  282.17    9.30
   5  -5  -1  294.57    9.10
   5  -5  -1  287.67    9.30
   5  -5  -1  281.97    9.10
   5  -5  -1  284.57    9.20
   5  -5  -1  291.07   13.50
   5  -5  -1  287.67    9.90
   5  -5  -1  287.57    9.20
   5  -5  -1  303.57   11.00
   5  -5  -1  300.67   10.70
   5  -5  -1  295.17    9.40
   5   5  -1  319.37   23.70
   5   5  -1  281.17   10.90
   5   5  -1  291.27   11.30
   5   5  -1  297.87    9.90
   4  -5  -1  600.94   18.30
   4  -5  -1  663.83   19.10
   4  -5  -1  592.34   19.40
   4  -5  -1  579.04   21.90
   4  -5  -1  588.64   18.10
  -4  -5   1  569.74   28.50
   4   5  -1  594.64   36.80
   3  -5  -1  531.05   18.90
  -3  -5   1  535.65   23.90
  -3   5   1  503.25   18.40
   3   5  -1  530.15   32.50
   2  -5  -1  238.38    9.60
  -2  -5   1  243.98   12.50
   2   5  -1  239.28   18.60
  -1  -5   1 1170.18   33.60
  -1  -5   1 1147.49   37.20
   1  -5  -1 1139.09   34.80
   1   5  -1  996.70   44.30
   0  -5   1  495.35   17.60
   0  -5  -1  495.85   16.20
   0  -5  -1  473.75   16.40
   0  -5   1  496.95   16.30
   0   5  -1  504.45   22.60
   0   5   1  524.95   23.30
   0   5   1  506.35   17.10
   0   5  -1  522.05   18.40
   1  -5   1 1633.64   50.79
  -1  -5  -1 1688.63   53.09
  -1  -5  -1 1724.93   49.99
   1   5   1 1634.44   61.09
  -1   5  -1 1739.93   51.79
  -1   5  -1 1630.84   54.19
   2  -5   1  183.78    7.80
  -2  -5  -1  166.58    6.00
  -2  -5  -1  168.68   10.10
   2   5   1  163.28   14.70
  -2   5  -1  168.88    8.70
   3  -5   1  825.12   27.20
  -3  -5  -1  762.62   32.30
   3   5   1  782.62   41.30
  -3   5  -1  803.02   29.50
   4  -5   1  173.78    6.10
  -4  -5  -1  181.18   14.10
   4  -5   1  181.18    9.20
   4  -5   1  181.68    5.70
   4  -5   1  178.68    6.00
   4   5   1  173.18   18.00
   4   5   1  169.28    7.50
  -4   5  -1  183.38   11.90
   5  -5   1  278.37    9.00
   5  -5   1  293.47    9.30
   5  -5   1  295.17   10.40
   5  -5   1  294.97    9.40
   5  -5   1  274.97    9.10
   5  -5   1  296.07    9.70
   5  -5   1  297.27   10.70
   5  -5   1  288.97    9.00
   5  -5   1  298.17   10.70
   5  -5   1  278.37    8.90
   5  -5   1  283.77    9.70
   5  -5   1  285.87    9.00
   5  -5   1  286.77    9.40
   5  -5   1  296.87    9.70
   5  -5   1  286.37    9.20
   5  -5   1  273.77    9.10
   5  -5   1  291.17    9.30
   5  -5   1  263.97   13.30
   5  -5   1  289.37    9.20
   5   5   1  289.47    9.90
   5   5   1  269.47   23.00
   5   5   1  294.77   10.60
   5   5   1  282.47   11.00
   6  -5   1   78.39    3.20
   6  -5   1   79.59    3.70
   6  -5   1   82.49    4.40
   6  -5   1   81.59    2.90
   6  -5   1   81.99    3.30
   6  -5   1   74.29    2.90
   6  -5   1   78.99    3.30
   6  -5   1   86.59    4.30
   6  -5   1   74.19    3.00
   6  -5   1   81.99    3.20
   6  -5   1   77.39    2.90
   6  -5   1   79.79    2.90
   6   5   1   77.89    3.30
   6   5   1   79.49    4.60
   6   5   1   76.79    4.30
   6   5   1   81.39    3.70
   6   5   1   76.69    4.00
   7  -5   1   49.60    2.00
   7  -5   1   49.60    2.20
   7  -5   1   46.20    3.00
   7  -5   1   47.00    1.90
   7  -5   1   47.30    2.90
   7  -5   1   50.99    2.10
   7  -5   1   50.09    1.90
   7  -5   1   47.40    2.10
   7   5   1   49.10    2.40
   7   5   1   48.50    2.70
   7   5   1   47.90    2.20
   7   5   1   49.90    2.70
   7   5   1   49.70    2.30
   7   5   1   49.60    2.10
   8  -5   1   42.50    2.40
   8  -5   1   51.99    1.70
   8  -5   1   50.49    1.80
   8  -5   1   47.00    1.90
   8   5   1   53.39    1.70
   8   5   1   48.30    1.80
   8   5   1   54.39    2.00
   8  -6  -1    1.40    0.20
   8  -6  -1    1.60    0.20
   8  -6  -1    1.50    0.60
   8  -6  -1    1.40    0.30
   8  -6  -1    1.70    0.30
   8   6  -1    1.80    0.30
   8   6  -1    1.50    0.30
   7  -6  -1    4.20    0.50
   7  -6  -1    4.00    0.50
   7  -6  -1    3.60    0.50
   7  -6  -1    3.90    0.60
   7  -6  -1    4.10    1.10
   7  -6  -1    3.30    0.60
   7  -6  -1    3.70    0.50
   7  -6  -1    4.00    0.50
   7   6  -1    4.90    0.70
   7   6  -1    4.90    1.10
   7   6  -1    5.10    0.80
   7   6  -1    3.70    0.70
   6  -6  -1  148.49    5.00
   6  -6  -1  153.08    5.30
   6  -6  -1  139.09    4.90
   6  -6  -1  153.38    5.30
   6  -6  -1  143.89    5.00
   6  -6  -1  147.29    6.70
   6  -6  -1  148.19    5.00
   6  -6  -1  156.08    6.60
   6  -6  -1  150.48    5.10
   6  -6  -1  146.09    5.20
   6   6  -1  149.29    5.40
   6   6  -1  148.19    5.60
   6   6  -1  156.88    5.80
   6   6  -1  146.39    6.80
   5  -6  -1   81.49    3.40
   5  -6  -1   80.99    4.40
   5  -6  -1   76.59    6.30
   5  -6  -1   78.99    3.00
   5  -6  -1   79.29    3.00
   5  -6  -1   80.79    3.20
   5  -6  -1   81.29    2.90
   5  -6  -1   79.69    4.10
   5  -6  -1   76.29    3.10
   5  -6  -1   75.99    3.10
   5  -6  -1   79.59    3.60
   5  -6  -1   77.89    3.00
   5  -6  -1   84.29    3.30
   5  -6  -1   75.49    3.00
   5   6  -1   78.79    3.70
   5   6  -1   72.39    4.60
   5   6  -1   77.29    4.80
   5   6  -1   82.29   15.20
   4  -6  -1 1016.50   31.30
   4  -6  -1 1025.40   30.10
   4  -6  -1 1025.80   34.90
   4  -6  -1 1102.19   30.40
   4  -6  -1  996.80   30.20
  -4  -6   1  953.50   41.80
   4  -6  -1 1019.50   30.00
   4  -6  -1 1039.20   31.60
   4  -6  -1 1025.20   30.20
   4  -6  -1 1033.70   30.20
   4  -6  -1 1009.50   30.10
   4  -6  -1  994.70   30.10
   4  -6  -1 1027.90   29.90
   4  -6  -1 1024.10   30.60
   4   6  -1  938.81   32.70
   4   6  -1  977.10   32.20
   4   6  -1 1040.50   54.79
   3  -6  -1  623.74   21.80
  -3  -6   1  595.04   26.60
   3   6  -1  582.54   36.90
  -2  -6   1   56.79    5.50
   2  -6  -1   57.99    4.00
   2   6  -1   60.29   12.10
  -1  -6   1 1198.88   36.40
  -1  -6   1 1216.78   40.10
   1  -6  -1 1216.98   37.70
   1   6  -1 1163.48   49.50
   0  -6  -1 1065.29   32.90
   0  -6   1 1099.09   33.30
   0  -6  -1 1016.10   33.20
   0   6  -1 1061.69   35.80
   0   6   1 1074.49   34.00
   0   6  -1 1109.29   42.60
   0   6   1 1071.09   42.60
  -1  -6  -1 1464.05   43.10
   1  -6   1 1441.16   44.10
  -1  -6  -1 1394.66   45.90
   1   6   1 1426.66   56.29
  -1   6  -1 1422.46   44.60
  -1   6  -1 1393.66   49.40
  -2  -6  -1  509.65   15.60
  -2  -6  -1  519.05   21.60
   2  -6   1  528.95   18.20
  -2   6  -1  501.95   18.70
  -2   6  -1  477.75   19.80
   2   6   1  490.55   29.70
  -2   6  -1  502.65   18.70
   3  -6   1  231.18   10.50
  -3  -6  -1  216.88   14.00
  -3   6  -1  225.98   11.30
   3   6   1  223.98   20.80
   4  -6   1  160.98    9.00
   4  -6   1  156.28    5.70
   4  -6   1  167.98    5.60
   4  -6   1  165.28    5.50
   4  -6   1  163.98    5.60
  -4  -6  -1  178.88   14.10
   4  -6   1  169.28    6.70
   4  -6   1  173.08    6.60
   4  -6   1  163.48    5.50
   4  -6   1  174.78    5.50
   4  -6   1  169.38    5.50
   4  -6   1  163.38    5.50
   4  -6   1  156.78    6.10
  -4  -6  -1  174.38    5.50
   4  -6   1  160.48    5.60
   4  -6   1  174.98    6.10
   4  -6   1  170.78    5.70
   4  -6   1  173.38    5.70
   4  -6   1  174.08    6.80
   4   6   1  170.08    7.50
   4   6   1  156.28   19.00
   4   6   1  169.28    8.00
   5  -6   1  237.88    7.70
   5  -6   1  247.08    8.00
   5  -6   1  248.48    8.40
   5  -6   1  238.78   12.40
   5  -6   1  229.78    7.80
   5  -6   1  241.28    7.90
   5  -6   1  244.88    8.00
   5  -6   1  245.98    7.60
   5  -6   1  234.68    8.00
   5  -6   1  241.78    9.30
   5  -6   1  240.28    7.70
   5  -6   1  240.88    7.90
   5  -6   1  242.28    8.30
   5  -6   1  237.88    7.60
   5  -6   1  226.38    7.60
   5  -6   1  254.77    9.10
   5  -6   1  243.58    7.90
   5  -6   1  239.78    8.30
   5  -6   1  245.58    9.20
   5   6   1  243.28    9.10
   5   6   1  218.08    9.40
   5   6   1  222.08   22.60
   5   6   1  250.57   10.20
   6  -6   1   56.39    2.60
   6  -6   1   53.39    2.10
   6  -6   1   56.39    3.50
   6  -6   1   53.69    2.30
   6  -6   1   51.39    2.80
   6  -6   1   56.29    2.50
   6  -6   1   60.89    3.40
   6  -6   1   52.59    2.20
   6  -6   1   51.39    2.40
   6  -6   1   52.89    2.20
   6  -6   1   57.09    2.50
   6  -6   1   54.79    2.20
   6   6   1   52.19    3.60
   6   6   1   53.29    2.50
   6   6   1   54.69    3.20
   6   6   1   57.89    2.90
   7  -6   1    2.90    0.50
   7  -6   1    1.70    0.50
   7  -6   1    3.40    0.60
   7  -6   1    3.00    0.90
   7  -6   1    2.30    0.50
   7  -6   1    2.70    0.50
   7  -6   1    2.70    0.40
   7  -6   1    2.90    0.90
   7  -6   1    3.00    0.40
   7   6   1    1.90    0.50
   7   6   1    2.90    1.10
   7   6   1    3.70    0.70
   7   6   1    3.40    0.70
   7   6   1    2.60    0.90
   8  -6   1   10.10    0.60
   8  -6   1    8.50    0.90
   8  -6   1   10.50    0.50
   8  -6   1    9.70    0.60
   8   6   1    9.80    0.50
   8   6   1   10.70    0.70
   8  -7  -1    9.70    0.40
   8  -7  -1   10.30    0.50
   8  -7  -1    9.60    0.60
   8   7  -1    9.70    0.60
   7  -7  -1   37.80    1.70
   7  -7  -1   34.90    2.50
   7  -7  -1   36.40    1.40
   7  -7  -1   35.10    1.50
   7  -7  -1   39.90    1.50
   7  -7  -1   35.50    1.60
   7  -7  -1   34.60    1.40
   7   7  -1   34.20    1.70
   7   7  -1   37.90    2.50
   7   7  -1   35.00    1.90
   7   7  -1   35.90    1.70
   6  -7  -1   71.49    4.80
   6  -7  -1   66.79    2.60
   6  -7  -1   61.09    3.30
   6  -7  -1   66.29    2.80
   6  -7  -1   70.79    3.50
   6  -7  -1   64.29    4.70
   6  -7  -1   66.69    2.60
   6  -7  -1   65.39    2.60
   6   7  -1   67.29    3.10
   6   7  -1   77.59    6.40
   5  -7  -1    7.60    2.80
   5  -7  -1   10.50    1.00
   5  -7  -1   10.20    1.00
   5  -7  -1   10.90    1.00
   5  -7  -1   14.90    2.70
   5  -7  -1   11.00    1.10
   5  -7  -1    9.70    1.00
   5  -7  -1   11.00    0.80
   5  -7  -1   11.70    1.00
   5  -7  -1   10.40    0.90
   5  -7  -1   12.60    1.10
   5  -7  -1   10.80    1.70
   5  -7  -1   10.80    1.50
   5   7  -1    8.90    1.90
   5   7  -1    0.70    7.80
   5   7  -1   11.10    2.10
   4  -7  -1   76.39    3.10
   4  -7  -1   79.49    3.10
   4  -7  -1   79.69    3.00
   4  -7  -1   82.09    4.00
   4  -7  -1   80.99    3.10
   4  -7  -1   81.69    2.80
   4  -7  -1   79.39    3.00
   4  -7  -1   82.09    3.90
   4  -7  -1   68.69    5.80
   4  -7  -1   81.79    3.20
   4  -7  -1   80.89    3.20
   4  -7  -1   78.29    3.00
   4  -7  -1   76.29    3.40
   4  -7  -1   80.29    3.00
   4  -7  -1   79.59    3.40
   4  -7  -1   77.79    3.00
   4  -7  -1   81.39    4.20
  -4  -7   1   86.39    9.60
   4   7  -1   75.89    3.60
   4   7  -1   72.59    5.00
   4   7  -1   75.99    4.60
   3  -7  -1  498.65   19.20
  -3  -7   1  514.35   24.20
   3   7  -1  500.75   35.30
  -2  -7   1 1953.30   66.59
   2  -7  -1 2024.70   62.49
   2   7  -1 2080.29   82.49
  -1  -7   1   93.89    4.40
   1  -7  -1   98.49    5.40
   1   7  -1   91.59   11.00
  -1   7   1   93.39    9.60
   0  -7   1  709.63   23.40
   0  -7  -1  708.33   23.50
   0   7  -1  757.02   36.20
   0   7   1  696.83   33.60
  -1  -7  -1 1575.84   52.39
   1  -7   1 1684.03   50.99
  -1  -7  -1 1698.63   49.80
  -1   7  -1 1583.64   58.39
  -1   7  -1 1627.44   50.99
   1   7   1 1680.53   65.99
   2  -7   1  267.97   11.50
  -2  -7  -1  263.87   14.00
  -2  -7  -1  264.27    9.00
   2   7   1  292.37   23.20
  -2   7  -1  277.57   14.40
  -2   7  -1  260.77   10.40
  -3  -7  -1   16.60    4.30
   3  -7   1   14.60    2.50
   3   7   1   27.60    9.40
   4  -7   1   47.10    1.90
   4  -7   1   47.80    2.20
   4  -7   1   48.70    2.10
  -4  -7  -1   48.40    9.10
   4  -7   1   50.19    2.10
   4  -7   1   46.70    4.70
   4  -7   1   51.39    3.10
   4  -7   1   48.90    3.00
   4  -7   1   47.60    2.50
   4  -7   1   47.90    2.40
   4  -7   1   48.50    2.20
  -4  -7  -1   46.40    2.30
   4  -7   1   49.80    2.80
   4  -7   1   48.80    2.20
   4  -7   1   47.90    2.00
   4  -7   1   48.40    2.20
   4  -7   1   49.20    2.10
   4  -7   1   47.10    2.20
   4  -7   1   51.29    2.20
   4  -7   1   50.39    2.50
   4   7   1   51.19    3.60
   4   7   1   49.20    4.00
   4   7   1   49.10   16.50
   5  -7   1   40.30    2.40
   5  -7   1   36.50    1.80
   5  -7   1   35.80    1.90
   5  -7   1   39.20    1.90
   5  -7   1   36.40    1.80
   5  -7   1   38.60    1.70
   5  -7   1   38.20    1.90
   5  -7   1   39.90    2.00
   5  -7   1   40.10    2.70
   5  -7   1   39.80    2.00
   5  -7   1   40.90    2.90
   5  -7   1   40.30    2.10
   5  -7   1   39.20    2.20
   5  -7   1   43.70    3.00
   5  -7   1   37.70    4.90
   5  -7   1   41.10    2.00
   5  -7   1   40.10    1.70
   5  -7   1   38.40    2.00
   5   7   1   39.20    2.80
   5   7   1   35.20    3.10
   5   7   1   29.30    3.40
   6  -7   1   35.50    1.60
   6  -7   1   34.50    2.90
   6  -7   1   39.00    2.10
   6  -7   1   32.40    1.70
   6  -7   1   32.00    1.60
   6  -7   1   37.20    3.60
   6  -7   1   32.60    1.50
   6  -7   1   36.80    1.80
   6   7   1   33.60    2.30
   6   7   1   34.40    1.90
   7  -7   1   21.60    1.00
   7  -7   1   20.30    1.00
   7  -7   1   21.00    1.80
   7  -7   1   19.20    1.20
   7  -7   1   22.10    1.00
   7  -7   1   19.90    1.90
   7  -7   1   24.50    1.10
   7  -7   1   19.40    1.30
   7   7   1   22.20    1.50
   7   7   1   21.90    1.20
   7   7   1   20.70    1.30
   7   7   1   21.70    1.30
   8  -7   1    4.70    0.30
   8  -7   1    4.80    0.40
   8   7   1    5.20    0.40
   7  -8  -1   59.89    2.20
   7  -8  -1   61.89    2.20
   7  -8  -1   61.99    2.10
   7  -8  -1   60.79    2.30
   7  -8  -1   59.39    3.30
   7  -8  -1   61.19    2.10
   7  -8  -1   56.69    2.10
   7  -8  -1   61.99    2.30
   7   8  -1   59.39    2.50
   7   8  -1   55.99    2.50
   7   8  -1   59.39    3.10
   7   8  -1   56.49    2.30
   6  -8  -1   71.39    2.70
   6  -8  -1   69.89    2.70
   6  -8  -1   71.69    4.10
   6  -8  -1   71.19    2.90
   6  -8  -1   71.09    2.90
   6  -8  -1   73.39    2.80
   6  -8  -1   71.79    2.70
   6  -8  -1   71.89    2.60
   6  -8  -1   67.89    2.60
   6   8  -1   75.49    3.20
   6   8  -1   74.39    4.40
   5  -8  -1  190.98    6.40
   5  -8  -1  189.98    6.20
   5  -8  -1  187.68    6.50
   5  -8  -1  198.08    6.40
   5  -8  -1  193.08    6.40
   5  -8  -1  195.58    6.20
   5  -8  -1  204.18    6.70
   5  -8  -1  191.58   11.70
   5  -8  -1  193.48    6.40
   5  -8  -1  195.88    8.10
   5  -8  -1  188.88    6.40
   5  -8  -1  200.48    6.50
   5  -8  -1  191.98    7.80
   5  -8  -1  194.88    7.50
   5   8  -1  190.38    8.60
   5   8  -1  236.78   36.80
   5   8  -1  173.28    8.40
   4  -8  -1   63.89    2.80
   4  -8  -1   69.89    3.70
   4  -8  -1   75.99    2.90
   4  -8  -1   70.99    2.90
   4  -8  -1   70.79    2.70
   4  -8  -1   71.29    3.00
   4  -8  -1   71.99    3.70
   4  -8  -1   66.59    2.70
   4  -8  -1   69.49    3.10
   4  -8  -1   71.99    4.00
   4  -8  -1   69.29    2.80
   4  -8  -1   70.19    2.50
   4  -8  -1   72.49    2.70
   4  -8  -1   63.79    5.70
   4  -8  -1   70.89    2.80
   4  -8  -1   69.89    2.80
   4  -8  -1   67.59    2.80
   4  -8  -1   67.59    2.80
   4   8  -1   63.99    4.90
   4   8  -1   67.39    3.50
   4   8  -1   65.59    4.40
   4   8  -1   65.39   14.90
   3  -8  -1  839.42   25.00
  -3  -8   1  844.22   25.10
   3  -8  -1  895.81   26.90
   3  -8  -1  819.62   24.70
   3  -8  -1  864.11   24.90
   3  -8  -1  842.52   24.90
   3  -8  -1  836.02   29.70
   3  -8  -1  816.42   24.90
   3  -8  -1  852.21   25.00
   3  -8  -1  833.12   24.60
  -3  -8   1  786.62   35.00
   3  -8  -1  810.32   25.10
   3  -8  -1  833.62   24.80
   3   8  -1  838.52   26.40
   3   8  -1  885.31   51.49
   3   8  -1  801.22   28.20
  -2  -8   1   52.59    5.90
   2  -8  -1   64.99    4.70
  -2   8   1   64.19   12.00
   2   8  -1   66.09   15.10
  -1  -8   1   36.00    4.20
   1  -8  -1   36.30    3.30
  -1  -8   1   44.00    2.90
  -1   8   1   44.90    6.90
   1   8  -1   38.80    9.90
   0  -8  -1  808.52   27.00
   0  -8   1  865.81   27.30
   0   8  -1  846.22   39.90
   0   8   1  783.42   39.40
   1  -8   1   26.60    2.70
  -1  -8  -1   29.10    2.20
  -1  -8  -1   19.10    2.90
   1   8   1   40.80   10.20
  -1   8  -1   26.70    2.90
  -1   8  -1   36.40    7.40
  -2  -8  -1  584.74   18.20
   2  -8   1  571.64   21.30
  -2  -8  -1  556.04   23.90
   2   8   1  595.54   37.40
  -3  -8  -1  510.25   24.90
   3  -8   1  515.95   15.70
   3  -8   1  508.55   15.60
   3  -8   1  542.15   16.80
   3  -8   1  509.15   15.70
   3  -8   1  522.05   15.70
   3  -8   1  517.85   15.60
   3  -8   1  504.35   15.60
   3  -8   1  509.15   15.70
   3  -8   1  521.75   15.40
   3  -8   1  527.85   15.90
   3  -8   1  524.15   20.30
   3  -8   1  534.25   15.50
   3   8   1  487.65   18.70
   3   8   1  501.15   16.90
   3   8   1  528.85   37.90
   4  -8   1  133.39    4.80
   4  -8   1  138.99    5.60
   4  -8   1  132.89    5.00
   4  -8   1  131.29    4.80
   4  -8   1  131.69    4.60
  -4  -8  -1  134.39    4.90
   4  -8   1  136.49    4.80
   4  -8   1  139.29    4.80
   4  -8   1  135.09    4.80
   4  -8   1  134.59    4.70
   4  -8   1  135.19    4.70
   4  -8   1  137.99    4.70
   4  -8   1  133.39    4.90
   4  -8   1  135.89    4.50
   4  -8   1  133.69    8.60
   4  -8   1  142.49    6.00
   4  -8   1  141.39    6.00
   4  -8   1  133.19    4.50
   4  -8   1  137.79    5.10
   4  -8   1  134.09    4.80
   4   8   1  150.18   26.30
   4   8   1  133.89    7.30
   5  -8   1   72.69    3.10
   5  -8   1   66.29    2.90
   5  -8   1   68.69    3.20
   5  -8   1   74.49    3.00
   5  -8   1   74.69    3.40
   5  -8   1   74.39    4.10
   5  -8   1   69.39    2.80
   5  -8   1   68.99    2.60
   5  -8   1   72.29    8.20
  -5  -8  -1   66.09    3.00
   5  -8   1   70.89    2.60
   5  -8   1   68.19    2.70
   5  -8   1   70.39    3.70
   5  -8   1   69.29    2.70
   5  -8   1   68.09    2.90
   5  -8   1   70.89    2.90
   5  -8   1   68.19    2.90
   5  -8   1   71.89    4.00
   5  -8   1   68.69    2.90
   5   8   1   73.29    4.60
   5   8   1   64.19   21.00
   5   8   1   59.69    4.40
   6  -8   1   71.79    2.60
   6  -8   1   70.59    2.80
   6  -8   1   69.89    2.70
   6  -8   1   70.59    2.70
   6  -8   1   71.59    3.80
   6  -8   1   69.69    4.00
   6  -8   1   69.19    2.60
   6  -8   1   67.79    2.80
   6  -8   1   71.29    2.60
   6  -8   1   71.49    2.90
   6  -8   1   76.09    3.00
   6   8   1   71.99    3.00
   6   8   1   69.39    3.30
   6   8   1   75.09    4.40
   7  -8   1    5.80    0.50
   7  -8   1    5.40    0.60
   7  -8   1    4.90    0.60
   7  -8   1    5.90    0.70
   7  -8   1    6.00    1.10
   7  -8   1    6.20    0.50
   7  -8   1    5.30    0.50
   7   8   1    4.70    0.70
   7   8   1    5.60    0.80
   7   8   1    4.50    0.70
   7   8   1    4.90    0.60
   7   8   1    6.20    1.10
   7  -9  -1   13.70    0.70
   7  -9  -1   14.50    0.80
   7  -9  -1   12.30    0.90
   7  -9  -1   13.70    0.70
   7  -9  -1   12.20    0.70
   7  -9  -1   13.40    0.80
   7   9  -1   11.50    0.80
   7   9  -1   13.80    0.90
   7   9  -1   14.60    1.50
   7   9  -1   14.10    0.90
   6  -9  -1   25.80    1.20
   6  -9  -1   25.90    1.30
   6  -9  -1   24.30    1.30
   6  -9  -1   25.80    1.20
   6  -9  -1   25.50    1.40
   6  -9  -1   23.50    1.40
   6  -9  -1   25.80    1.40
   6  -9  -1   25.20    1.30
   6  -9  -1   26.20    2.30
   6   9  -1   25.10    1.70
   6   9  -1   25.60    2.50
   5  -9  -1  207.38    6.70
   5  -9  -1  202.28    6.80
   5  -9  -1  210.18    7.90
   5  -9  -1  202.38    6.50
   5  -9  -1  208.08    6.80
   5  -9  -1  208.18    8.60
   5  -9  -1  213.58    6.80
   5  -9  -1  200.88    6.80
   5  -9  -1  208.88    6.90
   5  -9  -1  211.58    6.60
   5  -9  -1  213.98    7.00
   5   9  -1  197.78    9.00
   5   9  -1  197.88    9.10
   4  -9  -1  129.39    4.30
   4  -9  -1  138.39    4.80
   4  -9  -1  131.09    4.70
   4  -9  -1  142.79    5.30
   4  -9  -1  129.39    4.50
   4  -9  -1  126.39    5.50
   4  -9  -1  128.69    4.60
   4  -9  -1  126.29    4.70
   4  -9  -1  128.29    4.50
   4  -9  -1  129.09    4.60
   4  -9  -1  127.29    4.40
   4  -9  -1  127.19    6.00
   4  -9  -1  141.69    5.10
   4  -9  -1  121.39    4.60
   4  -9  -1  126.19    8.50
   4  -9  -1  124.59    5.60
  -4  -9   1  129.99    4.70
   4   9  -1  172.38   22.40
   4   9  -1  130.49    7.70
   4   9  -1  125.19    5.50
   4   9  -1  117.39    6.40
   3  -9  -1   18.50    1.20
   3  -9  -1   18.80    1.00
   3  -9  -1   23.90    2.80
   3  -9  -1   18.10    1.70
   3  -9  -1   19.60    1.20
   3  -9  -1   18.80    1.90
  -3  -9   1   18.20    5.60
   3  -9  -1   18.80    1.40
   3  -9  -1   17.30    1.00
   3  -9  -1   19.80    1.20
   3  -9  -1   15.20    3.00
   3  -9  -1   17.90    1.10
   3  -9  -1   18.90    1.10
  -3  -9   1   18.90    1.30
   3  -9  -1   18.70    1.20
   3  -9  -1   24.00    1.40
   3  -9  -1   18.90    1.20
   3   9  -1   19.30    2.30
   3   9  -1   10.70    9.60
   3   9  -1   17.90    2.00
  -2  -9   1  397.16   19.80
   2  -9  -1  433.86   17.30
  -2   9   1  460.35   26.70
   2   9  -1  412.76   32.80
   1  -9  -1   17.70    2.30
  -1  -9   1   20.20    3.80
  -1  -9   1   17.60    1.80
   1   9  -1   11.60    8.60
  -1   9   1   24.80    7.30
   0  -9  -1  281.97   11.50
   0  -9   1  280.27   11.50
   0   9   1  255.37   21.60
   0   9  -1  294.67   22.10
  -1  -9  -1   46.20    3.20
   1  -9   1   45.10    4.00
  -1  -9  -1   40.10    4.20
   1   9   1   42.20   10.80
  -1   9  -1   62.99    9.20
  -2  -9  -1   43.90    6.10
   2  -9   1   59.99    5.00
   2   9   1   45.10   11.30
   3  -9   1  162.68    5.70
   3  -9   1  166.68    5.60
   3  -9   1  166.08    5.60
   3  -9   1  166.18    5.50
   3  -9   1  180.68   11.20
  -3  -9  -1  161.08   12.90
   3  -9   1  168.88    5.60
   3  -9   1  163.88    6.70
   3  -9   1  169.38    5.50
   3  -9   1  164.78    5.50
   3  -9   1  167.98    5.30
   3  -9   1  165.58    5.70
   3  -9   1  164.58    5.50
  -3  -9  -1  165.08    5.70
   3  -9   1  168.58    6.60
   3  -9   1  170.78    5.30
   3  -9   1  167.08    5.60
   3  -9   1  136.29    6.70
   3   9   1  155.98    8.30
   3   9   1  197.18   30.80
   3   9   1  172.08    6.90
   4  -9   1   63.19    3.60
   4  -9   1   66.99    2.60
   4  -9   1   55.99    2.70
   4  -9   1   64.39    3.40
   4  -9   1   64.29    2.60
   4  -9   1   61.69    5.80
   4  -9   1   61.79    3.70
   4  -9   1   59.99    2.40
   4  -9   1   59.79    2.80
   4  -9   1   62.29    2.60
   4  -9   1   59.29    2.80
   4  -9   1   65.79    2.70
   4  -9   1   61.49    2.60
   4  -9   1   60.79    3.10
   4  -9   1   61.29    2.90
   4  -9   1   61.69    2.60
   4  -9   1   62.89    2.60
   4  -9   1   66.19    2.70
  -4  -9  -1   60.99    2.70
   4   9   1   85.69   18.80
   4   9   1   63.89    3.20
   4   9   1   63.29    5.30
   4   9   1   63.69    4.30
   5  -9   1   84.99    4.20
   5  -9   1   82.19    3.10
   5  -9   1   81.89    3.00
   5  -9   1   80.59    3.40
   5  -9   1   81.99    3.00
   5  -9   1   83.69    3.60
   5  -9   1   83.49    3.10
   5  -9   1   82.59    3.20
   5  -9   1   84.29    3.20
   5  -9   1   84.39    4.30
   5  -9   1   87.99    3.50
   5  -9   1   85.19    4.50
   5  -9   1   84.29    3.30
   5  -9   1   81.09    3.30
  -5  -9  -1   82.39    3.40
   5  -9   1   84.89    3.30
   5  -9   1   82.99    3.30
   5  -9   1   87.59    3.40
   5   9   1   72.49    4.90
   5   9   1   82.59    5.10
   6  -9   1   33.90    1.60
   6  -9   1   31.30    1.60
   6  -9   1   31.70    1.50
   6  -9   1   30.40    2.20
   6  -9   1   30.70    1.40
   6  -9   1   29.70    1.30
   6  -9   1   31.40    2.40
   6  -9   1   31.10    1.40
   6  -9   1   31.20    1.60
   6  -9   1   31.60    1.60
   6  -9   1   31.90    1.70
   6   9   1   30.90    1.70
   6   9   1   31.10    2.00
   6   9   1   32.90    2.70
   7  -9   1   57.49    2.90
   7  -9   1   58.49    2.10
   7  -9   1   54.29    2.10
   7  -9   1   56.19    1.90
   7  -9   1   56.39    2.00
   7  -9   1   60.09    2.00
   7   9   1   62.19    2.90
   7   9   1   53.69    2.20
   7   9   1   58.29    2.10
   7   9   1   56.99    2.40
   7   9   1   58.69    2.10
   7 -10  -1    7.70    0.60
   7 -10  -1    7.50    0.50
   7 -10  -1    7.50    0.40
   7 -10  -1    8.40    0.60
   7 -10  -1    7.00    0.60
   7  10  -1    6.40    1.10
   7  10  -1    8.30    0.60
   7  10  -1    7.10    0.60
   7  10  -1    7.20    0.70
   6 -10  -1   30.10    1.30
   6 -10  -1   29.60    1.40
   6 -10  -1   29.30    2.40
   6 -10  -1   28.80    1.50
   6 -10  -1   29.60    1.40
   6 -10  -1   28.30    1.20
   6 -10  -1   29.30    1.40
   6 -10  -1   29.70    1.40
   6 -10  -1   30.20    1.50
   6  10  -1   27.00    1.60
   6  10  -1   28.30    2.50
   6  10  -1   29.60    1.80
   5 -10  -1   12.50    1.10
   5 -10  -1   12.80    0.90
   5 -10  -1   12.90    1.20
   5 -10  -1   10.90    1.50
   5 -10  -1   11.10    1.00
   5 -10  -1   13.10    1.30
   5 -10  -1   13.30    1.00
   5 -10  -1   11.40    1.00
   5 -10  -1   14.30    3.00
   5  10  -1   10.70    3.00
   4 -10  -1  319.27    9.90
   4 -10  -1  313.97    9.90
   4 -10  -1  297.97   10.00
   4 -10  -1  313.27   10.00
   4 -10  -1  310.97    9.70
   4 -10  -1  318.57    9.90
   4 -10  -1  317.77    9.80
   4 -10  -1  313.77    9.60
   4 -10  -1  330.97   10.10
   4 -10  -1  312.07   11.10
   4 -10  -1  311.57    9.70
  -4 -10   1  310.27   10.10
   4 -10  -1  311.97    9.90
   4 -10  -1  319.07   11.80
   4 -10  -1  302.07   15.30
   4  10  -1  309.17   11.00
   4  10  -1  328.57   33.30
   4  10  -1  310.47   13.30
   4  10  -1  302.57   12.40
   3 -10  -1  166.68    7.10
   3 -10  -1  159.88    5.40
   3 -10  -1  157.38    5.40
   3 -10  -1  162.38    5.50
   3 -10  -1  149.49    9.40
   3 -10  -1  161.28    6.40
   3 -10  -1  161.98    5.40
   3 -10  -1  161.38    5.50
   3 -10  -1  156.88    5.20
  -3 -10   1  163.48    5.80
   3 -10  -1  162.88    5.10
   3 -10  -1  158.48    5.30
   3 -10  -1  163.58    5.60
  -3 -10   1  173.28   13.00
   3 -10  -1  156.68    5.50
   3  10  -1  148.49    8.40
   3  10  -1  168.68   23.40
   3  10  -1  156.08    7.60
   3  10  -1  150.58    6.80
  -2 -10   1   60.49    2.90
   2 -10  -1   61.59    2.30
   2 -10  -1   64.99    2.50
   2 -10  -1   66.79    3.20
  -2 -10   1   68.89    7.90
   2 -10  -1   65.09    2.40
   2 -10  -1   66.59    2.60
   2 -10  -1   57.59    3.10
   2 -10  -1   67.59    2.60
   2 -10  -1   60.39    2.40
   2 -10  -1   59.99    5.20
   2 -10  -1   66.39    2.70
   2 -10  -1   65.69    2.80
   2  10  -1   56.89    5.60
   2  10  -1   63.19    3.60
   2  10  -1   49.60   13.30
   1 -10  -1  208.88   10.40
   1 -10  -1  205.18    7.60
   1 -10  -1  213.48    6.90
   1 -10  -1  206.18    7.10
  -1 -10   1  223.08    9.40
   1 -10  -1  250.67    7.40
   1 -10  -1  224.98    7.10
  -1 -10   1  194.48    6.90
   1  10  -1  221.88   23.10
  -1  10   1  231.18   22.30
   0 -10   1  182.08    8.80
   0 -10  -1  183.38    8.80
   0  10   1  180.68   19.80
   0  10  -1  176.78   19.50
   1 -10   1 1027.20   31.00
   1 -10   1  981.30   30.20
   1 -10   1  984.40   30.10
   1 -10   1  991.00   30.00
   1 -10   1 1007.30   29.80
   1 -10   1 1035.60   34.70
  -1 -10  -1 1037.90   33.20
  -1 -10  -1  971.90   30.10
  -1  10  -1 1144.09   51.59
   1  10   1 1043.40   55.69
   2 -10   1  170.58    5.70
   2 -10   1  172.88    9.70
   2 -10   1  177.28    5.80
   2 -10   1  179.48    6.00
  -2 -10  -1  167.28   11.60
   2 -10   1  180.28    5.90
   2 -10   1  177.18    5.60
   2 -10   1  172.18    6.00
   2 -10   1  171.68    5.70
   2 -10   1  179.88    6.80
   2 -10   1  164.58    5.90
   2 -10   1  176.48    5.90
  -2 -10  -1  178.08    5.90
   2  10   1  186.18   22.60
   2  10   1  168.58    8.60
   2  10   1  178.58    7.10
  -3 -10  -1   46.20    2.20
   3 -10   1   46.30    2.10
   3 -10   1   45.30    2.20
   3 -10   1   43.30    1.90
   3 -10   1   47.20    2.10
   3 -10   1   45.70    2.00
   3 -10   1   46.50    2.90
   3 -10   1   49.10    2.10
   3 -10   1   45.80    2.00
   3 -10   1   46.20    2.00
  -3 -10  -1   48.70    9.70
   3 -10   1   46.40    3.00
   3 -10   1   46.60    1.90
   3 -10   1   45.20    2.20
   3 -10   1   47.10    2.20
   3 -10   1   45.30    5.00
   3 -10   1   44.90    2.20
   3 -10   1   42.40    2.30
   3 -10   1   45.40    2.20
   3  10   1   45.60    3.10
   3  10   1   57.89   16.00
   3  10   1   48.80    3.80
   3  10   1   46.80    4.40
   4 -10   1  389.66   12.10
   4 -10   1  391.76   12.00
   4 -10   1  395.26   12.20
   4 -10   1  375.56   11.70
   4 -10   1  382.96   11.90
   4 -10   1  384.16   12.10
  -4 -10  -1  383.56   12.20
   4 -10   1  386.86   12.40
   4 -10   1  399.56   13.70
   4 -10   1  366.56   12.10
   4 -10   1  395.46   12.30
   4 -10   1  394.86   12.00
   4 -10   1  388.66   13.40
   4 -10   1  385.66   11.80
   4 -10   1  395.26   12.00
   4 -10   1  369.66   17.60
   4 -10   1  383.16   13.10
   4 -10   1  394.46   12.20
   4 -10   1  402.46   12.00
   4  10   1  388.26   14.80
   4  10   1  391.16   37.80
   4  10   1  371.36   12.70
   4  10   1  372.76   15.50
   5 -10   1   28.20    2.30
   5 -10   1   27.80    2.10
   5 -10   1   27.60    1.50
   5 -10   1   26.50    1.30
   5 -10   1   30.70    1.70
   5 -10   1   29.40    1.70
   5 -10   1   33.00    1.50
   5 -10   1   32.00    2.10
   5 -10   1   28.20    1.50
   5 -10   1   22.00    2.20
  -5 -10  -1   26.70    1.60
   5 -10   1   28.10    2.50
   5 -10   1   30.80    2.20
   5  10   1   21.70    3.60
   5  10   1   26.90    3.00
   6 -10   1  100.89    3.30
   6 -10   1  101.79    3.40
   6 -10   1   98.99    3.40
   6 -10   1   97.49    3.60
   6 -10   1  100.79    3.60
   6 -10   1  100.59    3.50
   6 -10   1   99.39    3.40
   6 -10   1  111.89    3.90
   6 -10   1   93.19    4.60
   6  10   1  102.09    5.10
   6  10   1  104.19    4.10
   6  10   1  100.49    3.70
   7 -10   1   15.50    0.80
   7 -10   1   16.40    0.80
   7 -10   1   18.30    0.80
   7 -10   1   16.00    0.70
   7  10   1   16.10    0.90
   7  10   1   14.80    1.00
   7  10   1   17.00    0.80
   7 -11  -1   18.80    0.90
   7 -11  -1   20.40    0.90
   7 -11  -1   21.50    0.80
   7  11  -1   19.40    0.80
   7  11  -1   24.10    1.50
   6 -11  -1   42.10    1.70
   6 -11  -1   40.10    1.60
   6 -11  -1   41.50    1.60
   6 -11  -1   39.70    1.70
   6 -11  -1   40.00    1.70
   6 -11  -1   41.30    1.50
   6 -11  -1   38.50    1.70
   6  11  -1   40.40    1.90
   6  11  -1   38.60    2.80
   6  11  -1   40.50    2.00
   6  11  -1   40.30    1.90
   5 -11  -1   44.10    2.00
   5 -11  -1   43.50    1.90
   5 -11  -1   42.50    1.70
   5 -11  -1   44.20    2.10
   5 -11  -1   45.40    2.00
   5 -11  -1   44.30    2.60
   5 -11  -1   41.50    2.00
   5 -11  -1   43.70    1.90
   5 -11  -1   44.30    1.80
   5  11  -1   45.70    3.70
   5  11  -1   44.20    3.40
   4 -11  -1   15.60    1.20
   4 -11  -1   16.10    1.30
   4 -11  -1   16.30    1.20
   4 -11  -1   16.60    1.00
   4 -11  -1   19.50    1.30
   4 -11  -1   15.10    1.70
   4 -11  -1   16.30    1.20
   4 -11  -1   16.20    1.00
  -4 -11   1   15.30    1.20
   4 -11  -1   15.70    1.10
   4 -11  -1   15.30    1.20
   4 -11  -1   16.70    1.20
   4  11  -1   11.70    2.50
   4  11  -1   11.10    2.10
   4  11  -1   17.70    2.00
   3 -11  -1  149.49    5.10
   3 -11  -1  144.99    5.80
   3 -11  -1  148.09    5.10
   3 -11  -1  147.09    5.00
   3 -11  -1  146.59    5.10
  -3 -11   1  145.19    5.20
   3 -11  -1  154.78    6.20
   3 -11  -1  151.38    5.20
  -3 -11   1  145.49    5.50
   3 -11  -1  141.39    9.30
   3 -11  -1  149.59    5.20
   3 -11  -1  143.49    4.80
   3  11  -1  143.19    7.30
   3  11  -1  151.88    8.40
   3  11  -1  149.19    6.70
  -2 -11   1   78.49    3.20
   2 -11  -1   86.39    6.70
   2 -11  -1   77.69    2.80
   2 -11  -1   80.99    3.90
   2 -11  -1   79.99    2.90
   2 -11  -1   82.49    3.00
  -2 -11   1   79.99    3.10
   2 -11  -1   78.69    3.20
   2 -11  -1   80.59    3.30
   2 -11  -1   84.49    3.00
  -2 -11   1   81.49    3.60
   2 -11  -1   79.89    3.10
   2 -11  -1   81.09    3.10
   2  11  -1   81.39    5.80
   2  11  -1   84.09    4.40
   2  11  -1  110.49   22.50
  -1 -11   1  512.45   18.30
   1 -11  -1  506.35   19.70
  -1 -11   1  465.65   14.90
   1 -11  -1  458.85   14.80
  -1 -11   1  469.35   14.70
  -1 -11   1  522.65   15.80
   1 -11  -1  507.65   15.00
   1 -11  -1  500.55   15.00
  -1 -11   1  482.25   15.00
   1 -11  -1  459.55   15.30
   1 -11  -1  502.35   15.20
   1 -11  -1  508.35   15.90
   1 -11  -1  452.85   14.70
   1 -11  -1  481.55   14.90
   1 -11  -1  509.55   15.00
   1  11  -1  504.45   16.60
  -1  11   1  596.14   37.50
   1  11  -1  495.05   38.50
   1  11  -1  507.05   19.40
   0 -11   1  869.01   26.00
   0 -11  -1  909.51   26.20
   0 -11  -1  868.01   25.90
   0 -11   1  882.71   25.80
   0 -11  -1  775.42   25.80
   0 -11  -1  852.81   25.80
   0 -11   1  878.81   25.70
   0 -11   1  840.92   25.50
   0 -11   1  875.61   26.60
   0 -11  -1  862.41   25.70
   0 -11  -1  884.11   30.00
   0 -11   1  876.11   30.00
   0 -11  -1  916.31   26.60
   0 -11   1  861.91   25.70
   0  11  -1  871.91   50.99
   0  11   1  856.11   27.00
   0  11   1  841.02   29.20
   0  11   1  876.71   51.19
   1 -11   1 1248.18   36.80
  -1 -11  -1 1192.18   36.70
   1 -11   1 1319.77   37.00
   1 -11   1 1240.68   37.80
  -1 -11  -1 1271.67   40.50
   1 -11   1 1264.47   36.50
  -1 -11  -1 1229.88   36.80
   1 -11   1 1179.38   36.50
   1 -11   1 1260.87   36.70
   1 -11   1 1272.27   36.80
   1 -11   1 1200.08   36.50
  -1 -11  -1 1269.87   37.50
   1 -11   1 1203.08   36.70
  -1 -11  -1 1266.27   37.00
   1 -11   1 1245.58   37.00
   1 -11   1 1250.47   41.90
   1  11   1 1247.78   40.70
   1  11   1 1290.57   38.30
   1  11   1 1230.18   72.29
   2 -11   1  545.25   16.10
   2 -11   1  544.15   16.20
   2 -11   1  555.64   17.60
   2 -11   1  568.64   16.30
   2 -11   1  547.85   16.60
   2 -11   1  539.75   16.30
   2 -11   1  542.05   16.40
  -2 -11  -1  535.95   16.40
   2 -11   1  540.35   16.40
   2 -11   1  526.95   16.40
   2 -11   1  535.55   16.10
   2 -11   1  543.95   16.50
  -2 -11  -1  503.45   16.30
   2 -11   1  515.45   16.20
   2 -11   1  531.95   21.70
   2  11   1  541.35   43.10
   2  11   1  535.35   20.30
   2  11   1  517.85   19.20
   2  11   1  550.04   18.00
   3 -11   1  103.89    4.90
   3 -11   1  101.49    3.60
   3 -11   1  101.39    4.00
   3 -11   1  101.39    3.80
   3 -11   1  104.89    4.00
   3 -11   1  102.09    3.90
   3 -11   1   98.89    4.00
   3 -11   1  105.69    3.70
   3 -11   1  105.29    3.80
  -3 -11  -1  102.49    3.90
   3 -11   1  102.59    5.10
   3 -11   1  103.69    3.50
   3 -11   1  103.79    7.60
   3 -11   1   94.69    3.90
   3 -11   1  103.69    3.80
   3  11   1  111.29    6.60
   3  11   1   85.99   19.80
   3  11   1  101.99    6.80
   3  11   1  103.49    5.20
   4 -11   1    6.50    0.90
   4 -11   1    5.10    1.20
   4 -11   1    5.40    0.90
   4 -11   1    6.30    0.70
  -4 -11  -1    5.60    0.90
   4 -11   1    5.10    0.70
   4 -11   1    6.30    0.80
   4 -11   1    5.40    0.80
   4 -11   1    6.20    0.90
   4 -11   1    5.60    0.70
   4 -11   1    4.60    0.80
   4 -11   1    6.70    1.00
   4 -11   1    5.10    1.30
   4 -11   1    8.20    0.90
   4 -11   1    6.40    0.80
   4  11   1    4.00    1.30
   4  11   1    5.60    1.10
   4  11   1    5.30    1.70
  -5 -11  -1   59.89    2.60
   5 -11   1   64.79    2.40
   5 -11   1   63.69    2.60
   5 -11   1   64.09    2.70
   5 -11   1   61.69    2.50
   5 -11   1   61.79    2.30
   5 -11   1   64.49    2.40
   5 -11   1   62.89    2.50
   5 -11   1   61.69    2.40
   5 -11   1   59.19    3.40
   5 -11   1   63.99    2.60
   5 -11   1   57.79    3.50
   5 -11   1   56.19    2.50
   5  11   1   65.09    4.30
   5  11   1   60.79    4.20
   6 -11   1   21.90    1.00
   6 -11   1   22.80    1.20
   6 -11   1   22.40    1.10
   6 -11   1   22.00    1.10
   6 -11   1   21.10    1.00
   6 -11   1   21.80    1.20
   6 -11   1   22.30    1.00
   6  11   1   22.30    1.50
   6  11   1   20.90    1.20
   6  11   1   20.50    2.10
   7 -11   1   47.80    1.60
   7  11   1   52.59    2.10
   7  11   1   45.50    1.70
   6 -12  -1   70.09    2.40
   6 -12  -1   70.79    2.40
   6 -12  -1   72.19    2.40
   6 -12  -1   67.69    2.40
   6 -12  -1   67.89    2.50
   6 -12  -1   67.79    2.30
   6 -12  -1   71.59    2.30
  -6 -12   1   65.89    2.20
   6  12  -1   75.49    3.60
   6  12  -1   63.09    2.70
   6  12  -1   66.59    2.60
   6  12  -1   63.49    2.40
   5 -12  -1   21.70    1.10
   5 -12  -1   22.00    1.20
   5 -12  -1   21.40    1.90
   5 -12  -1   21.80    1.10
   5 -12  -1   21.70    1.30
   5 -12  -1   22.50    1.20
   5 -12  -1   22.60    1.20
   5 -12  -1   21.10    1.30
   5  12  -1   20.30    2.40
   5  12  -1   20.80    2.70
   4 -12  -1  169.18    5.50
   4 -12  -1  164.08    5.80
   4 -12  -1  175.48    5.90
   4 -12  -1  167.68    6.20
   4 -12  -1  171.28    6.00
   4 -12  -1  185.58    6.10
  -4 -12   1  179.98    6.30
   4 -12  -1  166.18    5.80
   4 -12  -1  169.98    6.80
   4  12  -1  178.78    6.70
   4  12  -1  167.18    8.00
   4  12  -1  158.88   12.00
   3 -12  -1  243.98    7.90
   3 -12  -1  243.08    7.60
   3 -12  -1  258.47    8.00
   3 -12  -1  253.47    8.00
   3 -12  -1  241.68    7.60
   3 -12  -1  240.78    8.10
   3 -12  -1  245.38    9.00
   3 -12  -1  232.08    7.70
   3 -12  -1  242.98    8.00
   3 -12  -1  250.17    7.80
  -3 -12   1  238.28    8.40
  -3 -12   1  238.08    8.00
   3  12  -1  226.68   11.40
   3  12  -1  251.37    9.80
   3  12  -1  247.88   10.50
   2 -12  -1  391.96   12.30
  -2 -12   1  398.36   12.30
   2 -12  -1  397.16   13.30
  -2 -12   1  391.86   11.90
  -2 -12   1  379.56   12.20
   2 -12  -1  383.76   11.90
  -2 -12   1  399.36   12.90
   2 -12  -1  400.36   12.20
   2 -12  -1  395.76   12.30
   2 -12  -1  410.16   12.40
   2 -12  -1  392.46   17.60
   2 -12  -1  388.86   12.40
   2 -12  -1  387.16   12.10
   2  12  -1  385.46   14.10
   2  12  -1  393.16   21.40
   2  12  -1  421.16   39.40
   1 -12  -1  146.29    5.00
   1 -12  -1  135.69    4.60
   1 -12  -1  160.78    8.90
  -1 -12   1  144.69    4.70
   1 -12  -1  150.08    5.00
   1 -12  -1  137.09    5.70
  -1 -12   1  146.49    5.00
   1 -12  -1  138.79    4.70
  -1 -12   1  139.99    4.70
   1 -12  -1  151.48    5.00
   1 -12  -1  141.59    4.80
   1 -12  -1  136.29    4.60
   1 -12  -1  145.89    5.20
  -1 -12   1  144.99    5.10
  -1 -12   1  149.99    5.70
  -1 -12   1  143.29    4.90
   1  12  -1  139.69    7.90
   1  12  -1  152.08    6.50
   1  12  -1  179.88   22.30
  -1  12   1  132.69    7.60
  -1  12   1  140.99    6.00
   0 -12  -1  440.66   13.70
   0 -12   1  413.56   13.20
   0 -12   1  427.26   13.20
   0 -12   1  445.26   13.70
   0 -12  -1  428.16   13.10
   0 -12  -1  450.35   14.30
   0 -12  -1  450.95   18.10
   0 -12   1  431.96   13.40
   0 -12  -1  431.06   13.40
   0 -12   1  502.15   20.40
   0 -12  -1  420.46   13.40
   0 -12   1  461.85   14.50
   0 -12  -1  420.76   13.30
   0 -12   1  416.46   13.20
   0 -12   1  426.86   13.50
   0  12  -1  548.35   38.50
   0  12  -1  408.76   16.70
   0  12  -1  443.06   14.90
   0  12   1  426.36   17.00
   0  12   1  428.26   14.80
   0  12   1  559.44   42.80
  -1 -12  -1   40.00    1.90
   1 -12   1   41.60    1.70
   1 -12   1   39.30    2.10
   1 -12   1   41.70    4.70
  -1 -12  -1   37.70    1.90
  -1 -12  -1   39.70    2.00
   1 -12   1   38.70    1.70
   1 -12   1   39.60    1.90
   1 -12   1   40.70    2.00
  -1 -12  -1   40.70    2.40
  -1 -12  -1   38.70    1.60
   1 -12   1   39.30    1.70
   1 -12   1   39.00    1.80
   1 -12   1   41.10    2.00
   1 -12   1   44.50    2.70
   1  12   1   44.10    3.00
   1  12   1   45.80   15.30
   1  12   1   40.70    4.00
   2 -12   1  122.79    4.20
   2 -12   1  124.39    4.40
   2 -12   1  125.39    8.40
  -2 -12  -1  117.89    4.40
   2 -12   1  129.79    5.50
  -2 -12  -1  125.89    4.50
   2 -12   1  130.39    4.70
   2 -12   1  126.89    4.70
   2 -12   1  128.39    4.50
   2  12   1  125.29    5.90
   2  12   1  107.39    6.40
   2  12   1  122.09   26.00
   2  12   1  124.79    7.70
   3 -12   1   40.50    1.90
   3 -12   1   39.20    2.80
   3 -12   1   41.00    1.70
   3 -12   1   38.60    1.80
   3 -12   1   39.90    1.70
   3 -12   1   38.70    1.90
   3 -12   1   38.20    1.90
  -3 -12  -1   39.60    2.00
   3 -12   1   42.20    2.00
   3 -12   1   39.50    2.00
   3 -12   1   37.60    1.90
   3 -12   1   39.60    2.20
   3 -12   1   36.60    2.00
  -3 -12  -1   40.80    2.30
   3  12   1   35.10    3.40
   3  12   1   38.80    3.10
   3  12   1   33.00    3.90
   4 -12   1  184.38    7.10
   4 -12   1  184.88    6.70
   4 -12   1  187.78    6.00
  -4 -12  -1  191.88    6.60
   4 -12   1  193.58    6.40
  -4 -12  -1  172.78    7.50
   4 -12   1  180.38    6.40
   4 -12   1  186.88    6.10
   4 -12   1  188.88    6.50
   4 -12   1  182.38    6.10
   4 -12   1  197.98    6.60
   4  12   1  189.38    6.60
   4  12   1  184.58    8.80
   5 -12   1   12.60    0.80
   5 -12   1    9.40    1.00
   5 -12   1   13.40    0.80
   5 -12   1   12.40    0.90
   5 -12   1   13.20    1.10
   5 -12   1   10.10    1.40
   5 -12   1   12.80    0.90
   5 -12   1   12.80    1.00
   5 -12   1   13.30    1.00
   5 -12   1   12.00    1.00
   5  12   1   14.90    2.30
   5  12   1    9.70    1.90
   6 -12   1   44.40    1.70
   6 -12   1   45.80    1.90
   6 -12   1   47.40    1.70
   6 -12   1   44.80    1.80
   6 -12   1   46.80    1.80
   6 -12   1   47.50    1.70
   6 -12   1   45.50    1.60
   6  12   1   43.80    1.70
   6  12   1   48.90    2.90
   6  12   1   44.70    2.00
   6 -13  -1    1.90    0.30
   6 -13  -1    1.70    0.30
   6 -13  -1    1.40    0.30
  -6 -13   1    1.50    0.20
   6 -13  -1    0.70    0.30
   6 -13  -1    1.40    0.30
   6  13  -1    1.20    0.60
   6  13  -1    1.80    0.40
  -5 -13   1    3.80    0.40
   5 -13  -1    3.60    0.60
   5 -13  -1    3.70    0.50
   5 -13  -1    3.40    0.80
   5 -13  -1    4.00    0.60
   5 -13  -1    3.50    0.80
   5 -13  -1    2.90    0.60
   5  13  -1    3.40    1.30
   5  13  -1    4.00    1.30
   5  13  -1    3.20    0.70
   4 -13  -1   54.39    2.20
   4 -13  -1   52.79    2.30
   4 -13  -1   53.79    2.30
   4 -13  -1   54.49    2.00
   4 -13  -1   56.19    2.30
   4 -13  -1   49.70    2.30
  -4 -13   1   52.09    1.90
   4 -13  -1   50.59    2.90
   4  13  -1   54.99    3.80
   4  13  -1   57.49    2.90
   4  13  -1   53.99    4.50
   3 -13  -1  110.59    4.10
   3 -13  -1  104.19    4.00
   3 -13  -1  102.39    4.80
   3 -13  -1  106.09    3.90
   3 -13  -1   99.69    3.60
  -3 -13   1  103.19    3.90
   3 -13  -1  106.69    3.80
   3 -13  -1  107.79    3.90
   3 -13  -1  105.09    3.90
  -3 -13   1  111.09    5.10
   3  13  -1  112.49    7.00
   3  13  -1  104.39    5.40
  -2 -13   1  130.89    4.40
   2 -13  -1  141.29    4.80
   2 -13  -1  135.39    4.60
  -2 -13   1  137.59    4.80
   2 -13  -1  131.39    4.40
   2 -13  -1  138.59    5.00
  -2 -13   1  134.79    4.40
  -2 -13   1  144.79    5.50
   2 -13  -1  142.89    4.80
   2 -13  -1  134.09    5.70
  -2 -13   1  130.19    4.80
   2 -13  -1  136.99    4.80
   2 -13  -1  132.59    4.50
  -2  13   1  121.29    5.70
   2  13  -1  136.59    8.10
   2  13  -1  131.29    6.40
   1 -13  -1  232.28    7.40
  -1 -13   1  230.38    7.60
   1 -13  -1  223.28    7.20
  -1 -13   1  222.28    7.00
  -1 -13   1  226.78    7.30
  -1 -13   1  229.08    7.10
   1 -13  -1  228.38    7.40
   1 -13  -1  216.78    7.00
  -1 -13   1  222.48    8.20
   1 -13  -1  234.48    7.60
   1 -13  -1  236.38    7.50
   1 -13  -1  259.37   17.00
   1 -13  -1  222.98    8.30
   1 -13  -1  223.48    7.10
  -1  13   1  201.58   10.40
  -1  13   1  212.88    8.60
   1  13  -1  220.68   10.80
   1  13  -1  237.38    9.20
   0 -13  -1  198.98    6.80
   0 -13   1  196.98    6.30
   0 -13   1  203.88    6.60
   0 -13  -1  198.58    6.60
   0 -13   1  185.48    6.30
   0 -13  -1  195.28    6.40
   0 -13  -1  197.18   10.30
   0 -13   1  208.08    7.50
   0 -13  -1  195.08    6.60
   0 -13   1  199.88    6.80
   0 -13  -1  189.58    6.20
   0 -13  -1  206.48    7.50
   0 -13   1  197.58   10.50
   0  13   1  203.78    8.00
   0  13   1  190.68   10.20
   0  13  -1  200.58    8.00
  -1 -13  -1  200.18    6.70
  -1 -13  -1  213.88    7.70
   1 -13   1  204.18    6.60
   1 -13   1  211.58    7.10
  -1 -13  -1  207.58    6.90
   1 -13   1  211.78    6.90
   1 -13   1  205.88    6.60
   1 -13   1  210.48    6.80
  -1 -13  -1  206.58    6.80
  -1 -13  -1  200.58    6.50
   1 -13   1  204.28    6.60
   1 -13   1  214.98    7.90
   1 -13   1  205.08    6.90
   1  13   1  206.28    8.50
   1  13   1  202.08   10.40
  -1  13  -1  198.38    8.00
   2 -13   1   24.50    1.50
   2 -13   1   24.10    1.30
   2 -13   1   23.80    1.60
   2 -13   1   25.90    1.40
   2 -13   1   24.90    1.30
  -2 -13  -1   24.60    1.50
   2 -13   1   27.70    2.30
  -2 -13  -1   22.60    1.50
   2 -13   1   24.50    1.40
   2 -13   1   25.00    1.50
  -2 -13  -1   25.80    1.90
   2 -13   1   27.90    1.60
   2  13   1   23.50    3.80
   2  13   1   21.50    2.40
   3 -13   1   16.60    1.00
   3 -13   1   16.00    1.30
   3 -13   1   18.00    1.20
   3 -13   1   15.50    1.80
   3 -13   1   15.40    1.10
   3 -13   1   16.50    1.20
   3 -13   1   14.90    1.40
  -3 -13  -1   15.70    1.20
   3 -13   1   14.80    1.30
  -3 -13  -1   14.50    1.30
   3 -13   1   18.10    1.30
   3  13   1   21.40    3.70
   3  13   1   14.00    2.80
   3  13   1   14.70    2.00
   4 -13   1    8.00    0.90
   4 -13   1    9.40    1.50
   4 -13   1    8.40    0.70
   4 -13   1    8.00    0.70
   4 -13   1    7.80    0.80
   4 -13   1    8.20    0.90
   4 -13   1    9.30    1.00
  -4 -13  -1    9.10    0.90
   4 -13   1    9.00    0.90
   4 -13   1    8.90    0.90
  -4 -13  -1    9.00    1.00
   4 -13   1    9.70    1.00
   4 -13   1    9.60    0.90
   4  13   1    9.10    2.30
   4  13   1   10.70    2.20
   5 -13   1   25.90    1.30
   5 -13   1   22.00    1.70
   5 -13   1   24.70    1.40
   5 -13   1   21.10    1.30
   5 -13   1   25.60    1.80
   5 -13   1   26.20    1.20
   5  13   1   25.30    2.50
   5  13   1   26.10    2.40
   6 -13   1    2.60    0.40
   6 -13   1    2.50    0.30
   6 -13   1    2.80    0.40
  -6 -13  -1    3.20    0.30
   6 -13   1    2.10    0.40
   6  13   1    2.80    0.80
   6  13   1    2.70    0.50
   6  13   1    2.60    0.50
   5 -14  -1   16.10    0.80
   5 -14  -1   15.90    1.00
   5 -14  -1   17.20    0.90
   5 -14  -1   12.40    1.10
   5 -14  -1   17.10    0.90
  -5 -14   1   16.50    0.80
   5 -14  -1   16.00    0.90
   5  14  -1   18.10    2.40
   5  14  -1   16.20    1.90
   5  14  -1   14.70    1.00
  -4 -14   1    1.60    0.30
   4 -14  -1    2.10    0.80
  -4 -14   1    1.10    0.30
   4 -14  -1    1.90    0.50
   4 -14  -1    2.70    0.50
   4 -14  -1    2.90    0.90
   4 -14  -1    2.50    0.60
   4 -14  -1    1.70    0.50
   4 -14  -1    1.60    0.50
   4  14  -1    0.60    1.10
   4  14  -1    1.30    1.30
  -3 -14   1   36.40    1.50
   3 -14  -1   33.20    1.60
  -3 -14   1   35.80    1.80
  -3 -14   1   36.40    2.10
   3 -14  -1   37.00    1.80
   3 -14  -1   37.50    2.50
   3 -14  -1   37.40    1.90
   3 -14  -1   36.50    1.80
   3 -14  -1   39.30    1.80
  -3 -14   1   35.40    1.40
   3 -14  -1   36.50    1.70
   3 -14  -1   37.40    1.50
   3  14  -1   35.70    3.90
   3  14  -1   34.70    3.00
  -3  14   1   34.20    2.40
   3  14  -1   47.10    3.60
   2 -14  -1   46.20    2.20
   2 -14  -1   45.70    2.30
  -2 -14   1   45.40    1.80
  -2 -14   1   46.20    2.00
   2 -14  -1   41.20    2.70
   2 -14  -1   46.00    2.10
   2 -14  -1   46.10    2.10
  -2 -14   1   42.90    2.60
  -2 -14   1   45.90    1.90
   2 -14  -1   48.20    2.10
  -2 -14   1   44.00    2.20
  -2  14   1   42.20    2.80
   2  14  -1   51.59    3.60
   2  14  -1   41.50    4.30
  -1 -14   1   19.20    1.70
   1 -14  -1   16.70    0.80
   1 -14  -1   20.50    1.50
  -1 -14   1   18.70    1.10
   1 -14  -1   16.80    1.10
   1 -14  -1   17.80    1.20
  -1 -14   1   22.30    1.10
  -1 -14   1   19.70    1.10
  -1 -14   1   18.90    1.40
   1 -14  -1   18.50    1.10
   1 -14  -1   19.00    1.30
   1 -14  -1   18.70    1.70
   1  14  -1   15.80    3.00
  -1  14   1   18.50    1.80
  -1  14   1   15.00    2.70
   1  14  -1   16.30    2.20
   0 -14   1  163.18    6.30
   0 -14   1  156.68    5.20
   0 -14   1  160.38    5.40
   0 -14  -1  159.88    6.30
   0 -14  -1  161.28    5.60
   0 -14  -1  150.78    5.10
   0 -14   1  151.58    5.20
   0 -14  -1  156.68    5.30
   0 -14   1  160.88    5.60
   0 -14  -1  157.48    5.40
   0 -14  -1  150.88    5.10
   0  14   1  157.88    6.90
   0  14   1  155.28    8.60
   0  14  -1  165.58    7.00
   0  14  -1  145.99    8.20
  -1 -14  -1  214.78    6.90
  -1 -14  -1  219.08    7.10
  -1 -14  -1  210.38    6.60
   1 -14   1  210.38    6.90
   1 -14   1  210.08    7.20
   1 -14   1  201.88    6.70
  -1 -14  -1  210.58    7.70
   1 -14   1  213.98    8.00
   1 -14   1  209.48    6.70
   1 -14   1  210.78    7.00
  -1  14  -1  207.28    8.30
   1  14   1  210.88    8.70
   1  14   1  205.78   10.60
   2 -14   1   48.10    2.90
   2 -14   1   45.50    2.10
  -2 -14  -1   44.20    2.20
   2 -14   1   44.30    2.30
   2 -14   1   44.30    2.00
  -2 -14  -1   46.30    2.60
  -2 -14  -1   46.10    1.80
   2 -14   1   46.80    2.10
   2 -14   1   45.70    2.00
  -2 -14  -1   43.90    2.00
   2 -14   1   45.20    2.10
   2  14   1   46.90    3.40
   2  14   1   44.80    4.50
   3 -14   1   93.89    3.60
  -3 -14  -1   94.39    3.60
   3 -14   1   94.49    4.50
   3 -14   1   94.89    3.50
   3 -14   1   93.19    3.70
   3 -14   1   96.89    3.40
  -3 -14  -1   97.59    4.00
   3 -14   1   93.49    3.40
   3 -14   1   93.59    3.30
  -3 -14  -1   93.69    3.20
   3 -14   1   99.49    3.60
   3  14   1   94.09    5.60
   3  14   1   97.79    6.50
   3  14   1   92.89    4.70
   4 -14   1   40.10    1.70
   4 -14   1   38.00    1.80
   4 -14   1   38.30    1.60
  -4 -14  -1   39.10    1.80
   4 -14   1   37.80    1.90
   4 -14   1   36.60    2.40
   4 -14   1   38.40    1.70
  -4 -14  -1   36.40    1.90
   4 -14   1   41.50    1.80
   4 -14   1   37.30    1.60
   4  14   1   34.80    3.50
   4  14   1   37.90    3.10
   5 -14   1   17.10    0.90
   5 -14   1   17.00    0.90
  -5 -14  -1   17.70    0.80
   5 -14   1   17.30    1.40
   5 -14   1   18.80    1.00
   5 -14   1   18.30    1.10
   5 -14   1   19.30    1.00
   5  14   1   14.70    0.90
   5  14   1   18.50    1.90
   5  14   1   17.80    1.30
   5 -15  -1    0.70    0.30
   5 -15  -1    1.30    0.30
  -5 -15   1    1.10    0.20
   5 -15  -1    1.20    0.30
   5  15  -1    0.60    0.40
   4 -15  -1    5.20    0.60
   4 -15  -1    6.20    0.70
   4 -15  -1    4.90    0.70
   4 -15  -1    6.40    0.80
   4 -15  -1    5.40    0.70
  -4 -15   1    5.20    0.50
   4 -15  -1    4.90    0.90
   4  15  -1    6.50    1.40
   4  15  -1    3.90    1.40
   3 -15  -1   24.30    1.30
  -3 -15   1   19.30    1.40
  -3 -15   1   22.40    1.10
   3 -15  -1   23.70    1.20
   3 -15  -1   19.30    1.10
   3 -15  -1   21.80    1.30
   3 -15  -1   21.40    1.40
   3 -15  -1   21.20    1.80
   3 -15  -1   23.60    1.30
   3  15  -1   19.30    2.30
  -3  15   1   19.40    1.70
   3  15  -1   22.30    3.10
   2 -15  -1   13.40    1.00
  -2 -15   1   10.80    1.00
  -2 -15   1   11.90    0.80
   2 -15  -1   12.60    0.90
   2 -15  -1   12.60    1.50
   2 -15  -1   11.10    1.10
   2 -15  -1   11.50    0.90
  -2 -15   1   12.50    1.20
   2 -15  -1   13.80    1.10
   2  15  -1   11.10    1.90
  -2  15   1   13.00    1.50
   2  15  -1    9.50    2.20
  -1 -15   1   98.29    4.30
   1 -15  -1   99.29    3.40
  -1 -15   1   96.49    3.40
  -1 -15   1   99.09    3.70
   1 -15  -1  101.69    3.80
   1 -15  -1   99.69    3.60
   1 -15  -1   96.79    3.50
   1  15  -1  100.89    5.30
   1  15  -1   96.59    6.40
  -1  15   1   94.29    4.80
  -1  15   1   84.59    5.70
   0 -15   1   34.30    2.40
   0 -15   1   34.90    1.70
   0 -15  -1   37.50    2.00
   0 -15  -1   37.30    2.60
   0 -15  -1   32.80    1.40
   0 -15   1   34.00    1.60
   0 -15   1   36.60    1.90
   0 -15  -1   35.00    1.60
   0 -15  -1   36.80    1.60
   0 -15   1   40.10    2.10
   0 -15  -1   35.70    1.80
   0  15  -1   30.20    3.50
   0  15   1   36.70    3.80
   0  15  -1   33.80    2.80
   0  15   1   37.70    2.90
   1 -15   1  130.39    4.30
  -1 -15  -1  131.19    4.60
   1 -15   1  121.59    4.20
   1 -15   1  127.59    4.50
  -1 -15  -1  128.79    4.30
  -1 -15  -1  123.69    5.20
   1 -15   1  121.49    5.40
  -1 -15  -1  128.69    4.20
   1 -15   1  131.19    4.40
   1 -15   1  130.79    4.70
   1  15   1  123.89    6.00
   1  15   1  126.29    7.60
  -1  15  -1  126.19    5.80
   2 -15   1   58.09    3.30
  -2 -15  -1   61.49    2.40
  -2 -15  -1   60.69    2.50
   2 -15   1   58.99    2.50
   2 -15   1   59.09    2.30
   2 -15   1   62.89    2.50
  -2 -15  -1   61.49    2.20
  -2 -15  -1   55.59    2.90
   2 -15   1   60.99    2.70
   2 -15   1   59.29    2.30
  -2  15  -1   62.39    3.40
   2  15   1   56.89    5.00
   2  15   1   56.89    3.70
   3 -15   1   27.80    2.10
   3 -15   1   26.80    1.40
   3 -15   1   28.20    1.50
   3 -15   1   28.30    1.50
   3 -15   1   27.80    1.60
  -3 -15  -1   26.80    1.40
  -3 -15  -1   27.30    1.20
  -3 -15  -1   29.30    2.10
   3 -15   1   26.80    1.40
   3  15   1   26.60    3.40
   3  15   1   25.00    2.80
   3  15   1   29.70    2.40
   4 -15   1    3.60    0.50
   4 -15   1    3.00    0.60
   4 -15   1    3.50    0.50
  -4 -15  -1    3.10    0.40
   4 -15   1    3.10    0.60
   4 -15   1    3.00    0.80
   4 -15   1    3.30    0.50
   4  15   1    3.50    1.40
   4  15   1    1.50    1.30
   5 -15   1   35.60    1.40
   5 -15   1   36.20    1.40
   5 -15   1   34.30    1.30
  -5 -15  -1   36.10    1.30
   5  15   1   32.40    1.50
   5  15   1   45.10    2.50
   4 -16  -1    2.90    0.50
   4 -16  -1    2.60    0.40
   4 -16  -1    2.50    0.60
  -4 -16   1    2.50    0.30
   4 -16  -1    3.40    0.50
   4 -16  -1    2.40    0.40
   4  16  -1    1.80    1.00
   3 -16  -1   12.70    0.80
   3 -16  -1   14.00    1.00
  -3 -16   1   12.60    0.80
   3 -16  -1   13.30    1.30
   3 -16  -1   14.40    0.90
   3 -16  -1   12.30    1.00
   3  16  -1   14.20    2.50
  -3  16   1   11.30    1.20
   3  16  -1   13.00    1.70
   2 -16  -1   27.30    1.20
  -2 -16   1   29.20    1.70
   2 -16  -1   29.70    1.50
  -2 -16   1   29.00    1.30
   2 -16  -1   30.70    1.50
   2 -16  -1   27.70    1.30
   2 -16  -1   28.50    2.00
   2 -16  -1   27.70    1.60
   2  16  -1   26.80    3.30
   2  16  -1   25.90    2.60
  -2  16   1   25.60    2.10
   1 -16  -1    2.20    0.50
   1 -16  -1    2.40    0.40
   1 -16  -1    2.80    0.60
  -1 -16   1    2.50    0.60
   1 -16  -1    2.30    0.60
   1 -16  -1    1.90    0.80
  -1 -16   1    2.10    0.70
  -1 -16   1    2.10    0.40
  -1  16   1    1.80    1.40
   1  16  -1    1.50    0.90
  -1  16   1    2.80    1.00
   1  16  -1    0.90    1.50
   0 -16  -1   70.99    2.50
   0 -16   1   68.99    3.40
   0 -16   1   71.39    2.90
   0 -16  -1   71.79    3.40
   0 -16   1   71.59    2.60
   0 -16  -1   70.29    2.90
   0  16  -1   59.49    4.60
   0  16   1   66.29    4.00
   0  16   1   59.39    4.80
   0  16  -1   70.79    4.10
  -1 -16  -1   11.70    1.00
   1 -16   1   11.20    0.90
   1 -16   1   13.40    1.20
   1 -16   1   12.50    1.10
  -1 -16  -1   13.30    1.30
   1 -16   1   11.50    0.90
   1 -16   1   11.60    1.40
  -1 -16  -1   12.60    0.80
  -1 -16  -1   11.90    0.80
  -1  16  -1   11.80    1.80
   1  16   1   10.90    2.40
   1  16   1   10.50    1.80
   2 -16   1   18.20    1.70
  -2 -16  -1   18.40    1.40
   2 -16   1   18.90    1.50
   2 -16   1   19.50    1.20
  -2 -16  -1   18.40    0.90
  -2 -16  -1   14.80    1.10
   2 -16   1   18.30    1.30
  -2 -16  -1   17.80    1.00
   2 -16   1   17.20    1.10
   2 -16   1   17.60    1.00
   2  16   1   15.80    2.00
  -2  16  -1   15.30    1.70
   2  16   1   14.30    2.70
   3 -16   1    6.70    1.10
   3 -16   1    7.20    0.70
   3 -16   1    6.40    0.90
  -3 -16  -1    6.10    0.70
   3 -16   1    8.20    0.80
  -3 -16  -1    7.00    0.60
   3 -16   1    7.60    0.70
   3 -16   1    8.30    0.80
   3  16   1    7.50    2.00
   3  16   1    6.70    1.10
   4 -16   1   48.60    2.40
   4 -16   1   52.49    1.90
  -4 -16  -1   55.79    1.80
   4 -16   1   50.29    2.00
   4 -16   1   54.89    1.90
   4 -16   1   53.79    2.00
  -4 -17   1    9.30    0.50
   4 -17  -1    8.90    0.60
   3 -17  -1   11.80    1.00
   3 -17  -1   12.30    0.80
  -3 -17   1   11.50    0.60
   3 -17  -1   10.50    1.10
  -3  17   1   10.20    1.00
   3  17  -1    8.60    1.60
  -2 -17   1   15.90    0.80
   2 -17  -1   16.40    1.10
   2 -17  -1   15.80    1.00
   2 -17  -1   15.40    0.90
  -2 -17   1   13.20    1.00
   2 -17  -1   15.50    1.40
  -2  17   1   11.30    1.30
   2  17  -1   15.30    2.00
   2  17  -1   18.00    2.60
   1 -17  -1   58.99    3.00
   1 -17  -1   63.09    2.20
  -1 -17   1   63.79    2.20
   1 -17  -1   63.39    2.20
   1 -17  -1   63.39    2.60
  -1 -17   1   61.99    2.40
  -1 -17   1   63.89    2.80
  -1  17   1   60.99    3.40
   1  17  -1   57.59    4.30
  -1  17   1   52.39    3.60
   1  17  -1   64.39    3.70
   0 -17  -1    9.00    0.90
   0 -17  -1    6.70    1.20
   0 -17   1    6.70    1.00
   0 -17   1    8.30    0.90
   0 -17   1    7.20    0.70
   0 -17  -1    7.20    0.60
   0  17   1    8.30    1.70
   0  17   1    6.90    1.70
   0  17  -1    8.10    1.50
   0  17  -1    5.80    1.60
   1 -17   1   10.30    0.80
  -1 -17  -1   11.00    1.10
  -1 -17  -1   10.70    0.70
   1 -17   1   10.70    0.80
   1 -17   1   10.00    1.20
   1 -17   1   11.00    1.00
  -1 -17  -1   11.50    0.90
   1  17   1   10.30    1.80
   1  17   1    7.20    2.00
  -1  17  -1    9.90    1.50
   2 -17   1    3.90    0.90
   2 -17   1    5.70    0.80
   2 -17   1    4.20    0.50
   2 -17   1    5.80    0.80
  -2 -17  -1    4.80    0.70
   2 -17   1    6.00    0.70
  -2 -17  -1    5.20    0.50
  -2  17  -1    4.10    0.80
   2  17   1    4.40    1.60
   2  17   1    4.40    1.20
   3 -17   1   25.90    1.20
   3 -17   1   23.70    1.50
   3 -17   1   27.50    1.40
   3 -17   1   28.30    1.40
   3  17   1   24.20    2.60
   4 -17   1   18.20    0.90
  -3 -18   1   22.60    0.90
  -2 -18   1   16.80    0.70
   2 -18  -1   14.50    1.10
   2 -18  -1   12.50    0.70
   2 -18  -1   17.20    1.00
   2  18  -1   18.70    1.50
   2  18  -1   15.20    1.90
  -2  18   1   13.40    1.20
  -1 -18   1    9.50    0.80
   1 -18  -1   12.10    0.90
   1 -18  -1    9.60    1.00
  -1 -18   1   11.10    0.70
  -1  18   1    7.90    1.20
   1  18  -1   11.00    1.70
   1  18  -1    8.90    1.40
   0 -18   1    7.20    0.90
   0 -18  -1    7.60    0.80
   0 -18   1    7.60    0.60
   0 -18  -1    6.50    0.90
   0 -18  -1    6.40    0.50
   0  18   1    5.00    1.10
   0  18  -1    7.10    1.30
   0  18   1    6.60    1.30
  -1 -18  -1   33.30    1.60
  -1 -18  -1   36.70    1.30
   1 -18   1   33.00    1.80
   1 -18   1   37.90    1.60
  -1 -18  -1   42.10    2.10
   1 -18   1   36.30    1.40
   1  18   1   36.30    2.90
   1  18   1   38.50    2.50
  -1  18  -1   31.20    2.20
  -2 -18  -1   39.30    1.40
   2 -18   1   38.30    1.90
   2 -18   1   41.60    1.70
   2  18   1   43.00    3.00
   2  18   1   42.00    2.20
   3 -18   1   12.90    1.10
   3  18   1   11.90    1.50
   1 -19  -1    2.40    0.50
   1  19  -1    4.10    0.80
  -1  19   1    3.70    0.80
   0 -19  -1   10.40    0.80
   0  19   1   11.10    1.30
   0  19  -1   10.50    1.40
   8   0  -2   46.70    1.80
   8   0  -2   43.80    1.50
   8   0  -2   41.70    2.20
   8   0  -2   44.70    1.80
   8   0  -2   43.50    1.70
   7   0  -2   14.70    1.00
   7   0  -2   15.20    1.00
   7   0  -2   15.80    1.10
   7   0  -2   14.90    0.80
   7   0  -2   15.00    1.60
   7   0  -2   16.40    1.00
   7   0  -2   16.40    1.30
   7   0  -2   15.40    1.20
   6   0  -2  197.18    6.90
   6   0  -2  204.58    6.70
   6   0  -2  204.58    8.00
   6   0  -2  207.98    8.10
   6   0  -2  196.98    6.70
   6   0  -2  182.98    7.00
   6   0  -2  204.18    7.00
   6   0  -2  187.28    6.50
   6   0  -2  189.88    6.40
   5   0  -2  498.65   16.90
   5   0  -2  543.15   18.50
  -5   0   2  516.75   26.50
   5   0  -2  535.75   16.10
   5   0  -2  528.25   16.20
   5   0  -2  526.65   17.20
   5   0  -2  539.85   16.40
   5   0  -2  505.65   15.90
  -4   0   2  215.78   13.40
   4   0  -2  217.28    8.10
   4   0  -2  219.08   11.40
   3   0  -2 1953.20   65.59
   3   0  -2 1990.60   59.19
  -3   0   2 2035.30   64.99
   2   0  -2  638.44   25.30
  -2   0   2  640.44   23.00
   2   0  -2  648.34   19.90
  -1   0   2 1228.58   38.30
   1   0  -2 1216.48   40.70
   1   0  -2 1242.68   38.60
   0   0  -2   68.09    4.00
   1   0   2 8078.29  237.18
   2   0   2  168.18    8.80
  -2   0  -2  162.78    9.70
   2   0   2  174.18    6.70
  -2   0  -2  181.78    7.50
   2   0   2  160.68    6.90
  -3   0  -2   61.29    6.20
   3   0   2   49.00    3.90
  -4   0  -2  412.36   22.30
  -5   0  -2    5.30    5.40
   5   0   2    8.90    1.30
   5   0   2    9.90    0.80
   5   0   2   12.80    1.40
   5   0   2   10.40    1.20
   5   0   2   11.90    1.00
   5   0   2   12.30    1.20
   5   0   2   12.40    1.40
   5   0   2   11.70    1.40
   5   0   2   11.40    1.50
   5   0   2   10.60    1.20
   5   0   2   10.60    0.90
   6   0   2  137.39    5.10
  -6   0  -2  155.48    5.00
   6   0   2  153.38    5.60
   6   0   2  151.98    5.60
   6   0   2  146.59    4.80
   6   0   2  158.18    6.40
   6   0   2  147.69    5.20
   6   0   2  139.99    5.20
   6   0   2  157.28    6.70
   6   0   2  149.29    5.90
   6   0   2  142.79    5.20
   6   0   2  158.78    5.20
   7   0   2    3.80    0.90
   7   0   2    4.10    0.60
   7   0   2    4.50    0.90
   7   0   2    4.40    0.60
   7   0   2    3.10    0.50
   7   0   2    3.60    0.90
   7   0   2    4.00    0.70
   8   0   2    0.90    0.30
   8   0   2    0.90    0.30
   8   0   2    1.60    0.60
   8   0   2    1.10    0.30
   8   0   2    0.60    0.50
   8  -1  -2    0.60    0.30
   8  -1  -2    0.90    0.40
   8  -1  -2    0.90    0.30
   8  -1  -2    1.00    0.80
   8  -1  -2    0.80    0.20
   8   1  -2    0.70    0.40
   8   1  -2    0.80    0.40
   8   1  -2    0.70    0.30
   7  -1  -2    8.50    0.80
   7  -1  -2   10.00    0.80
   7  -1  -2    9.40    0.80
   7  -1  -2    9.40    1.00
   7  -1  -2   10.10    1.10
   7  -1  -2    8.50    0.70
   7  -1  -2    9.60    1.40
   7   1  -2   10.30    1.10
   7   1  -2    9.10    0.90
   7   1  -2   10.10    0.90
   7   1  -2    9.70    1.00
   7   1  -2    9.50    0.80
   7   1  -2    9.60    0.80
   7   1  -2   10.00    1.20
   6  -1  -2    2.70    0.60
   6  -1  -2    2.10    0.60
   6  -1  -2    3.40    0.80
   6  -1  -2    3.20    0.60
   6  -1  -2    2.20    0.60
   6  -1  -2    2.60    0.90
   6  -1  -2    1.80    0.90
   6  -1  -2    3.00    1.10
   6  -1  -2    2.00    0.60
   6   1  -2    2.10    0.70
   6   1  -2    3.00    0.80
   6   1  -2    2.40    0.90
   6   1  -2    2.30    1.00
   6   1  -2    3.00    0.60
   6   1  -2    2.30    0.60
   6   1  -2    2.10    0.90
   5  -1  -2  203.48    7.70
   5  -1  -2  191.38    6.50
   5  -1  -2  197.28    6.80
   5  -1  -2  197.58    6.40
   5  -1  -2  188.58    6.60
   5  -1  -2  201.68    7.70
  -5  -1   2  187.18   14.70
   5  -1  -2  173.98    6.90
   5   1  -2  190.28    7.50
   5   1  -2  194.08    6.60
   5   1  -2  198.78    6.70
   5   1  -2  203.28    6.90
   5   1  -2  196.58    7.50
   5   1  -2  199.68    7.70
  -5   1   2  199.68   13.90
   5   1  -2  187.48    6.40
   4  -1  -2  636.54   21.80
   4  -1  -2  661.03   21.90
  -4  -1   2  686.13   29.10
  -4   1   2  675.63   27.90
   4   1  -2  659.63   28.50
  -3  -1   2  621.04   24.10
   3  -1  -2  569.84   21.40
   3  -1  -2  579.34   18.90
  -3   1   2  578.04   22.80
   3   1  -2  578.44   26.70
   3   1  -2  566.44   17.80
   2  -1  -2 2894.71   93.39
   2  -1  -2 3227.98   93.29
  -2  -1   2 3081.99   93.59
   2  -1  -2 3011.00   89.89
  -2   1   2 3062.99   92.39
   2   1  -2 3162.18   89.19
   2   1  -2 2936.81   98.19
  -1  -1   2 2115.39   62.79
   1  -1  -2 2039.60   62.79
   1  -1  -2 2058.89   61.79
   1   1  -2 2055.79   66.89
  -1   1   2 2008.40   61.59
   0   1  -2 4867.91  149.69
  -1  -1  -2 4247.48  127.19
  -1   1  -2 4362.56  124.39
   1   1   2 4123.89  128.29
  -2  -1  -2  229.98   12.10
   2  -1   2  234.48    8.80
  -2  -1  -2  253.27   10.00
  -2   1  -2  248.98   12.40
   2   1   2  249.88   13.30
  -2   1  -2  221.78    9.60
  -3  -1  -2  187.98   12.00
   3  -1   2  170.08    7.40
  -3   1  -2  173.08   11.30
   3   1   2  149.99   13.60
   4  -1   2  140.49    7.20
  -4   1  -2  160.58   12.00
   5  -1   2  145.69    5.30
  -5  -1  -2  143.39    5.10
   5  -1   2  159.68    6.00
   5  -1   2  153.88    5.60
   5  -1   2  161.08    6.30
  -5  -1  -2  151.88   13.90
   5  -1   2  152.78    5.60
   5  -1   2  156.78    5.80
   5  -1   2  150.68    5.70
   5  -1   2  158.28    6.70
   5  -1   2  146.59    5.00
   5  -1   2  157.18    5.20
   5   1   2  152.58    6.20
   5   1   2  153.88    5.30
   5   1   2  159.08    6.20
   5   1   2  156.58    5.30
  -5   1  -2  157.08   13.90
   5   1   2  157.68    5.80
   5   1   2  162.08    5.80
   5   1   2  139.09    6.40
   5   1   2  152.58    5.70
   5   1   2  164.28    6.80
   6  -1   2   64.29    3.90
   6  -1   2   59.29    2.60
   6  -1   2   61.09    2.70
   6  -1   2   62.39    3.00
  -6  -1  -2   60.89    2.50
   6  -1   2   63.59    2.70
   6  -1   2   64.49    3.20
   6  -1   2   61.89    2.60
   6  -1   2   63.79    3.60
   6  -1   2   63.89    3.00
   6  -1   2   61.79    2.30
   6   1   2   66.69    3.90
   6   1   2   58.69    3.00
   6   1   2   64.69    3.10
   6   1   2   65.39    2.70
   6   1   2   65.09    3.10
   6   1   2   68.99    3.30
   6   1   2   62.59    2.60
  -6   1  -2   60.89    2.40
   6   1   2   65.79    3.60
   6   1   2   61.49    2.80
   7  -1   2   44.60    1.90
   7  -1   2   43.50    2.80
   7  -1   2   44.50    2.20
   7  -1   2   42.90    1.60
   7  -1   2   44.20    2.90
   7  -1   2   46.40    2.20
   7  -1   2   45.30    1.90
   7  -1   2   43.60    1.80
   7   1   2   44.30    2.70
   7   1   2   45.40    2.30
   7   1   2   43.10    2.20
   7   1   2   44.50    1.90
   7   1   2   42.00    1.80
   7   1   2   44.00    1.90
   7   1   2   42.10    2.80
   8  -1   2    1.20    0.50
   8  -1   2    2.90    0.40
   8  -1   2    1.80    0.40
   8  -1   2    2.50    0.70
   8  -1   2    2.30    0.40
   8   1   2    2.80    0.40
   8   1   2    2.90    0.40
   8   1   2    3.00    0.70
   8   1   2    2.50    0.50
   8  -2  -2    1.70    0.40
   8  -2  -2    2.50    0.50
   8  -2  -2    2.20    0.70
   8  -2  -2    2.70    0.50
   8  -2  -2    2.30    0.30
   8   2  -2    2.30    0.50
   8   2  -2    1.80    0.30
   8   2  -2    3.20    0.50
   7  -2  -2    6.40    0.70
   7  -2  -2    5.70    0.80
   7  -2  -2    6.20    0.70
   7  -2  -2    4.90    0.60
   7  -2  -2    6.00    0.60
   7  -2  -2    5.90    1.30
   7  -2  -2    6.30    0.90
   7   2  -2    6.00    0.70
   7   2  -2    6.50    1.00
   7   2  -2    6.70    1.10
   7   2  -2    5.50    0.80
   7   2  -2    6.50    0.60
   7   2  -2    6.30    0.90
   7   2  -2    6.30    0.90
   6  -2  -2  247.48    8.30
   6  -2  -2  255.77    8.20
   6  -2  -2  239.88    8.10
   6  -2  -2  276.37    8.80
   6  -2  -2  267.27    8.40
   6  -2  -2  263.67    8.50
   6  -2  -2  269.47    8.30
   6  -2  -2  258.77    8.70
   6  -2  -2  259.57    8.40
   6  -2  -2  275.97   10.10
   6  -2  -2  275.67   10.10
   6   2  -2  247.98    9.50
   6   2  -2  270.97    9.00
   6   2  -2  265.97    8.70
   6   2  -2  258.87    8.60
   6   2  -2  262.17    9.70
   6   2  -2  255.57    8.30
   6   2  -2  264.17    9.90
   5  -2  -2    6.80    0.80
   5  -2  -2    8.50    0.80
   5  -2  -2    8.50    1.30
   5  -2  -2    6.80    1.10
   5  -2  -2    7.10    1.20
   5  -2  -2    8.80    1.10
   5  -2  -2    5.50    0.90
   5  -2  -2    8.30    0.90
   5  -2  -2    7.90    0.90
   5  -2  -2    6.30    0.80
  -5  -2   2   12.00    5.30
   5   2  -2    6.90    1.30
  -5   2   2   11.00    4.80
   5   2  -2    7.70    0.90
   5   2  -2    6.90    1.00
   5   2  -2    9.20    1.70
   5   2  -2   12.00    1.30
   5   2  -2    6.80    1.30
   5   2  -2   13.50    4.70
   5   2  -2    6.60    1.10
   4  -2  -2  591.54   20.40
  -4  -2   2  638.64   31.20
  -4   2   2  587.94   25.00
   4   2  -2  567.44   32.60
   3  -2  -2  635.04   21.10
  -3  -2   2  643.04   26.20
   3  -2  -2  668.23   21.20
   3  -2  -2  614.84   21.00
   3   2  -2  666.63   31.60
  -3   2   2  653.03   24.30
   2  -2  -2  975.50   30.90
  -2  -2   2  960.80   33.40
   2  -2  -2  893.61   31.90
   2  -2  -2 1046.10   30.10
  -2   2   2  961.00   31.30
   2   2  -2  948.01   39.20
   1  -2  -2 3072.29   89.49
  -1  -2   2 2916.21   91.29
   1  -2  -2 3102.39   90.19
   1   2  -2 3171.48   97.39
   1   2  -2 2776.72   91.69
  -1   2   2 3149.58   89.39
   0  -2   2  216.48    7.40
   0  -2  -2  211.68    8.30
   0  -2   2  214.88   11.30
   0   2  -2  221.28    9.10
   0   2  -2  206.08   10.60
  -1  -2  -2 1277.27   38.70
  -1  -2  -2 1268.97   40.30
   1  -2   2 1260.67   37.40
   1   2   2 1131.49   42.50
  -1   2  -2 1241.18   38.20
  -2  -2  -2  339.97   13.50
  -2  -2  -2  338.07   15.60
   2  -2   2  339.37   12.20
   2   2   2  331.17   17.90
  -2   2  -2  347.77   15.70
  -2   2  -2  336.87   11.30
   3  -2   2 1468.65   45.80
  -3  -2  -2 1497.75   52.69
   3   2   2 1436.96   55.19
  -3   2  -2 1509.95   51.89
  -4  -2  -2   96.29    9.50
   4  -2   2  105.39    6.10
  -4   2  -2  110.99    9.90
   4   2   2  102.49    9.60
   5  -2   2  180.48    5.90
   5  -2   2  179.48    7.30
   5  -2   2  172.68    6.30
   5  -2   2  175.48    5.80
   5  -2   2  160.78    5.90
  -5  -2  -2  165.98   15.30
   5  -2   2  176.18    6.60
   5  -2   2  184.18    6.20
   5  -2   2  169.08    6.20
   5  -2   2  170.48    5.60
   5  -2   2  180.08    7.00
   5  -2   2  162.28    5.90
   5  -2   2  176.98    6.40
   5   2   2  184.28    7.40
  -5   2  -2  203.18   15.40
   5   2   2  176.48    5.90
   5   2   2  172.88    6.80
   5   2   2  174.38    7.10
   5   2   2  173.28    6.40
   5   2   2  173.58    5.90
   5   2   2  172.58    6.40
   6  -2   2  129.89    5.90
   6  -2   2  117.79    4.70
   6  -2   2  118.39    4.50
   6  -2   2  125.19    4.70
   6  -2   2  127.09    5.10
   6  -2   2  128.29    5.60
   6  -2   2  124.89    4.50
   6  -2   2  116.89    4.30
   6  -2   2  123.99    4.30
  -6  -2  -2  125.99    4.30
   6  -2   2  122.29    4.10
   6   2   2  124.69    4.50
   6   2   2  117.99    5.20
   6   2   2  130.19    5.00
   6   2   2  123.59    5.20
   6   2   2  119.49    4.30
   6   2   2  115.79    4.60
   6   2   2  125.19    5.80
   6   2   2  126.59    5.00
   6   2   2  127.59    5.50
   7  -2   2    6.70    0.60
   7  -2   2    6.40    0.90
   7  -2   2    6.50    0.70
   7  -2   2    5.20    1.10
   7  -2   2    6.20    0.80
   7  -2   2    8.10    0.80
   7  -2   2    8.20    1.30
   7  -2   2    8.20    0.70
   7   2   2    7.20    0.90
   7   2   2    7.40    1.10
   7   2   2    7.40    0.80
   7   2   2    7.30    1.20
   7   2   2    6.80    0.70
   7   2   2    7.80    1.00
   8  -2   2    2.80    0.70
   8  -2   2    0.90    0.50
   8  -2   2    2.30    0.40
   8  -2   2    2.20    0.40
   8  -2   2    2.50    0.30
   8   2   2    2.40    0.50
   8   2   2    1.80    0.40
   8   2   2    2.50    0.80
   8   2   2    3.40    0.40
   8  -3  -2   17.90    1.10
   8  -3  -2   22.60    1.00
   8  -3  -2   20.80    1.00
   8  -3  -2   19.80    1.50
   8  -3  -2   20.70    0.90
   8   3  -2   20.00    1.00
   8   3  -2   20.20    1.10
   8   3  -2   23.20    1.10
   7  -3  -2   10.70    1.00
   7  -3  -2   11.10    0.80
   7  -3  -2   11.20    0.80
   7  -3  -2   11.20    0.80
   7  -3  -2   10.80    1.00
   7  -3  -2   10.40    1.50
   7  -3  -2   11.20    0.80
   7   3  -2   10.80    1.60
   7   3  -2   11.60    0.90
   7   3  -2   10.70    1.10
   7   3  -2   12.20    0.80
   7   3  -2   11.10    1.20
   7   3  -2   10.10    1.00
   7   3  -2   11.30    1.20
   6  -3  -2  249.97    8.30
   6  -3  -2  267.87    8.60
   6  -3  -2  251.57    8.30
   6  -3  -2  254.57    8.50
   6  -3  -2  248.68    8.10
   6  -3  -2  264.17   10.00
   6  -3  -2  256.87    8.20
   6  -3  -2  259.17    8.20
   6  -3  -2  265.27   10.00
   6  -3  -2  253.57    8.40
   6   3  -2  261.97    9.50
   6   3  -2  267.47    8.90
   6   3  -2  258.57    8.60
   6   3  -2  267.77    8.60
   6   3  -2  254.57    8.20
   6   3  -2  250.97    9.70
   6   3  -2  252.47    9.70
   5  -3  -2  455.05   13.70
   5  -3  -2  455.25   15.20
  -5  -3   2  439.76   25.30
   5  -3  -2  433.96   13.50
   5  -3  -2  430.96   17.10
   5  -3  -2  458.35   13.90
   5  -3  -2  438.16   13.60
   5  -3  -2  455.25   13.50
   5  -3  -2  440.96   13.80
   5  -3  -2  442.76   14.90
   5  -3  -2  424.36   13.50
   5  -3  -2  439.96   13.40
   5   3  -2  445.76   14.00
   5   3  -2  421.46   24.20
   5   3  -2  443.96   14.10
   5   3  -2  416.36   15.20
   5   3  -2  446.76   14.80
   5   3  -2  431.16   15.30
   4  -3  -2  759.02   25.70
  -4  -3   2  778.42   33.10
  -4   3   2  730.63   29.30
   4   3  -2  779.72   38.40
  -3  -3   2  939.31   36.10
   3  -3  -2  956.90   30.70
   3   3  -2  974.30   43.80
  -3   3   2  965.70   32.80
   2  -3  -2  330.07   11.70
   2  -3  -2  326.37   13.10
  -2  -3   2  351.06   15.20
   2  -3  -2  342.27   12.20
   2   3  -2  343.77   20.60
  -2   3   2  349.17   12.50
  -1  -3   2  738.63   25.00
   1  -3  -2  711.73   23.10
   1   3  -2  709.63   30.40
   0  -3  -2   94.89    4.80
   0  -3   2   97.99    4.00
   0  -3  -2   92.99    4.50
   0   3  -2   96.39    5.50
   0   3  -2   92.29    7.10
  -1  -3  -2 3624.24  105.79
   1  -3   2 3361.66  102.89
  -1  -3  -2 3542.05  104.69
  -1   3  -2 3489.75  104.29
   1   3   2 3486.95  110.69
   2  -3   2  226.68    8.70
  -2  -3  -2  210.08   10.10
  -2  -3  -2  215.18   11.70
  -2   3  -2  220.78   11.60
   2   3   2  201.98   14.40
  -3  -3  -2  309.17   17.10
   3  -3   2  319.17   12.40
  -3   3  -2  341.57   16.60
   3   3   2  312.87   20.60
  -4  -3  -2  248.28   16.90
   4  -3   2  278.57   11.60
   4   3   2  248.28   18.40
  -4   3  -2  282.67   16.80
   5  -3   2  172.48    6.10
   5  -3   2  190.38    7.40
   5  -3   2  164.18    5.80
   5  -3   2  173.78    5.70
   5  -3   2  174.18    6.50
   5  -3   2  168.38    9.60
   5  -3   2  175.88    6.40
   5  -3   2  172.68    6.10
  -5  -3  -2  170.98    5.70
   5  -3   2  171.28    6.30
   5  -3   2  179.18    7.00
   5  -3   2  173.68    5.90
   5  -3   2  170.98    5.60
   5  -3   2  180.08    6.00
  -5  -3  -2  168.38   15.30
   5  -3   2  175.08    6.00
   5  -3   2  159.18    5.80
   5   3   2  173.58    6.00
   5   3   2  170.48    6.40
   5   3   2  177.38    6.50
   5   3   2  186.88    7.40
  -5   3  -2  184.28   15.30
   5   3   2  178.18    6.80
   5   3   2  161.28    7.10
   5   3   2  171.88    5.90
   6  -3   2  195.58    7.00
   6  -3   2  184.58    6.10
   6  -3   2  179.08    6.50
   6  -3   2  190.38    6.30
   6  -3   2  190.08    7.80
   6  -3   2  178.98    5.90
   6  -3   2  186.18    6.50
   6  -3   2  184.38    6.40
   6  -3   2  180.68    6.20
   6  -3   2  191.28    7.50
   6   3   2  183.28    7.40
   6   3   2  185.68    6.30
   6   3   2  183.38    6.90
   6   3   2  189.78    7.10
   6   3   2  181.58    7.20
   6   3   2  193.88    6.90
   6   3   2  191.68    7.80
   7  -3   2   31.50    2.30
   7  -3   2   31.80    1.70
   7  -3   2   30.20    1.50
   7  -3   2   30.70    1.30
   7  -3   2   29.90    1.40
   7  -3   2   31.40    2.40
   7  -3   2   29.60    1.40
   7  -3   2   31.10    1.60
   7   3   2   31.00    1.80
   7   3   2   30.80    1.60
   7   3   2   29.90    1.60
   7   3   2   30.70    2.30
   7   3   2   29.20    1.50
   7   3   2   28.60    2.00
   8  -3   2    3.80    0.50
   8  -3   2    4.10    0.40
   8  -3   2    3.90    0.80
   8  -3   2    4.40    0.50
   8  -3   2    3.20    0.70
   8   3   2    3.60    0.60
   8   3   2    3.90    0.40
   8   3   2    4.60    0.60
   8   3   2    4.30    0.50
   8  -4  -2    3.10    0.40
   8  -4  -2    3.30    0.30
   8  -4  -2    3.30    0.40
   8  -4  -2    3.30    0.80
   8  -4  -2    2.40    0.40
   8   4  -2    3.40    0.60
   8   4  -2    2.20    0.40
   8   4  -2    2.10    0.40
   7  -4  -2   16.10    0.90
   7  -4  -2   15.70    1.10
   7  -4  -2   17.00    1.00
   7  -4  -2   16.10    1.10
   7  -4  -2   17.50    1.80
   7  -4  -2   15.10    0.90
   7  -4  -2   16.70    1.00
   7   4  -2   14.80    0.90
   7   4  -2   16.90    1.20
   7   4  -2   16.00    1.60
   7   4  -2   16.20    1.40
   7   4  -2   14.90    1.20
   7   4  -2   16.10    1.00
   6  -4  -2   97.99    3.70
   6  -4  -2  105.69    4.00
   6  -4  -2   97.29    3.60
   6  -4  -2  102.79    5.10
   6  -4  -2   97.69    5.00
   6  -4  -2   97.29    3.60
   6  -4  -2   96.09    3.50
   6  -4  -2  100.59    3.60
   6  -4  -2  101.19    3.70
   6  -4  -2   95.59    3.80
   6   4  -2  105.29    4.00
   6   4  -2   97.89    3.60
   6   4  -2   99.49    5.80
   6   4  -2   97.59    5.00
   6   4  -2  100.79    4.00
   6   4  -2  105.19    4.20
   5  -4  -2  282.67    8.70
   5  -4  -2  263.37    8.30
   5  -4  -2  276.97   10.10
   5  -4  -2  273.37    9.90
   5  -4  -2  262.57    8.30
   5  -4  -2  258.37    8.60
   5  -4  -2  261.67    8.40
   5  -4  -2  267.37    8.40
   5  -4  -2  264.77    8.50
   5  -4  -2  254.67   12.10
   5  -4  -2  255.57    8.50
   5   4  -2  257.47    8.90
   5   4  -2  267.87   20.20
   5   4  -2  257.97   10.20
   5   4  -2  249.78    9.60
   5   4  -2  256.37    9.60
  -4  -4   2  570.74   27.10
   4  -4  -2  553.44   20.10
   4   4  -2  533.85   33.00
  -4   4   2  544.55   22.20
  -3  -4   2  252.37   14.20
   3  -4  -2  242.68   10.10
  -3   4   2  240.08   10.50
   3   4  -2  239.18   19.80
  -2  -4   2  188.88   10.30
  -2   4   2  177.28    6.70
   2   4  -2  160.38   14.50
  -1  -4   2 4080.19  124.09
  -1  -4   2 4232.48  120.39
   1  -4  -2 4120.89  121.59
   1   4  -2 4066.59  132.29
   0  -4  -2 1907.31   57.99
   0  -4  -2 1980.20   59.19
   0  -4   2 1935.01   57.69
   0   4  -2 1957.90   60.49
   0   4  -2 1911.71   64.59
   1  -4   2  365.66   12.80
  -1  -4  -2  369.56   14.30
  -1  -4  -2  350.56   14.70
  -1   4  -2  389.36   15.10
  -1   4  -2  367.26   14.80
  -2  -4  -2  190.88   11.10
   2  -4   2  194.18    8.20
  -2   4  -2  194.08   10.90
   2   4   2  206.98   15.40
  -3  -4  -2  251.97   15.10
   3  -4   2  267.67   11.00
  -3   4  -2  268.17   14.30
   3   4   2  262.57   19.90
  -4  -4  -2   59.19    8.00
   4  -4   2   47.70    4.40
  -4   4  -2   66.09    7.70
   4   4   2   79.79   10.90
   5  -4   2   11.60    1.50
   5  -4   2   12.40    1.10
   5  -4   2    9.20    1.10
   5  -4   2   10.40    0.90
   5  -4   2   11.70    1.90
   5  -4   2   12.50    1.30
   5  -4   2   10.90    0.80
   5  -4   2   13.90    1.10
   5  -4   2   12.70    0.90
   5  -4   2   11.80    1.10
   5  -4   2   14.00    1.40
   5  -4   2   12.50    1.30
  -5  -4  -2   10.10    0.80
   5  -4   2   10.70    1.00
   5  -4   2   11.40    1.10
   5  -4   2   13.60    1.20
   5  -4   2   11.30    1.40
   5  -4   2    5.00    3.40
  -5   4  -2   13.40    9.20
   5   4   2   12.40    1.20
   5   4   2   11.10    1.80
   5   4   2    9.30    1.30
   5   4   2   13.60    1.40
   5   4   2   16.70    1.80
   5   4   2   -0.60    8.80
   5   4   2   11.10    1.30
   6  -4   2   64.79    2.80
   6  -4   2   58.29    2.50
   6  -4   2   63.69    3.50
   6  -4   2   58.79    3.00
   6  -4   2   53.89    2.30
   6  -4   2   59.19    2.30
   6  -4   2   59.49    2.70
   6  -4   2   56.19    2.40
   6  -4   2   61.19    3.70
   6  -4   2   57.99    2.70
   6  -4   2   60.09    2.30
   6   4   2   63.69    3.70
   6   4   2   54.09    3.10
   6   4   2   59.49    2.60
   6   4   2   57.69    3.00
   6   4   2   58.79    3.00
   6   4   2   62.29    3.60
   7  -4   2   53.99    3.20
   7  -4   2   54.39    2.30
   7  -4   2   53.29    3.10
   7  -4   2   52.89    2.00
   7  -4   2   54.59    2.00
   7  -4   2   55.19    2.20
   7  -4   2   53.19    2.00
   7  -4   2   53.19    2.30
   7   4   2   53.79    2.50
   7   4   2   51.89    3.30
   7   4   2   54.49    2.30
   7   4   2   54.39    2.20
   7   4   2   53.49    2.60
   7   4   2   54.69    2.60
   7   4   2   48.90    2.90
   8  -4   2   23.50    1.10
   8  -4   2   23.90    1.10
   8  -4   2   23.30    0.90
   8  -4   2   23.90    1.60
   8   4   2   22.90    0.90
   8   4   2   22.30    1.20
   8   4   2   22.80    1.20
   8  -5  -2   23.70    1.00
   8  -5  -2   24.10    0.90
   8  -5  -2   24.40    0.90
   8   5  -2   22.20    1.00
   8   5  -2   20.90    1.00
   8   5  -2   24.10    1.10
   7  -5  -2   36.80    1.60
   7  -5  -2   37.20    1.60
   7  -5  -2   38.50    1.80
   7  -5  -2   36.10    1.50
   7  -5  -2   35.00    1.50
   7  -5  -2   37.70    1.70
   7  -5  -2   34.70    2.60
   7   5  -2   37.20    1.90
   7   5  -2   36.20    1.70
   7   5  -2   39.40    1.90
   7   5  -2   40.50    2.40
   6  -5  -2  415.56   13.00
   6  -5  -2  411.56   15.00
   6  -5  -2  424.86   12.90
   6  -5  -2  423.96   13.10
   6  -5  -2  423.56   13.20
   6  -5  -2  421.76   13.10
   6  -5  -2  421.86   13.00
   6  -5  -2  442.16   15.00
   6  -5  -2  437.66   13.40
   6   5  -2  425.36   13.50
   6   5  -2  412.76   14.90
   6   5  -2  447.06   13.80
   6   5  -2  439.46   13.50
   6   5  -2  406.86   12.90
   5  -5  -2  212.78    6.80
   5  -5  -2  185.98    6.40
   5  -5  -2  179.58   10.00
   5  -5  -2  200.48    6.30
   5  -5  -2  200.68    6.60
   5  -5  -2  192.68    6.60
   5  -5  -2  188.38    6.40
   5  -5  -2  192.38    6.40
   5  -5  -2  188.78    6.50
   5  -5  -2  195.98    6.50
   5  -5  -2  210.98    8.20
   5  -5  -2  204.48    7.90
   5   5  -2  197.88    8.40
   5   5  -2  216.38   19.80
   5   5  -2  183.28    7.90
   5   5  -2  194.28    7.00
   4  -5  -2   95.59    3.40
   4  -5  -2   94.79    3.50
   4  -5  -2   95.29    4.50
  -4  -5   2  111.09   10.00
   4  -5  -2   94.49    6.20
   4  -5  -2   95.29    3.60
   4  -5  -2   94.89    3.40
   4  -5  -2   93.89    3.50
   4  -5  -2   95.59    4.40
   4   5  -2   98.09   14.30
   4   5  -2   93.79    5.00
   3  -5  -2    6.60    1.70
  -3  -5   2    3.10    2.40
   3   5  -2    2.00    3.40
  -2  -5   2 1435.76   48.60
   2  -5  -2 1410.26   44.40
   2   5  -2 1425.66   59.49
  -1  -5   2   28.10    3.30
   1  -5  -2   29.40    2.30
  -1  -5   2   28.90    1.90
   1  -5  -2   29.60    2.50
   1   5  -2   23.90    6.30
   0  -5  -2 1166.38   35.60
   0  -5   2 1156.48   35.90
   0  -5  -2 1197.18   37.50
   0   5   2 1184.78   44.70
   0   5  -2 1147.69   43.80
  -1  -5  -2  313.47   13.30
  -1  -5  -2  304.77   13.20
   1  -5   2  318.47   11.60
  -1   5  -2  311.37   14.70
  -1   5  -2  343.57   14.30
   1   5   2  305.67   19.00
  -2  -5  -2 1174.38   40.90
   2  -5   2 1164.08   36.70
  -2   5  -2 1136.49   40.20
   2   5   2 1121.49   49.30
   3  -5   2  174.48    8.50
  -3  -5  -2  168.28   12.10
   3   5   2  167.78   23.50
  -3   5  -2  182.98   11.00
   4  -5   2  249.28    7.90
   4  -5   2  225.78    7.50
   4  -5   2  226.48    7.20
   4  -5   2  222.68    7.50
  -4  -5  -2  225.48    7.20
   4  -5   2  232.88    7.50
   4  -5   2  234.68    8.30
   4  -5   2  225.98    7.40
  -4  -5  -2  222.28   16.40
   4  -5   2  220.28   10.90
   4  -5   2  228.18    8.60
   4  -5   2  228.78    7.20
   4  -5   2  225.78    7.70
   4   5   2  220.98   21.30
   4   5   2  225.08    9.00
  -4   5  -2  255.37   15.00
   5  -5   2   11.90    1.20
   5  -5   2   12.30    1.10
   5  -5   2   12.50    1.50
   5  -5   2   13.10    1.30
   5  -5   2   14.00    2.00
   5  -5   2   11.70    1.60
   5  -5   2    9.90    0.90
   5  -5   2   11.10    1.10
   5  -5   2   12.00    0.90
   5  -5   2   13.30    1.00
   5  -5   2   12.30    0.90
   5  -5   2   11.60    0.90
   5  -5   2   11.30    1.30
   5  -5   2   12.50    1.10
   5  -5   2   11.80    1.20
   5  -5   2   13.10    1.40
  -5  -5  -2   11.40    0.90
   5  -5   2   10.40    2.90
   5   5   2   12.70    1.60
   5   5   2   15.60    9.40
   5   5   2   12.30    1.50
   5   5   2   10.90    1.40
   5   5   2   10.40    1.90
   5   5   2   12.80    1.60
   6  -5   2   45.60    2.00
   6  -5   2   45.60    1.90
   6  -5   2   46.70    2.20
   6  -5   2   45.20    1.90
   6  -5   2   46.50    2.20
   6  -5   2   39.90    2.10
   6  -5   2   46.60    3.20
   6  -5   2   49.99    2.60
   6  -5   2   49.10    3.00
   6  -5   2   44.30    2.20
   6  -5   2   49.40    2.30
   6  -5   2   43.40    1.90
   6   5   2   44.10    2.60
   6   5   2   44.40    3.20
   6   5   2   44.80    2.60
   6   5   2   47.90    2.30
   6   5   2   47.60    3.00
   7  -5   2   25.20    1.40
   7  -5   2   25.50    1.40
   7  -5   2   26.50    2.20
   7  -5   2   27.60    1.40
   7  -5   2   28.60    2.10
   7  -5   2   27.70    1.20
   7  -5   2   25.50    1.20
   7   5   2   25.60    1.70
   7   5   2   26.00    1.60
   7   5   2   26.70    1.40
   7   5   2   25.90    2.10
   7   5   2   26.60    1.40
   7   5   2   25.40    1.90
   8  -5   2    6.70    0.40
   8  -5   2    7.00    0.50
   8  -5   2    6.40    0.50
   8   5   2    6.10    0.50
   8   5   2    6.60    0.40
   8  -6  -2   12.70    0.70
   8  -6  -2   11.60    0.50
   8  -6  -2   12.80    0.60
   8  -6  -2   13.00    0.60
   8   6  -2   12.80    0.70
   8   6  -2   14.20    0.70
   7  -6  -2    7.90    0.80
   7  -6  -2    7.80    0.60
   7  -6  -2    7.30    0.60
   7  -6  -2    7.40    0.70
   7  -6  -2    7.90    0.70
   7  -6  -2    6.10    0.60
   7  -6  -2    6.90    1.30
   7  -6  -2    7.50    0.70
   7   6  -2    7.80    0.80
   7   6  -2    8.60    1.30
   7   6  -2    8.00    0.70
   7   6  -2    6.20    0.80
   6  -6  -2  157.68    5.30
   6  -6  -2  159.98    5.30
   6  -6  -2  152.98    5.10
   6  -6  -2  156.88    5.40
   6  -6  -2  156.08    7.00
   6  -6  -2  158.18    5.60
   6  -6  -2  157.78    6.90
   6  -6  -2  153.88    5.30
   6  -6  -2  163.88    5.40
   6   6  -2  167.58    6.00
   6   6  -2  147.99    5.20
   6   6  -2  160.38    5.70
   6   6  -2  161.28    6.00
   6   6  -2  165.08    7.20
   5  -6  -2   83.49    3.30
   5  -6  -2   88.89    3.30
   5  -6  -2   80.69    5.40
   5  -6  -2   86.79    3.40
   5  -6  -2   81.39    3.20
   5  -6  -2   93.89    3.60
   5  -6  -2   78.59    6.60
   5  -6  -2   88.69    4.30
   5   6  -2  115.69   15.30
   5   6  -2   86.09    3.80
   5   6  -2   82.99    4.80
   4  -6  -2  208.48   10.50
   4  -6  -2  198.88    6.80
  -4  -6   2  204.18   15.00
   4  -6  -2  224.18    7.20
  -4  -6   2  201.68    7.10
   4  -6  -2  214.38    8.10
   4  -6  -2  224.88    7.50
   4  -6  -2  215.28    8.40
   4  -6  -2  210.58    6.90
   4  -6  -2  233.48    7.30
   4  -6  -2  217.28    6.70
   4  -6  -2  207.88    7.10
   4   6  -2  239.58   23.00
   4   6  -2  200.38    9.40
   3  -6  -2  801.92   27.90
   3   6  -2  833.42   45.80
  -2  -6   2 1022.90   37.40
   2  -6  -2 1004.20   33.20
   2   6  -2 1027.40   49.00
  -1  -6   2 1120.29   39.30
  -1  -6   2 1202.38   35.40
   1  -6  -2 1196.98   36.70
   1   6  -2 1092.79   48.60
   0  -6   2  495.85   16.50
   0  -6  -2  479.55   16.60
   0  -6  -2  479.25   15.50
   0   6  -2  474.85   24.50
   0   6   2  500.15   25.50
   1  -6   2 4264.97  128.39
  -1  -6  -2 4367.86  130.49
   1   6   2 4334.67  142.89
  -1   6  -2 4388.76  135.09
   2  -6   2  531.35   19.80
  -2  -6  -2  572.54   17.90
  -2  -6  -2  581.04   23.60
  -2   6  -2  548.55   22.40
   2   6   2  565.44   32.30
  -3  -6  -2  327.47   18.40
   3  -6   2  338.87   14.10
   3   6   2  323.87   25.60
  -3   6  -2  359.66   16.90
   4  -6   2  658.13   20.00
   4  -6   2  676.73   20.10
   4  -6   2  640.64   24.70
   4  -6   2  604.34   19.80
   4  -6   2  678.43   20.00
  -4  -6  -2  666.13   32.40
   4  -6   2  635.74   20.00
   4  -6   2  672.63   21.30
   4  -6   2  638.44   19.90
   4  -6   2  654.33   20.30
   4  -6   2  656.63   20.90
   4  -6   2  628.44   20.10
   4  -6   2  727.03   21.20
  -4  -6  -2  632.14   19.70
   4  -6   2  650.03   19.70
   4  -6   2  686.93   21.40
   4  -6   2  755.62   21.40
   4  -6   2  630.14   19.80
  -4   6  -2  643.24   30.50
   4   6   2  729.03   23.70
   4   6   2  585.04   22.30
   4   6   2  719.03   22.90
   4   6   2  683.83   42.00
   5  -6   2   23.00    1.70
   5  -6   2   16.40    3.50
   5  -6   2   26.30    2.40
   5  -6   2   25.40    1.80
   5  -6   2   20.00    1.30
   5  -6   2   22.20    1.30
   5  -6   2   19.40    1.60
   5  -6   2   20.80    1.90
   5  -6   2   16.30    3.10
   5  -6   2   21.60    1.30
   5  -6   2   20.90    1.20
   5  -6   2   19.00    1.70
   5  -6   2   20.30    1.40
   5   6   2   10.40   10.70
   5   6   2   19.10    1.90
   6  -6   2  107.89    4.10
   6  -6   2  114.39    5.40
   6  -6   2  110.29    4.00
   6  -6   2  109.59    4.10
   6  -6   2  117.59    5.10
   6  -6   2  103.39    3.90
   6  -6   2  107.59    3.70
   6  -6   2  108.99    4.50
   6  -6   2  111.29    3.70
   6  -6   2  112.29    4.10
   6  -6   2   88.89    4.30
   6  -6   2  109.89    4.10
   6   6   2  109.49    5.50
   6   6   2  104.29    6.10
   6   6   2  111.29    4.10
   6   6   2  108.09    4.60
   7  -6   2   31.80    1.30
   7  -6   2   30.70    1.30
   7  -6   2   32.80    1.60
   7  -6   2   33.00    1.60
   7  -6   2   31.50    2.30
   7  -6   2   29.70    1.50
   7  -6   2   33.00    2.20
   7   6   2   32.20    1.50
   7   6   2   32.80    1.80
   7   6   2   35.60    2.20
   7   6   2   32.40    1.90
   7   6   2   31.10    1.90
   8  -6   2   18.70    0.80
   8  -6   2   18.30    1.30
   8  -6   2   17.70    0.80
   8  -6   2   18.20    0.70
   8   6   2   18.60    0.90
   8   6   2   18.60    0.90
   8  -7  -2   58.89    2.00
   8  -7  -2   59.39    1.90
   8  -7  -2   56.89    2.00
   8   7  -2   61.19    2.00
   7  -7  -2   21.60    1.00
   7  -7  -2   20.20    1.10
   7  -7  -2   21.50    2.10
   7  -7  -2   20.90    1.00
   7  -7  -2   20.20    1.00
   7  -7  -2   21.60    1.20
   7   7  -2   20.20    1.30
   7   7  -2   22.40    1.40
   7   7  -2   20.80    1.00
   6  -7  -2   44.20    2.00
   6  -7  -2   44.10    2.00
   6  -7  -2   45.50    2.10
   6  -7  -2   43.90    2.10
   6  -7  -2   46.10    2.00
   6  -7  -2   44.80    3.20
   6  -7  -2   45.70    2.00
   6  -7  -2   41.50    2.00
   6  -7  -2   41.60    1.80
   6   7  -2   45.40    2.40
   6   7  -2   45.70    3.40
   6   7  -2   43.80    2.20
   5  -7  -2  339.37   10.60
   5  -7  -2  342.37   10.40
   5  -7  -2  339.67   10.80
   5  -7  -2  327.07   10.50
   5  -7  -2  353.76   10.90
   5  -7  -2  341.57   10.70
   5  -7  -2  347.67   12.60
   5  -7  -2  332.77   10.60
   5  -7  -2  339.77   10.60
   5  -7  -2  337.17   10.50
   5  -7  -2  347.47   12.30
   5   7  -2  306.97   12.60
   5   7  -2  348.27   29.90
   5   7  -2  333.57   11.20
   5   7  -2  339.67   13.00
   4  -7  -2  486.95   14.50
   4  -7  -2  492.25   14.60
   4  -7  -2  499.35   14.80
   4  -7  -2  518.55   16.60
   4  -7  -2  487.85   14.80
   4  -7  -2  459.75   14.70
   4  -7  -2  487.55   14.90
   4  -7  -2  472.15   14.70
   4  -7  -2  494.35   15.80
   4  -7  -2  499.75   16.20
  -4  -7   2  453.05   25.90
   4  -7  -2  500.15   14.90
  -4  -7   2  467.85   14.90
   4  -7  -2  487.15   14.70
   4   7  -2  500.65   36.30
   4   7  -2  423.56   16.10
   4   7  -2  451.95   17.50
   4   7  -2  486.15   17.10
  -3  -7   2  145.79   11.80
   3  -7  -2  158.58    8.40
   3   7  -2  165.08   19.30
  -2  -7   2    8.70    2.60
   2  -7  -2    4.90    1.30
   2   7  -2    9.50    6.00
  -1  -7   2 1082.49   38.20
  -1  -7   2 1092.19   33.90
   1  -7  -2 1086.59   35.10
  -1   7   2 1148.29   46.60
   1   7  -2 1052.99   49.20
   0  -7   2 1542.45   48.90
   0  -7  -2 1584.74   49.10
   0   7   2 1546.15   61.79
   0   7  -2 1705.93   62.39
  -1  -7  -2  361.06   15.10
   1  -7   2  362.46   13.90
  -1  -7  -2  344.17   12.90
  -1   7  -2  358.76   19.90
   1   7   2  443.76   26.40
   2  -7   2  766.82   26.60
  -2  -7  -2  764.32   30.00
  -2  -7  -2  768.62   24.20
  -2   7  -2  782.52   28.90
   2   7   2  771.82   42.00
  -3  -7  -2  287.27   17.00
   3  -7   2  266.17   12.60
  -3   7  -2  292.07   14.50
   3   7   2  301.87   26.10
   4  -7   2 1006.90   30.20
  -4  -7  -2  936.31   28.90
   4  -7   2  992.60   29.60
   4  -7   2  994.60   29.10
   4  -7   2 1009.00   29.30
   4  -7   2  992.60   28.90
   4  -7   2 1013.80   30.60
   4  -7   2  995.70   29.30
   4  -7   2  988.60   30.60
   4  -7   2 1012.20   29.20
   4  -7   2  903.91   29.20
   4  -7   2  985.10   29.60
   4  -7   2  969.40   29.20
   4  -7   2  962.40   34.70
   4  -7   2  980.60   29.00
   4  -7   2  995.90   29.10
  -4  -7  -2  920.81   42.20
   4  -7   2  996.80   29.20
   4  -7   2  985.30   28.90
   4  -7   2 1006.80   29.60
   4  -7   2  981.60   29.20
   4  -7   2  968.40   29.00
   4   7   2  942.41   32.20
   4   7   2  997.20   30.80
   4   7   2  951.90   55.99
   4   7   2  963.10   31.50
   5  -7   2   42.90    2.10
   5  -7   2   49.30    6.50
   5  -7   2   40.60    1.90
   5  -7   2   44.00    3.20
   5  -7   2   44.50    3.00
   5  -7   2   43.30    2.30
   5  -7   2   42.30    2.10
   5  -7   2   40.30    1.90
   5  -7   2   45.40    2.20
   5  -7   2   44.70    2.20
   5  -7   2   45.00    2.50
   5  -7   2   44.10    1.80
  -5  -7  -2   40.50    2.10
   5  -7   2   42.70    1.90
   5  -7   2   45.50    2.20
   5  -7   2   40.60    2.10
   5  -7   2   43.30    2.10
   5  -7   2   44.00    1.90
   5  -7   2   43.60    2.40
   5  -7   2   44.40    2.80
   5   7   2   42.90    3.60
   5   7   2   45.30    3.00
   5   7   2   41.60    3.40
   6  -7   2    3.60    0.70
   6  -7   2    4.10    0.60
   6  -7   2    3.00    0.50
   6  -7   2    3.90    0.60
   6  -7   2    2.80    0.60
   6  -7   2    3.60    0.60
   6  -7   2    3.60    0.90
   6  -7   2    3.10    0.50
   6  -7   2    3.50    0.70
   6  -7   2    4.50    0.80
   6  -7   2    3.30    1.00
   6  -7   2    3.70    0.80
   6   7   2    4.70    0.80
   6   7   2    3.40    0.90
   6   7   2    3.40    1.20
   6   7   2    3.40    0.90
   7  -7   2   26.20    1.30
   7  -7   2   27.30    1.10
   7  -7   2   26.10    2.10
   7  -7   2   25.20    1.90
   7  -7   2   25.70    1.10
   7  -7   2   27.30    1.40
   7  -7   2   28.10    1.30
   7   7   2   27.90    2.00
   7   7   2   25.40    1.30
   7   7   2   26.80    1.60
   7   7   2   26.50    1.30
   7   7   2   24.70    2.00
   8  -7   2   13.20    0.60
   8  -7   2   15.00    0.60
   8  -7   2   12.90    0.90
   8   7   2   15.70    0.80
   7  -8  -2    8.60    0.70
   7  -8  -2   10.00    0.80
   7  -8  -2    8.00    0.60
   7  -8  -2    7.80    0.60
   7  -8  -2    7.70    0.60
   7  -8  -2    7.70    0.50
   7  -8  -2    8.30    1.30
   7   8  -2    8.00    0.80
  -7   8   2    6.20    0.80
   7   8  -2    8.00    0.70
   7   8  -2    7.50    1.10
   6  -8  -2   15.00    1.00
   6  -8  -2   15.00    1.10
   6  -8  -2   14.70    1.00
   6  -8  -2   15.60    1.10
   6  -8  -2   12.80    0.80
   6  -8  -2   13.60    1.80
   6  -8  -2   13.10    0.90
   6  -8  -2   12.90    1.00
   6  -8  -2   11.80    1.00
   6   8  -2   15.00    1.30
   6   8  -2   15.40    1.20
   6   8  -2   13.40    2.40
   6   8  -2   11.40    1.80
   5  -8  -2   69.79    2.50
   5  -8  -2   67.49    2.60
   5  -8  -2   68.19    2.80
   5  -8  -2   69.49    2.70
   5  -8  -2   69.29    2.90
   5  -8  -2   64.09    2.70
   5  -8  -2   66.59    2.70
   5  -8  -2   65.29    2.70
   5  -8  -2   65.29    4.10
   5   8  -2   68.89    4.40
   5   8  -2   65.19    4.50
   4  -8  -2  317.27    9.90
   4  -8  -2  327.77   12.00
   4  -8  -2  324.17   10.00
  -4  -8   2  319.67   10.40
   4  -8  -2  321.47   10.20
   4  -8  -2  330.27   11.30
   4  -8  -2  316.37   10.20
   4  -8  -2  336.87   10.30
   4  -8  -2  334.07   11.70
   4  -8  -2  324.17   10.20
   4  -8  -2  319.87   10.20
   4  -8  -2  328.57   10.30
   4  -8  -2  328.27   10.40
   4  -8  -2  329.07   10.20
   4  -8  -2  332.67   15.20
   4   8  -2  318.27   13.20
   4   8  -2  316.07   11.10
   4   8  -2  326.87   30.90
   4   8  -2  325.67   12.60
   3  -8  -2  134.29    7.90
   3  -8  -2  135.59    4.40
   3  -8  -2  140.69    6.00
   3  -8  -2  134.09    4.60
   3  -8  -2  135.09    4.70
  -3  -8   2  139.69    4.80
  -3  -8   2  146.19   11.50
   3  -8  -2  136.59    4.70
   3  -8  -2  131.79    4.80
   3  -8  -2  139.79    4.50
   3  -8  -2  132.79    4.70
   3  -8  -2  140.19    4.80
   3   8  -2  107.49   17.80
   3   8  -2  138.09    7.30
   3   8  -2  138.89    6.00
   2  -8  -2  668.53   24.00
  -2  -8   2  635.24   27.70
   2   8  -2  722.43   42.30
  -1  -8   2  231.58    9.20
  -1  -8   2  223.28   12.40
   1  -8  -2  251.07   11.10
  -1   8   2  255.57   18.60
   1   8  -2  217.88   20.20
   0  -8   2    6.20    1.30
   0   8   2    1.40    3.20
   0   8  -2    4.40    4.10
  -1  -8  -2   91.39    6.20
  -1  -8  -2   98.19    5.20
   1  -8   2  100.59    5.90
   1   8   2  110.19   13.20
  -1   8  -2  112.29   10.40
   2  -8   2  144.09    7.90
  -2  -8  -2  141.89    9.70
  -2  -8  -2  131.29    5.80
  -2   8  -2  152.68    8.20
   2   8   2  133.99   17.10
   3  -8   2  718.83   21.70
   3  -8   2  679.93   20.40
   3  -8   2  689.03   20.50
   3  -8   2  672.63   20.40
   3  -8   2  671.03   20.50
   3  -8   2  679.73   20.40
   3  -8   2  722.13   25.70
   3  -8   2  674.53   20.30
   3  -8   2  687.23   20.40
   3  -8   2  688.73   20.20
   3  -8   2  665.03   20.30
   3  -8   2  662.83   20.40
  -3  -8  -2  663.93   20.60
   3  -8   2  689.33   20.80
   3  -8   2  677.03   20.40
  -3  -8  -2  669.93   30.70
   3  -8   2  628.24   20.50
   3  -8   2  700.33   20.20
   3   8   2  743.93   45.90
   3   8   2  689.93   22.80
   3   8   2  666.43   21.60
   3   8   2  674.83   23.70
   4  -8   2  208.48    6.90
   4  -8   2  203.58    6.90
   4  -8   2  201.48    7.10
   4  -8   2  197.78    6.80
   4  -8   2  209.78   11.50
   4  -8   2  193.08    6.90
   4  -8   2  205.98    8.10
   4  -8   2  212.08    7.20
   4  -8   2  202.58    6.80
  -4  -8  -2  204.78    7.00
   4  -8   2  210.18    6.70
   4  -8   2  210.28    8.10
   4  -8   2  208.38    6.60
   4  -8   2  211.08    6.90
   4  -8   2  211.18    6.50
   4  -8   2  204.68    7.70
   4  -8   2  201.68    7.10
   4  -8   2  208.68    6.80
   4  -8   2  207.98    6.80
   4  -8   2  205.18    6.70
   4  -8   2  205.78    6.70
   4   8   2  204.58    9.00
   4   8   2  208.08    8.20
   4   8   2  213.68   25.00
   4   8   2  199.88    9.60
   5  -8   2  230.38    7.80
   5  -8   2  239.38    7.90
   5  -8   2  239.68    8.80
   5  -8   2  231.48    9.10
   5  -8   2  232.28    7.60
   5  -8   2  239.88    7.40
   5  -8   2  241.98    7.50
  -5  -8  -2  233.18    7.90
   5  -8   2  235.58    7.80
   5  -8   2  244.68    8.00
   5  -8   2  234.98    8.10
   5  -8   2  240.18    9.20
   5  -8   2  234.58    7.80
   5  -8   2  244.88    7.80
   5  -8   2  246.88    7.90
   5  -8   2  232.28    7.60
   5  -8   2  241.58    8.30
   5  -8   2  241.28    7.70
   5  -8   2  230.78    8.10
   5   8   2  246.58   10.10
   5   8   2  222.88    9.80
   5   8   2  232.48    8.90
   6  -8   2    8.30    0.70
   6  -8   2    9.90    1.00
   6  -8   2    9.30    0.80
   6  -8   2    9.20    0.80
   6  -8   2    9.00    1.40
   6  -8   2    8.30    0.90
   6  -8   2    8.80    0.70
   6  -8   2    8.90    1.00
   6  -8   2   10.00    0.90
   6  -8   2    7.10    0.90
   6  -8   2    9.50    0.70
   6  -8   2    9.90    1.30
   6  -8   2    9.20    1.10
   6   8   2    8.70    1.00
   6   8   2    6.50    1.00
   6   8   2    6.70    1.50
   7  -8   2    7.30    0.60
   7  -8   2    9.20    0.60
   7  -8   2    9.30    0.70
   7  -8   2   11.00    1.20
   7  -8   2    9.00    0.70
   7  -8   2    9.40    0.60
   7   8   2    9.80    1.00
   7   8   2    7.70    0.70
   7   8   2    9.40    0.90
   7   8   2   10.00    0.70
   7   8   2    8.90    1.20
   7  -9  -2   61.89    2.10
   7  -9  -2   61.59    2.20
   7  -9  -2   56.99    2.10
   7  -9  -2   57.29    2.00
   7  -9  -2   59.89    2.00
   7  -9  -2   59.39    2.00
   7   9  -2   54.39    2.20
   7   9  -2   59.19    2.30
   7   9  -2   65.49    2.90
   6  -9  -2   38.00    1.70
   6  -9  -2   41.00    1.90
   6  -9  -2   37.10    1.80
   6  -9  -2   38.40    1.50
   6  -9  -2   36.50    2.90
   6  -9  -2   37.90    1.60
   6  -9  -2   37.30    1.70
   6  -9  -2   40.40    1.80
   6   9  -2   42.90    3.10
   6   9  -2   40.70    2.20
   6   9  -2   40.40    2.10
   6   9  -2   40.80    2.40
   5  -9  -2    2.30    0.60
   5  -9  -2    1.50    0.50
   5  -9  -2    1.00    0.50
   5  -9  -2    1.40    0.50
   5  -9  -2    1.00    0.40
   5  -9  -2    1.50    0.40
   5  -9  -2    1.00    0.90
   5  -9  -2    1.40    0.50
   5  -9  -2    1.40    0.50
   5  -9  -2    1.50    0.90
   5   9  -2    3.30    1.10
   5   9  -2    0.90    1.00
   4  -9  -2   54.19    2.50
   4  -9  -2   56.39    5.10
   4  -9  -2   64.99    3.40
   4  -9  -2   57.59    2.60
   4  -9  -2   61.29    5.70
   4  -9  -2   57.49    2.50
   4  -9  -2   59.79    2.60
   4  -9  -2   54.69    2.60
   4  -9  -2   56.69    3.20
   4  -9  -2   55.79    2.30
   4   9  -2   52.59    5.90
   4   9  -2   59.39    5.90
   4   9  -2   54.59    3.30
   4   9  -2   27.10   12.10
  -3  -9   2  268.17    8.60
   3  -9  -2  268.57    8.50
   3  -9  -2  263.77    8.50
   3  -9  -2  273.97    9.40
   3  -9  -2  264.67   10.20
   3  -9  -2  262.37    8.20
   3  -9  -2  276.67    8.50
   3  -9  -2  259.87    8.60
   3  -9  -2  260.57    8.30
   3  -9  -2  275.47    8.60
   3  -9  -2  274.07    8.60
  -3  -9   2  273.17   18.20
   3  -9  -2  263.87   12.90
   3   9  -2  244.18   27.30
   3   9  -2  268.67   10.10
   3   9  -2  263.27   11.70
  -2  -9   2  201.78    6.60
  -2  -9   2  191.38   12.90
   2  -9  -2  214.48   10.40
   2  -9  -2  201.28    6.60
   2  -9  -2  200.88    6.50
   2  -9  -2  206.58    6.60
   2  -9  -2  198.18    6.70
  -2   9   2  197.58   18.80
   2   9  -2  204.28    8.00
   2   9  -2  234.68   22.90
   1  -9  -2  209.38    9.90
  -1  -9   2  227.38    9.20
  -1   9   2  188.78   17.70
   1   9  -2  216.98   21.60
   0  -9   2   99.29    5.70
   0  -9  -2   91.19    6.40
   0   9   2  109.99   14.30
   0   9  -2  108.49   12.80
  -1  -9  -2  219.98   10.50
   1  -9   2  237.58   10.60
  -1  -9  -2  219.08    9.30
   1   9   2  230.58   21.60
  -1   9  -2  205.78   18.30
   2  -9   2  214.28    7.10
  -2  -9  -2  217.38    7.20
   2  -9   2  225.48    7.20
   2  -9   2  225.28    6.90
   2  -9   2  225.58    8.10
  -2  -9  -2  214.28   12.80
   2  -9   2  226.28    7.40
   2  -9   2  220.28   11.00
   2  -9   2  222.58    7.10
   2  -9   2  221.78    6.90
   2   9   2  212.98    9.90
   2   9   2  215.38   23.00
   2   9   2  217.08    8.20
   3  -9   2  155.18    5.50
   3  -9   2  148.59    9.10
   3  -9   2  149.49    5.40
  -3  -9  -2  140.39   12.30
   3  -9   2  153.98    5.30
   3  -9   2  150.88    5.10
   3  -9   2  155.48    4.90
   3  -9   2  152.88    6.30
   3  -9   2  153.38    5.20
   3  -9   2  156.68    5.00
   3  -9   2  153.98    5.20
   3  -9   2  147.89    5.20
   3  -9   2  159.08    6.40
   3  -9   2  149.88    5.30
   3  -9   2  154.78    5.10
   3  -9   2  148.99    5.10
  -3  -9  -2  149.29    5.30
   3  -9   2  157.38    5.20
   3  -9   2  154.38    5.30
   3   9   2  153.68    7.30
   3   9   2  165.48   21.60
   3   9   2  149.09    8.00
   3   9   2  153.48    6.30
   4  -9   2  213.18    7.50
   4  -9   2  205.68    7.90
   4  -9   2  233.98    7.10
   4  -9   2  224.98    7.60
   4  -9   2  236.38    7.40
   4  -9   2  224.68    7.70
   4  -9   2  227.48    7.20
  -4  -9  -2  225.18    7.70
   4  -9   2  217.88    8.00
   4  -9   2  247.68    8.60
   4  -9   2  231.48    7.50
   4  -9   2  224.18   12.40
   4  -9   2  220.28    8.30
   4  -9   2  239.18    8.90
   4   9   2  228.28   27.30
   5  -9   2   97.09    4.90
   5  -9   2  102.59    3.80
   5  -9   2  107.79    3.90
   5  -9   2  101.99    3.50
   5  -9   2   99.39    3.60
   5  -9   2  105.39    4.00
  -5  -9  -2   99.19    3.90
   5  -9   2  102.69    4.20
   5  -9   2   96.79    3.60
   5  -9   2  101.99    3.80
   5  -9   2  102.99    3.90
   5  -9   2  103.19    3.80
   5  -9   2  101.49    3.50
   5  -9   2  102.09    3.70
   5  -9   2  101.69    3.90
   5  -9   2  100.99    5.00
   5  -9   2   96.79    3.90
   5  -9   2   96.99    4.50
   5   9   2  105.59    5.70
   5   9   2   94.99    5.50
   6  -9   2   28.80    1.50
   6  -9   2   27.70    2.20
   6  -9   2   27.80    1.30
   6  -9   2   29.20    1.30
   6  -9   2   29.90    2.10
   6  -9   2   28.60    1.40
   6  -9   2   28.70    1.50
   6  -9   2   27.20    1.20
   6  -9   2   27.40    1.50
   6  -9   2   27.90    1.60
   6   9   2   26.50    1.50
   6   9   2   28.90    2.60
   6   9   2   27.10    1.90
   7  -9   2    4.80    0.50
   7  -9   2    4.80    0.40
   7  -9   2    3.90    0.80
   7  -9   2    4.30    0.40
   7  -9   2    4.20    0.50
   7  -9   2    4.70    0.50
   7   9   2    4.00    0.60
   7   9   2    5.00    0.70
   7   9   2    3.60    0.80
   7   9   2    4.20    0.40
   7 -10  -2   33.80    1.40
   7 -10  -2   29.10    1.10
   7 -10  -2   31.70    1.30
   7 -10  -2   27.80    1.00
   7 -10  -2   24.70    1.20
   7 -10  -2   29.50    1.20
   7  10  -2   30.70    1.30
   7  10  -2   31.40    2.00
   6 -10  -2   54.59    2.20
   6 -10  -2   51.39    2.10
   6 -10  -2   54.19    2.00
   6 -10  -2   52.29    2.10
   6 -10  -2   50.39    1.90
   6 -10  -2   52.79    2.10
   6 -10  -2   54.69    2.10
   6  10  -2   52.39    2.40
   6  10  -2   52.69    2.60
   6  10  -2   51.79    3.30
   6  10  -2   51.99    2.20
   5 -10  -2   16.70    1.30
   5 -10  -2   15.80    0.90
   5 -10  -2   15.60    1.60
   5 -10  -2   17.70    1.30
   5 -10  -2   13.80    1.40
   5 -10  -2   15.80    1.20
   5 -10  -2   15.10    2.00
   5 -10  -2   17.30    1.60
   5 -10  -2   16.10    1.50
   5 -10  -2   15.80    1.20
   5  10  -2   13.50    2.40
   5  10  -2   14.20    2.40
   4 -10  -2    9.20    1.00
   4 -10  -2    9.40    1.00
   4 -10  -2   11.00    1.10
   4 -10  -2    8.80    0.80
   4 -10  -2    9.80    1.00
   4 -10  -2   10.90    1.00
   4 -10  -2   10.80    1.80
   4 -10  -2   10.70    1.00
  -4 -10   2    9.00    1.00
   4 -10  -2   12.00    3.00
   4 -10  -2    9.70    0.70
   4 -10  -2    9.50    1.40
   4 -10  -2    9.90    1.00
   4  10  -2   28.30   11.10
   4  10  -2   11.80    2.30
   4  10  -2    8.80    2.30
   4  10  -2   12.60    1.80
   3 -10  -2  517.95   17.70
   3 -10  -2  513.15   15.80
   3 -10  -2  522.55   15.50
   3 -10  -2  521.75   16.70
   3 -10  -2  518.55   15.70
   3 -10  -2  513.55   15.60
  -3 -10   2  518.65   15.80
   3 -10  -2  520.55   15.70
   3 -10  -2  500.25   15.80
   3 -10  -2  518.85   15.80
   3 -10  -2  509.65   15.30
   3 -10  -2  510.05   15.40
   3 -10  -2  515.45   15.60
   3 -10  -2  516.25   21.20
   3  10  -2  489.15   18.20
   3  10  -2  484.85   40.10
   3  10  -2  525.55   17.50
   3  10  -2  510.05   19.40
   2 -10  -2  422.26   13.40
   2 -10  -2  457.95   13.50
   2 -10  -2  440.36   13.70
   2 -10  -2  454.15   13.90
  -2 -10   2  398.96   21.80
   2 -10  -2  465.75   18.60
   2 -10  -2  452.55   13.70
  -2 -10   2  443.06   13.80
   2 -10  -2  434.56   13.90
  -2 -10   2  468.55   14.40
   2 -10  -2  456.35   13.50
   2 -10  -2  454.75   13.80
   2 -10  -2  436.86   13.80
   2 -10  -2  464.25   14.70
  -2  10   2  510.65   41.00
   2  10  -2  471.85   15.50
   2  10  -2  431.66   17.10
   2  10  -2  464.35   37.10
  -1 -10   2  151.78    5.20
   1 -10  -2  154.48    5.20
  -1 -10   2  170.28    7.70
   1 -10  -2  166.98    6.00
   1 -10  -2  165.88    5.50
   1 -10  -2  148.99    5.20
  -1 -10   2  151.58    5.30
   1 -10  -2  154.78    5.20
   1 -10  -2  159.98    8.60
  -1  10   2  169.78   18.70
   1  10  -2  162.78   20.50
   0 -10   2  859.91   27.90
   0 -10   2  976.80   28.30
   0 -10   2 1029.70   28.40
   0 -10  -2  959.40   32.10
   0 -10   2  926.01   31.90
   0  10   2  953.70   51.79
   0  10  -2  981.20   73.19
  -1 -10  -2  461.75   14.30
   1 -10   2  468.65   14.30
   1 -10   2  489.45   15.20
  -1 -10  -2  481.85   17.40
   1 -10   2  444.76   14.00
   1 -10   2  457.35   14.00
   1 -10   2  468.05   14.20
   1 -10   2  451.75   14.50
   1 -10   2  509.75   18.80
   1  10   2  442.16   17.40
  -1  10  -2  514.15   31.80
   1  10   2  488.55   35.90
   1  10   2  455.65   15.40
   2 -10   2  549.35   15.80
   2 -10   2  499.65   15.60
   2 -10   2  512.85   15.10
   2 -10   2  524.15   16.60
   2 -10   2  520.65   15.40
   2 -10   2  491.25   15.40
   2 -10   2  490.85   15.60
   2 -10   2  504.95   15.40
   2 -10   2  521.25   15.50
  -2 -10  -2  475.15   15.50
  -2 -10  -2  506.85   15.50
   2 -10   2  503.65   15.10
   2 -10   2  504.75   15.30
   2 -10   2  496.65   15.20
   2 -10   2  518.05   20.50
   2 -10   2  503.85   15.40
   2 -10   2  499.05   15.30
   2  10   2  501.85   16.80
   2  10   2  466.95   17.80
   2  10   2  507.35   39.40
   2  10   2  517.85   19.10
   3 -10   2   69.39    2.80
   3 -10   2   71.19    2.90
   3 -10   2   71.69    2.80
   3 -10   2   77.69    2.90
   3 -10   2   70.89    3.10
   3 -10   2   73.19    2.90
   3 -10   2   71.69    2.60
   3 -10   2   68.69    2.80
   3 -10   2   78.09    6.50
   3 -10   2   70.89    2.90
  -3 -10  -2   70.69   11.80
   3 -10   2   71.49    2.90
   3 -10   2   70.69    3.90
   3 -10   2   70.59    3.10
  -3 -10  -2   66.39    2.90
   3 -10   2   73.99    2.70
   3 -10   2   67.69    2.90
   3 -10   2   72.19    2.80
   3 -10   2   71.09    3.90
   3  10   2   67.79    5.30
   3  10   2   71.69    3.90
   3  10   2   72.89    4.70
   3  10   2   93.49   21.50
   4 -10   2  159.88    5.40
   4 -10   2  160.78    5.40
   4 -10   2  156.98    5.50
   4 -10   2  151.38    5.60
   4 -10   2  153.78    5.50
   4 -10   2  156.98    5.30
   4 -10   2  157.68    5.20
   4 -10   2  156.18    5.70
   4 -10   2  161.08    6.80
   4 -10   2  160.48    5.10
   4 -10   2  151.48    6.10
   4 -10   2  158.48    5.30
   4 -10   2  167.38   10.10
   4 -10   2  157.78    5.50
   4 -10   2  163.78    5.50
   4 -10   2  153.78    5.40
  -4 -10  -2  154.58    5.60
   4 -10   2  150.28    6.60
   4  10   2  150.18    7.60
   4  10   2  166.88   26.50
   4  10   2  150.48    8.30
   5 -10   2    7.30    0.80
   5 -10   2    5.90    1.00
   5 -10   2    6.40    1.40
   5 -10   2    6.20    0.90
  -5 -10  -2    6.40    0.80
   5 -10   2    9.00    1.20
   5 -10   2    7.00    0.80
   5 -10   2    5.80    0.80
   5 -10   2    7.30    0.70
   5 -10   2    6.70    1.10
   5 -10   2    4.70    0.90
   5 -10   2    7.00    0.90
   5 -10   2    5.10    0.90
   5 -10   2    6.70    1.00
   5 -10   2    6.90    0.70
   5 -10   2    5.00    0.90
   5 -10   2    7.10    1.30
   5  10   2    6.00    1.70
   5  10   2    7.40    2.10
   6 -10   2   32.80    1.60
   6 -10   2   30.50    1.30
   6 -10   2   33.50    1.50
   6 -10   2   32.30    1.40
   6 -10   2   31.70    2.50
   6 -10   2   31.40    1.40
   6 -10   2   32.80    1.40
   6 -10   2   33.50    1.70
   6 -10   2   32.40    1.60
   6  10   2   32.20    1.50
   6  10   2   33.80    2.70
   6  10   2   31.70    2.00
   7 -10   2   25.60    1.00
   7 -10   2   23.40    1.00
   7 -10   2   24.00    1.00
   7  10   2   26.80    1.60
   7  10   2   24.90    1.20
   7  10   2   24.60    1.20
   7 -11  -2   37.40    1.60
   7 -11  -2   41.80    1.40
   7  11  -2   42.10    1.90
   7  11  -2   39.70    1.40
   6 -11  -2   21.30    1.20
   6 -11  -2   23.10    1.10
   6 -11  -2   20.90    1.10
   6 -11  -2   21.90    1.10
   6 -11  -2   22.90    1.00
   6 -11  -2   21.90    1.10
   6 -11  -2   23.10    1.00
   6  11  -2   23.70    1.90
   6  11  -2   18.30    1.20
   6  11  -2   21.30    1.10
   6  11  -2   22.70    2.10
   6  11  -2   22.90    1.40
   5 -11  -2   29.80    1.50
   5 -11  -2   30.10    1.40
   5 -11  -2   28.70    1.50
   5 -11  -2   30.50    1.60
   5 -11  -2   29.60    2.00
   5 -11  -2   29.60    1.50
   5 -11  -2   28.60    1.30
   5 -11  -2   31.10    1.50
   5  11  -2   28.40    2.70
   5  11  -2   30.70    3.10
   4 -11  -2    7.30    0.90
   4 -11  -2    6.80    0.90
   4 -11  -2    6.70    0.90
   4 -11  -2    8.20    1.00
   4 -11  -2    5.90    0.70
   4 -11  -2    5.50    0.90
   4 -11  -2    6.80    0.80
   4 -11  -2    6.30    1.20
   4 -11  -2    6.20    0.60
   4  11  -2    8.10    1.50
   4  11  -2    4.60    1.70
   4  11  -2    5.60    1.70
   3 -11  -2  350.26   10.80
   3 -11  -2  346.17   10.80
   3 -11  -2  321.27   16.00
   3 -11  -2  347.17   10.90
  -3 -11   2  369.16   11.10
   3 -11  -2  338.67   10.90
   3 -11  -2  340.57   10.60
   3 -11  -2  334.47   11.00
   3 -11  -2  357.56   11.10
   3 -11  -2  346.77   11.90
   3 -11  -2  345.27   10.50
   3 -11  -2  351.46   10.70
   3  11  -2  329.27   14.50
   3  11  -2  394.26   18.20
   3  11  -2  340.27   12.70
   3  11  -2  355.16   34.20
   2 -11  -2  108.79    7.50
   2 -11  -2  100.29    3.40
  -2 -11   2  100.09    3.90
   2 -11  -2  104.79    4.00
  -2 -11   2  108.99    4.40
   2 -11  -2  112.69    3.80
  -2 -11   2  101.49    3.80
   2 -11  -2  107.89    4.60
   2 -11  -2  102.69    3.50
   2 -11  -2  106.39    3.80
   2 -11  -2   99.49    3.50
   2 -11  -2  103.29    3.90
   2 -11  -2  104.59    3.80
   2 -11  -2  103.39    3.60
   2 -11  -2  106.09    3.80
   2  11  -2  133.99   20.90
   2  11  -2  106.09    5.30
   2  11  -2  106.79    6.70
   1 -11  -2   40.80    1.80
  -1 -11   2   42.40    1.90
  -1 -11   2   42.40    1.70
   1 -11  -2   43.30    2.10
   1 -11  -2   43.70    1.90
  -1 -11   2   44.30    2.50
   1 -11  -2   38.40    1.70
  -1 -11   2   44.30    2.10
   1 -11  -2   42.40    2.10
   1 -11  -2   42.70    1.90
  -1 -11   2   45.80    2.20
   1 -11  -2   45.50    4.40
   1 -11  -2   44.80    2.00
   1 -11  -2   46.90    2.50
  -1  11   2   61.99   14.60
  -1  11   2   42.40    2.70
   1  11  -2   69.79   15.70
   1  11  -2   49.40    3.10
   1  11  -2   42.40    4.10
  -1  11   2   42.60    4.10
   0 -11   2  235.58    7.30
   0 -11   2  224.08    7.20
   0 -11   2  215.68    7.00
   0 -11  -2  227.18    7.40
   0 -11  -2  226.18    7.90
   0 -11   2  224.18    7.40
   0 -11   2  230.08   10.70
   0 -11   2  218.48    7.20
   0 -11  -2  219.88    7.20
   0 -11  -2  222.98    7.30
   0 -11   2  229.08    8.10
   0 -11  -2  215.08   10.60
   0  11   2  234.88   23.60
   0  11  -2  219.38   11.00
   0  11  -2  219.28    8.60
   0  11  -2  240.78   25.20
   1 -11   2   63.99    2.60
   1 -11   2   64.19    5.30
   1 -11   2   63.89    2.40
  -1 -11  -2   59.09    2.50
   1 -11   2   63.89    2.60
  -1 -11  -2   64.69    4.60
   1 -11   2   61.29    2.40
  -1 -11  -2   64.19    2.60
  -1 -11  -2   62.49    2.40
   1 -11   2   61.79    2.40
   1 -11   2   64.79    3.30
   1 -11   2   61.09    2.80
  -1 -11  -2   62.89    2.60
   1 -11   2   63.39    2.60
   1 -11   2   62.49    2.50
   1  11   2   65.89    3.60
   1  11   2   69.49    5.10
   2 -11   2  103.69    4.00
  -2 -11  -2  108.89    4.00
   2 -11   2  104.49    3.60
   2 -11   2  110.59    4.90
   2 -11   2  110.49    3.90
   2 -11   2  104.79    3.90
  -2 -11  -2   98.39    3.80
   2 -11   2  101.09    3.80
   2 -11   2  106.29    4.10
   2 -11   2  106.89    3.60
   2 -11   2  103.79    3.80
   2 -11   2  106.49    3.70
   2 -11   2  107.49    3.90
   2 -11   2  102.69    7.30
   2 -11   2  101.79    3.70
   2 -11   2  102.79    3.80
   2  11   2  111.09   18.80
   2  11   2  101.39    6.00
   2  11   2  108.29    5.10
   2  11   2  102.09    6.70
   3 -11   2   17.50    1.20
   3 -11   2   16.80    1.20
   3 -11   2   16.00    1.40
   3 -11   2   14.20    1.80
   3 -11   2   19.00    1.20
   3 -11   2   17.30    1.10
   3 -11   2   16.70    1.20
   3 -11   2   16.50    1.90
   3 -11   2   17.70    1.00
  -3 -11  -2   16.80    1.30
   3 -11   2   17.40    1.30
   3 -11   2   15.20    1.20
   3 -11   2   17.10    3.30
   3 -11   2   16.40    2.00
   3 -11   2   15.90    1.20
   3  11   2   18.60    2.10
   3  11   2   20.10    3.50
   3  11   2   19.60    3.20
   3  11   2   30.10   12.90
   4 -11   2  160.18    5.60
   4 -11   2  157.78    5.30
   4 -11   2  157.48    5.20
   4 -11   2  156.78    5.30
   4 -11   2  157.18    5.30
   4 -11   2  157.18    5.50
   4 -11   2  158.68    5.50
   4 -11   2  149.39    6.50
  -4 -11  -2  157.68    5.60
   4 -11   2  160.38    6.70
   4 -11   2  151.08    5.50
   4 -11   2  160.88    5.70
   4 -11   2  160.68    5.10
   4 -11   2  158.38    5.40
   4 -11   2  155.08    5.40
   4 -11   2  161.48    5.60
   4 -11   2  154.98    5.30
   4  11   2  155.08    8.40
   4  11   2  150.08    7.60
   5 -11   2   65.39    2.70
  -5 -11  -2   61.69    2.70
   5 -11   2   64.09    2.30
  -5 -11  -2   62.09    2.70
   5 -11   2   63.59    2.40
   5 -11   2   62.79    2.50
   5 -11   2   61.79    3.50
   5 -11   2   63.49    2.40
   5 -11   2   61.59    2.40
   5 -11   2   65.19    2.70
   5 -11   2   65.09    2.50
   5 -11   2   65.59    2.60
   5 -11   2   61.79    3.50
   5 -11   2   63.19    2.50
   5 -11   2   60.89    2.60
   5  11   2   64.99    4.30
   5  11   2   63.59    4.20
   6 -11   2  116.49    3.90
   6 -11   2  115.19    3.80
   6 -11   2  116.39    3.90
   6 -11   2  120.39    4.00
   6 -11   2  116.79    3.70
   6 -11   2  111.49    3.70
   6 -11   2  118.19    3.80
   6  11   2  119.79    4.40
   6  11   2  110.49    3.80
   6  11   2  111.19    5.30
   7  11   2   42.20    1.80
   7  11   2   38.80    1.50
   6 -12  -2   15.00    0.90
   6 -12  -2   14.80    0.80
   6 -12  -2   14.30    0.80
   6 -12  -2   12.80    0.80
  -6 -12   2   13.70    0.60
   6 -12  -2   15.20    0.70
  -6 -12   2   15.00    0.70
   6 -12  -2   14.10    0.80
   6  12  -2   17.00    1.70
   6  12  -2   15.60    1.00
   6  12  -2   13.80    0.90
   5 -12  -2    5.00    0.70
   5 -12  -2    4.50    0.60
   5 -12  -2    5.20    0.70
   5 -12  -2    5.20    0.60
   5 -12  -2    5.20    0.70
   5 -12  -2    4.20    0.90
   5 -12  -2    4.50    0.50
   5 -12  -2    4.90    0.70
   5  12  -2    3.70    1.30
   5  12  -2    4.30    1.40
   5  12  -2    5.30    0.80
   4 -12  -2  156.08    5.70
   4 -12  -2  144.69    5.50
   4 -12  -2  137.49    5.00
   4 -12  -2  139.59    4.70
   4 -12  -2  146.99    5.70
   4 -12  -2  134.69    5.20
   4 -12  -2  151.78    5.30
   4 -12  -2  139.29    4.60
   4 -12  -2  136.19    5.80
   4  12  -2  147.89    5.90
   4  12  -2  139.39   10.10
   4  12  -2  145.79    7.10
   3 -12  -2  230.28    7.20
   3 -12  -2  229.68    7.50
   3 -12  -2  236.98    7.40
   3 -12  -2  230.98    8.50
   3 -12  -2  229.98    7.60
   3 -12  -2  225.78    7.20
   3 -12  -2  231.08    7.50
   3 -12  -2  223.08    7.20
   3 -12  -2  232.78    7.70
  -3 -12   2  225.48    7.60
   3 -12  -2  231.48    7.50
   3  12  -2  246.78    9.50
   3  12  -2  218.28    9.70
   3  12  -2  223.78   11.00
  -2 -12   2  274.07    8.80
   2 -12  -2  298.97    8.80
   2 -12  -2  279.47    8.60
   2 -12  -2  261.27   13.60
  -2 -12   2  262.77    8.80
   2 -12  -2  280.47    8.80
   2 -12  -2  282.47    9.00
   2 -12  -2  275.07    8.70
  -2 -12   2  272.67    8.80
   2 -12  -2  281.47    8.70
   2 -12  -2  272.37    9.70
  -2 -12   2  277.97    9.90
   2 -12  -2  257.87    8.90
  -2  12   2  248.78    9.80
   2  12  -2  241.48   12.00
   2  12  -2  281.27   10.70
  -1 -12   2   23.70    1.80
   1 -12  -2   23.50    1.20
   1 -12  -2   22.70    1.40
   1 -12  -2   21.00    1.20
   1 -12  -2   22.60    1.30
  -1 -12   2   25.20    1.60
   1 -12  -2   22.60    1.20
  -1 -12   2   21.60    1.10
   1 -12  -2   28.70    4.10
   1 -12  -2   19.00    1.10
   1 -12  -2   22.80    1.50
   1 -12  -2   20.50    1.70
  -1 -12   2   22.20    1.30
  -1  12   2   20.60    1.90
   1  12  -2   21.60    2.20
   1  12  -2   24.60    3.70
  -1  12   2   23.70    3.30
   0 -12  -2  635.84   19.30
   0 -12  -2  619.54   19.00
   0 -12  -2  649.34   19.30
   0 -12   2  650.83   20.30
   0 -12  -2  635.04   19.50
   0 -12  -2  647.94   19.30
   0 -12   2  659.83   24.30
   0 -12   2  661.63   19.40
   0 -12  -2  611.24   23.70
   0 -12   2  617.74   19.10
   0 -12   2  632.24   19.10
   0 -12   2  602.24   19.00
   0 -12   2  643.54   19.10
   0 -12   2  651.43   19.60
   0 -12  -2  679.23   20.30
   0 -12   2  633.94   19.20
   0  12   2  625.94   20.70
   0  12  -2  750.82   49.60
   0  12  -2  617.44   22.80
   0  12  -2  656.33   20.90
   0  12   2  644.24   23.30
   0  12   2  608.34   47.00
   1 -12   2  139.99    9.00
   1 -12   2  151.58    5.20
   1 -12   2  145.39    4.90
   1 -12   2  155.78    5.00
   1 -12   2  149.88    4.90
   1 -12   2  145.69    5.10
   1 -12   2  149.19    6.10
   1 -12   2  147.39    5.40
  -1 -12  -2  144.19    5.00
  -1 -12  -2  148.79    5.20
  -1 -12  -2  148.59    5.10
  -1 -12  -2  152.38    5.80
   1 -12   2  151.88    5.20
  -1 -12  -2  142.19    5.00
   1  12   2  173.48   24.90
   1  12   2  149.88    8.40
   1  12   2  155.18    6.60
   2 -12   2  424.96   13.50
   2 -12   2  430.66   14.50
   2 -12   2  433.96   18.90
  -2 -12  -2  420.56   13.30
   2 -12   2  429.36   13.20
   2 -12   2  422.86   13.00
   2 -12   2  425.16   12.90
   2 -12   2  411.96   13.20
   2 -12   2  430.66   13.20
   2 -12   2  432.96   13.10
   2  12   2  425.66   14.90
   2  12   2  427.06   17.30
   2  12   2  400.56   16.00
   2  12   2  510.15   41.30
   3 -12   2  190.78    6.20
   3 -12   2  187.38    6.40
   3 -12   2  188.28    6.30
   3 -12   2  182.58    6.50
   3 -12   2  179.58    6.20
   3 -12   2  182.58    6.40
   3 -12   2  186.38    6.00
   3 -12   2  187.18    6.30
   3 -12   2  185.98    6.10
   3 -12   2  191.98    7.60
   3 -12   2  191.68    6.20
   3 -12   2  187.58    6.00
  -3 -12  -2  194.18    6.40
   3  12   2  182.18    8.70
   3  12   2  183.68    9.80
   3  12   2  191.78    7.70
   4 -12   2   62.39    3.70
   4 -12   2   70.69    3.00
   4 -12   2   61.69    2.80
   4 -12   2   65.19    2.60
   4 -12   2   65.19    2.60
  -4 -12  -2   65.59    2.80
   4 -12   2   67.29    3.40
   4 -12   2   70.59    3.10
   4 -12   2   65.59    2.60
   4 -12   2   67.29    2.70
   4 -12   2   65.59    2.60
   4 -12   2   63.29    2.80
   4 -12   2   67.29    2.70
   4  12   2   59.49    5.50
   4  12   2   68.29    4.60
  -5 -12  -2  136.59    4.70
   5 -12   2  133.29    4.30
   5 -12   2  130.79    4.40
   5 -12   2  134.59    4.60
   5 -12   2  121.99    4.50
   5 -12   2  133.09    4.30
   5 -12   2  133.19    4.50
   5 -12   2  131.09    5.50
   5 -12   2  130.89    4.50
   5 -12   2  134.49    4.50
   5 -12   2  132.99    4.40
   5  12   2  137.79    6.50
   5  12   2  131.89    6.40
   6 -12   2    6.50    0.50
   6 -12   2    6.70    0.50
   6 -12   2    6.40    0.50
   6 -12   2    6.80    0.70
   6  12   2    5.90    1.30
   6  12   2    6.50    0.60
   6  12   2    6.30    0.80
   6 -13  -2    4.40    0.40
   6 -13  -2    4.50    0.50
   6 -13  -2    3.90    0.40
   6 -13  -2    4.00    0.40
  -6 -13   2    4.20    0.30
   6  13  -2    4.10    0.50
   6  13  -2    5.60    0.90
   5 -13  -2   14.00    1.00
   5 -13  -2   16.00    1.10
   5 -13  -2   11.40    0.90
  -5 -13   2   13.10    0.70
   5 -13  -2   13.10    0.90
   5 -13  -2   13.50    1.00
   5 -13  -2   12.90    0.70
  -5 -13   2   12.20    0.70
   5  13  -2   14.90    1.90
   5  13  -2   13.10    2.00
   5  13  -2   12.30    1.00
   4 -13  -2    3.80    0.70
   4 -13  -2    3.90    0.60
   4 -13  -2    4.60    1.00
   4 -13  -2    4.70    0.70
   4 -13  -2    4.20    0.70
   4 -13  -2    3.40    0.60
  -4 -13   2    3.70    0.40
   4 -13  -2    3.90    0.70
   4 -13  -2    3.30    0.50
  -4 -13   2    3.70    0.50
   4  13  -2    2.70    1.20
   4  13  -2    3.20    1.40
   4  13  -2    5.70    1.20
   3 -13  -2   64.29    2.70
   3 -13  -2   68.69    2.80
   3 -13  -2   64.79    2.70
   3 -13  -2   67.69    2.80
   3 -13  -2   66.29    2.80
  -3 -13   2   62.99    2.40
   3 -13  -2   67.89    2.80
   3 -13  -2   66.19    3.50
   3 -13  -2   63.89    2.60
   3  13  -2   66.19    4.30
   3  13  -2   68.19    4.20
  -3  13   2   59.19    3.30
   3  13  -2   65.29    5.30
  -2 -13   2  249.38    7.90
   2 -13  -2  266.77    8.50
  -2 -13   2  254.47    7.90
  -2 -13   2  257.07    8.20
  -2 -13   2  250.37    8.30
   2 -13  -2  265.77    9.30
   2 -13  -2  255.97    8.00
   2 -13  -2  253.37    8.20
  -2 -13   2  254.87    8.90
   2 -13  -2  242.88    7.90
   2 -13  -2  260.77    8.30
   2 -13  -2  259.37    8.10
   2 -13  -2  264.07    8.30
   2  13  -2  258.27   10.20
  -2  13   2  237.88    9.30
   2  13  -2  258.17   12.00
   1 -13  -2   10.10    0.80
   1 -13  -2    8.70    0.80
  -1 -13   2   10.40    1.30
   1 -13  -2    9.30    1.30
  -1 -13   2    9.00    0.80
   1 -13  -2    5.90    2.10
   1 -13  -2    9.30    1.00
  -1 -13   2    9.90    0.80
  -1 -13   2    8.30    0.80
   1 -13  -2    9.90    0.90
   1 -13  -2   11.20    1.00
  -1 -13   2   10.10    1.10
   1 -13  -2    9.10    0.70
   1 -13  -2    9.00    1.10
   1  13  -2   11.80    2.60
  -1  13   2   11.10    2.40
   1  13  -2    8.70    1.60
  -1  13   2   10.20    1.60
   0 -13  -2  135.79    4.50
   0 -13  -2  132.79    4.80
   0 -13   2  124.39    4.50
   0 -13  -2  127.49    4.30
   0 -13   2  130.49    4.90
   0 -13   2  135.69    5.60
   0 -13   2  129.79    4.40
   0 -13   2  132.29    4.40
   0 -13   2  133.39    4.70
   0 -13  -2  127.29    8.20
   0 -13  -2  133.89    4.60
   0 -13  -2  130.19    4.50
   0 -13  -2  136.69    5.40
   0  13   2  190.68   28.60
   0  13   2  124.59    7.70
   0  13  -2  136.59    6.10
   0  13   2  123.79    5.80
   0  13  -2  120.49    7.20
   1 -13   2  122.09    8.20
  -1 -13  -2  118.39    4.20
  -1 -13  -2  137.89    5.20
  -1 -13  -2  123.69    4.50
  -1 -13  -2  124.49    4.10
   1 -13   2  121.69    4.40
   1 -13   2  126.29    5.40
   1 -13   2  124.19    4.30
  -1 -13  -2  122.19    4.30
   1 -13   2  127.39    4.50
   1 -13   2  120.69    4.20
   1 -13   2  120.29    4.30
  -1 -13  -2  120.29    4.40
   1 -13   2  127.39    4.70
  -1  13  -2  120.79    5.60
   1  13   2  124.89    5.80
   1  13   2  129.59    7.80
   2 -13   2  211.48    6.80
   2 -13   2  214.38    6.90
   2 -13   2  218.98    8.30
   2 -13   2  218.38    7.10
   2 -13   2  221.28    7.10
  -2 -13  -2  221.98    7.70
   2 -13   2  212.68    6.90
   2 -13   2  213.68    7.30
  -2 -13  -2  216.48    7.10
   2 -13   2  220.68    7.10
   2 -13   2  206.28    6.80
  -2 -13  -2  209.78    7.00
   2  13   2  207.28   10.70
   2  13   2  209.98    8.70
   2  13   2  198.68    9.40
   3 -13   2   10.10    1.10
   3 -13   2   10.70    1.00
   3 -13   2   10.00    1.10
   3 -13   2    9.80    1.00
   3 -13   2   10.20    0.90
   3 -13   2   10.20    1.60
   3 -13   2   10.10    1.00
   3 -13   2   11.00    1.00
   3 -13   2   10.20    1.20
  -3 -13  -2   10.30    1.00
   3 -13   2    9.20    1.00
  -3 -13  -2   10.20    1.10
   3  13   2    9.70    2.80
   3  13   2   11.10    2.70
   3  13   2    9.60    1.70
   4 -13   2   62.59    2.40
   4 -13   2   58.29    3.40
   4 -13   2   57.09    2.30
   4 -13   2   58.19    2.40
   4 -13   2   60.99    2.30
  -4 -13  -2   60.39    2.70
   4 -13   2   62.19    2.40
   4 -13   2   57.79    2.60
   4 -13   2   58.09    2.50
   4 -13   2   61.39    2.40
  -4 -13  -2   59.89    2.50
   4  13   2   62.19    4.30
   4  13   2   59.79    4.70
   5 -13   2    4.00    0.70
   5 -13   2    3.10    0.50
   5 -13   2    3.40    0.50
   5 -13   2    3.40    0.90
   5 -13   2    3.20    0.50
   5 -13   2    2.00    0.60
   5 -13   2    3.00    0.50
   5 -13   2    3.00    0.60
   5  13   2    1.40    0.90
   5  13   2    4.30    1.20
   5  13   2    3.30    0.60
   6 -13   2   53.89    1.80
  -6 -13  -2   56.79    1.70
   6  13   2   54.49    2.70
   6  13   2   48.20    2.00
   6  13   2   49.40    2.10
   5 -14  -2   25.40    1.20
   5 -14  -2   26.90    1.20
   5 -14  -2   26.30    1.20
  -5 -14   2   27.00    1.10
   5 -14  -2   26.30    1.20
   5 -14  -2   26.60    1.20
   5  14  -2   27.10    2.10
   5  14  -2   25.50    2.20
   4 -14  -2   41.70    1.80
  -4 -14   2   41.40    1.50
   4 -14  -2   43.90    1.80
   4 -14  -2   39.60    1.90
   4 -14  -2   39.60    2.30
   4 -14  -2   40.50    1.80
   4 -14  -2   41.10    1.60
  -4 -14   2   42.30    1.60
   4 -14  -2   42.80    1.80
   4  14  -2   39.30    3.10
   4  14  -2   42.90    3.70
   4  14  -2   40.70    2.00
   3 -14  -2    3.50    0.70
   3 -14  -2    3.80    0.70
  -3 -14   2    3.90    0.50
   3 -14  -2    3.20    0.70
   3 -14  -2    3.10    0.50
  -3 -14   2    3.30    0.50
   3 -14  -2    3.80    1.00
   3 -14  -2    2.80    0.60
   3 -14  -2    3.30    0.50
  -3  14   2    4.00    1.00
   3  14  -2    3.00    1.60
   3  14  -2    2.70    1.30
   2 -14  -2   92.29    3.40
  -2 -14   2   87.79    3.90
  -2 -14   2   87.09    3.00
   2 -14  -2   91.89    3.40
   2 -14  -2   87.69    3.10
   2 -14  -2   89.69    3.40
  -2 -14   2   87.79    3.10
   2 -14  -2   88.39    4.20
   2 -14  -2   88.39    3.40
   2 -14  -2   90.19    3.60
  -2 -14   2   81.69    3.30
   2  14  -2   90.69    6.80
  -2  14   2   82.59    4.30
   2  14  -2   88.89    5.00
  -1 -14   2   37.70    1.60
   1 -14  -2   41.10    2.10
   1 -14  -2   39.80    2.50
   1 -14  -2   38.50    1.70
   1 -14  -2   41.00    1.90
  -1 -14   2   41.80    2.10
   1 -14  -2   36.70    1.50
   1 -14  -2   41.00    1.90
  -1 -14   2   44.40    1.80
   1 -14  -2   32.60    1.60
  -1 -14   2   38.20    2.40
   1  14  -2   37.30    4.00
   1  14  -2   40.70    3.10
  -1  14   2   35.70    3.70
  -1  14   2   38.40    2.70
   0 -14  -2   31.40    1.50
   0 -14   2   28.90    1.50
   0 -14   2   32.10    1.90
   0 -14  -2   29.20    1.60
   0 -14  -2   29.60    1.40
   0 -14   2   31.60    2.30
   0 -14   2   33.20    1.50
   0 -14   2   32.30    1.50
   0 -14  -2   32.50    2.20
   0 -14  -2   29.80    1.50
   0 -14  -2   32.80    1.80
   0 -14   2   31.60    1.80
   0  14  -2   36.20    3.60
   0  14   2   29.20    3.60
   0  14   2   33.30    2.60
   0  14  -2   37.20    2.80
   1 -14   2  321.37   10.00
  -1 -14  -2  310.57    9.90
  -1 -14  -2  306.67   10.70
   1 -14   2  304.27    9.80
   1 -14   2  319.77    9.90
   1 -14   2  325.07   10.30
  -1 -14  -2  309.87    9.60
   1 -14   2  308.67    9.70
   1 -14   2  321.27   11.20
  -1 -14  -2  307.37   10.10
   1 -14   2  315.67    9.70
  -1 -14  -2  325.07   10.10
   1  14   2  327.27   11.80
  -1  14  -2  319.97   11.50
   1  14   2  302.97   13.80
   2 -14   2  115.39    4.20
   2 -14   2  109.29    5.10
  -2 -14  -2  118.19    4.30
  -2 -14  -2  108.59    4.00
  -2 -14  -2  110.69    4.00
   2 -14   2  111.79    3.80
   2 -14   2  113.29    4.20
   2 -14   2  110.09    4.30
   2 -14   2  111.09    4.10
  -2 -14  -2  107.79    4.70
   2  14   2  108.99    7.30
   2  14   2  111.19    5.50
  -3 -14  -2  114.99    4.60
   3 -14   2  113.59    4.10
   3 -14   2  118.59    5.20
   3 -14   2  115.89    3.90
   3 -14   2  117.39    4.00
  -3 -14  -2  113.79    4.20
   3 -14   2  116.49    4.10
   3 -14   2  118.49    4.20
   3 -14   2  118.49    4.40
   3 -14   2  117.49    4.10
   3 -14   2  114.29    3.90
   3  14   2  122.09    6.40
   3  14   2  117.49    5.30
   3  14   2  117.89    7.20
   4 -14   2   24.90    1.30
   4 -14   2   22.90    1.10
   4 -14   2   23.70    2.00
   4 -14   2   25.60    1.30
   4 -14   2   24.20    1.20
   4 -14   2   23.80    1.30
   4 -14   2   23.50    1.30
  -4 -14  -2   23.90    1.40
   4 -14   2   24.10    1.40
  -4 -14  -2   25.30    1.40
   4  14   2   25.00    2.60
   4  14   2   24.60    3.00
   5 -14   2   17.00    1.00
  -5 -14  -2   17.00    0.80
   5 -14   2   15.90    0.90
   5 -14   2   17.60    1.00
   5 -14   2   14.80    1.30
   5  14   2   16.90    1.80
   5  14   2   15.00    1.20
   5  14   2   18.40    1.70
  -5 -15   2    9.20    0.50
   5 -15  -2   10.00    0.60
   5 -15  -2    9.50    0.60
   5 -15  -2    8.80    0.60
   4 -15  -2    1.00    0.40
   4 -15  -2    0.80    0.40
   4 -15  -2    0.90    0.50
  -4 -15   2    1.00    0.30
   4 -15  -2    1.20    0.40
   4 -15  -2    1.10    0.40
   4 -15  -2    1.40    0.40
   4  15  -2   -0.30    1.10
   4  15  -2    2.60    1.00
  -4  15   2    0.50    0.50
   3 -15  -2   51.89    2.80
   3 -15  -2   52.79    2.10
   3 -15  -2   51.59    2.20
  -3 -15   2   48.60    1.80
  -3 -15   2   52.29    1.90
   3 -15  -2   51.29    2.00
   3 -15  -2   51.29    2.20
   3 -15  -2   53.49    2.20
  -3  15   2   43.80    2.70
   3  15  -2   54.39    4.40
   3  15  -2   53.29    3.30
   2 -15  -2   30.90    1.40
   2 -15  -2   31.20    1.70
   2 -15  -2   31.40    2.20
  -2 -15   2   30.30    1.30
  -2 -15   2   29.80    1.90
   2 -15  -2   30.30    1.60
  -2 -15   2   31.10    1.40
   2 -15  -2   31.10    1.60
   2 -15  -2   31.00    1.40
   2  15  -2   28.80    3.50
  -2  15   2   28.70    2.20
   2  15  -2   28.30    2.80
   1 -15  -2   16.10    1.10
   1 -15  -2   15.60    1.10
  -1 -15   2   15.10    0.90
  -1 -15   2   15.80    1.50
   1 -15  -2   15.50    1.60
  -1 -15   2   17.00    1.00
  -1 -15   2   16.10    1.30
   1 -15  -2   16.70    1.30
   1 -15  -2   13.60    0.90
  -1  15   2   17.30    1.80
   1  15  -2   19.60    2.90
  -1  15   2   11.20    2.30
   1  15  -2   12.40    2.00
   0 -15  -2   91.29    3.20
   0 -15  -2   93.89    3.60
   0 -15   2   95.79    3.20
   0 -15  -2   92.09    3.30
   0 -15  -2   90.09    3.20
   0 -15   2   94.29    3.70
   0 -15  -2   90.59    4.20
   0 -15   2   88.69    3.30
   0 -15  -2   93.09    3.40
   0 -15   2   91.79    4.20
   0 -15   2   94.39    3.30
   0  15  -2   86.79    5.70
   0  15  -2  100.89    5.00
   0  15   2   94.89    4.90
   0  15   2   85.69    6.00
   1 -15   2   11.40    1.20
  -1 -15  -2    9.30    1.20
   1 -15   2   10.00    1.40
   1 -15   2    9.30    0.80
   1 -15   2    9.70    0.90
  -1 -15  -2   10.20    0.80
   1 -15   2    9.70    0.90
  -1 -15  -2    9.60    0.70
   1 -15   2   10.30    1.10
  -1 -15  -2   10.20    1.00
   1  15   2    8.80    2.40
  -1  15  -2    9.50    1.60
   1  15   2    6.60    1.50
   2 -15   2   46.40    2.90
  -2 -15  -2   46.00    2.00
  -2 -15  -2   42.60    1.70
  -2 -15  -2   44.90    2.50
   2 -15   2   46.80    2.10
   2 -15   2   43.20    2.20
   2 -15   2   44.50    1.90
  -2 -15  -2   44.10    2.00
   2 -15   2   45.90    1.90
   2 -15   2   44.50    2.00
  -2  15  -2   43.30    3.10
   2  15   2   41.30    3.10
   2  15   2   49.30    4.40
  -3 -15  -2   60.79    2.40
   3 -15   2   55.79    2.50
   3 -15   2   60.99    2.40
  -3 -15  -2   57.59    2.80
   3 -15   2   58.09    3.20
  -3 -15  -2   58.49    2.10
   3 -15   2   57.99    2.40
   3 -15   2   55.79    2.20
   3 -15   2   59.79    2.30
   3  15   2   54.59    4.60
   3  15   2   58.49    4.00
   3  15   2   58.59    3.90
   4 -15   2   17.70    1.00
   4 -15   2   17.10    1.00
   4 -15   2   17.50    1.10
   4 -15   2   15.90    1.50
  -4 -15  -2   14.70    1.00
   4 -15   2   17.40    0.90
   4 -15   2   16.30    1.10
  -4 -15  -2   17.30    0.80
   4  15   2   16.10    2.40
   4  15   2   17.80    2.80
  -5 -15  -2   22.00    0.80
   5 -15   2   21.60    1.00
   5  15   2   19.20    1.10
   5  15   2   20.10    1.60
   4 -16  -2   15.50    0.90
  -4 -16   2   17.20    1.00
   4 -16  -2   14.00    0.70
   4 -16  -2   14.80    1.00
   3 -16  -2   25.90    1.40
   3 -16  -2   26.40    1.70
   3 -16  -2   27.00    1.30
   3 -16  -2   26.10    1.30
   3 -16  -2   25.20    1.10
  -3 -16   2   26.60    1.10
  -3  16   2   21.50    1.70
   3  16  -2   24.80    2.10
   3  16  -2   26.90    3.00
  -2 -16   2   54.59    2.00
   2 -16  -2   51.49    1.90
   2 -16  -2   53.29    2.10
   2 -16  -2   53.59    2.30
  -2 -16   2   51.89    2.40
   2 -16  -2   51.99    2.80
   2 -16  -2   53.49    2.10
  -2  16   2   48.70    3.00
   2  16  -2   55.09    4.30
   2  16  -2   55.59    3.60
   1 -16  -2    4.50    0.90
  -1 -16   2    7.30    1.10
  -1 -16   2    6.70    0.90
   1 -16  -2    7.40    0.80
   1 -16  -2    7.40    0.90
   1 -16  -2    6.70    0.60
  -1 -16   2    6.80    0.70
   1 -16  -2    7.20    0.80
   1  16  -2    5.10    1.40
   1  16  -2    6.30    1.90
  -1  16   2    6.80    1.30
  -1  16   2    6.10    1.80
   0 -16   2  103.39    3.50
   0 -16  -2   99.69    4.30
   0 -16  -2  101.59    3.40
   0 -16   2   98.19    4.30
   0 -16  -2  101.79    3.80
   0 -16   2  102.39    3.80
   0  16  -2   98.89    5.10
   0  16   2  104.49    6.40
   0  16   2  101.59    5.00
   1 -16   2   32.10    1.50
  -1 -16  -2   30.90    2.00
  -1 -16  -2   31.10    1.60
   1 -16   2   32.40    2.20
  -1 -16  -2   31.70    1.40
  -1 -16  -2   30.20    1.30
   1 -16   2   31.50    1.80
   1  16   2   31.60    2.60
   1  16   2   29.30    3.40
  -1  16  -2   29.60    2.40
   2 -16   2   22.00    1.30
  -2 -16  -2   20.80    1.10
   2 -16   2   21.20    1.30
   2 -16   2   22.10    1.50
   2 -16   2   21.10    1.80
  -2 -16  -2   22.40    1.20
  -2 -16  -2   22.10    1.30
  -2 -16  -2   21.30    1.50
   2  16   2   20.40    2.20
   2  16   2   21.60    3.10
  -2  16  -2   22.80    2.00
   3 -16   2    7.90    0.70
   3 -16   2    8.80    1.00
   3 -16   2    8.70    0.80
  -3 -16  -2    8.10    0.70
  -3 -16  -2    8.40    0.60
   3 -16   2    7.90    0.70
   3 -16   2    8.60    1.20
  -3 -16  -2    7.80    0.80
   3 -16   2    8.90    0.80
   4 -16   2   41.00    1.60
  -4 -16  -2   40.90    1.40
   4 -16   2   38.50    2.00
   4 -16   2   50.09    2.30
   4 -16   2   39.90    1.60
   4  16   2   42.40    2.80
   3 -17  -2   10.10    0.90
   3 -17  -2   12.30    0.80
  -3 -17   2   12.30    0.70
   3 -17  -2   12.50    0.80
   3 -17  -2   11.20    1.00
   3  17  -2   12.40    2.20
  -3  17   2    8.90    1.10
  -2 -17   2   16.50    0.90
   2 -17  -2   16.40    0.90
   2 -17  -2   15.60    0.90
   2 -17  -2   15.70    1.30
   2 -17  -2   17.00    1.10
   2  17  -2   12.60    2.10
  -2  17   2   13.10    1.40
   2  17  -2   17.00    2.00
  -1 -17   2   26.70    1.70
  -1 -17   2   31.50    1.50
   1 -17  -2   31.30    1.30
   1 -17  -2   33.80    1.60
   1 -17  -2   33.40    1.40
  -1 -17   2   33.40    1.40
   1 -17  -2   29.90    1.90
  -1  17   2   26.50    3.70
  -1  17   2   31.10    2.30
   1  17  -2   33.90    2.70
   1  17  -2   31.20    2.90
   0 -17   2   10.10    1.10
   0 -17  -2   11.40    1.20
   0 -17   2   10.90    1.00
   0 -17  -2   10.40    0.90
   0 -17   2   10.00    0.80
   0 -17  -2    9.70    0.70
   0  17   2   10.10    1.60
   0  17  -2    9.40    1.60
   0  17   2   10.10    2.00
   1 -17   2   56.59    2.10
   1 -17   2   62.99    2.50
  -1 -17  -2   58.69    2.20
  -1 -17  -2   58.09    2.70
  -1 -17  -2   59.99    2.00
   1 -17   2   53.19    2.80
   1 -17   2   59.29    2.10
  -1  17  -2   52.09    3.20
   1  17   2   62.09    4.40
   1  17   2   56.79    3.40
   2 -17   2    8.90    0.70
   2 -17   2    9.20    0.70
   2 -17   2    9.90    1.00
  -2 -17  -2    8.20    0.90
  -2 -17  -2    8.50    0.60
   2 -17   2    8.40    1.10
  -2  17  -2    8.60    1.20
   2  17   2    8.40    1.30
   2  17   2    7.30    1.80
   3 -17   2   16.60    1.30
  -3 -17  -2   19.80    0.80
   3 -17   2   18.60    1.20
   3 -17   2   18.00    1.00
   3  17   2   18.30    2.30
   2 -18  -2    4.50    0.60
  -2 -18   2    5.40    0.40
   2 -18  -2    4.10    0.40
   2 -18  -2    5.50    0.60
   2  18  -2    3.90    1.00
  -2  18   2    5.10    0.80
   2  18  -2    5.10    1.00
   1 -18  -2   35.70    1.50
  -1 -18   2   34.50    1.30
   1 -18  -2   30.00    1.70
  -1 -18   2   26.10    1.50
  -1  18   2   33.60    2.40
   1  18  -2   34.10    2.40
   1  18  -2   30.20    2.20
   0 -18   2   15.80    1.00
   0 -18   2   14.50    0.80
   0 -18   2   14.50    1.10
   0 -18  -2   15.80    1.20
   0  18   2   12.40    1.80
   0  18  -2   12.70    1.70
   0  18   2   15.60    1.70
   1 -18   2    0.30    0.40
   1 -18   2    0.00    0.20
   1 -18   2    0.50    0.50
  -1 -18  -2    0.20    0.50
  -1  18  -2    0.60    0.70
   1  18   2   -0.30    0.80
   1  18   2   -0.90    0.70
   2 -18   2    0.60    0.40
  -2 -18  -2    0.60    0.40
   2 -18   2    1.20    0.40
   2  18   2    0.60    0.90
   0 -19  -2   18.30    1.00
   0  19   2   20.50    1.50
   8   0  -3    7.60    0.50
   8   0  -3    7.90    0.60
   8   0  -3    8.10    0.70
   8   0  -3    7.50    0.60
   7   0  -3    5.90    0.70
   7   0  -3    4.30    0.60
   7   0  -3    6.20    0.60
   7   0  -3    5.10    0.70
   7   0  -3    4.00    0.70
   7   0  -3    5.00    0.60
   7   0  -3    5.70    1.10
   7   0  -3    5.80    0.90
   6   0  -3   24.30    2.20
   6   0  -3   23.90    1.80
   6   0  -3   25.30    1.50
   6   0  -3   25.20    1.70
   6   0  -3   24.10    1.40
   6   0  -3   23.70    1.80
   6   0  -3   25.50    2.30
   6   0  -3   21.20    1.40
   5   0  -3  114.49    4.20
   5   0  -3  116.59    4.30
   5   0  -3  117.49    5.30
   5   0  -3  117.89    5.20
  -5   0   3  127.39   11.60
   5   0  -3  112.79    4.90
   5   0  -3  113.39    4.20
   5   0  -3  114.99    4.40
   4   0  -3   78.49    4.10
   4   0  -3   91.99    7.40
  -4   0   3   82.29    7.60
   3   0  -3 2197.88   65.99
  -3   0   3 2261.97   71.59
   3   0  -3 2189.28   73.19
   2   0  -3 8328.87  249.08
   1   0  -3 3924.71  113.69
  -1   0   3 3798.22  113.29
   1   0  -3 3654.73  115.69
   0   0  -3  339.57   13.60
  -1   0  -3   74.89    4.30
   1   0   3   68.99    5.30
  -2   0  -3  250.57   13.10
   2   0   3  212.38   10.70
   2   0   3  210.28    9.50
  -2   0  -3  232.98    9.50
  -3   0  -3  653.73   28.00
  -3   0  -3  618.94   22.90
  -4   0  -3  819.72   36.50
   5   0   3   60.49    3.30
   5   0   3   68.19    3.20
   5   0   3   71.39    3.20
   5   0   3   72.09    2.80
   5   0   3   72.29    3.70
   5   0   3   71.79    3.30
   5   0   3   74.19    3.50
   5   0   3   70.49    2.90
   5   0   3   74.29    4.10
  -5   0  -3   78.39   12.80
   5   0   3   67.29    3.20
   6   0   3  209.48    7.10
   6   0   3  214.38    7.80
  -6   0  -3  212.98    6.90
   6   0   3  215.48    7.50
   6   0   3  205.88    7.00
   6   0   3  215.68    7.10
   6   0   3  225.98    8.80
   6   0   3  215.58    7.00
   6   0   3  223.88    7.60
   6   0   3  220.58    8.30
   7   0   3    0.30    0.50
   7   0   3    0.60    0.50
   7   0   3   -0.20    0.30
   7   0   3   -0.10    0.40
   7   0   3    0.40    0.30
   7   0   3    0.30    0.60
   7   0   3   -0.40    0.50
   7   0   3    0.10    0.30
   8   0   3    5.60    0.80
   8   0   3    5.30    0.50
   8   0   3    5.10    0.80
   8   0   3    5.60    0.40
   8   0   3    5.00    0.60
   8  -1  -3   33.10    1.30
   8  -1  -3   32.60    1.40
   8  -1  -3   33.10    1.30
   8  -1  -3   36.10    1.50
   8   1  -3   33.40    1.20
   8   1  -3   32.40    1.40
   8   1  -3   34.00    1.30
   8   1  -3   35.10    1.50
   7  -1  -3   23.40    1.40
   7  -1  -3   25.40    1.20
   7  -1  -3   23.60    2.00
   7  -1  -3   24.30    1.30
   7  -1  -3   25.70    1.50
   7  -1  -3   25.30    1.30
   7  -1  -3   23.60    1.30
   7   1  -3   25.50    2.00
   7   1  -3   23.20    1.20
   7   1  -3   23.90    1.30
   7   1  -3   23.30    1.60
   7   1  -3   24.30    1.40
   7   1  -3   22.90    1.30
   7   1  -3   24.30    1.50
   7   1  -3   23.60    1.20
   6  -1  -3   22.80    1.60
   6  -1  -3   21.90    1.30
   6  -1  -3   22.80    2.10
   6  -1  -3   22.00    1.70
   6  -1  -3   22.10    2.20
   6  -1  -3   22.60    1.50
   6  -1  -3   20.90    1.40
   6  -1  -3   22.80    1.40
   6  -1  -3   19.30    1.40
   6   1  -3   20.60    2.10
   6   1  -3   22.50    2.00
   6   1  -3   21.60    1.40
   6   1  -3   21.50    1.60
   6   1  -3   22.90    2.00
   6   1  -3   22.50    1.50
   6   1  -3   23.70    1.40
   5  -1  -3   15.10    1.40
  -5  -1   3   18.60    5.50
   5  -1  -3   14.00    1.60
   5  -1  -3   13.90    1.20
   5  -1  -3   13.30    1.10
   5  -1  -3   15.60    1.30
   5  -1  -3   13.50    1.00
   5  -1  -3   15.10    1.40
   5  -1  -3   14.90    1.60
   5   1  -3   15.20    4.40
   5   1  -3   19.00    1.40
   5   1  -3   15.90    1.70
   5   1  -3   14.70    1.20
   5   1  -3   16.80    1.20
   5   1  -3   13.90    1.80
   5   1  -3   14.90    1.30
  -5   1   3   14.40    4.90
   4  -1  -3  429.46   14.80
   4  -1  -3  396.56   16.50
  -4  -1   3  404.16   23.10
   4   1  -3  422.16   21.70
  -4   1   3  427.76   20.10
  -3  -1   3   18.90    4.00
   3  -1  -3   21.80    1.90
   3  -1  -3   22.10    3.30
   3   1  -3   23.00    1.60
  -3   1   3   30.30    3.60
   3   1  -3   20.60    5.60
   2  -1  -3   74.29    5.80
  -2  -1   3   82.59    5.90
   2   1  -3   75.19    7.50
  -2   1   3   79.69    5.20
  -1  -1   3  901.81   29.70
   1  -1  -3  880.51   30.10
   1  -1  -3  911.01   29.00
  -1   1   3  865.81   28.70
   1   1  -3  862.11   33.30
   0  -1  -3 1938.71   60.09
   0   1  -3 2014.10   60.89
   0   1  -3 1919.11   61.99
   1  -1   3 4795.42  147.29
   1  -1   3 5010.00  146.59
   1   1   3 5180.58  150.78
  -1   1  -3 4854.41  146.29
  -2  -1  -3 1247.58   44.40
   2  -1   3 1237.48   39.10
  -2  -1  -3 1318.57   40.60
  -2   1  -3 1248.58   39.40
   2   1   3 1277.47   45.10
  -2   1  -3 1246.58   44.60
   3  -1   3  582.04   20.00
  -3  -1  -3  603.64   26.30
  -3  -1  -3  574.04   21.90
  -3   1  -3  598.34   26.30
   3   1   3  503.25   27.10
  -3   1  -3  585.44   20.70
  -4  -1  -3  379.36   22.00
  -4   1  -3  378.56   21.60
   5  -1   3   36.70    2.70
   5  -1   3   39.00    2.50
   5  -1   3   35.70    1.70
   5  -1   3   36.60    1.80
   5  -1   3   34.90    1.80
   5  -1   3   34.50    1.50
   5  -1   3   38.20    2.10
  -5  -1  -3   37.00    1.60
   5  -1   3   34.20    2.00
   5  -1   3   35.80    2.10
   5  -1   3   32.90    2.20
   5  -1   3   34.70    2.10
  -5  -1  -3   26.90    7.10
  -5   1  -3   46.10   10.20
   5   1   3   33.90    2.10
   5   1   3   34.80    1.70
   5   1   3   31.30    2.00
   5   1   3   33.60    1.80
   5   1   3   33.10    2.10
   5   1   3   37.70    2.80
   5   1   3   36.40    2.40
   5   1   3   33.70    1.70
   5   1   3   35.40    2.40
   5   1   3   36.70    2.40
   6  -1   3   46.50    2.90
   6  -1   3   45.50    3.10
   6  -1   3   42.80    2.00
   6  -1   3   38.50    1.90
  -6  -1  -3   40.90    1.90
   6  -1   3   43.90    1.90
   6  -1   3   40.40    2.30
   6  -1   3   44.00    2.30
   6  -1   3   42.60    2.10
   6  -1   3   47.20    2.60
   6  -1   3   41.90    1.70
   6   1   3   44.30    2.40
   6   1   3   44.30    2.80
   6   1   3   39.80    2.00
   6   1   3   41.60    2.00
   6   1   3   43.60    2.00
   6   1   3   45.50    2.60
   6   1   3   45.30    2.50
   6   1   3   46.20    3.20
  -6   1  -3   40.00    1.80
   6   1   3   41.80    2.30
   6   1   3   43.90    2.00
   7  -1   3    0.90    0.40
   7  -1   3   -0.10    0.50
   7  -1   3    0.00    0.50
   7  -1   3    1.10    0.40
   7  -1   3    0.30    0.40
   7  -1   3    0.80    0.40
   7  -1   3    0.80    0.60
   7  -1   3    0.80    0.30
   7   1   3    0.50    0.40
   7   1   3   -0.10    0.30
   7   1   3    0.30    0.40
   7   1   3    0.20    0.40
   7   1   3    0.70    0.50
   7   1   3    0.10    0.30
   7   1   3    0.70    0.60
   8  -1   3    2.00    0.40
   8  -1   3    2.10    0.40
   8  -1   3    1.60    0.60
   8  -1   3    1.60    0.30
   8  -1   3    1.30    0.50
   8   1   3    2.00    0.40
   8   1   3    2.00    0.40
   8   1   3    2.60    0.60
   8   1   3    2.00    0.30
   8   1   3    2.00    0.60
   8  -2  -3   14.00    0.80
   8  -2  -3   14.00    0.70
   8  -2  -3   15.20    0.80
   8   2  -3   15.70    0.90
   8   2  -3   14.50    0.90
   8   2  -3   13.20    0.70
   7  -2  -3   11.70    1.50
   7  -2  -3   11.90    0.80
   7  -2  -3   11.50    0.90
   7  -2  -3   10.30    0.80
   7  -2  -3   10.30    1.00
   7  -2  -3   11.00    1.00
   7  -2  -3   10.80    0.80
   7   2  -3   12.80    1.60
   7   2  -3    9.10    1.10
   7   2  -3   11.00    1.00
   7   2  -3   10.00    1.00
   7   2  -3   12.10    0.90
   7   2  -3   11.00    1.10
   7   2  -3    8.50    1.00
   6  -2  -3   89.59    3.40
   6  -2  -3   90.59    3.40
   6  -2  -3   89.19    3.20
   6  -2  -3   89.19    3.30
   6  -2  -3   89.09    3.60
   6  -2  -3   85.19    3.30
   6  -2  -3   86.99    4.60
   6  -2  -3   92.99    4.80
   6  -2  -3   85.69    3.40
   6   2  -3   91.99    3.60
   6   2  -3   95.39    3.80
   6   2  -3   90.49    3.40
   6   2  -3   88.79    3.50
   6   2  -3   89.59    4.30
   6   2  -3   85.69    4.30
   5  -2  -3   83.09    4.30
  -5  -2   3   80.69    9.60
   5  -2  -3   77.59    3.10
   5  -2  -3   75.59    3.10
   5  -2  -3   75.89    3.00
   5  -2  -3   84.09    4.30
   5  -2  -3   80.79    3.30
   5  -2  -3   80.99    3.10
   5  -2  -3   76.09    3.10
   5  -2  -3   77.99    3.40
   5  -2  -3   74.89    3.30
   5   2  -3   79.09    4.20
   5   2  -3   93.49    9.10
   5   2  -3   80.29    4.20
   5   2  -3   77.49    3.30
   5   2  -3   80.89    3.50
   5   2  -3   90.19    5.20
  -5   2   3   94.39    9.50
   5   2  -3   84.69    3.50
   4  -2  -3   88.29    5.00
  -4  -2   3   89.99    8.20
   4   2  -3   75.19    9.40
  -4   2   3   83.99    7.30
   3  -2  -3  439.46   15.20
  -3  -2   3  432.66   19.70
   3  -2  -3  427.56   16.40
  -3   2   3  431.86   17.90
   3   2  -3  414.06   24.00
   2  -2  -3  560.44   21.40
   2  -2  -3  606.54   21.30
  -2  -2   3  598.14   22.70
  -2   2   3  583.44   20.70
   2   2  -3  562.44   27.60
   1  -2  -3  580.34   20.30
   1  -2  -3  582.94   19.40
  -1  -2   3  560.64   20.90
   1   2  -3  572.64   25.50
   0   2  -3 9514.45  288.97
   0   2  -3 9999.00  286.57
  -1  -2  -3 2919.01   90.39
  -1  -2  -3 3209.98   93.09
   1  -2   3 3094.59   89.09
   1   2   3 2749.72   95.09
  -1   2  -3 3056.09   90.79
  -2  -2  -3  710.93   27.70
  -2  -2  -3  725.43   28.40
   2  -2   3  691.13   23.50
  -2   2  -3  732.33   29.00
   2   2   3  737.83   31.00
  -2   2  -3  736.83   23.30
   3  -2   3  253.07   10.50
  -3  -2  -3  255.67   15.40
  -3  -2  -3  247.08   12.30
   3   2   3  234.78   16.00
  -3   2  -3  244.08   10.30
  -3   2  -3  274.57   15.70
   4  -2   3  541.95   23.10
  -4  -2  -3  529.65   27.00
  -4   2  -3  527.45   26.80
   4   2   3  462.05   22.40
   5  -2   3   11.30    1.10
   5  -2   3   11.80    1.30
   5  -2   3   10.50    0.80
   5  -2   3   11.70    1.00
  -5  -2  -3   11.90    0.80
   5  -2   3   12.20    1.20
   5  -2   3    9.40    0.90
   5  -2   3   13.60    1.30
   5  -2   3   12.30    0.90
   5  -2   3   13.00    1.20
   5  -2   3   13.90    1.10
   5  -2   3   12.20    1.50
   5  -2   3   12.10    1.60
  -5  -2  -3    3.10    4.10
   5   2   3   11.70    1.70
   5   2   3   11.30    1.00
   5   2   3   11.80    1.60
   5   2   3   11.00    1.20
   5   2   3    8.90    1.00
   5   2   3   11.40    1.40
   5   2   3   14.20    1.50
   5   2   3   10.80    1.30
  -5   2  -3    3.80    5.10
   6  -2   3  229.68    7.60
   6  -2   3  227.18    7.30
   6  -2   3  227.28    7.10
   6  -2   3  235.28    8.80
   6  -2   3  219.78    7.30
  -6  -2  -3  235.18    7.30
   6  -2   3  220.28    7.70
   6  -2   3  231.98    9.10
   6  -2   3  225.18    7.70
   6  -2   3  233.48    8.40
   6  -2   3  235.18    8.20
   6  -2   3  235.78    7.60
   6   2   3  235.28    8.60
   6   2   3  207.08    8.10
   6   2   3  223.88    7.40
   6   2   3  229.08    8.20
   6   2   3  211.68    7.40
   6   2   3  235.98    7.40
   6   2   3  222.38    8.00
   6   2   3  231.88    8.00
   6   2   3  234.08    9.10
   7  -2   3  138.19    4.50
   7  -2   3  134.59    5.20
   7  -2   3  130.19    4.70
   7  -2   3  126.89    5.70
   7  -2   3  139.29    4.70
   7  -2   3  133.29    4.30
   7  -2   3  133.59    4.40
   7   2   3  130.09    5.40
   7   2   3  133.79    5.80
   7   2   3  127.19    4.80
   7   2   3  135.29    4.40
   7   2   3  116.99    4.80
   7   2   3  130.69    4.90
   8  -2   3   26.00    1.20
   8  -2   3   27.70    1.00
   8  -2   3   25.00    1.70
   8  -2   3   27.00    1.20
   8  -2   3   28.80    1.80
   8   2   3   27.30    1.00
   8   2   3   23.70    1.80
   8   2   3   29.20    1.30
   8   2   3   28.20    1.30
   8  -3  -3    5.30    0.40
   8  -3  -3    6.50    0.60
   8  -3  -3    5.10    0.50
   8  -3  -3    5.60    0.50
   8   3  -3    6.10    0.50
   8   3  -3    6.50    0.70
   8   3  -3    6.00    0.50
   7  -3  -3    8.80    0.90
   7  -3  -3   11.00    0.80
   7  -3  -3    8.50    1.40
   7  -3  -3    9.40    0.80
   7  -3  -3    9.50    0.80
   7  -3  -3    9.10    0.80
   7  -3  -3   10.00    0.90
   7   3  -3    9.50    1.20
   7   3  -3    9.90    1.20
   7   3  -3   10.10    1.00
   7   3  -3    9.30    0.90
   7   3  -3    9.90    0.80
   6  -3  -3   13.90    1.10
   6  -3  -3   14.50    1.80
   6  -3  -3   14.30    1.90
   6  -3  -3   15.80    1.30
   6  -3  -3   15.60    1.10
   6  -3  -3   15.90    1.10
   6  -3  -3   16.20    1.00
   6  -3  -3   16.20    1.30
   6  -3  -3   16.70    1.20
   6  -3  -3   14.50    0.80
   6   3  -3   15.30    1.30
   6   3  -3   11.90    1.70
   6   3  -3   14.50    1.40
   6   3  -3   14.60    1.10
   6   3  -3   13.60    1.50
   6   3  -3   14.60    1.10
   5  -3  -3   46.00    2.10
   5  -3  -3   47.90    2.40
   5  -3  -3   49.80    2.10
   5  -3  -3   51.19    3.20
   5  -3  -3   46.90    2.10
   5  -3  -3   44.40    2.10
   5  -3  -3   49.30    2.30
   5  -3  -3   50.29    2.10
   5  -3  -3   39.40    6.10
   5  -3  -3   46.10    2.20
   5  -3  -3   46.30    2.10
   5  -3  -3   55.29    3.30
   5   3  -3   45.90    2.30
   5   3  -3   42.70    2.90
   5   3  -3   42.40    3.10
   5   3  -3   47.70    2.50
   4  -3  -3  521.75   21.30
  -4  -3   3  474.95   24.10
  -4   3   3  483.55   21.30
   4   3  -3  499.55   29.30
   3  -3  -3  890.61   28.30
   3  -3  -3  804.22   28.40
  -3  -3   3  891.01   33.80
  -3   3   3  877.41   30.00
   3   3  -3  849.72   40.80
  -2  -3   3  561.94   21.80
   2  -3  -3  514.65   19.10
   2   3  -3  503.35   27.30
  -2   3   3  535.55   18.50
   1  -3  -3  534.65   18.60
   1  -3  -3  534.55   17.30
  -1  -3   3  524.35   20.00
   1   3  -3  499.25   24.90
   0  -3   3 3141.69   96.69
   0  -3  -3 3358.56   98.59
   0   3  -3 3357.66  104.09
  -1  -3  -3 2376.56   71.09
  -1  -3  -3 2406.56   72.89
   1  -3   3 2137.19   69.49
   1   3   3 2289.37   78.79
  -1   3  -3 2370.66   72.29
  -2  -3  -3   69.79    7.30
  -2  -3  -3   70.09    5.10
   2  -3   3   65.09    4.00
   2   3   3   65.19    7.90
  -2   3  -3   65.19    3.40
  -3  -3  -3 1036.70   39.70
   3  -3   3  982.50   32.70
  -3   3  -3 1021.30   39.50
   3   3   3  958.40   43.30
  -4  -3  -3  123.49   12.00
   4  -3   3  132.99    7.50
   4   3   3  130.59   12.90
  -4   3  -3  132.59   12.20
   5  -3   3  405.36   12.80
   5  -3   3  406.46   12.70
   5  -3   3  389.86   12.20
   5  -3   3  409.66   12.30
   5  -3   3  411.96   13.10
   5  -3   3  379.96   12.20
   5  -3   3  411.76   13.00
   5  -3   3  408.46   12.80
   5  -3   3  394.86   12.50
  -5  -3  -3  393.46   12.30
   5  -3   3  408.76   12.70
   5  -3   3  406.36   12.60
   5  -3   3  382.16   12.30
   5  -3   3  420.06   13.80
   5  -3   3  415.46   13.20
   5  -3   3  411.06   14.10
   5   3   3  396.46   13.10
   5   3   3  384.96   13.90
   5   3   3  416.66   14.30
   5   3   3  392.46   12.50
   5   3   3  406.16   13.60
   5   3   3  405.16   12.50
   5   3   3  400.76   13.20
  -5   3  -3  420.06   24.90
   6  -3   3   54.09    2.80
   6  -3   3   49.70    2.00
   6  -3   3   51.99    2.50
   6  -3   3   53.89    2.20
   6  -3   3   52.79    2.20
   6  -3   3   54.99    3.30
   6  -3   3   53.79    3.50
   6  -3   3   53.29    3.00
   6  -3   3   55.79    2.60
   6  -3   3   56.39    2.40
   6  -3   3   56.19    2.60
  -6  -3  -3   52.79    2.20
   6   3   3   52.19    2.30
   6   3   3   49.60    2.20
   6   3   3   53.59    3.10
   6   3   3   55.39    2.80
   6   3   3   57.69    3.50
   6   3   3   49.90    2.40
   6   3   3   53.89    2.90
   6   3   3   52.79    2.80
   6   3   3   50.89    3.10
   7  -3   3   21.40    1.10
   7  -3   3   22.70    1.70
   7  -3   3   21.10    1.80
   7  -3   3   20.70    1.30
   7  -3   3   21.80    1.30
   7  -3   3   22.10    2.00
   7  -3   3   20.50    1.10
   7  -3   3   22.40    1.30
   7   3   3   21.70    1.50
   7   3   3   21.50    1.90
   7   3   3   19.80    1.10
   7   3   3   21.40    1.50
   7   3   3   20.50    1.10
   7   3   3   20.00    1.60
   8  -3   3   17.00    0.80
   8  -3   3   17.90    0.90
   8  -3   3   16.50    1.30
   8  -3   3   18.90    1.40
   8   3   3   17.30    0.70
   8   3   3   17.00    1.00
   8   3   3   18.30    1.00
   8   3   3   15.00    1.10
   8  -4  -3    1.40    0.30
   8  -4  -3    1.50    0.30
   8  -4  -3    1.50    0.40
   8  -4  -3    1.00    0.20
   8   4  -3    1.30    0.30
   8   4  -3    1.50    0.50
   8   4  -3    1.10    0.30
   7  -4  -3   47.30    1.90
   7  -4  -3   48.90    2.10
   7  -4  -3   46.60    1.80
   7  -4  -3   49.00    2.10
   7  -4  -3   47.50    3.10
   7  -4  -3   45.50    1.90
   7  -4  -3   47.50    1.90
   7  -4  -3   46.90    1.90
   7   4  -3   51.29    2.60
   7   4  -3   46.80    2.40
   7   4  -3   48.80    2.10
   7   4  -3   47.10    2.20
   6  -4  -3   14.00    1.20
   6  -4  -3   12.40    1.00
   6  -4  -3   14.10    1.90
   6  -4  -3   11.20    1.70
   6  -4  -3   14.60    1.20
   6  -4  -3   13.30    1.00
   6  -4  -3   13.80    1.00
   6  -4  -3   12.10    1.10
   6  -4  -3   12.60    0.90
   6   4  -3   12.90    1.20
   6   4  -3   12.70    1.10
   6   4  -3   14.00    1.40
   6   4  -3    8.70    1.50
   6   4  -3   13.10    1.10
   5  -4  -3  474.15   15.80
   5  -4  -3  446.26   14.00
   5  -4  -3  473.15   13.90
   5  -4  -3  452.05   14.10
   5  -4  -3  453.95   13.90
   5  -4  -3  454.85   14.00
   5  -4  -3  429.16   13.70
   5  -4  -3  466.85   14.30
   5  -4  -3  411.06   19.30
   5  -4  -3  474.75   15.80
   5  -4  -3  450.95   13.90
   5  -4  -3  466.15   14.20
   5   4  -3  479.45   14.60
   5   4  -3  445.26   15.20
   5   4  -3  455.15   14.40
   5   4  -3  447.36   27.80
   5   4  -3  465.35   16.00
   4  -4  -3   60.59    3.20
  -4  -4   3   51.19    7.40
   4  -4  -3   53.39    3.30
   4  -4  -3   52.69    2.30
   4  -4  -3   52.89    3.10
   4  -4  -3   54.39    2.50
   4  -4  -3   54.09    4.10
  -4   4   3   46.60    5.10
   4   4  -3   56.29    3.70
   4   4  -3   64.19   12.70
   3  -4  -3  110.99    6.10
  -3  -4   3  115.29    9.50
   3   4  -3  129.69   14.40
  -3   4   3  112.49    6.30
   2  -4  -3 2459.35   72.69
   2  -4  -3 2356.16   72.09
   2  -4  -3 2488.25   73.09
  -2  -4   3 2472.25   77.19
   2   4  -3 2222.38   86.29
  -1  -4   3   98.39    6.50
   1   4  -3   90.29    9.60
   0  -4  -3  586.84   20.20
   0  -4   3  550.24   18.50
   0   4  -3  568.44   25.40
   1  -4   3   54.09    3.40
  -1  -4  -3   52.29    4.20
  -1  -4  -3   56.79    4.60
  -1   4  -3   56.99    5.10
   1   4   3   43.00    6.10
  -2  -4  -3    9.10    2.40
   2  -4   3    6.60    1.40
  -2  -4  -3    7.60    2.30
   2   4   3    6.60    3.60
  -3  -4  -3  106.69    9.70
   3  -4   3  104.89    6.20
  -3   4  -3  115.19    9.40
   3   4   3  112.39   12.60
   4  -4   3   92.99    4.10
   4  -4   3   82.39    3.20
   4  -4   3   83.89    3.30
  -4  -4  -3   77.69    9.00
   4  -4   3   82.19    6.00
   4  -4   3   83.69    3.50
   4  -4   3   85.29    3.30
   4  -4   3   87.69    3.60
   4  -4   3   84.49    3.20
   4   4   3   66.29   11.40
   4   4   3   79.59    4.30
  -4   4  -3   85.49    9.70
   5  -4   3  583.84   23.10
   5  -4   3  551.14   17.80
   5  -4   3  584.04   18.00
   5  -4   3  563.24   17.60
   5  -4   3  607.64   19.10
   5  -4   3  580.94   17.90
   5  -4   3  566.54   18.00
   5  -4   3  598.34   18.40
   5  -4   3  591.34   18.30
  -5  -4  -3  578.74   17.60
   5  -4   3  610.64   19.70
   5  -4   3  579.44   17.50
   5  -4   3  593.64   18.00
   5  -4   3  618.34   18.00
   5  -4   3  617.94   19.60
   5  -4   3  601.04   18.10
   5  -4   3  570.24   17.60
   5  -4   3  601.04   17.60
   5  -4   3  596.44   18.50
   5   4   3  578.94   18.50
   5   4   3  595.04   18.60
   5   4   3  584.74   19.70
   5   4   3  604.34   19.70
   5   4   3  578.64   18.80
  -5   4  -3  554.04   30.40
   5   4   3  562.14   17.80
   5   4   3  588.54   17.90
   6  -4   3   83.59    3.30
   6  -4   3   78.29    2.90
   6  -4   3   83.69    4.50
   6  -4   3   80.39    3.30
   6  -4   3   81.49    4.20
   6  -4   3   80.69    3.80
   6  -4   3   80.79    3.20
   6  -4   3   78.29    3.00
   6  -4   3   85.69    3.00
   6  -4   3   82.49    3.30
   6  -4   3   81.09    3.70
   6  -4   3   78.99    3.70
   6  -4   3   79.59    2.90
   6   4   3   82.89    4.30
   6   4   3   80.29    3.80
   6   4   3   80.39    3.70
   6   4   3   82.69    3.90
   6   4   3   83.49    3.20
   6   4   3   87.19    3.80
   6   4   3   78.29    3.00
   6   4   3   86.69    4.50
   7  -4   3  173.48    5.50
   7  -4   3  174.28    7.00
   7  -4   3  172.28    5.50
   7  -4   3  182.18    6.40
   7  -4   3  169.08    5.90
   7  -4   3  184.58    7.00
   7  -4   3  180.18    5.80
   7  -4   3  173.58    5.90
   7  -4   3  175.98    5.50
   7   4   3  174.48    6.90
   7   4   3  181.48    6.20
   7   4   3  177.58    5.70
   7   4   3  179.28    6.60
   7   4   3  170.38    5.60
   8  -4   3   29.80    1.20
   8  -4   3   30.60    1.10
   8  -4   3   27.50    1.80
   8  -4   3   31.70    1.80
   8  -4   3   34.50    1.40
   8   4   3   26.00    1.30
   8   4   3   27.70    1.30
   8   4   3   34.20    1.20
   8  -5  -3   39.30    1.40
   8  -5  -3   36.40    1.30
   8  -5  -3   40.30    1.40
   8  -5  -3   37.70    1.50
   8   5  -3   37.60    1.40
   8   5  -3   42.90    1.60
   7  -5  -3   23.20    2.10
   7  -5  -3   21.30    1.10
   7  -5  -3   23.50    1.10
   7  -5  -3   23.60    1.30
   7  -5  -3   23.50    1.30
   7  -5  -3   23.50    1.20
   7  -5  -3   20.20    1.10
   7   5  -3   22.20    1.40
   7   5  -3   22.10    1.40
   7   5  -3   25.30    1.90
   7   5  -3   22.90    1.10
   7   5  -3   22.90    1.60
   6  -5  -3   46.50    2.00
   6  -5  -3   47.20    1.90
   6  -5  -3   47.10    3.30
   6  -5  -3   44.70    2.10
   6  -5  -3   45.70    2.00
   6  -5  -3   49.20    2.20
   6  -5  -3   45.00    2.00
   6  -5  -3   47.10    2.20
   6   5  -3   45.20    2.40
   6   5  -3   50.79    3.40
   6   5  -3   46.30    2.20
   6   5  -3   46.60    2.40
   6   5  -3   43.70    2.00
   5  -5  -3  397.76   12.50
   5  -5  -3  439.66   14.60
   5  -5  -3  404.66   12.60
   5  -5  -3  406.96   12.70
   5  -5  -3  434.86   14.50
   5  -5  -3  406.26   12.50
   5  -5  -3  414.66   12.80
   5  -5  -3  395.16   17.10
   5  -5  -3  408.26   12.70
   5  -5  -3  415.96   12.40
   5   5  -3  405.86   13.00
   5   5  -3  388.76   14.60
   5   5  -3  376.76   14.10
   5   5  -3  404.66   28.50
   4  -5  -3  192.68    6.50
   4  -5  -3  197.58    9.80
   4  -5  -3  192.78    6.30
   4  -5  -3  200.78    6.40
   4  -5  -3  197.48    6.60
   4  -5  -3  200.68    6.40
   4  -5  -3  205.68    7.80
   4  -5  -3  208.48    7.90
   4  -5  -3  199.38    6.60
  -4  -5   3  208.38   14.90
   4  -5  -3  197.08    6.60
   4   5  -3  199.88    8.30
   4   5  -3  182.98   19.50
   4   5  -3  186.58    8.50
   3  -5  -3  224.38   10.30
  -3  -5   3  245.48   14.70
   3   5  -3  225.78   20.90
   2  -5  -3  793.02   26.50
   2  -5  -3  758.42   25.20
  -2  -5   3  836.72   30.80
   2   5  -3  790.42   40.20
   1  -5  -3 1833.92   55.19
  -1  -5   3 1710.83   57.89
   1   5  -3 1805.32   67.69
   0  -5   3  234.88    9.10
   0  -5  -3  233.98    9.20
   0  -5  -3  234.58   10.50
   0   5  -3  253.17   15.60
  -1  -5  -3 4647.14  137.89
   1  -5   3 4701.23  135.49
  -1  -5  -3 4639.64  138.29
  -1   5  -3 4458.55  141.19
   1   5   3 4469.75  147.99
  -2  -5  -3 4215.18  127.39
   2  -5   3 4025.80  123.89
  -2  -5  -3 4252.87  129.49
   2   5   3 4163.38  139.99
  -3  -5  -3  479.85   24.00
   3  -5   3  490.95   18.70
   3   5   3  547.55   32.50
  -3   5  -3  482.35   23.30
  -4  -5  -3  365.56   11.50
   4  -5   3  374.16   11.50
   4  -5   3  365.06   11.40
   4  -5   3  373.26   11.80
   4  -5   3  396.76   11.90
   4  -5   3  353.06   11.70
   4  -5   3  389.76   12.70
   4  -5   3  376.26   12.10
   4  -5   3  383.96   12.00
  -4  -5  -3  384.86   22.80
   4  -5   3  395.76   13.10
   4  -5   3  353.76   11.70
   4  -5   3  384.16   12.10
   4  -5   3  388.46   13.10
   4  -5   3  359.46   11.60
   4  -5   3  383.16   11.40
   4  -5   3  371.46   16.00
   4  -5   3  388.36   11.80
   4  -5   3  377.86   11.70
   4   5   3  357.76   27.00
  -4   5  -3  400.96   22.00
   4   5   3  363.56   13.40
   5  -5   3  332.87   10.40
   5  -5   3  314.87   10.00
   5  -5   3  298.97   14.90
   5  -5   3  327.67   10.40
   5  -5   3  322.57   10.80
   5  -5   3  337.17   10.90
   5  -5   3  312.37   10.20
   5  -5   3  334.17   11.80
   5  -5   3  316.57   10.00
  -5  -5  -3  326.47   10.10
   5  -5   3  328.37   10.80
   5  -5   3  329.97   10.40
   5  -5   3  343.47   12.10
   5  -5   3  332.97   10.40
   5  -5   3  328.37   10.40
   5  -5   3  318.57    9.90
   5  -5   3  323.87   10.00
   5  -5   3  334.87   11.50
   5  -5   3  326.27   10.40
   5   5   3  326.47   12.20
   5   5   3  323.77   11.00
   5   5   3  298.27   10.20
   5   5   3  303.57   10.80
   5   5   3  317.47   11.10
   5   5   3  321.27   10.30
   5   5   3  334.47   12.00
   6  -5   3   46.70    2.10
   6  -5   3   50.79    2.70
   6  -5   3   50.49    2.00
   6  -5   3   49.20    2.00
   6  -5   3   51.89    3.10
   6  -5   3   51.69    2.80
   6  -5   3   49.10    2.30
   6  -5   3   50.99    2.30
   6  -5   3   50.29    2.00
   6  -5   3   51.69    2.30
   6  -5   3   50.39    2.70
   6  -5   3   49.99    2.40
   6  -5   3   54.89    3.40
   6   5   3   52.09    3.40
   6   5   3   54.69    3.00
   6   5   3   48.60    2.20
   6   5   3   50.49    3.20
   6   5   3   48.50    2.70
   7  -5   3   17.40    1.10
   7  -5   3   18.20    1.70
   7  -5   3   19.80    0.90
   7  -5   3   18.30    1.60
   7  -5   3   18.90    0.90
   7  -5   3   18.90    1.10
   7  -5   3   21.40    1.50
   7  -5   3   18.60    0.90
   7  -5   3   18.10    1.10
   7   5   3   18.20    1.40
   7   5   3   17.90    1.40
   7   5   3   16.20    1.20
   7   5   3   17.60    1.80
   8  -5   3   42.00    1.60
   8  -5   3   40.50    1.50
   8  -5   3   43.30    2.10
   8  -5   3   42.50    1.40
   8   5   3   43.80    1.70
   8   5   3   40.40    1.60
   8  -6  -3    4.10    0.30
   8  -6  -3    4.40    0.40
   8  -6  -3    4.60    0.40
   8  -6  -3    4.50    0.40
   8   6  -3    5.30    0.50
   8   6  -3    5.00    0.40
   7  -6  -3   91.89    3.10
   7  -6  -3   93.99    3.40
   7  -6  -3   93.19    3.20
   7  -6  -3   95.29    3.30
   7  -6  -3   91.99    3.20
   7  -6  -3   85.29    3.20
   7  -6  -3   94.19    3.20
   7  -6  -3   91.59    4.60
   7   6  -3   92.99    3.40
   7   6  -3   99.69    4.10
   7   6  -3   94.69    3.40
   6  -6  -3    9.00    1.50
   6  -6  -3    7.10    1.50
   6  -6  -3    6.80    0.80
   6  -6  -3    7.70    0.80
   6  -6  -3    8.10    0.70
   6  -6  -3    7.50    0.70
   6  -6  -3    8.10    0.90
   6   6  -3    7.10    0.80
   6   6  -3   10.10    1.30
   6   6  -3    7.10    0.80
   6   6  -3    7.90    1.70
   6   6  -3    8.60    1.40
   5  -6  -3  223.78    7.30
   5  -6  -3  216.18    8.80
   5  -6  -3  222.48    8.90
   5  -6  -3  217.68    7.20
   5  -6  -3  203.08   11.30
   5  -6  -3  201.28    7.60
   5  -6  -3  223.88    7.00
   5  -6  -3  217.38    7.10
   5  -6  -3  219.48    6.90
   5  -6  -3  225.08    7.10
   5  -6  -3  216.68    7.20
   5   6  -3  222.38    9.20
   5   6  -3  214.18    7.60
   5   6  -3  242.98   23.40
   4  -6  -3   51.99    3.20
   4  -6  -3   52.69    2.20
   4  -6  -3   52.49    2.20
   4  -6  -3   55.39    3.40
   4  -6  -3   51.99    2.30
   4  -6  -3   58.49    2.40
   4  -6  -3   51.89    2.20
   4  -6  -3   51.49    2.30
   4  -6  -3   47.20    2.10
   4  -6  -3   54.09    2.30
   4  -6  -3   54.39    4.80
   4   6  -3   48.00    3.90
   4   6  -3   58.49    3.80
   4   6  -3   47.10    2.60
   4   6  -3   51.59   12.50
  -3  -6   3   20.60    4.70
   3  -6  -3   15.30    2.70
   3   6  -3   20.40    8.00
   2  -6  -3  829.92   26.70
  -2  -6   3  731.23   30.40
   2   6  -3  771.92   41.60
   1  -6  -3 1010.90   32.20
   1  -6  -3  999.50   32.30
  -1  -6   3  957.90   35.20
  -1  -6   3 1010.90   30.90
   1   6  -3  956.00   44.90
   0  -6  -3 2437.96   73.89
   0  -6   3 2428.46   71.79
   0  -6  -3 2344.87   70.79
   0   6  -3 2374.26   83.69
   0   6   3 2339.97   84.59
  -1  -6  -3 3747.23  115.49
  -1  -6  -3 3768.42  114.89
   1  -6   3 3766.32  112.59
  -1   6  -3 3800.62  120.59
   1   6   3 3826.72  128.29
  -2  -6  -3  264.77   14.10
   2  -6   3  251.07   10.90
   2   6   3  242.18   20.20
  -3  -6  -3  103.79   11.20
   3  -6   3  107.79    6.80
   3   6   3  107.29   14.70
  -3   6  -3  103.89    9.10
   4  -6   3   17.30    1.70
   4  -6   3   15.50    3.00
  -4  -6  -3    9.90    5.20
   4  -6   3   19.20    1.30
   4  -6   3   18.80    1.30
   4  -6   3   16.60    1.70
   4  -6   3   17.50    1.90
   4  -6   3   17.60    1.10
  -4  -6  -3   18.20    1.00
   4  -6   3   17.30    1.00
   4  -6   3   18.60    1.60
   4  -6   3   17.80    1.40
   4  -6   3   18.00    1.40
   4  -6   3   17.40    1.10
   4  -6   3   21.30    1.90
   4  -6   3   14.60    1.20
   4  -6   3   17.30    1.10
   4  -6   3   17.80    1.20
   4  -6   3   19.70    1.20
   4  -6   3   17.50    1.00
   4   6   3   31.50    9.70
   4   6   3   19.50    2.90
   4   6   3   17.80    2.10
  -4   6  -3    9.30    4.30
   5  -6   3  272.07    8.80
   5  -6   3  248.18    8.70
   5  -6   3  252.27    8.40
   5  -6   3  265.07    8.30
   5  -6   3  265.07    8.50
   5  -6   3  262.07    8.30
   5  -6   3  271.67    9.80
  -5  -6  -3  262.87    8.40
   5  -6   3  276.57    9.50
   5  -6   3  273.27    9.20
   5  -6   3  258.77    8.70
   5  -6   3  280.07    8.90
   5  -6   3  277.17   10.20
   5  -6   3  265.77    8.70
   5  -6   3  283.87   10.40
   5  -6   3  262.37    8.70
   5  -6   3  267.97    8.70
   5  -6   3  266.57    8.80
   5  -6   3  251.97   13.40
   5  -6   3  273.57    9.10
   5   6   3  268.37   10.70
   5   6   3  310.77   26.20
   5   6   3  272.07    8.80
   5   6   3  277.17   10.40
   6  -6   3    3.60    1.10
   6  -6   3    4.70    0.60
   6  -6   3    4.30    0.80
   6  -6   3    5.70    1.10
   6  -6   3    4.20    0.90
   6  -6   3    4.40    1.20
   6  -6   3    4.70    0.80
   6  -6   3    5.20    0.70
   6  -6   3    3.80    0.80
   6  -6   3    3.70    0.80
   6  -6   3    4.10    0.90
   6  -6   3    4.10    0.60
   6  -6   3    4.60    0.90
   6   6   3    4.80    0.80
   6   6   3    4.90    1.10
   6   6   3    4.00    1.50
   6   6   3    3.80    1.10
   7  -6   3   12.20    0.90
   7  -6   3   13.10    0.70
   7  -6   3   12.10    0.90
   7  -6   3   12.60    1.40
   7  -6   3   12.60    1.30
   7  -6   3   14.30    1.10
   7  -6   3   12.70    0.70
   7  -6   3   12.10    0.70
   7   6   3   13.00    1.20
   7   6   3   13.00    0.80
   7   6   3   11.60    1.10
   7   6   3   12.00    1.30
   7   6   3   13.00    1.40
   8  -6   3    6.20    0.40
   8  -6   3    5.80    0.70
   8  -6   3    6.80    0.40
   8   6   3    7.30    0.60
   8   6   3    6.70    0.50
   8   7  -3   14.40    0.60
   7  -7  -3   25.60    2.20
   7  -7  -3   24.50    1.20
   7  -7  -3   26.00    1.30
   7  -7  -3   25.30    1.10
   7  -7  -3   25.30    1.10
   7  -7  -3   25.90    1.20
   7  -7  -3   25.40    1.20
   7   7  -3   25.30    1.40
   7   7  -3   24.70    1.30
   7   7  -3   26.00    1.90
   6  -7  -3   60.39    2.60
   6  -7  -3   60.99    2.30
   6  -7  -3   60.79    3.90
   6  -7  -3   63.49    2.50
   6  -7  -3   62.39    2.50
   6  -7  -3   61.69    2.50
   6  -7  -3   62.49    2.40
   6  -7  -3   62.09    2.50
   6   7  -3   61.39    3.90
   6   7  -3   61.89    2.40
   6   7  -3   62.69    2.70
   6   7  -3   61.49    2.80
   5  -7  -3  284.17    9.10
   5  -7  -3  292.47   11.00
   5  -7  -3  281.47    8.70
   5  -7  -3  279.87    9.00
   5  -7  -3  296.57    9.00
   5  -7  -3  273.87    8.90
   5  -7  -3  237.38   13.20
   5  -7  -3  268.47    8.80
   5  -7  -3  278.97    8.80
   5  -7  -3  281.67    8.90
   5   7  -3  272.27   11.00
   5   7  -3  280.67    9.40
   5   7  -3  326.27   27.50
   4  -7  -3   62.69    2.60
   4  -7  -3   62.49    3.80
   4  -7  -3   59.99    2.50
  -4  -7   3   61.09    9.00
   4  -7  -3   59.69    2.60
   4  -7  -3   60.29    2.20
   4  -7  -3   60.19    2.50
   4  -7  -3   58.29    2.50
   4  -7  -3   64.29    5.50
   4  -7  -3   58.59    2.40
   4  -7  -3   59.49    2.40
   4   7  -3   55.99    4.30
   4   7  -3   60.19    3.20
   4   7  -3   70.49   17.30
   4   7  -3   63.09    4.10
   3  -7  -3  498.95   19.90
   3  -7  -3  582.24   16.60
   3  -7  -3  490.05   16.20
  -3  -7   3  481.65   25.30
   3  -7  -3  586.34   18.80
   3  -7  -3  610.24   16.60
   3   7  -3  506.35   18.30
   3   7  -3  475.55   20.20
   3   7  -3  501.85   36.40
   2  -7  -3  152.38    7.80
  -2  -7   3  133.59    9.90
   2   7  -3  135.99   16.30
  -1  -7   3  178.38    7.20
  -1  -7   3  162.58   10.10
   1  -7  -3  163.68    8.00
   1   7  -3  158.38   15.60
   0  -7  -3 1707.03   51.69
   0  -7   3 1650.43   51.29
   0  -7  -3 1612.04   53.39
   0   7  -3 1666.93   64.69
   0   7   3 1677.53   66.29
  -1  -7  -3  161.78    8.70
   1  -7   3  166.78    8.00
  -1   7  -3  168.58   12.60
   1   7   3  159.58   15.90
  -2  -7  -3  647.34   26.90
   2  -7   3  659.63   23.40
  -2  -7  -3  671.63   21.50
   2   7   3  644.54   38.30
  -2   7  -3  637.14   27.40
   3  -7   3  550.84   16.20
   3  -7   3  552.34   15.80
   3  -7   3  522.55   20.50
   3  -7   3  519.45   15.90
   3  -7   3  529.45   17.20
  -3  -7  -3  501.15   25.40
  -3  -7  -3  507.15   15.70
   3   7   3  542.75   36.60
  -3   7  -3  517.65   24.00
   4  -7   3  276.27    9.30
   4  -7   3  287.67    9.40
   4  -7   3  283.17    8.70
  -4  -7  -3  248.18   18.90
   4  -7   3  283.87    9.00
   4  -7   3  283.37    8.90
   4  -7   3  277.07    9.90
   4  -7   3  286.27    9.10
   4  -7   3  286.67    9.00
  -4  -7  -3  282.07    9.20
   4  -7   3  260.17    9.10
   4  -7   3  277.37    8.80
   4  -7   3  292.57    9.50
   4  -7   3  277.17    9.00
   4  -7   3  276.97   10.20
   4  -7   3  274.27    8.80
   4  -7   3  288.77   13.90
   4  -7   3  283.27    9.00
  -4  -7  -3  274.37    8.70
   4  -7   3  293.07    9.20
   4  -7   3  283.77    8.70
   4  -7   3  285.57    9.10
   4  -7   3  296.57   10.50
   4   7   3  300.97   11.30
   4   7   3  259.87   11.50
   4   7   3  325.47   28.70
   5  -7   3  297.17    8.90
   5  -7   3  260.57   14.40
   5  -7   3  290.87    9.30
   5  -7   3  290.17    9.40
   5  -7   3  291.97    9.70
   5  -7   3  287.17    9.60
   5  -7   3  294.97    9.30
   5  -7   3  283.67    9.20
   5  -7   3  296.67   10.30
   5  -7   3  273.47    8.90
   5  -7   3  287.57   10.80
   5  -7   3  289.07    9.20
   5  -7   3  276.87    8.80
   5  -7   3  294.97    9.30
   5  -7   3  280.27   10.50
   5  -7   3  291.27    9.30
   5  -7   3  290.37    9.60
   5  -7   3  287.87    9.00
  -5  -7  -3  272.17    9.30
   5  -7   3  267.87    8.90
   5   7   3  256.67   10.80
   5   7   3  283.77   30.10
   5   7   3  301.27   11.50
   5   7   3  293.27   10.70
   6  -7   3    4.80    0.60
   6  -7   3    4.30    0.70
   6  -7   3    4.10    0.70
   6  -7   3    4.50    0.90
   6  -7   3    4.30    0.70
   6  -7   3    5.70    1.30
   6  -7   3    5.20    0.90
   6  -7   3    3.30    0.80
   6  -7   3    3.60    0.70
   6  -7   3    4.20    0.50
   6  -7   3    3.90    0.60
   6  -7   3    4.70    0.60
   6   7   3    6.00    1.20
   6   7   3    4.40    1.00
   6   7   3    4.50    0.70
   6   7   3    4.90    1.40
   7  -7   3    2.30    0.40
   7  -7   3    2.40    0.40
   7  -7   3    2.50    0.40
   7  -7   3    1.90    0.50
   7  -7   3    2.00    0.40
   7  -7   3    2.40    0.70
   7  -7   3    2.40    0.80
   7  -7   3    2.10    0.30
   7   7   3    2.60    0.90
   7   7   3    1.90    0.70
   7   7   3    1.20    0.60
   7   7   3    1.70    0.30
   7   7   3    1.80    0.50
   7  -8  -3   35.40    1.40
   7  -8  -3   36.40    1.40
   7  -8  -3   35.10    1.40
   7  -8  -3   35.70    1.30
   7  -8  -3   36.70    1.60
   7  -8  -3   37.20    1.50
   7   8  -3   40.30    2.30
   7   8  -3   32.90    1.50
  -7   8   3   31.00    1.60
   7   8  -3   35.20    1.60
   6  -8  -3   25.50    1.20
   6  -8  -3   26.50    1.40
   6  -8  -3   28.00    1.30
   6  -8  -3   29.00    1.40
   6  -8  -3   26.60    1.50
   6  -8  -3   26.40    1.40
   6  -8  -3   26.90    1.40
   6  -8  -3   25.20    2.40
   6   8  -3   29.90    1.70
   6   8  -3   21.50    2.20
   6   8  -3   24.00    2.40
   6   8  -3   25.10    1.60
   5  -8  -3  292.37    9.20
   5  -8  -3  292.97    9.40
   5  -8  -3  299.47    9.10
   5  -8  -3  296.77    9.30
   5  -8  -3  296.87    9.20
   5  -8  -3  289.77    8.90
   5  -8  -3  289.27    9.20
   5  -8  -3  293.07   11.30
   5  -8  -3  284.77    9.20
   5   8  -3  276.87   11.40
   5   8  -3  285.47   11.50
   5   8  -3  281.57    9.60
   4  -8  -3    8.30    1.00
   4  -8  -3    7.60    0.80
   4  -8  -3    7.00    0.90
   4  -8  -3    7.10    1.30
   4  -8  -3    8.20    0.90
   4  -8  -3   10.50    2.90
   4  -8  -3    8.30    1.70
   4  -8  -3    7.60    0.60
   4  -8  -3    7.60    0.90
   4  -8  -3    8.50    0.90
   4  -8  -3    8.30    0.80
   4  -8  -3    6.40    0.80
   4   8  -3    8.00    1.80
   4   8  -3    7.80    2.00
   4   8  -3    7.50    1.30
   4   8  -3   20.30   10.10
   3  -8  -3   67.99    5.20
   3  -8  -3   68.19    2.70
   3  -8  -3   61.89    2.30
  -3  -8   3   74.29    8.10
   3  -8  -3   57.29    2.50
   3  -8  -3   67.99    2.70
   3  -8  -3   64.39    2.40
   3  -8  -3   65.09    5.10
   3  -8  -3   64.29    2.60
   3   8  -3   59.29    3.70
   3   8  -3   65.19    4.90
   3   8  -3   50.59   12.80
  -2  -8   3  944.81   38.30
   2  -8  -3 1012.30   33.60
   2   8  -3  989.40   53.29
   1  -8  -3    0.70    0.70
  -1  -8   3    2.30    0.80
  -1   8   3   10.40    5.70
   1   8  -3    4.00    3.90
   0  -8  -3  223.58    9.90
   0  -8   3  219.88    9.60
   0   8   3  247.98   20.20
   0   8  -3  214.58   17.60
   1  -8   3  776.92   26.70
  -1  -8  -3  787.02   25.80
  -1  -8  -3  753.82   27.20
  -1   8  -3  743.73   35.80
   1   8   3  802.32   43.20
  -2  -8  -3    3.80    2.60
   2  -8   3    6.50    2.10
  -2   8  -3    1.60    2.00
   2   8   3    1.00    3.60
   3  -8   3  217.48    7.30
   3  -8   3  229.08    7.40
   3  -8   3  235.38    7.60
  -3  -8  -3  220.38    7.60
   3  -8   3  241.18    8.00
   3  -8   3  211.48    7.50
   3  -8   3  250.17    7.80
   3  -8   3  232.58   11.80
   3  -8   3  226.08    7.40
   3  -8   3  248.28    8.50
   3  -8   3  232.58    8.60
   3  -8   3  209.58    7.20
  -3  -8  -3  226.18   15.20
   3  -8   3  224.08    7.10
   3  -8   3  226.88    7.50
   3  -8   3  225.08    7.20
   3   8   3  212.88    8.20
   3   8   3  261.17   14.90
   3   8   3  231.48   24.80
   3   8   3  243.88   11.20
   4  -8   3  271.57    8.50
   4  -8   3  275.57   10.10
   4  -8   3  278.27    8.80
   4  -8   3  275.57    8.80
   4  -8   3  276.17    9.00
   4  -8   3  275.37    9.10
   4  -8   3  269.07    9.10
   4  -8   3  277.17    9.70
   4  -8   3  275.77    8.90
   4  -8   3  266.07    9.00
   4  -8   3  277.17    8.90
   4  -8   3  275.87    8.80
   4  -8   3  277.57    8.50
  -4  -8  -3  275.37    9.00
   4  -8   3  275.07    8.90
   4  -8   3  281.87    9.30
   4  -8   3  276.27    8.70
   4  -8   3  270.67    8.70
   4  -8   3  265.27    8.60
   4  -8   3  273.97   13.70
   4  -8   3  287.27   10.30
   4   8   3  264.37   28.60
   4   8   3  266.27   11.70
   4   8   3  280.47   11.20
   5  -8   3  372.06   11.90
   5  -8   3  361.76   11.50
   5  -8   3  338.47   11.10
   5  -8   3  374.96   13.00
   5  -8   3  381.36   11.60
   5  -8   3  364.56   11.00
   5  -8   3  362.16   12.40
  -5  -8  -3  350.16   11.50
   5  -8   3  378.66   11.50
   5  -8   3  351.36   11.10
   5  -8   3  358.56   12.70
   5  -8   3  371.26   11.30
   5  -8   3  363.96   11.40
   5  -8   3  362.96   11.10
   5  -8   3  374.86   11.50
   5  -8   3  365.86   11.40
   5  -8   3  366.26   11.80
   5  -8   3  346.57   11.60
   5  -8   3  342.87   11.30
   5   8   3  368.86   13.80
   5   8   3  367.86   12.80
   5   8   3  334.47   13.20
   6  -8   3   14.60    1.20
   6  -8   3   14.40    1.20
   6  -8   3   14.60    1.50
   6  -8   3   13.80    1.10
   6  -8   3   14.50    0.80
   6  -8   3   14.30    1.60
   6  -8   3   14.50    0.90
   6  -8   3   13.40    1.00
   6  -8   3   13.90    1.00
   6  -8   3   14.50    0.90
   6  -8   3   13.60    1.20
   6  -8   3   13.80    1.00
   6   8   3   12.40    1.40
   6   8   3   12.00    1.90
   6   8   3   14.20    1.00
   6   8   3   13.80    1.40
   7  -8   3   22.00    1.10
   7  -8   3   20.70    1.00
   7  -8   3   21.90    0.90
   7  -8   3   21.50    0.90
   7  -8   3   20.20    1.50
   7  -8   3   21.00    1.60
   7   8   3   22.70    1.70
   7   8   3   20.70    1.30
   7   8   3   21.90    1.30
   7   8   3   19.80    0.90
   7  -9  -3   26.60    1.10
   7  -9  -3   25.30    1.10
   7  -9  -3   24.70    1.10
   7  -9  -3   26.80    1.20
   7  -9  -3   27.90    1.20
   7  -9  -3   23.90    1.00
   7   9  -3   28.20    1.70
   7   9  -3   26.10    1.30
   6  -9  -3   55.49    2.20
   6  -9  -3   52.29    2.10
   6  -9  -3   55.09    2.10
   6  -9  -3   56.29    2.30
   6  -9  -3   54.99    2.20
   6  -9  -3   53.09    1.90
   6  -9  -3   56.19    2.20
   6   9  -3   50.29    2.40
   6   9  -3   50.39    3.40
  -6   9   3   45.50    2.50
   6   9  -3   55.29    2.70
   5  -9  -3   52.69    3.60
   5  -9  -3   54.39    2.30
   5  -9  -3   50.09    2.00
   5  -9  -3   51.89    2.30
   5  -9  -3   53.39    2.10
   5  -9  -3   51.19    2.20
   5  -9  -3   54.29    2.40
   5  -9  -3   51.49    2.30
   5  -9  -3   52.59    2.30
   5   9  -3   51.99    3.10
   5   9  -3   54.59    3.80
   5   9  -3   50.99    3.90
   4  -9  -3  295.57   14.80
   4  -9  -3  311.37    9.70
   4  -9  -3  317.87    9.90
   4  -9  -3  342.67   11.30
   4  -9  -3  303.57    9.90
   4  -9  -3  305.77    9.90
   4  -9  -3  320.47   10.00
   4  -9  -3  318.27   12.00
   4  -9  -3  314.87    9.90
   4  -9  -3  307.57    9.50
   4  -9  -3  311.97    9.80
   4   9  -3  301.67   12.90
   4   9  -3  303.77   12.20
   4   9  -3  313.47   11.00
   4   9  -3  305.77   32.00
   3  -9  -3  492.85   15.60
   3  -9  -3  486.15   14.30
   3  -9  -3  479.15   14.70
  -3  -9   3  462.25   25.40
   3  -9  -3  497.95   14.60
   3  -9  -3  486.35   19.70
   3  -9  -3  490.35   14.60
   3  -9  -3  446.96   14.20
   3  -9  -3  484.35   14.70
   3  -9  -3  466.75   14.70
   3  -9  -3  503.55   14.70
   3  -9  -3  502.45   16.80
   3  -9  -3  479.35   14.40
   3   9  -3  445.06   16.90
   3   9  -3  451.85   37.20
   3   9  -3  454.95   17.90
   3   9  -3  475.15   16.40
   2  -9  -3  258.07    8.10
  -2  -9   3  250.67   15.70
   2  -9  -3  249.97    8.10
   2  -9  -3  252.47    8.10
   2  -9  -3  263.97    8.90
  -2  -9   3  267.37    8.20
   2  -9  -3  262.77    8.20
   2  -9  -3  248.98   11.90
   2  -9  -3  258.47    8.30
   2   9  -3  263.67    9.90
   2   9  -3  266.47   25.10
  -2   9   3  247.68   28.90
   2   9  -3  241.18   11.00
  -1  -9   3  372.86   13.80
   1  -9  -3  343.37   14.80
  -1   9   3  367.76   29.20
   1   9  -3  348.77   28.40
   0  -9   3   34.40    4.20
   0  -9  -3   36.90    3.30
   0   9   3   47.70   11.00
   0   9  -3   35.30   10.10
   1  -9   3 2026.10   61.99
  -1  -9  -3 1963.90   60.59
  -1  -9  -3 1883.51   61.19
   1   9   3 2010.10   85.29
  -1   9  -3 1924.91   75.89
  -2  -9  -3  102.89    3.90
   2  -9   3   98.19    3.80
  -2  -9  -3  103.89    8.70
   2  -9   3  105.39    3.40
   2  -9   3  100.09    3.50
   2  -9   3  101.89    6.90
   2  -9   3   98.19    3.60
   2  -9   3  103.19    4.60
   2  -9   3   98.79    3.70
   2  -9   3  102.19    3.60
   2  -9   3  100.69    3.70
  -2  -9  -3  102.89    5.20
   2  -9   3  102.49    3.60
   2  -9   3  107.09    3.70
   2   9   3  102.19    4.60
   2   9   3  102.59   16.60
   2   9   3  102.69    6.10
   3  -9   3   95.29    3.50
   3  -9   3   94.09    3.30
   3  -9   3   93.79    3.40
  -3  -9  -3   93.79    3.60
   3  -9   3   93.69    4.50
   3  -9   3   95.49    3.50
   3  -9   3   97.29    7.30
   3  -9   3   88.89    3.50
   3  -9   3   86.59    3.40
   3  -9   3   96.39    3.80
   3  -9   3   92.39    3.50
   3  -9   3   93.49    4.40
   3  -9   3   86.69    3.40
   3  -9   3   88.19    3.60
   3  -9   3   91.19    3.30
   3  -9   3   94.69    3.20
   3  -9   3   91.49    3.40
  -3  -9  -3  103.39   10.20
   3   9   3   88.99    5.90
   3   9   3   93.89    5.30
   3   9   3   89.09    4.30
   3   9   3  127.29   25.10
   4  -9   3   27.40    1.70
   4  -9   3   29.20    1.50
   4  -9   3   28.10    1.50
   4  -9   3   29.00    1.90
   4  -9   3   29.20    1.70
   4  -9   3   28.80    1.70
   4  -9   3   29.60    1.40
   4  -9   3   28.90    2.30
   4  -9   3   30.80    4.90
   4  -9   3   30.10    1.60
   4  -9   3   29.10    1.60
  -4  -9  -3   29.50    1.70
   4  -9   3   27.70    1.50
   4  -9   3   29.50    1.70
   4  -9   3   25.00    2.70
   4  -9   3   30.30    2.60
   4  -9   3   29.40    1.70
   4  -9   3   26.60    1.80
   4  -9   3   30.60    1.70
   4   9   3   28.50    3.00
   4   9   3   38.40   13.60
   4   9   3   24.40    3.40
   4   9   3   28.90    2.70
   5  -9   3  225.28    7.40
   5  -9   3  236.18    8.10
   5  -9   3  204.48    8.00
   5  -9   3  239.18    7.80
   5  -9   3  229.08    8.50
   5  -9   3  245.28    7.70
   5  -9   3  237.38    7.60
   5  -9   3  240.58    9.10
   5  -9   3  233.08    7.30
   5  -9   3  232.28    7.90
   5  -9   3  234.78    7.70
   5  -9   3  219.48    7.70
   5  -9   3  235.08    7.60
   5  -9   3  227.48    7.50
   5  -9   3  228.98    8.90
   5  -9   3  230.08    7.50
   5  -9   3  234.98    7.70
  -5  -9  -3  237.38    8.00
   5  -9   3  239.68    7.30
   5   9   3  239.58   10.00
   6  -9   3    3.00    0.60
   6  -9   3    3.50    0.50
   6  -9   3    3.60    0.70
   6  -9   3    4.00    0.60
   6  -9   3    3.30    0.60
   6  -9   3    3.00    0.70
   6  -9   3    4.10    0.60
   6  -9   3    2.70    0.80
   6  -9   3    3.20    0.70
   6  -9   3    3.80    0.50
   6   9   3    4.00    0.90
   6   9   3    2.60    1.10
   6   9   3    3.40    0.70
   7  -9   3    2.00    0.40
   7  -9   3    2.10    0.60
   7  -9   3    2.10    0.30
   7  -9   3    2.40    0.30
   7  -9   3    2.10    0.30
   7   9   3    2.00    0.50
   7   9   3    1.10    0.40
   7   9   3    1.50    0.60
   7 -10  -3   65.39    2.10
   7 -10  -3   64.99    2.10
   7 -10  -3   62.89    2.10
   7 -10  -3   58.39    2.20
   7  10  -3   70.29    2.70
   7  10  -3   60.29    2.20
   7  10  -3   64.99    2.40
   6 -10  -3    1.00    0.40
   6 -10  -3    0.00    0.40
   6 -10  -3    0.70    0.40
   6 -10  -3    0.40    0.40
   6 -10  -3    0.60    0.30
   6 -10  -3    0.60    0.30
   6 -10  -3    0.40    0.20
   6  10  -3    1.40    0.70
   6  10  -3   -0.80    0.60
  -6  10   3    0.10    0.40
   6  10  -3    0.50    0.40
   5 -10  -3   21.90    1.30
   5 -10  -3   21.40    1.30
   5 -10  -3   20.70    1.30
   5 -10  -3   19.70    1.00
   5 -10  -3   21.00    1.30
   5 -10  -3   19.50    1.10
   5 -10  -3   20.10    1.30
   5  10  -3   21.70    2.40
   5  10  -3   18.80    1.40
   5  10  -3   21.60    2.70
   4 -10  -3   55.49    3.10
   4 -10  -3   54.29    2.40
   4 -10  -3   57.89    2.40
   4 -10  -3   54.79    2.40
   4 -10  -3   53.79    2.00
   4 -10  -3   54.19    2.20
   4 -10  -3   49.70    2.40
   4 -10  -3   55.49    2.50
   4 -10  -3   56.69    2.40
   4  10  -3   52.59    3.30
   4  10  -3   51.09    3.90
   4  10  -3   50.89    4.50
   3 -10  -3   72.19    2.60
   3 -10  -3   72.69    2.70
   3 -10  -3   66.09    6.20
   3 -10  -3   73.89    3.60
   3 -10  -3   73.99    2.90
   3 -10  -3   77.99    3.10
  -3 -10   3   72.79    3.00
   3 -10  -3   74.99    2.90
   3 -10  -3   69.89    3.00
   3 -10  -3   77.29    2.90
   3  10  -3   69.49    5.30
   3  10  -3   69.39    4.60
   3  10  -3   74.19    4.40
   2 -10  -3  162.58    9.30
   2 -10  -3  162.08    5.60
   2 -10  -3  158.78    5.50
   2 -10  -3  173.48    5.50
   2 -10  -3  158.48    5.40
   2 -10  -3  171.18    6.30
   2 -10  -3  159.38    5.50
   2 -10  -3  159.98    5.30
  -2 -10   3  164.58    5.60
  -2 -10   3  155.98   12.60
   2 -10  -3  168.58    5.70
  -2 -10   3  169.08    6.10
  -2  10   3  172.28   20.60
   2  10  -3  165.48    7.10
   2  10  -3  149.59    8.20
   2  10  -3  207.88   23.00
  -1 -10   3  282.07    8.90
  -1 -10   3  277.17    8.70
   1 -10  -3  269.07    8.60
  -1 -10   3  309.37   11.80
   1 -10  -3  252.07    9.70
   1 -10  -3  276.57   12.60
   1 -10  -3  275.97    8.70
  -1 -10   3  271.97    8.40
   1 -10  -3  269.87    8.70
  -1 -10   3  270.97    9.10
   1 -10  -3  283.47    9.40
   1 -10  -3  270.67    8.60
   1  10  -3  255.87   11.80
   1  10  -3  310.97   27.50
  -1  10   3  289.77   26.00
   1  10  -3  285.47   10.20
   0 -10   3   57.59    2.60
   0 -10  -3   59.29    2.40
   0 -10   3   59.09    2.30
   0 -10  -3   60.09    2.50
   0 -10   3   62.89    2.30
   0 -10  -3   62.89    4.70
   0 -10   3   61.29    3.00
   0 -10   3   69.49    4.80
   0 -10   3   60.49    2.50
   0  10  -3  100.29   14.20
   0  10   3   55.09   13.30
   0  10   3   62.89    3.40
   1 -10   3  540.85   16.50
   1 -10   3  517.65   16.40
   1 -10   3  539.75   16.40
   1 -10   3  552.84   17.60
   1 -10   3  537.65   16.50
  -1 -10  -3  552.24   19.70
   1 -10   3  573.64   21.30
   1  10   3  580.44   40.60
   1  10   3  534.85   20.00
   1  10   3  561.44   18.10
   2 -10   3   78.59    3.00
   2 -10   3   79.89    2.90
   2 -10   3   79.59    6.20
   2 -10   3   75.89    3.10
   2 -10   3   73.99    2.90
   2 -10   3   74.99    3.00
   2 -10   3   76.79    3.00
  -2 -10  -3   75.29    3.10
   2 -10   3   79.79    3.90
   2 -10   3   77.19    3.20
   2 -10   3   75.19    3.00
   2 -10   3   67.89    3.00
   2 -10   3   76.09    2.90
   2 -10   3   78.69    2.80
   2 -10   3   75.29    3.00
   2 -10   3   79.69    2.80
   2 -10   3   78.39    2.90
   2  10   3   83.89   19.60
   2  10   3   81.29    5.60
   2  10   3   74.89    3.90
   3 -10   3   27.70    1.50
   3 -10   3   27.20    1.60
  -3 -10  -3   27.60    1.60
   3 -10   3   27.10    1.60
   3 -10   3   28.20    1.50
   3 -10   3   29.30    1.60
   3 -10   3   28.00    1.60
   3 -10   3   28.90    1.60
   3 -10   3   36.80    4.60
   3 -10   3   29.20    1.40
   3 -10   3   30.60    2.50
   3 -10   3   27.20    1.80
   3 -10   3   28.00    1.40
   3 -10   3   28.80    1.60
   3 -10   3   28.30    1.80
   3 -10   3   27.30    1.80
   3 -10   3   27.60    1.50
   3 -10   3   27.10    1.70
   3  10   3   27.70    2.90
   3  10   3   26.60    3.60
   3  10   3   28.70    2.30
   3  10   3   32.70   12.70
  -4 -10  -3   31.20    1.80
   4 -10   3   34.30    1.90
   4 -10   3   31.60    1.60
   4 -10   3   32.30    1.70
   4 -10   3   30.10    2.20
   4 -10   3   32.40    1.80
   4 -10   3   32.30    1.60
   4 -10   3   32.70    1.50
   4 -10   3   33.00    1.80
   4 -10   3   29.10    1.90
   4 -10   3   33.80    2.80
   4 -10   3   31.50    1.60
   4 -10   3   32.40    1.80
   4 -10   3   33.30    1.80
   4 -10   3   31.00    2.40
   4 -10   3   29.30    1.90
   4 -10   3   31.50    1.80
   4  10   3   32.30    3.20
   4  10   3   29.30    2.40
   4  10   3   31.60    3.60
   5 -10   3  172.68    6.00
   5 -10   3  174.28    5.80
   5 -10   3  175.28    5.90
   5 -10   3  173.18    7.10
   5 -10   3  171.28    6.00
   5 -10   3  176.68    5.80
   5 -10   3  168.58    5.60
   5 -10   3  176.18    5.50
   5 -10   3  173.48    6.90
   5 -10   3  173.88    5.90
   5 -10   3  174.78    5.80
   5 -10   3  180.08    6.20
   5 -10   3  166.88    5.90
   5 -10   3  180.68    5.60
   5 -10   3  166.38    5.70
   5 -10   3  179.18    6.00
   5 -10   3  165.88    6.50
  -5 -10  -3  176.38    6.00
   5 -10   3  169.98    5.60
   5  10   3  178.28    8.10
   5  10   3  163.28    7.60
   6 -10   3   18.00    1.20
   6 -10   3   14.00    1.40
   6 -10   3   17.20    0.90
   6 -10   3   16.90    0.90
   6 -10   3   17.10    1.00
   6 -10   3   15.80    1.20
   6 -10   3   17.50    0.90
   6 -10   3   17.30    1.10
   6 -10   3   16.80    1.10
   6  10   3   14.80    0.90
   6  10   3   17.60    2.00
   6  10   3   15.10    1.40
   7 -10   3   17.60    0.70
   7  10   3   19.50    1.20
   7  10   3   16.60    0.90
   7  10   3   16.30    1.00
   7 -11  -3   12.90    0.60
   7  11  -3   13.30    0.90
   7  11  -3   12.10    0.70
   6 -11  -3   19.50    0.90
   6 -11  -3   18.00    0.80
   6 -11  -3   20.40    1.00
   6 -11  -3   19.80    1.00
   6 -11  -3   19.40    1.00
   6 -11  -3   18.30    1.10
  -6 -11   3   18.50    0.80
   6 -11  -3   16.20    1.00
   6  11  -3   15.20    1.40
   6  11  -3   15.80    0.90
   6  11  -3   21.10    1.90
   5 -11  -3   27.30    1.40
   5 -11  -3   25.60    1.40
   5 -11  -3   23.90    1.10
   5 -11  -3   24.20    1.40
   5 -11  -3   25.20    1.40
   5 -11  -3   24.90    1.20
   5 -11  -3   26.20    1.40
   5  11  -3   22.70    2.50
  -5  11   3   19.40    1.60
   5  11  -3   25.10    2.80
   5  11  -3   23.80    1.70
   4 -11  -3   72.69    3.60
   4 -11  -3   73.09    2.60
   4 -11  -3   73.59    3.00
   4 -11  -3   76.89    3.10
   4 -11  -3   71.49    2.90
   4 -11  -3   72.49    2.70
   4 -11  -3   76.89    2.90
   4 -11  -3   74.29    2.90
   4 -11  -3   71.79    3.00
   4  11  -3   68.09    4.60
   4  11  -3   75.19    5.30
   4  11  -3   75.79    3.90
   3 -11  -3   71.19    2.90
   3 -11  -3   71.19    2.50
   3 -11  -3   71.59    3.60
   3 -11  -3   72.49    2.90
   3 -11  -3   70.69    2.60
   3 -11  -3   73.09    3.00
   3 -11  -3   72.99    2.80
   3 -11  -3   72.99    2.90
   3 -11  -3   84.29    6.50
   3 -11  -3   71.29    3.00
   3  11  -3   70.49    5.50
   3  11  -3   64.59    4.70
   3  11  -3   71.89    4.40
  -3  11   3   61.39    3.80
   2 -11  -3   48.80    1.90
   2 -11  -3   49.20    4.80
   2 -11  -3   47.50    1.90
   2 -11  -3   49.50    2.20
  -2 -11   3   49.70    2.60
   2 -11  -3   51.69    2.20
   2 -11  -3   50.89    2.20
   2 -11  -3   51.59    2.30
   2 -11  -3   53.79    2.90
  -2 -11   3   48.80    2.30
   2 -11  -3   49.99    2.20
  -2 -11   3   49.90    2.20
   2 -11  -3   55.19    2.40
  -2  11   3   49.60    2.90
   2  11  -3   78.69   20.00
  -2  11   3   43.00    4.20
   2  11  -3   50.19    3.50
   2  11  -3   49.10    4.60
   1 -11  -3  105.69    4.00
   1 -11  -3  116.19    7.30
   1 -11  -3  101.49    3.80
  -1 -11   3  101.29    4.00
  -1 -11   3  108.59    4.50
  -1 -11   3  102.59    3.70
   1 -11  -3  106.89    3.80
   1 -11  -3  104.69    3.80
   1 -11  -3  112.69    4.50
   1 -11  -3  104.69    3.70
  -1 -11   3  104.69    3.60
   1 -11  -3  107.69    3.70
  -1 -11   3  103.29    3.60
  -1  11   3  143.29   19.50
  -1  11   3  103.39    4.70
  -1  11   3   95.49    6.20
   1  11  -3  103.89    6.50
   1  11  -3  107.19    5.20
   0 -11  -3   18.50    1.20
   0 -11   3   17.60    1.00
   0 -11  -3   18.00    1.30
   0 -11   3   18.90    1.60
   0 -11  -3   19.90    1.60
   0 -11  -3   18.70    1.10
   0 -11  -3   26.10    3.90
   0 -11   3   16.60    1.20
   0 -11   3   18.30    1.20
   0 -11   3   17.80    3.20
   0 -11   3   16.40    1.20
   0 -11  -3   17.40    1.30
   0 -11   3   18.70    1.30
   0 -11  -3   18.80    1.20
   0 -11   3   19.60    1.40
   0 -11   3   19.70    1.10
   0  11   3   29.80   10.10
   0  11   3   21.20    1.80
   0  11  -3   23.50    3.20
   0  11   3   21.30    2.90
   0  11  -3   15.50    1.80
  -1 -11  -3  326.47   10.80
  -1 -11  -3  340.17   14.20
   1 -11   3  335.07   10.70
   1 -11   3  335.17   10.80
   1 -11   3  350.36   11.80
   1 -11   3  400.06   11.40
  -1 -11  -3  340.97   10.60
   1 -11   3  341.37   10.70
   1 -11   3  348.87   11.00
   1 -11   3  357.16   15.40
  -1 -11  -3  341.67   10.80
   1 -11   3  337.77   10.60
   1 -11   3  337.47   10.60
   1 -11   3  334.17   10.60
   1 -11   3  341.37   10.50
   1  11   3  333.77   33.10
   1  11   3  344.77   12.10
   1  11   3  344.87   14.40
   2 -11   3  131.89    4.50
   2 -11   3  130.39    4.60
  -2 -11  -3  129.69    4.60
   2 -11   3  130.99    4.60
  -2 -11  -3  134.59    4.80
   2 -11   3  133.89    4.70
   2 -11   3  120.39    4.50
   2 -11   3  125.99    4.50
   2 -11   3  135.79    8.80
   2 -11   3  137.69    4.40
   2 -11   3  130.59    4.80
   2 -11   3  124.89    4.60
   2 -11   3  132.79    4.90
   2 -11   3  129.09    4.60
   2 -11   3  129.99    4.60
   2 -11   3  136.79    5.80
   2 -11   3  133.79    4.40
   2  11   3  172.28   22.80
   2  11   3  136.99    5.90
   2  11   3  136.09    7.80
   2  11   3  126.59    6.90
   3 -11   3  149.88    5.20
   3 -11   3  151.98    5.40
   3 -11   3  155.08    5.40
   3 -11   3  166.18   10.50
   3 -11   3  147.39    5.30
   3 -11   3  154.78    5.60
   3 -11   3  159.78    5.30
   3 -11   3  152.78    5.20
   3 -11   3  154.68    5.40
   3 -11   3  153.68    5.20
   3 -11   3  149.39    5.60
   3 -11   3  152.38    5.10
   3 -11   3  162.58    6.70
   3 -11   3  152.58    5.30
   3 -11   3  152.68    5.30
  -3 -11  -3  152.68    5.40
   3 -11   3  154.98    5.00
   3  11   3  148.59    7.60
   3  11   3  149.49   24.80
   3  11   3  160.88    8.70
   3  11   3  150.08    6.50
   4 -11   3  269.47    8.50
   4 -11   3  262.07    8.30
   4 -11   3  263.37    8.50
   4 -11   3  258.87   10.40
   4 -11   3  260.97    8.10
   4 -11   3  267.07    8.50
   4 -11   3  255.07    8.30
   4 -11   3  262.67    8.30
   4 -11   3  246.98    8.50
   4 -11   3  261.57    8.50
   4 -11   3  252.87    8.10
   4 -11   3  254.77    8.30
   4 -11   3  260.97    8.30
   4 -11   3  259.37    8.20
  -4 -11  -3  262.27    8.60
   4 -11   3  259.47    9.80
   4 -11   3  261.47    8.70
   4  11   3  261.17   11.70
   4  11   3  253.57   10.90
   5 -11   3  106.79    4.90
   5 -11   3  108.89    4.20
   5 -11   3  104.89    3.70
   5 -11   3  105.09    3.90
   5 -11   3  108.09    3.80
   5 -11   3  106.69    3.70
   5 -11   3  108.99    3.60
   5 -11   3  100.09    4.60
   5 -11   3  107.39    3.60
   5 -11   3  109.89    3.90
   5 -11   3  104.69    3.90
   5 -11   3  112.69    3.90
   5 -11   3  107.69    3.80
  -5 -11  -3  109.59    4.00
   5 -11   3  110.89    4.00
   5  11   3  103.09    3.80
   5  11   3  107.39    5.70
   5  11   3  109.29    5.50
   6 -11   3   48.60    2.10
   6 -11   3   53.09    2.00
   6 -11   3   55.59    1.90
   6 -11   3   55.89    1.90
   6 -11   3   51.49    2.10
   6 -11   3   51.09    1.90
   6 -11   3   55.29    2.10
   6  11   3   56.09    3.30
   6  11   3   55.99    2.50
  -6 -12   3    4.40    0.40
   6 -12  -3    3.90    0.50
  -6 -12   3    4.30    0.30
   6 -12  -3    4.00    0.50
   6 -12  -3    4.10    0.50
   6 -12  -3    4.00    0.40
   6 -12  -3    3.90    0.50
   6  12  -3    4.30    0.60
   6  12  -3    4.40    0.90
   5 -12  -3   22.00    1.20
  -5 -12   3   22.40    1.00
   5 -12  -3   24.10    1.20
   5 -12  -3   22.50    1.20
   5 -12  -3   22.20    1.20
   5 -12  -3   24.80    1.40
   5 -12  -3   23.40    1.10
   5 -12  -3   22.50    1.00
  -5  12   3   16.90    1.50
   5  12  -3   20.40    1.40
   5  12  -3   23.70    2.60
   5  12  -3   24.70    2.40
   4 -12  -3   22.40    1.30
   4 -12  -3   19.50    1.70
   4 -12  -3   22.10    1.10
   4 -12  -3   20.80    1.10
   4 -12  -3   21.30    1.30
   4 -12  -3   20.80    1.40
   4 -12  -3   20.10    1.30
   4 -12  -3   21.30    1.30
   4 -12  -3   22.20    1.40
   4  12  -3   21.20    2.40
   4  12  -3   22.50    2.10
   4  12  -3   24.40    3.10
  -4  12   3   17.80    1.70
   3 -12  -3   17.20    1.20
   3 -12  -3   12.60    0.80
   3 -12  -3   11.90    1.10
   3 -12  -3   12.50    1.50
   3 -12  -3   11.70    1.00
   3 -12  -3   14.00    1.10
   3 -12  -3   13.50    1.20
   3 -12  -3   12.50    1.10
   3  12  -3   12.40    2.10
   3  12  -3   12.40    2.10
   3  12  -3    8.60    2.40
  -3  12   3   10.30    1.30
   2 -12  -3  243.28    8.60
   2 -12  -3  245.68    7.60
   2 -12  -3  226.58    7.20
  -2 -12   3  227.78    8.40
   2 -12  -3  243.78    7.80
  -2 -12   3  233.78    7.30
   2 -12  -3  225.88   12.40
  -2 -12   3  242.88    7.40
   2 -12  -3  223.18    7.20
   2 -12  -3  241.08    7.60
   2 -12  -3  239.08    7.70
   2 -12  -3  243.38    7.50
  -2 -12   3  239.78    8.30
  -2  12   3  233.08    8.80
   2  12  -3  249.18   42.10
  -2  12   3  191.78   11.10
   2  12  -3  246.08    9.70
   2  12  -3  226.58   11.00
   1 -12  -3  587.64   17.50
   1 -12  -3  580.74   18.50
   1 -12  -3  566.54   17.20
   1 -12  -3  565.24   17.30
  -1 -12   3  576.24   17.20
   1 -12  -3  572.34   17.50
  -1 -12   3  646.14   17.80
  -1 -12   3  566.94   17.70
   1 -12  -3  571.44   22.70
   1 -12  -3  569.74   17.40
   1 -12  -3  579.64   17.30
  -1 -12   3  577.84   18.40
   1  12  -3  537.15   21.00
   1  12  -3  570.94   46.10
  -1  12   3  568.64   18.90
   1  12  -3  593.64   19.50
  -1  12   3  545.35   21.10
  -1  12   3  638.24   47.00
   0 -12   3   68.09    6.60
   0 -12  -3   78.79    2.80
   0 -12  -3   82.49    6.10
   0 -12  -3   82.69    3.70
   0 -12  -3   84.89    3.10
   0 -12  -3   83.69    3.30
   0 -12   3   79.19    3.90
   0 -12   3   76.39    3.00
   0 -12   3   87.79    3.30
   0 -12   3   81.69    2.90
   0 -12   3   83.89    3.40
   0 -12  -3   80.79    3.10
   0 -12   3   79.49    3.10
   0 -12  -3   78.99    3.00
   0 -12   3   80.19    2.90
   0 -12   3   77.99    3.10
   0  12   3  130.19   25.80
   0  12  -3   81.99    4.30
   0  12   3   80.69    5.80
   0  12  -3   71.89    5.40
   0  12   3   79.89    4.10
  -1 -12  -3  319.37   10.50
   1 -12   3  335.17   10.50
   1 -12   3  361.06   11.70
   1 -12   3  341.27   10.50
  -1 -12  -3  326.27   10.50
   1 -12   3  338.07   10.70
  -1 -12  -3  338.67   10.80
   1 -12   3  337.27   15.60
   1 -12   3  358.56   11.90
   1  12   3  337.27   15.40
   1  12   3  381.26   36.60
   1  12   3  332.07   12.80
  -2 -12  -3  104.29    3.90
   2 -12   3  100.19    3.70
  -2 -12  -3   95.19    3.70
   2 -12   3  104.59    3.60
   2 -12   3  106.49    8.40
   2 -12   3  103.29    3.80
   2 -12   3  104.29    3.70
   2 -12   3  100.99    3.70
   2 -12   3  103.09    3.70
   2 -12   3  101.39    3.90
   2 -12   3   96.29    4.80
   2 -12   3  105.19    4.10
   2 -12   3  100.39    3.90
   2  12   3  154.38   22.80
   2  12   3   97.49    6.10
   2  12   3  103.89    5.10
   2  12   3  108.59    7.10
   3 -12   3   81.99    3.00
   3 -12   3   82.69    3.10
   3 -12   3   84.89    3.40
  -3 -12  -3   83.09    3.30
   3 -12   3   84.29    3.20
   3 -12   3   85.59    4.40
   3 -12   3   81.89    3.50
   3 -12   3   84.29    3.00
   3 -12   3   81.19    3.40
   3 -12   3   86.29    3.20
   3 -12   3   84.09    3.20
   3 -12   3   82.69    3.20
   3 -12   3   79.79    3.20
   3 -12   3   81.79    3.20
   3  12   3   80.59    4.30
   3  12   3   80.69    5.20
   3  12   3   83.79    6.00
   4 -12   3    5.10    0.70
   4 -12   3    6.20    0.80
   4 -12   3    5.40    0.70
   4 -12   3    5.70    0.80
   4 -12   3    4.50    0.90
   4 -12   3    7.30    0.90
   4 -12   3    6.10    0.80
   4 -12   3    6.50    0.70
   4 -12   3    6.00    0.90
   4 -12   3    6.60    0.70
   4 -12   3    7.10    0.90
   4 -12   3    8.20    1.50
   4 -12   3    5.10    0.80
  -4 -12  -3    6.00    0.80
   4  12   3    3.70    1.80
   4  12   3    3.20    1.30
   5 -12   3   11.20    0.80
   5 -12   3   10.50    1.00
   5 -12   3   13.30    1.10
   5 -12   3   13.30    1.60
   5 -12   3   12.90    0.80
  -5 -12  -3   12.60    1.00
   5 -12   3   11.90    0.90
   5 -12   3   12.60    1.00
   5 -12   3   12.30    0.80
   5 -12   3   13.90    1.00
  -5 -12  -3   12.90    1.10
   5 -12   3   12.40    0.80
   5  12   3   11.60    1.80
   5  12   3   11.20    1.80
   5  12   3   11.50    0.90
   6 -12   3   32.80    1.30
   6 -12   3   32.90    1.30
   6  12   3   30.20    1.60
   6  12   3   35.00    2.30
   6 -13  -3    2.00    0.30
   6 -13  -3    1.40    0.30
   6 -13  -3    1.70    0.20
   6 -13  -3    1.70    0.30
   6  13  -3    1.60    0.40
   6  13  -3    1.80    0.60
   5 -13  -3   61.59    2.30
  -5 -13   3   60.89    2.10
   5 -13  -3   61.79    2.30
   5 -13  -3   59.39    2.10
   5 -13  -3   59.09    2.20
   5 -13  -3   62.49    2.30
  -5 -13   3   58.69    2.10
   5  13  -3   60.09    3.40
   5  13  -3   63.19    3.60
   4 -13  -3   85.89    3.30
   4 -13  -3   83.29    3.20
  -4 -13   3   87.79    2.90
   4 -13  -3   85.09    2.90
   4 -13  -3   85.29    3.10
   4 -13  -3   88.49    3.20
   4 -13  -3   79.79    3.70
  -4 -13   3   85.59    2.90
   4 -13  -3   83.09    3.20
   4 -13  -3   87.49    3.20
   4  13  -3   83.79    5.30
  -4  13   3   75.09    4.30
   4  13  -3   91.59    3.80
   4  13  -3   93.99    5.00
  -3 -13   3   32.20    1.40
   3 -13  -3   29.60    2.30
   3 -13  -3   31.10    2.20
   3 -13  -3   32.10    2.00
   3 -13  -3   31.70    1.80
   3 -13  -3   30.00    1.30
  -3  13   3   28.70    2.20
   3  13  -3   29.00    3.00
   3  13  -3   28.00    4.00
   3  13  -3   30.00    5.10
   2 -13  -3  152.58    5.20
   2 -13  -3  154.18    5.10
   2 -13  -3  140.09    4.70
  -2 -13   3  150.48    4.80
   2 -13  -3  156.08    5.30
  -2 -13   3  151.58    5.70
  -2 -13   3  144.59    5.20
   2 -13  -3  154.28    5.10
   2 -13  -3  145.49    6.00
   2 -13  -3  153.98    5.00
  -2 -13   3  157.18    4.90
   2  13  -3  146.79    6.90
  -2  13   3  119.79    7.40
  -2  13   3  144.39    6.20
   2  13  -3  151.18    8.30
  -1 -13   3  125.09    4.70
  -1 -13   3  125.49    4.20
  -1 -13   3  127.49    5.20
   1 -13  -3  111.29    8.10
   1 -13  -3  124.69    4.20
   1 -13  -3  130.59    4.70
   1 -13  -3  124.89    5.20
   1 -13  -3  126.89    4.40
   1 -13  -3  121.49    4.20
   1 -13  -3  126.59    4.40
   1 -13  -3  128.49    4.50
   1 -13  -3  121.89    4.10
  -1 -13   3  126.69    4.20
  -1 -13   3  119.39    4.30
  -1  13   3  126.49    5.70
   1  13  -3  116.79    7.20
  -1  13   3  118.89    7.30
   1  13  -3  129.99    6.20
   1  13  -3  196.38   32.80
   0 -13   3  174.98    6.00
   0 -13  -3  191.68    7.00
   0 -13  -3  189.08    6.40
   0 -13   3  178.78    7.10
   0 -13  -3  177.78    6.00
   0 -13  -3  175.08    5.80
   0 -13  -3  181.98    6.10
   0 -13   3  179.98    5.90
   0 -13  -3  185.08    6.10
   0 -13   3  183.28    6.00
   0 -13   3  187.48    6.50
   0 -13   3  185.48    6.30
   0 -13  -3  187.78   10.10
   0  13   3  184.88    7.60
   0  13  -3  183.88    9.10
   0  13   3  264.87   30.00
   0  13  -3  184.58    7.70
   0  13   3  185.88    9.70
  -1 -13  -3  150.18    5.20
  -1 -13  -3  153.88    5.90
   1 -13   3  158.28    9.80
   1 -13   3  148.09    5.00
  -1 -13  -3  145.29    4.90
   1 -13   3  151.08    5.00
   1 -13   3  153.98    6.30
  -1 -13  -3  147.09    5.20
   1 -13   3  144.99    5.00
  -1 -13  -3  136.79    5.00
   1 -13   3  152.18    5.50
   1 -13   3  149.29    5.10
   1 -13   3  153.28    5.30
  -1 -13  -3  146.59    4.80
  -1  13  -3  141.19    6.40
   1  13   3  151.38    6.60
   1  13   3  153.28    8.70
   2 -13   3  108.39    3.90
  -2 -13  -3  101.49    3.80
   2 -13   3  102.59    3.80
  -2 -13  -3  108.19    4.50
   2 -13   3  108.19    3.90
   2 -13   3  104.89    3.70
   2 -13   3   99.59    3.70
   2 -13   3  104.39    5.00
   2 -13   3  106.19    3.80
   2 -13   3  107.29    4.20
  -2 -13  -3  102.19    3.90
   2  13   3  103.99    6.10
   2  13   3  101.49    5.20
   3 -13   3   12.90    1.00
   3 -13   3   12.10    1.50
   3 -13   3   12.00    1.10
   3 -13   3   10.50    1.90
   3 -13   3   10.00    1.00
   3  13   3   12.80    2.30
   3  13   3    9.50    1.50
   4 -13   3   76.19    3.20
   4 -13   3   76.99    2.90
   4 -13   3   76.39    2.90
   4 -13   3   79.49    3.10
   4 -13   3   73.89    3.90
   4 -13   3   78.29    2.90
  -4 -13  -3   76.29    3.20
   4 -13   3   81.39    2.90
  -4 -13  -3   79.79    3.10
   4 -13   3   77.69    2.90
   4 -13   3   78.79    2.80
   4  13   3   78.99    4.80
   4  13   3   75.99    5.20
   5 -13   3   47.10    1.70
   5 -13   3   42.40    1.80
   5 -13   3   43.00    1.70
   5 -13   3   47.50    1.80
   5 -13   3   46.10    1.90
   5 -13   3   40.60    2.40
  -5 -13  -3   44.10    1.90
   5 -13   3   39.60    1.80
   5 -13   3   43.70    1.70
   5  13   3   49.10    3.20
   5  13   3   43.20    2.70
  -6 -13  -3   33.00    1.10
   6  13   3   28.90    1.40
   6  13   3   28.30    1.30
   6  13   3   33.30    1.90
  -5 -14   3   24.10    1.10
   5 -14  -3   25.00    1.10
   5 -14  -3   24.90    1.10
   5 -14  -3   25.50    1.10
   5 -14  -3   24.80    1.10
   5 -14  -3   22.70    0.90
   5  14  -3   24.00    1.80
   5  14  -3   27.30    2.60
   4 -14  -3   12.80    1.20
  -4 -14   3   11.60    0.70
   4 -14  -3   11.80    0.70
   4 -14  -3   12.10    0.90
  -4 -14   3   12.70    0.80
   4 -14  -3   13.20    1.00
   4 -14  -3   13.20    0.90
   4 -14  -3   13.00    1.00
   4 -14  -3   13.20    0.90
   4  14  -3    9.70    2.10
   4  14  -3   16.10    2.00
  -4  14   3    9.40    1.20
   4  14  -3   13.70    1.20
   3 -14  -3    9.40    1.00
   3 -14  -3    8.90    0.90
  -3 -14   3    9.90    0.70
   3 -14  -3    9.50    0.80
   3 -14  -3    8.80    0.90
   3 -14  -3    9.30    0.70
   3 -14  -3    9.90    1.30
  -3 -14   3    8.90    0.60
   3 -14  -3    9.40    0.90
   3  14  -3    8.60    2.20
   3  14  -3    8.20    1.70
  -3  14   3    8.00    1.30
   2 -14  -3   48.70    2.10
  -2 -14   3   48.40    1.90
   2 -14  -3   52.19    2.50
  -2 -14   3   46.20    2.20
  -2 -14   3   48.00    2.50
   2 -14  -3   48.10    2.30
   2 -14  -3   48.20    2.00
  -2 -14   3   48.30    2.30
   2 -14  -3   49.70    2.80
   2 -14  -3   47.80    2.50
  -2  14   3   48.80    3.00
   2  14  -3   44.90    4.10
   2  14  -3   49.50    4.60
   1 -14  -3  173.28    5.80
   1 -14  -3  163.48    5.50
  -1 -14   3  173.68    6.10
  -1 -14   3  171.58    5.60
   1 -14  -3  182.08    6.80
  -1 -14   3  175.48    5.70
   1 -14  -3  182.28    5.90
   1 -14  -3  176.08    6.10
  -1 -14   3  178.88    6.70
  -1  14   3  183.48    7.40
   1  14  -3  181.98    7.80
  -1  14   3  156.38    8.60
   1  14  -3  170.28    8.80
   0 -14  -3  133.69    4.80
   0 -14   3  130.89    4.90
   0 -14   3  133.39    5.50
   0 -14   3  136.29    4.40
   0 -14   3  125.99    4.40
   0 -14  -3  125.39    4.40
   0 -14  -3  124.29    4.40
   0 -14  -3  130.29    4.30
   0 -14   3  135.79    4.40
   0 -14  -3  131.59    5.40
   0 -14  -3  129.89    4.50
   0  14   3  128.19    6.00
   0  14  -3  134.39    6.20
   0  14  -3  125.09    7.00
   0  14   3  123.09    7.70
   1 -14   3    7.30    1.40
  -1 -14  -3    6.90    0.80
   1 -14   3    6.20    0.80
   1 -14   3    6.80    0.90
  -1 -14  -3    6.00    1.00
  -1 -14  -3    5.20    0.60
   1 -14   3    6.30    0.90
  -1 -14  -3    5.10    0.70
   1 -14   3    7.00    0.80
   1 -14   3    5.10    0.60
   1 -14   3    5.90    1.00
   1  14   3    5.20    1.80
  -1  14  -3    5.70    1.60
   1  14   3    5.30    1.20
   2 -14   3   47.00    3.00
   2 -14   3   44.20    1.90
   2 -14   3   42.80    2.10
  -2 -14  -3   54.59    2.90
  -2 -14  -3   41.40    2.00
   2 -14   3   43.40    2.00
   2 -14   3   43.50    3.10
  -2 -14  -3   41.50    2.40
  -2 -14  -3   42.70    1.70
   2 -14   3   42.10    2.00
   2  14   3   43.10    5.50
   2  14   3   46.30    3.30
   2  14   3   48.40    3.70
   3 -14   3   29.20    1.40
   3 -14   3   29.90    1.60
   3 -14   3   30.00    1.50
   3 -14   3   28.70    1.50
   3 -14   3   29.60    2.30
   3 -14   3   29.10    1.80
   3 -14   3   30.60    1.70
  -3 -14  -3   29.00    1.80
  -3 -14  -3   29.30    1.60
   3  14   3   29.80    2.30
   3  14   3   27.80    3.60
   3  14   3   32.40    3.50
   4 -14   3   39.10    1.80
   4 -14   3   37.60    1.70
   4 -14   3   34.00    2.30
   4 -14   3   36.60    1.50
  -4 -14  -3   38.10    1.70
   4 -14   3   39.20    1.70
  -4 -14  -3   38.20    1.90
   4 -14   3   36.60    1.80
   4  14   3   30.90    4.30
   4  14   3   36.80    3.10
   5 -14   3    3.80    0.60
   5 -14   3    4.20    0.50
   5 -14   3    2.80    0.80
   5 -14   3    3.00    0.40
  -5 -14  -3    3.50    0.40
   5  14   3    2.20    0.60
   5  14   3    4.50    1.90
   5 -15  -3   96.79    3.10
  -5 -15   3   92.99    3.00
   5 -15  -3  104.49    3.30
   5 -15  -3  102.89    3.20
  -4 -15   3   22.00    1.00
   4 -15  -3   22.40    1.10
   4 -15  -3   19.00    1.30
   4 -15  -3   22.10    1.10
   4 -15  -3   22.40    1.10
   4 -15  -3   22.10    1.00
  -4 -15   3   19.40    0.80
  -4  15   3   17.60    1.40
   4  15  -3   23.20    2.50
   3 -15  -3   16.20    1.00
   3 -15  -3   15.20    1.10
   3 -15  -3   15.30    1.10
   3 -15  -3   15.40    1.10
   3 -15  -3   15.70    0.90
  -3 -15   3   16.20    0.90
   3 -15  -3   16.10    1.70
  -3 -15   3   15.60    0.80
   3  15  -3   13.00    2.30
  -3  15   3   14.00    1.40
   3  15  -3   16.00    2.10
  -2 -15   3    2.20    0.40
   2 -15  -3    2.30    0.50
   2 -15  -3    3.20    0.60
   2 -15  -3    1.80    0.50
   2 -15  -3    2.40    0.80
  -2 -15   3    1.70    0.80
  -2 -15   3    1.90    0.40
   2 -15  -3    2.70    0.60
   2  15  -3    2.20    1.30
  -2  15   3    1.60    0.70
  -2  15   3    4.30    2.10
   2  15  -3    1.70    1.20
   1 -15  -3    9.00    1.20
   1 -15  -3   10.00    0.90
   1 -15  -3    8.40    0.90
   1 -15  -3    8.60    0.70
  -1 -15   3    9.00    0.80
   1 -15  -3    9.00    1.00
  -1 -15   3    8.20    1.00
  -1 -15   3    8.90    0.70
  -1 -15   3    8.70    1.20
   1  15  -3    8.90    2.30
   1  15  -3    7.70    1.60
  -1  15   3    7.70    1.40
  -1  15   3    7.00    1.90
   0 -15  -3  281.47    9.80
   0 -15  -3  287.57    8.80
   0 -15  -3  284.57    8.60
   0 -15   3  278.07    8.70
   0 -15  -3  279.07    8.70
   0 -15   3  287.07    9.20
   0 -15   3  283.37    8.60
   0 -15   3  267.87    9.80
   0 -15  -3  279.07    8.60
   0 -15  -3  286.97    9.10
   0  15   3  279.37   12.60
   0  15  -3  284.47   10.70
   0  15   3  275.67   10.50
   0  15  -3  260.77   11.30
  -1 -15  -3  192.88    7.10
   1 -15   3  198.58    6.50
  -1 -15  -3  193.08    6.40
   1 -15   3  191.38    6.10
  -1 -15  -3  187.18    6.20
   1 -15   3  194.58    6.70
   1 -15   3  191.98    6.20
   1 -15   3  191.88    7.40
   1 -15   3  191.08    6.30
  -1 -15  -3  189.78    6.00
   1  15   3  196.78   10.00
   1  15   3  196.08    8.00
  -1  15  -3  204.48    8.10
   2 -15   3   21.30    1.40
   2 -15   3   21.50    1.20
   2 -15   3   19.60    1.90
  -2 -15  -3   22.10    1.30
  -2 -15  -3   20.60    1.60
  -2 -15  -3   22.00    1.00
   2 -15   3   21.90    1.40
  -2 -15  -3   20.40    1.20
   2 -15   3   20.90    1.10
   2 -15   3   22.40    1.20
   2 -15   3   22.90    1.60
  -2  15  -3   24.10    3.00
   2  15   3   19.90    2.20
   2  15   3   24.20    3.30
   3 -15   3   24.60    1.30
   3 -15   3   26.40    1.50
  -3 -15  -3   26.10    1.90
   3 -15   3   23.70    1.30
   3 -15   3   23.70    1.20
   3 -15   3   26.40    2.00
  -3 -15  -3   26.30    1.20
   3 -15   3   25.30    1.40
   3 -15   3   25.90    1.60
  -3 -15  -3   25.20    1.30
   3  15   3   28.20    2.80
   3  15   3   23.20    1.70
   3  15   3   26.00    3.30
   4 -15   3    9.00    0.80
   4 -15   3    8.20    0.80
  -4 -15  -3    8.60    0.70
   4 -15   3    8.60    0.70
   4 -15   3    8.00    0.90
  -4 -15  -3    8.60    0.50
   4 -15   3    9.30    0.80
  -4 -15  -3    7.70    0.70
   4 -15   3    7.30    1.10
   4  15   3   12.60    2.10
   4  15   3    9.00    1.80
   5 -15   3   26.60    1.10
  -5 -15  -3   25.40    1.00
   5  15   3   28.10    1.90
   5  15   3   24.20    1.30
   4 -16  -3    0.90    0.30
   4 -16  -3    0.70    0.30
  -4 -16   3    0.80    0.20
   4  16  -3    0.70    0.90
  -3 -16   3   12.10    0.70
   3 -16  -3   10.60    0.70
   3 -16  -3   11.60    0.90
   3 -16  -3   12.20    0.80
   3 -16  -3   12.40    0.90
   3 -16  -3   11.30    1.10
   3  16  -3   12.60    2.30
   3  16  -3   11.90    1.50
  -3  16   3   10.30    1.10
   2 -16  -3    5.30    1.00
   2 -16  -3    5.40    0.70
  -2 -16   3    5.00    0.60
   2 -16  -3    5.80    0.70
   2  16  -3    5.10    2.00
  -2  16   3    4.50    1.00
   2  16  -3    3.40    1.30
   1 -16  -3   16.50    1.00
  -1 -16   3   15.70    1.50
   1 -16  -3   15.50    1.20
  -1 -16   3   17.30    1.60
  -1 -16   3   14.90    0.80
   1 -16  -3   15.50    1.50
  -1 -16   3   15.30    0.90
  -1  16   3   15.00    1.70
   1  16  -3   12.80    3.00
   1  16  -3   14.80    2.20
  -1  16   3   13.20    2.50
   0 -16  -3    8.80    0.70
   0 -16  -3   10.80    0.80
   0 -16  -3   11.30    1.00
   0 -16   3   11.00    1.10
   0 -16  -3    9.40    0.80
   0 -16   3    9.30    0.80
   0 -16   3    8.40    0.70
   0 -16   3   10.90    1.30
   0 -16  -3    9.50    1.20
   0  16   3    9.40    1.60
   0  16  -3   11.50    1.80
   0  16   3    9.00    2.20
   0  16  -3   11.10    1.80
   1 -16   3   68.59    2.80
  -1 -16  -3   62.59    3.10
  -1 -16  -3   63.49    2.30
   1 -16   3   64.59    2.30
  -1 -16  -3   65.29    2.60
   1 -16   3   65.09    2.40
   1 -16   3   60.19    3.20
  -1 -16  -3   62.39    2.30
   1 -16   3   65.49    2.40
   1  16   3   60.99    3.60
  -1  16  -3   65.19    3.60
   1  16   3   61.19    4.90
   2 -16   3   14.90    1.50
   2 -16   3   15.20    1.30
  -2 -16  -3   15.60    0.80
  -2 -16  -3   16.20    1.50
  -2 -16  -3   14.50    1.30
   2 -16   3   14.60    1.00
  -2 -16  -3   15.60    0.90
  -2  16  -3   15.80    1.60
   2  16   3   16.20    2.30
   2  16   3   13.10    2.60
   3 -16   3   18.10    1.10
   3 -16   3   20.10    1.10
  -3 -16  -3   18.60    0.80
   3 -16   3   18.10    1.00
  -3 -16  -3   17.80    1.20
   3 -16   3   17.50    1.20
  -3 -16  -3   19.10    1.00
   3 -16   3   16.70    1.50
   3  16   3   17.70    2.70
   4 -16   3    6.20    0.80
  -4 -16  -3    6.90    0.40
   4 -16   3    6.40    0.80
   4 -16   3    7.10    0.70
   4  16   3    6.70    1.20
   3 -17  -3    4.40    0.50
   3 -17  -3    3.30    0.60
   3 -17  -3    4.70    0.50
  -3 -17   3    5.10    0.40
   3 -17  -3    4.50    0.60
   3  17  -3    2.60    1.00
  -3  17   3    3.50    0.70
   2 -17  -3   29.00    1.30
   2 -17  -3   27.30    1.70
   2 -17  -3   30.20    1.30
  -2 -17   3   32.10    1.20
   2 -17  -3   30.50    1.40
  -2  17   3   25.70    1.90
   2  17  -3   27.00    2.60
   2  17  -3   28.00    2.30
  -1 -17   3    2.00    0.80
   1 -17  -3    2.30    0.50
  -1 -17   3    2.00    0.40
   1 -17  -3    1.50    0.40
  -1 -17   3    1.70    0.80
   1 -17  -3    2.00    0.70
  -1  17   3    1.20    0.70
   1  17  -3    1.50    1.10
   1  17  -3    1.70    1.00
  -1  17   3    2.70    1.70
   0 -17   3    2.10    0.40
   0 -17   3    2.50    0.70
   0 -17  -3    3.20    0.60
   0 -17   3    2.00    0.60
   0 -17  -3    2.50    0.70
   0  17  -3    3.10    1.10
   0  17   3    1.30    1.10
   0  17   3    2.00    0.90
   0  17  -3    4.90    1.20
  -1 -17  -3   26.70    1.70
   1 -17   3   28.20    1.50
  -1 -17  -3   24.50    1.30
  -1 -17  -3   23.60    1.00
   1 -17   3   26.30    1.80
   1 -17   3   26.40    1.20
  -1  17  -3   25.80    2.20
   1  17   3   26.10    2.20
   1  17   3   23.20    2.90
   2 -17   3    6.50    0.60
   2 -17   3    5.90    0.60
   2 -17   3    7.30    0.90
  -2 -17  -3    5.60    0.70
   2 -17   3    6.30    1.00
  -2 -17  -3    5.40    0.40
   2  17   3    7.10    1.40
   2  17   3    5.60    1.70
  -2  17  -3    5.40    0.90
  -3 -17  -3    1.00    0.30
   3 -17   3    1.70    0.50
   3 -17   3    1.00    0.40
   3 -17   3    1.40    0.60
   3 -17   3    0.90    0.30
   3  17   3   -0.40    0.90
  -2 -18   3    4.70    0.40
   2 -18  -3    4.90    0.60
   2 -18  -3    3.60    0.60
   2  18  -3    5.60    0.90
  -2  18   3    4.30    0.70
   1 -18  -3    5.40    0.80
   1 -18  -3    4.10    0.80
  -1  18   3    4.40    0.90
   1  18  -3    5.90    1.30
   0 -18   3   25.60    1.20
   0 -18  -3   27.90    1.20
   0 -18   3   27.60    1.20
   0 -18   3   22.30    1.30
   0 -18  -3   23.70    1.40
   0  18   3   25.10    1.90
   0  18  -3   20.60    2.10
   0  18   3   17.40    2.20
   1 -18   3   13.60    0.70
  -1 -18  -3   12.30    1.00
   1 -18   3   13.80    1.00
   1 -18   3   14.30    1.00
   1  18   3   12.90    1.90
  -1  18  -3   12.50    1.40
   1  18   3   13.10    1.40
   2 -18   3   18.60    0.80
  -2 -18  -3   15.70    1.00
   2 -18   3   21.30    1.10
   2 -18   3   18.50    1.20
   2  18   3   23.60    2.20
   8   0  -4    2.30    0.30
   8   0  -4    2.80    0.50
   8   0  -4    2.40    0.40
   8   0  -4    2.10    0.30
   7   0  -4   11.10    0.90
   7   0  -4   11.00    0.90
   7   0  -4   13.00    1.50
   7   0  -4   12.40    0.90
   7   0  -4   10.90    0.80
   7   0  -4   11.20    0.90
   7   0  -4   11.90    1.10
   6   0  -4   59.39    3.50
   6   0  -4   57.39    2.90
   6   0  -4   56.49    2.80
   6   0  -4   58.59    2.70
   6   0  -4   59.99    2.60
   6   0  -4   58.19    2.50
   5   0  -4    6.00    1.20
   5   0  -4    5.40    0.80
   5   0  -4    5.30    1.20
   5   0  -4    5.50    0.80
   5   0  -4    5.50    1.20
   5   0  -4    6.90    0.80
  -5   0   4    9.40    4.70
   5   0  -4    4.90    0.80
  -4   0   4   -2.40    2.00
   4   0  -4   -1.60    1.20
   4   0  -4    1.40    2.20
  -3   0   4  533.75   22.30
   3   0  -4  518.05   17.70
   3   0  -4  546.75   24.30
   2   0  -4   43.60    5.40
  -2   0   4   48.90    4.40
   0   0  -4   44.00    4.10
   1   0   4  479.95   19.90
  -1   0  -4  469.65   17.60
   2   0   4  393.36   16.90
  -2   0  -4  383.66   19.20
  -2   0  -4  386.86   15.10
  -3   0  -4  207.48   10.20
  -3   0  -4  198.08   14.00
  -4   0  -4   67.89    8.10
   5   0   4   13.70    1.30
   5   0   4    9.70    1.30
   5   0   4   12.90    1.00
   5   0   4   13.00    1.40
   5   0   4   12.40    1.20
   5   0   4   10.70    1.60
   5   0   4    8.90    1.20
   5   0   4   12.20    1.10
   5   0   4   12.80    1.40
   5   0   4   10.50    1.00
   5   0   4   12.60    1.30
   6   0   4    5.80    1.10
   6   0   4    7.70    0.90
   6   0   4    7.80    0.90
   6   0   4    8.80    1.10
   6   0   4    5.50    0.90
   6   0   4    9.40    1.50
  -6   0  -4    6.80    0.70
   6   0   4    7.40    0.70
   6   0   4    5.90    1.00
   7   0   4    0.80    0.70
   7   0   4    0.50    0.50
   7   0   4    0.20    0.20
   7   0   4   -0.10    0.50
   7   0   4    0.40    0.30
   7   0   4    0.40    0.40
   7   0   4   -0.30    0.30
   8   0   4   21.20    1.40
   8   0   4   21.50    0.80
   8   0   4   21.40    1.10
   8   0   4   23.20    1.10
   8   0   4   18.90    1.40
   8  -1  -4   14.40    0.80
   8  -1  -4   13.60    0.70
   8  -1  -4   13.80    0.70
   8  -1  -4   14.50    0.70
   8   1  -4   14.70    0.90
   8   1  -4   13.10    0.70
   8   1  -4   13.70    0.70
   8   1  -4   13.40    0.60
   7  -1  -4   64.79    3.50
   7  -1  -4   66.69    2.70
   7  -1  -4   64.39    2.50
   7  -1  -4   60.79    2.60
   7  -1  -4   62.59    2.40
   7  -1  -4   68.49    2.50
   7   1  -4   60.09    2.60
   7   1  -4   64.29    2.60
   7   1  -4   63.09    2.50
   7   1  -4   62.09    2.50
   7   1  -4   67.59    2.80
   7   1  -4   65.89    2.50
   7   1  -4   64.19    3.40
   6  -1  -4  118.69    4.20
   6  -1  -4  114.99    5.40
   6  -1  -4  113.29    4.20
   6  -1  -4  110.99    4.30
   6  -1  -4  120.89    4.50
   6  -1  -4  116.79    4.10
   6  -1  -4  109.79    3.90
   6  -1  -4  113.99    4.30
   6   1  -4  117.49    4.20
   6   1  -4  117.59    4.40
   6   1  -4  112.49    5.20
   6   1  -4  110.49    4.50
   6   1  -4  110.29    4.80
   6   1  -4  115.59    4.30
   5  -1  -4  168.58    5.60
   5  -1  -4  177.08    7.30
   5  -1  -4  176.68    7.10
  -5  -1   4  173.68   13.70
   5  -1  -4  163.58    6.30
   5  -1  -4  165.88    5.80
   5  -1  -4  178.28    5.80
   5  -1  -4  171.88    6.00
  -5   1   4  181.28   14.30
   5   1  -4  172.38    6.10
   5   1  -4  166.58    6.80
   5   1  -4  177.28    5.90
   5   1  -4  160.78   11.40
   5   1  -4  164.98    6.80
   4  -1  -4  189.48   10.70
   4  -1  -4  201.08    8.50
  -4  -1   4  185.18   13.10
  -4   1   4  214.38   12.80
   4   1  -4  202.18   14.20
  -3  -1   4  173.18   11.30
   3  -1  -4  194.88    8.10
   3  -1  -4  188.68   11.30
   3   1  -4  242.98   15.40
   3   1  -4  196.78    7.40
  -3   1   4  193.68   11.00
   2  -1  -4 2191.98   71.89
  -2  -1   4 2304.97   71.39
  -2   1   4 2333.17   70.39
   2   1  -4 2126.19   75.79
   1  -1  -4  634.54   24.10
  -1  -1   4  661.93   23.80
   0  -1  -4 2481.35   76.99
   0   1  -4 2514.45   78.79
  -1  -1  -4 1996.60   62.59
   1  -1   4 2046.80   63.69
  -1   1  -4 2023.80   62.79
   1   1   4 2004.20   66.99
  -2  -1  -4 2115.39   72.89
  -2  -1  -4 2239.68   68.29
  -2   1  -4 2215.08   67.39
   2   1   4 2200.88   73.19
  -3  -1  -4  274.27   17.00
  -3  -1  -4  289.17   13.30
   3   1   4  268.37   14.60
  -3   1  -4  293.57   17.60
  -3   1  -4  292.37   12.40
  -4  -1  -4  643.64   32.10
  -4   1  -4  667.93   32.70
   5  -1   4  106.89    4.40
   5  -1   4  111.99    4.70
   5  -1   4  117.69    5.10
   5  -1   4  112.99    3.80
   5  -1   4  106.49    4.30
   5  -1   4  119.99    5.50
   5  -1   4  110.49    4.30
  -5  -1  -4  110.39    3.80
   5  -1   4  112.59    4.10
   5  -1   4  113.29    4.50
   5  -1   4  109.09    4.10
   5   1   4  105.09    4.80
   5   1   4  106.09    4.40
   5   1   4  109.39    4.10
   5   1   4  103.59    4.70
   5   1   4  116.29    5.50
   5   1   4   99.89    3.90
   5   1   4  107.29    4.40
   5   1   4  113.69    5.00
   5   1   4  109.29    3.90
   5   1   4  102.39    4.40
   5   1   4   96.69    4.30
   6  -1   4  150.68    6.10
   6  -1   4  138.89    5.10
   6  -1   4  143.89    5.10
   6  -1   4  148.49    4.90
   6  -1   4  147.39    5.40
   6  -1   4  148.89    5.10
   6  -1   4  152.08    6.60
   6  -1   4  146.59    6.20
   6  -1   4  142.89    5.30
   6  -1   4  145.29    5.70
  -6  -1  -4  145.49    4.90
   6   1   4  144.29    5.10
   6   1   4  152.48    5.80
   6   1   4  148.99    4.90
   6   1   4  136.39    5.10
   6   1   4  152.08    6.70
   6   1   4  135.89    5.00
   6   1   4  144.79    5.50
   6   1   4  148.09    6.20
  -6   1  -4  136.09    4.80
   6   1   4  142.39    5.40
   7  -1   4   19.20    1.30
   7  -1   4   19.00    1.00
   7  -1   4   19.50    1.70
   7  -1   4   20.00    1.90
   7  -1   4   20.70    1.20
   7  -1   4   20.00    1.30
   7  -1   4   18.50    1.60
   7   1   4   18.80    1.10
   7   1   4   18.40    1.30
   7   1   4   20.20    1.40
   7   1   4   20.40    1.60
   7   1   4   19.50    1.70
   7   1   4   20.40    1.90
   7   1   4   19.20    1.00
   8  -1   4   70.29    3.10
   8  -1   4   73.69    3.10
   8  -1   4   67.19    2.30
   8  -1   4   72.39    2.40
   8  -1   4   68.39    2.10
   8   1   4   66.69    2.20
   8   1   4   64.79    2.80
   8   1   4   56.99    2.90
   8   1   4   63.99    2.40
   8   1   4   69.99    2.60
   8  -2  -4   24.70    1.10
   8  -2  -4   26.60    1.00
   8  -2  -4   24.90    1.00
   8  -2  -4   27.40    1.10
   8   2  -4   25.00    1.00
   8   2  -4   23.40    1.00
   8   2  -4   25.30    1.20
   7  -2  -4   20.70    2.00
   7  -2  -4   24.90    1.40
   7  -2  -4   24.80    1.20
   7  -2  -4   25.50    1.50
   7  -2  -4   25.60    1.30
   7  -2  -4   25.00    1.30
   7   2  -4   26.30    1.30
   7   2  -4   26.10    1.70
   7   2  -4   25.80    1.60
   7   2  -4   23.80    1.40
   7   2  -4   22.10    1.50
   7   2  -4   23.90    1.40
   6  -2  -4   24.30    1.40
   6  -2  -4   23.50    1.70
   6  -2  -4   22.60    1.20
   6  -2  -4   22.70    1.30
   6  -2  -4   23.70    1.50
   6  -2  -4   22.40    1.20
   6  -2  -4   21.60    1.30
   6  -2  -4   24.20    1.50
   6  -2  -4   24.60    2.20
   6   2  -4   21.10    1.50
   6   2  -4   22.00    1.40
   6   2  -4   21.10    2.00
   6   2  -4   20.00    1.80
   6   2  -4   24.80    1.60
   5  -2  -4   63.39    2.80
   5  -2  -4   59.49    2.50
   5  -2  -4   57.59    2.40
   5  -2  -4   58.49    2.70
   5  -2  -4   58.79    3.50
   5  -2  -4   56.69    2.40
   5  -2  -4   60.79    2.80
   5  -2  -4   58.89    3.60
   5  -2  -4   59.69    2.60
   5   2  -4   55.79    3.40
   5   2  -4   56.59    2.70
   5   2  -4   57.69    2.70
   5   2  -4   48.10    3.70
   5   2  -4   48.20    8.30
   4  -2  -4   38.40    3.60
  -4  -2   4   38.00    7.10
   4  -2  -4   41.00    3.50
  -4   2   4   44.50    5.20
   4   2  -4   44.90    8.70
  -3  -2   4  339.77   17.20
   3  -2  -4  352.26   15.20
   3  -2  -4  342.97   13.00
  -3   2   4  339.57   15.50
   3   2  -4  349.77   11.20
   3   2  -4  341.17   21.40
  -2  -2   4  546.85   21.90
   2  -2  -4  549.15   21.00
   2   2  -4  506.55   26.50
  -2   2   4  542.85   20.20
   1  -2  -4  235.58   10.80
   1  -2  -4  223.78   10.00
  -1  -2   4  234.68   11.40
   1   2  -4  224.98   14.40
   0  -2  -4 1236.68   40.50
   0   2  -4 1260.37   44.10
   1  -2   4  599.94   19.70
  -1  -2  -4  580.74   22.40
   1   2   4  596.74   26.10
  -1   2  -4  577.14   21.70
  -2  -2  -4  158.68    8.70
  -2  -2  -4  162.78   10.90
   2  -2   4  166.98    7.70
  -2   2  -4  167.18    7.80
   2   2   4  168.28   12.30
  -3  -2  -4  329.27   18.70
   3  -2   4  322.87   13.10
  -3  -2  -4  323.37   15.10
  -3   2  -4  317.07   18.70
  -3   2  -4  311.67   12.90
   3   2   4  325.97   19.00
  -4  -2  -4    6.50    4.00
  -4   2  -4   11.80    4.40
   5  -2   4    6.30    0.70
   5  -2   4    6.80    1.10
   5  -2   4    6.10    0.80
   5  -2   4    4.50    1.00
   5  -2   4    8.50    1.60
   5  -2   4    7.90    0.90
   5  -2   4    4.80    0.90
   5  -2   4    5.70    1.20
   5  -2   4    4.90    0.90
  -5  -2  -4    5.20    0.60
   5  -2   4    5.90    0.90
   5  -2   4    6.30    0.60
   5  -2   4    4.50    0.80
   5   2   4    5.40    0.70
   5   2   4    6.90    1.20
   5   2   4    4.80    1.30
   5   2   4    6.40    1.20
   5   2   4    5.60    1.00
   5   2   4    6.80    1.30
   5   2   4    6.60    1.30
   5   2   4    6.00    0.90
   6  -2   4  222.28    7.40
   6  -2   4  220.68    7.00
   6  -2   4  208.28    6.90
   6  -2   4  229.88    8.90
   6  -2   4  214.18    7.80
   6  -2   4  216.78    8.40
   6  -2   4  228.98    7.30
  -6  -2  -4  215.48    7.10
   6  -2   4  225.88    7.50
   6  -2   4  224.88    8.20
   6  -2   4  220.38    7.50
   6  -2   4  210.88    6.80
   6   2   4  217.28    7.20
   6   2   4  207.48    7.80
   6   2   4  229.78    8.00
   6   2   4  224.38    7.70
   6   2   4  233.18    8.50
   6   2   4  215.98    7.70
   6   2   4  220.88    8.90
   6   2   4  222.78    7.10
   7  -2   4   44.00    2.90
   7  -2   4   43.60    2.40
   7  -2   4   41.20    2.00
   7  -2   4   45.90    1.70
   7  -2   4   45.00    2.70
   7  -2   4   42.60    1.90
   7  -2   4   45.40    2.00
   7  -2   4   42.30    2.00
   7   2   4   43.50    2.20
   7   2   4   41.10    2.50
   7   2   4   43.50    1.70
   7   2   4   45.50    2.20
   7   2   4   43.40    1.80
   7   2   4   46.40    2.90
   8  -2   4   12.50    1.10
   8  -2   4   13.40    0.60
   8  -2   4   12.80    1.10
   8  -2   4   12.90    0.80
   8  -2   4   13.30    0.70
   8   2   4   15.00    0.90
   8   2   4   13.20    1.10
   8   2   4   13.80    0.80
   8  -3  -4   61.69    2.10
   8  -3  -4   71.79    2.30
   8  -3  -4   63.29    2.20
   8  -3  -4   65.69    2.20
   8   3  -4   65.09    2.30
   8   3  -4   69.79    2.40
   7  -3  -4    4.20    0.70
   7  -3  -4    3.70    0.50
   7  -3  -4    4.20    0.60
   7  -3  -4    3.40    0.60
   7  -3  -4    4.70    1.20
   7  -3  -4    4.10    0.60
   7   3  -4    4.20    0.80
   7   3  -4    4.00    0.60
   7   3  -4    3.50    0.60
   7   3  -4    4.50    0.70
   7   3  -4    4.10    0.80
   7   3  -4    4.20    0.60
   6  -3  -4  111.69    3.90
   6  -3  -4  109.99    4.10
   6  -3  -4  112.59    5.50
   6  -3  -4  113.89    4.20
   6  -3  -4  113.69    4.20
   6  -3  -4  105.59    3.80
   6  -3  -4  108.09    3.80
   6  -3  -4  102.49    3.70
   6  -3  -4  110.89    4.00
   6   3  -4  116.39    4.30
   6   3  -4  110.59    4.30
   6   3  -4  109.49    4.00
   6   3  -4  114.79    5.10
   5  -3  -4   22.70    1.60
   5  -3  -4   22.50    1.40
   5  -3  -4   23.80    1.40
   5  -3  -4   24.40    1.30
   5  -3  -4   22.50    1.50
   5  -3  -4   23.60    2.30
   5  -3  -4   25.10    2.30
   5  -3  -4   22.80    1.30
   5  -3  -4   23.90    1.30
   5   3  -4   23.90    1.60
   5   3  -4   22.00    2.10
   5   3  -4   21.00    2.20
   5   3  -4   32.30    7.40
   4  -3  -4  386.26   12.10
   4  -3  -4  400.66   15.10
   4  -3  -4  370.76   11.70
   4  -3  -4  383.56   13.20
  -4  -3   4  345.27   20.30
   4   3  -4  362.26   13.20
  -4   3   4  398.86   18.60
   4   3  -4  399.96   25.60
   3  -3  -4  196.88    8.70
  -3  -3   4  190.78   12.50
   3  -3  -4  190.58    9.20
  -3   3   4  197.18   10.10
  -2  -3   4  477.55   20.40
   2  -3  -4  472.55   18.40
   2  -3  -4  476.75   18.20
   2   3  -4  463.25   26.30
   1  -3  -4 1434.46   43.10
  -1  -3   4 1394.76   46.10
   1  -3  -4 1396.96   44.40
   1   3  -4 1241.28   51.29
   0  -3  -4  173.58    8.70
   0   3  -4  183.88   11.90
   1  -3   4  917.61   30.00
  -1  -3  -4  954.20   32.10
  -1  -3  -4  929.41   33.90
  -1   3  -4  950.00   33.30
   1   3   4  954.90   38.60
  -2  -3  -4  715.83   26.10
  -2  -3  -4  727.43   29.20
   2  -3   4  706.53   23.90
   2   3   4  713.33   33.10
  -2   3  -4  678.03   24.00
   3  -3   4  452.85   17.20
  -3  -3  -4  465.15   23.40
  -3  -3  -4  458.25   19.90
  -3   3  -4  453.55   23.50
   3   3   4  439.76   25.70
  -3   3  -4  434.06   16.20
   4  -3   4  177.08    6.20
   4  -3   4  176.58    5.90
   4  -3   4  172.28    5.90
   4  -3   4  175.18    6.00
   4  -3   4  170.58    5.90
   4  -3   4  167.48    6.10
  -4  -3  -4  158.48   14.20
   4  -3   4  177.18    6.30
   4  -3   4  176.68    7.10
   4  -3   4  176.48    6.70
   4  -3   4  178.88    9.50
   4  -3   4  167.98    5.90
   4  -3   4  174.78    7.20
   4   3   4  172.58    7.10
  -4   3  -4  195.88   15.30
   5  -3   4  196.08    6.60
   5  -3   4  209.98    7.50
   5  -3   4  201.68    6.60
   5  -3   4  189.28    6.40
   5  -3   4  213.48    7.40
   5  -3   4  207.18    7.00
   5  -3   4  207.38    6.60
   5  -3   4  197.28    6.90
   5  -3   4  206.48    7.30
   5  -3   4  214.18    8.00
   5  -3   4  203.48    7.00
   5  -3   4  207.78    7.10
   5  -3   4  210.68    7.00
   5  -3   4  214.78    7.00
  -5  -3  -4  203.78    6.60
   5  -3   4  213.58    8.40
   5   3   4  196.38    7.30
   5   3   4  213.28    7.90
   5   3   4  202.08    6.90
   5   3   4  216.58    8.60
   5   3   4  206.58    7.50
   5   3   4  206.18    8.20
   5   3   4  204.68    6.80
   6  -3   4  215.98    7.30
   6  -3   4  224.28    8.80
   6  -3   4  206.18    6.80
   6  -3   4  224.98    7.70
   6  -3   4  210.08    6.70
   6  -3   4  214.58    7.70
   6  -3   4  220.28    7.40
   6  -3   4  224.28    8.40
  -6  -3  -4  223.38    7.00
   6  -3   4  220.88    7.30
   6  -3   4  210.98    7.30
   6  -3   4  214.38    8.00
   6  -3   4  221.68    6.90
   6   3   4  214.88    7.70
   6   3   4  217.98    7.10
   6   3   4  224.58    7.80
   6   3   4  222.48    8.90
   6   3   4  222.08    7.00
   6   3   4  211.88    8.10
   6   3   4  215.28    8.20
   6   3   4  210.98    7.80
   7  -3   4   34.10    1.70
   7  -3   4   37.50    2.20
   7  -3   4   37.20    1.70
   7  -3   4   36.90    2.50
   7  -3   4   36.00    1.80
   7  -3   4   35.30    1.70
   7  -3   4   35.70    1.40
   7   3   4   37.90    1.50
   7   3   4   33.70    2.20
   7   3   4   33.60    2.40
   7   3   4   38.40    2.00
   7   3   4   36.60    1.90
   8  -3   4   29.40    1.30
   8  -3   4   29.30    1.90
   8  -3   4   24.60    1.00
   8  -3   4   26.10    0.90
   8   3   4   22.80    1.40
   8   3   4   26.90    1.20
   8   3   4   24.10    1.30
   8  -4  -4   72.79    2.40
   8  -4  -4   74.29    2.50
   8  -4  -4   79.29    2.50
   8  -4  -4   79.99    2.60
   8   4  -4   77.29    2.50
   8   4  -4   82.49    2.70
   7  -4  -4   26.50    1.20
   7  -4  -4   24.70    2.20
   7  -4  -4   29.10    1.50
   7  -4  -4   25.90    1.30
   7  -4  -4   25.60    1.20
   7  -4  -4   29.00    1.50
   7  -4  -4   27.00    1.30
   7   4  -4   28.40    1.50
   7   4  -4   30.70    1.50
   7   4  -4   28.60    1.70
   7   4  -4   28.30    1.90
   7   4  -4   24.80    1.30
   7   4  -4   25.20    1.60
   6  -4  -4  181.28    6.20
   6  -4  -4  183.18    6.10
   6  -4  -4  176.78    7.60
   6  -4  -4  180.88    5.90
   6  -4  -4  185.38    5.80
   6  -4  -4  178.18    6.10
   6  -4  -4  178.48    5.90
   6  -4  -4  170.58    5.80
   6   4  -4  176.08    6.30
   6   4  -4  176.28    6.00
   6   4  -4  178.88    6.30
   6   4  -4  181.88    7.40
   5  -4  -4  502.95   15.30
   5  -4  -4  491.95   15.10
   5  -4  -4  493.05   15.00
   5  -4  -4  485.75   15.00
   5  -4  -4  516.25   15.30
   5  -4  -4  466.85   15.00
   5  -4  -4  503.45   15.30
   5  -4  -4  478.05   19.50
   5  -4  -4  513.75   17.10
   5  -4  -4  493.65   15.10
   5   4  -4  481.95   16.30
   5   4  -4  487.15   17.00
   5   4  -4  507.75   29.60
   5   4  -4  504.35   15.60
   4  -4  -4  168.38    6.00
   4  -4  -4  177.88    5.90
   4  -4  -4  186.98    7.40
   4  -4  -4  183.18    6.10
  -4  -4   4  181.48   13.80
   4  -4  -4  175.68    5.90
   4  -4  -4  180.88    6.10
   4  -4  -4  182.08    9.10
   4  -4  -4  192.38    7.50
   4   4  -4  174.98    7.60
   4   4  -4  180.98    7.60
   4   4  -4  174.98   17.90
   3  -4  -4 1045.40   33.90
  -3  -4   4 1063.49   40.20
   3  -4  -4  976.30   32.80
   3   4  -4 1047.60   49.20
   2  -4  -4   75.79    4.90
  -2  -4   4   66.69    6.30
   2  -4  -4   62.19    4.30
   2   4  -4   57.49    9.60
  -1  -4   4  120.69    7.90
   1  -4  -4  115.89    6.70
   1  -4  -4  117.09    5.40
   1   4  -4  109.49   11.00
   0  -4  -4 1679.83   53.69
   0  -4  -4 1722.33   53.59
   0  -4   4 1698.03   51.59
   0   4  -4 1650.13   60.19
  -1  -4  -4  439.26   17.60
  -1  -4  -4  461.85   19.00
   1  -4   4  446.66   15.90
  -1   4  -4  424.16   19.50
   1   4   4  440.56   24.10
   2  -4   4  672.63   23.70
  -2  -4  -4  666.73   28.20
  -2  -4  -4  738.43   26.50
   2   4   4  688.13   34.30
  -2   4  -4  687.53   23.60
  -3  -4  -4  787.82   32.10
   3  -4   4  719.33   26.00
  -3  -4  -4  736.03   32.60
  -3   4  -4  754.32   33.10
   3   4   4  704.63   38.70
   4  -4   4  414.16   12.80
   4  -4   4  411.36   12.40
   4  -4   4  394.26   12.70
  -4  -4  -4  411.46   24.40
   4  -4   4  427.76   13.80
   4  -4   4  407.06   12.80
   4  -4   4  414.96   12.80
   4  -4   4  408.56   13.00
   4  -4   4  427.66   14.30
   4  -4   4  414.16   14.00
   4  -4   4  412.86   13.10
   4  -4   4  412.76   12.80
  -4  -4  -4  402.16   12.50
   4  -4   4  409.56   13.00
   4  -4   4  399.36   17.10
   4  -4   4  419.96   12.90
   4   4   4  395.86   25.80
   4   4   4  384.56   13.60
  -4   4  -4  440.36   24.00
   4   4   4  399.36   14.20
   5  -4   4  515.45   15.80
   5  -4   4  497.25   15.50
   5  -4   4  497.35   15.40
  -5  -4  -4  503.35   15.10
   5  -4   4  501.45   15.00
   5  -4   4  503.25   16.00
   5  -4   4  494.65   15.40
   5  -4   4  525.15   16.60
   5  -4   4  490.25   15.40
   5  -4   4  510.45   15.40
   5  -4   4  507.85   17.20
   5  -4   4  483.45   15.00
   5  -4   4  513.35   17.00
   5  -4   4  507.55   15.80
   5  -4   4  496.75   14.90
   5  -4   4  481.25   15.30
   5  -4   4  504.55   15.50
   5  -4   4  469.55   15.00
   5   4   4  503.95   17.10
   5   4   4  485.05   16.00
   5   4   4  499.65   17.20
   5   4   4  492.95   15.40
   5   4   4  478.35   16.30
   5   4   4  488.75   15.90
   5   4   4  497.25   15.20
   6  -4   4  175.08    7.10
  -6  -4  -4  165.88    5.50
   6  -4   4  160.18    5.70
   6  -4   4  168.48    5.70
   6  -4   4  167.18    5.40
   6  -4   4  164.18    6.20
   6  -4   4  168.78    6.80
   6  -4   4  166.68    5.80
   6  -4   4  165.48    6.40
   6  -4   4  171.28    5.80
   6  -4   4  167.98    6.20
   6  -4   4  159.28    5.20
   6   4   4  164.88    6.50
   6   4   4  171.88    7.20
   6   4   4  163.88    5.50
   6   4   4  154.38    6.20
   6   4   4  170.68    6.30
   6   4   4  161.18    6.20
   6   4   4  161.18    6.80
   6   4   4  159.58    5.60
   7  -4   4   30.70    2.10
   7  -4   4   33.10    1.60
   7  -4   4   30.40    1.20
   7  -4   4   31.30    1.50
   7  -4   4   31.90    1.60
   7  -4   4   30.70    1.50
   7  -4   4   31.30    2.20
   7  -4   4   31.90    1.90
   7  -4   4   30.70    1.30
   7   4   4   30.30    2.20
   7   4   4   31.30    1.80
   7   4   4   29.80    1.90
   7   4   4   30.30    1.80
   7   4   4   30.90    1.30
   8  -4   4   10.50    0.60
   8  -4   4   10.20    0.50
   8  -4   4   10.10    0.90
   8  -4   4   10.40    1.00
   8   4   4   11.30    0.70
   8   4   4   10.40    0.70
   8  -5  -4   16.30    0.70
   8  -5  -4   17.20    0.80
   8  -5  -4   16.00    0.80
   8   5  -4   16.60    0.70
  -8   5   4   17.40    1.20
   8   5  -4   17.50    0.90
   7  -5  -4   48.20    2.00
   7  -5  -4   48.40    3.10
   7  -5  -4   45.70    1.90
   7  -5  -4   46.40    1.80
   7  -5  -4   46.50    1.80
   7  -5  -4   49.10    2.00
   7  -5  -4   46.10    1.90
   7   5  -4   49.90    2.60
   7   5  -4   46.00    1.80
   7   5  -4   47.30    2.10
   7   5  -4   45.30    2.00
   7   5  -4   49.99    2.30
   6  -5  -4   21.10    1.10
   6  -5  -4   21.30    1.20
   6  -5  -4   23.40    1.40
   6  -5  -4   22.50    2.30
   6  -5  -4   23.70    1.40
   6  -5  -4   23.60    1.40
   6  -5  -4   22.10    1.30
   6  -5  -4   23.00    1.70
   6   5  -4   24.00    1.70
   6   5  -4   20.40    1.90
   6   5  -4   19.80    2.20
   5  -5  -4  140.79    4.80
   5  -5  -4  143.59    5.00
   5  -5  -4  143.29    5.00
   5  -5  -4  143.29    4.80
   5  -5  -4  131.19    4.50
   5  -5  -4  140.79    5.00
   5  -5  -4  144.89    6.50
   5  -5  -4  118.49    8.40
   5  -5  -4  142.49    5.00
   5   5  -4  139.89    6.60
   5   5  -4  140.29    5.30
   5   5  -4  144.69   16.20
   4  -5  -4  273.57    8.80
  -4  -5   4  276.87   20.50
   4  -5  -4  264.57    8.40
   4  -5  -4  270.67    8.60
   4  -5  -4  269.97   12.30
   4  -5  -4  286.27   10.30
   4  -5  -4  282.47    8.80
   4  -5  -4  268.97    8.50
   4  -5  -4  267.67    8.60
   4  -5  -4  252.87    8.40
   4   5  -4  270.57   12.10
   4   5  -4  263.07   10.40
   4   5  -4  272.77   23.50
  -3  -5   4  261.87   15.90
   3  -5  -4  270.17   11.70
   3   5  -4  276.57   23.20
   2  -5  -4 2407.06   73.99
   2  -5  -4 2320.87   73.99
  -2  -5   4 2507.15   79.79
   2   5  -4 2477.95   92.09
  -1  -5   4  744.33   28.50
   1  -5  -4  753.22   25.90
   1   5  -4  718.73   36.00
   0  -5   4 1830.62   55.59
   0  -5  -4 1847.52   57.89
   0  -5  -4 1755.82   56.29
   0   5  -4 1845.32   66.49
  -1  -5  -4  183.98    9.80
   1  -5   4  184.08    8.20
  -1  -5  -4  169.18    9.90
  -1   5  -4  185.68   11.80
   1   5   4  167.78   14.70
  -2  -5  -4 1293.57   45.10
  -2  -5  -4 1249.57   42.70
   2  -5   4 1168.18   39.30
   2   5   4 1215.68   53.49
  -2   5  -4 1188.18   39.60
  -3  -5  -4    1.10    3.70
   3  -5   4    6.10    1.50
   3   5   4    2.20    3.30
   4  -5   4   16.10    1.10
   4  -5   4   22.60    1.50
   4  -5   4   16.90    1.30
   4  -5   4   16.00    1.20
   4  -5   4   18.50    1.70
   4  -5   4   16.80    2.00
   4  -5   4   17.60    1.60
   4  -5   4   16.10    1.20
   4  -5   4   12.90    2.80
  -4  -5  -4   18.20    5.10
   4  -5   4   14.90    1.50
   4  -5   4   18.40    1.00
   4  -5   4   17.90    1.30
   4   5   4   18.90    7.90
   4   5   4   17.70    1.90
   4   5   4   15.70    1.20
  -4   5  -4   34.30    7.00
   5  -5   4   49.50    2.40
  -5  -5  -4   52.79    2.20
   5  -5   4   55.59    2.80
   5  -5   4   52.89    2.50
   5  -5   4   49.40    2.60
   5  -5   4   52.99    3.10
   5  -5   4   53.09    2.50
   5  -5   4   51.69    2.90
   5  -5   4   52.39    2.80
   5  -5   4   51.29    2.10
   5  -5   4   52.49    3.60
   5  -5   4   52.69    2.40
   5  -5   4   50.89    2.10
   5  -5   4   57.29    3.40
   5  -5   4   52.69    2.60
   5   5   4   51.39    2.40
   5   5   4   48.30    2.70
   5   5   4   52.49    3.00
   5   5   4   53.69    3.50
   5   5   4   49.30    2.90
   5   5   4   47.40    3.40
   5   5   4   51.19    2.40
   6  -5   4  246.38    7.50
   6  -5   4  217.28    7.90
   6  -5   4  230.38    7.80
   6  -5   4  229.68    7.30
   6  -5   4  229.68    7.30
   6  -5   4  242.28    7.30
   6  -5   4  231.88    8.70
   6  -5   4  227.88    9.00
   6  -5   4  240.38    8.20
   6  -5   4  234.88    8.20
   6  -5   4  223.38    7.70
   6  -5   4  226.78    7.60
   6   5   4  233.48    9.40
   6   5   4  242.88    8.30
   6   5   4  236.28    7.50
   6   5   4  247.78    9.60
   6   5   4  227.88    7.40
   6   5   4  231.68    8.40
   7  -5   4   11.10    1.20
   7  -5   4   11.00    0.80
   7  -5   4   10.50    0.70
   7  -5   4   11.70    0.90
   7  -5   4   10.10    1.30
   7  -5   4   10.60    0.60
   7  -5   4   10.80    1.20
   7  -5   4   10.70    0.80
   7   5   4   11.10    1.10
   7   5   4    9.80    1.20
   7   5   4   10.90    0.60
   7   5   4   10.30    1.10
   7   5   4   10.70    1.00
   8  -5   4    1.60    0.30
   8  -5   4    2.10    0.50
   8   5   4    1.90    0.30
   8   5   4    2.00    0.30
   8  -6  -4    4.40    0.40
   8   6  -4    6.40    0.60
   8   6  -4    5.80    0.40
   7  -6  -4   84.89    2.90
   7  -6  -4   89.29    3.00
   7  -6  -4   86.79    2.80
   7  -6  -4   88.49    3.10
   7   6  -4   78.29    3.30
   7   6  -4   87.09    4.70
   7   6  -4   84.89    3.00
   6  -6  -4   20.20    1.10
   6  -6  -4   20.80    1.20
   6  -6  -4   20.10    1.20
   6  -6  -4   20.80    1.10
   6  -6  -4   20.00    1.30
   6  -6  -4   21.70    1.30
   6  -6  -4   21.70    1.30
   6  -6  -4   22.80    2.30
   6   6  -4   20.80    1.60
   6   6  -4   22.10    1.50
   6   6  -4   21.60    2.30
   6   6  -4   21.60    1.30
   5  -6  -4  177.88    6.00
   5  -6  -4  175.68    6.00
   5  -6  -4  164.08    5.70
   5  -6  -4  183.28    7.70
   5  -6  -4  170.98    6.00
   5  -6  -4  180.28    5.90
   5  -6  -4  175.48    5.60
   5  -6  -4  169.68    5.80
   5  -6  -4  172.38    5.80
   5   6  -4  180.68   18.50
   5   6  -4  174.38    6.30
   5   6  -4  178.78    7.60
   5   6  -4  183.18    7.90
   4  -6  -4  151.38    5.00
   4  -6  -4  149.19    5.00
   4  -6  -4  160.48    6.90
   4  -6  -4  156.88    5.20
   4  -6  -4  158.28    5.30
   4  -6  -4  157.78    5.20
  -4  -6   4  154.68   13.20
   4  -6  -4  157.88    5.40
   4  -6  -4  138.49    5.10
   4  -6  -4  167.58    6.00
   4  -6  -4  155.08    9.30
   4  -6  -4  156.58    5.40
   4   6  -4  152.18    7.00
   4   6  -4  167.08   19.30
   4   6  -4  147.29    5.70
   4   6  -4  157.28    7.50
   3  -6  -4  170.58    8.90
  -3  -6   4  154.88   11.90
   3   6  -4  189.48   19.60
  -2  -6   4 1562.64   55.09
   2  -6  -4 1544.95   49.50
   2  -6  -4 1494.05   48.40
   2   6  -4 1678.33   82.69
   1  -6  -4  302.07   12.90
  -1  -6   4  306.27   15.40
   1   6  -4  299.07   21.80
   0  -6  -4  417.56   16.80
   0  -6  -4  386.26   14.30
   0  -6   4  376.16   16.90
   0  -6   4  419.26   15.00
   0   6   4  434.96   25.60
   0   6  -4  402.06   23.90
   1  -6   4 2877.31   85.09
  -1  -6  -4 2768.62   87.89
  -1  -6  -4 2833.02   87.89
  -1   6  -4 2692.83   93.19
   1   6   4 2866.01  101.69
   2  -6   4  867.91   29.40
  -2  -6  -4  878.91   32.80
  -2  -6  -4  827.82   33.50
   2   6   4  842.52   44.00
  -3  -6  -4  387.86   21.20
   3  -6   4  395.46   16.30
  -3   6  -4  369.86   21.00
   3   6   4  380.56   28.90
   4  -6   4  325.27   10.00
   4  -6   4  312.47    9.90
   4  -6   4  319.87   10.00
  -4  -6  -4  277.77   10.30
   4  -6   4  295.07   10.20
   4  -6   4  312.77   10.00
  -4  -6  -4  264.47   19.90
   4  -6   4  333.17   11.00
   4  -6   4  322.07   10.00
   4  -6   4  327.17    9.60
   4  -6   4  325.47   11.50
   4  -6   4  323.57   15.00
   4  -6   4  312.17   11.20
   4  -6   4  313.67    9.80
  -4  -6  -4  314.17    9.70
   4  -6   4  326.47   10.40
   4  -6   4  309.77    9.60
   4  -6   4  301.27    9.70
   4  -6   4  320.67   10.10
   4  -6   4  319.37   10.00
   4  -6   4  314.57   10.20
   4  -6   4  330.37   10.30
   4   6   4  326.27   10.80
   4   6   4  316.67   11.90
   4   6   4  281.47   13.10
   4   6   4  282.67   28.70
  -4   6  -4  278.77   20.30
   5  -6   4   78.29    3.10
   5  -6   4   83.29    3.60
   5  -6   4   85.49    3.60
   5  -6   4   84.09    4.10
   5  -6   4   83.39    3.40
   5  -6   4   76.59    3.00
   5  -6   4   80.69    3.30
   5  -6   4   76.49    2.90
   5  -6   4   85.19    4.70
  -5  -6  -4   81.09    3.00
   5  -6   4   81.79    3.40
   5  -6   4   81.29    2.90
   5  -6   4   76.99    3.30
   5  -6   4   82.79    3.40
   5  -6   4   84.39    4.30
   5  -6   4   81.59    3.60
   5  -6   4   80.69    2.90
   5  -6   4   80.79    3.30
   5   6   4   73.89    3.10
   5   6   4   78.89    3.10
   5   6   4   82.19    4.50
   5   6   4   69.19    3.50
   5   6   4   82.79    4.70
   6  -6   4   18.00    1.50
   6  -6   4   17.10    1.00
   6  -6   4   17.40    1.50
   6  -6   4   18.10    1.50
   6  -6   4   17.40    1.30
   6  -6   4   15.40    1.10
   6  -6   4   17.50    1.20
   6  -6   4   17.90    1.00
   6  -6   4   16.30    1.00
   6  -6   4   17.80    1.70
   6  -6   4   15.90    1.30
   6  -6   4   17.40    1.80
   6  -6   4   17.30    1.10
   6   6   4   19.20    2.10
   6   6   4   17.40    1.10
   6   6   4   18.40    1.60
   6   6   4   16.70    1.80
   7  -6   4    8.90    0.80
   7  -6   4    7.90    0.50
   7  -6   4    7.40    1.10
   7  -6   4    7.80    0.60
   7  -6   4    8.80    0.80
   7  -6   4    7.40    0.50
   7  -6   4    8.30    1.10
   7  -6   4    7.80    0.90
   7   6   4    7.50    0.90
   7   6   4    7.60    0.60
   7   6   4    8.90    1.10
   7   6   4    7.60    0.90
   7   6   4    7.10    1.00
   8  -6   4    2.20    0.30
   8   6   4    2.10    0.30
   8   6   4    1.90    0.30
   7  -7  -4   23.30    1.00
   7  -7  -4   22.30    1.10
   7  -7  -4   22.10    1.20
   7  -7  -4   21.80    0.90
   7  -7  -4   23.60    1.10
   7  -7  -4   22.70    1.10
   7   7  -4   24.00    1.70
   7   7  -4   21.20    1.00
   7   7  -4   22.50    1.30
   6  -7  -4    3.50    0.50
   6  -7  -4    4.30    1.20
   6  -7  -4    4.30    0.50
   6  -7  -4    4.40    0.60
   6  -7  -4    3.00    0.60
   6  -7  -4    4.50    0.70
   6  -7  -4    4.40    0.60
   6  -7  -4    4.10    0.70
   6   7  -4    4.40    1.00
   6   7  -4    4.30    0.70
   6   7  -4    5.00    1.40
   6   7  -4    4.80    0.80
   5  -7  -4  142.49    4.90
   5  -7  -4  138.79    4.90
   5  -7  -4  134.19    4.80
   5  -7  -4  141.49    4.50
   5  -7  -4  132.99    4.70
   5  -7  -4  137.49    4.70
   5  -7  -4  142.29    4.80
   5  -7  -4  137.69    6.60
   5  -7  -4  139.09    4.90
   5   7  -4  136.69    6.50
   5   7  -4  138.59    5.20
   5   7  -4  136.49    6.60
   4  -7  -4  402.06   12.80
   4  -7  -4  418.46   12.90
   4  -7  -4  421.06   12.90
   4  -7  -4  413.66   12.60
   4  -7  -4  420.86   17.80
   4  -7  -4  418.36   12.70
   4  -7  -4  424.66   13.00
   4  -7  -4  414.56   13.00
   4  -7  -4  401.06   12.50
   4  -7  -4  447.76   15.10
   4  -7  -4  420.56   12.90
   4   7  -4  407.96   15.60
   4   7  -4  418.96   13.70
   4   7  -4  408.86   15.10
   4   7  -4  454.55   33.60
   3  -7  -4  106.89    6.90
   3  -7  -4  104.89    3.70
   3  -7  -4  102.89    3.70
   3  -7  -4  101.79    3.70
   3  -7  -4  106.49    3.80
  -3  -7   4   98.29   10.20
   3  -7  -4  108.49    5.30
   3  -7  -4  107.39    3.80
   3  -7  -4  111.09    3.90
   3   7  -4  126.29   17.00
   3   7  -4  102.99    6.00
   3   7  -4  106.49    5.00
   2  -7  -4  227.98   10.70
  -2  -7   4  225.18   15.30
   2   7  -4  251.17   22.70
   1  -7  -4  423.26   16.80
   1  -7  -4  435.56   16.60
   1   7  -4  428.46   28.70
   0  -7  -4  920.61   33.00
   0  -7   4  941.91   30.90
   0   7  -4  954.10   43.80
   0   7   4  944.61   45.50
   1  -7   4  413.46   15.80
  -1  -7  -4  398.96   17.10
  -1  -7  -4  398.46   18.20
  -1   7  -4  397.56   22.30
   1   7   4  443.16   37.10
  -2  -7  -4  357.56   18.40
   2  -7   4  380.76   15.40
   2   7   4  360.46   28.00
   3  -7   4   49.30    2.20
   3  -7   4   49.70    1.90
   3  -7   4   48.70    2.40
   3  -7   4   50.19    2.10
   3  -7   4   48.40    2.10
   3  -7   4   47.70    2.10
   3  -7   4   49.40    2.20
  -3  -7  -4   48.60    7.40
   3  -7   4   49.40    3.00
   3  -7   4   44.00    2.30
   3  -7   4   49.30    2.10
  -3  -7  -4   50.09    1.90
   3  -7   4   53.79    4.80
   3  -7   4   48.20    2.10
   3  -7   4   48.60    1.90
   3   7   4   53.19   12.90
  -3   7  -4   67.89    8.20
   3   7   4   48.50    3.80
   3   7   4   50.99    4.00
   4  -7   4    3.30    0.80
   4  -7   4    5.60    1.20
   4  -7   4    3.40    0.60
   4  -7   4    2.50    0.70
  -4  -7  -4    4.10    0.50
   4  -7   4    6.80    1.00
   4  -7   4    6.40    0.90
   4  -7   4    4.80    0.80
   4  -7   4   -3.00    1.90
   4  -7   4    3.60    0.90
   4  -7   4    7.70    1.00
   4  -7   4    3.60    0.70
   4  -7   4    6.30    0.70
   4  -7   4    2.60    1.10
   4  -7   4    4.20    0.80
   4  -7   4    3.50    0.80
   4  -7   4    4.70    0.70
   4  -7   4    3.90    0.60
   4  -7   4    4.10    0.90
   4  -7   4    3.30    0.50
  -4  -7  -4    4.00    0.80
   4   7   4    4.80    0.80
   4   7   4    1.90    0.90
   4   7   4    2.90    1.50
   4   7   4   22.10    9.20
   5  -7   4  513.25   16.70
   5  -7   4  541.05   16.80
   5  -7   4  535.05   15.90
   5  -7   4  557.04   17.50
   5  -7   4  527.15   16.30
   5  -7   4  539.75   16.30
   5  -7   4  533.85   16.20
   5  -7   4  530.35   16.30
   5  -7   4  541.55   18.10
  -5  -7  -4  525.45   16.00
   5  -7   4  541.55   16.50
   5  -7   4  529.15   17.70
   5  -7   4  508.65   16.00
   5  -7   4  527.45   16.30
   5  -7   4  532.15   15.90
   5  -7   4  509.55   15.90
   5  -7   4  524.65   16.70
   5   7   4  537.55   18.70
   5   7   4  509.95   16.30
   5   7   4  543.45   18.10
   5   7   4  533.95   16.20
   6  -7   4   43.80    1.70
   6  -7   4   45.10    2.30
   6  -7   4   41.80    2.00
   6  -7   4   40.70    1.70
   6  -7   4   43.00    2.30
   6  -7   4   44.10    1.70
   6  -7   4   43.60    2.80
   6  -7   4   44.90    2.40
   6  -7   4   44.40    2.10
   6  -7   4   45.20    2.10
   6  -7   4   45.60    2.70
   6  -7   4   41.70    1.80
   6  -7   4   46.10    1.90
   6   7   4   43.40    1.80
   6   7   4   42.40    3.10
   6   7   4   40.50    2.70
   6   7   4   41.50    2.50
   7  -7   4    8.40    1.00
   7  -7   4    8.40    0.70
   7  -7   4    7.60    0.60
   7  -7   4    8.10    0.50
   7  -7   4    8.60    1.10
   7  -7   4    8.70    0.70
   7  -7   4    8.10    0.70
   7   7   4    7.70    1.00
   7   7   4    7.50    0.90
   7   7   4    8.30    0.90
   7   7   4    5.80    0.80
  -7  -8   4    3.60    0.60
   7  -8  -4    3.90    0.50
   7  -8  -4    5.00    0.50
   7  -8  -4    2.90    0.30
   7  -8  -4    3.30    0.40
   7  -8  -4    3.70    0.50
   7  -8  -4    3.00    0.60
   7   8  -4    3.70    0.80
  -7   8   4    2.90    0.50
   7   8  -4    3.70    0.60
   6  -8  -4   49.99    2.10
   6  -8  -4   49.20    2.20
   6  -8  -4   50.49    1.90
   6  -8  -4   51.79    2.00
   6  -8  -4   54.79    2.20
   6  -8  -4   51.19    2.10
   6   8  -4   52.39    2.30
   6   8  -4   50.09    3.30
   5  -8  -4   92.89    3.60
   5  -8  -4   95.49    5.20
   5  -8  -4   89.99    3.40
   5  -8  -4   95.19    3.50
   5  -8  -4   91.99    3.10
   5  -8  -4   93.59    3.50
   5  -8  -4   94.39    3.50
   5  -8  -4   91.49    3.40
   5  -8  -4   91.59    3.30
   5   8  -4   90.39    5.20
   5   8  -4   87.09    3.70
   5   8  -4   92.49    5.20
   4  -8  -4  149.49    5.30
   4  -8  -4  153.18    5.50
   4  -8  -4  153.88    9.00
   4  -8  -4  136.49    4.90
   4  -8  -4  134.49    4.90
   4  -8  -4  141.49    5.00
   4  -8  -4  142.79    4.60
   4  -8  -4  147.39    4.80
   4  -8  -4  147.89    9.00
   4   8  -4  141.99    5.90
   4   8  -4  161.78   21.50
   4   8  -4  140.29    6.90
   3  -8  -4    6.00    1.10
   3  -8  -4    6.80    0.80
   3  -8  -4    7.10    1.50
   3  -8  -4    5.80    0.50
   3  -8  -4    6.50    0.60
   3  -8  -4    6.20    0.70
  -3  -8   4   -4.30    4.00
   3  -8  -4    7.00    0.80
   3  -8  -4    7.10    0.80
   3  -8  -4    9.00    2.70
   3  -8  -4    8.70    1.10
   3  -8  -4    8.00    0.80
   3   8  -4    5.90    1.40
   3   8  -4    8.40    2.10
   2  -8  -4  332.47   14.30
  -2  -8   4  324.57   18.60
   2   8  -4  343.47   28.70
   1  -8  -4  234.18   11.10
  -1   8   4  250.77   21.70
   1   8  -4  265.17   25.80
   0  -8   4   56.89    4.30
   0  -8  -4   54.99    4.30
   0   8  -4   51.09   11.10
   0   8   4   56.39   13.00
  -1  -8  -4   37.40    3.80
   1  -8   4   25.10    3.10
  -1  -8  -4   37.20    3.20
   1   8   4   25.50    8.50
   2  -8   4  218.68    6.90
   2  -8   4  201.68    6.50
   2  -8   4  223.98    8.30
  -2  -8  -4  198.88    8.80
  -2  -8  -4  173.18   11.80
   2  -8   4  193.08   10.30
   2   8   4  207.18   22.30
   2   8   4  201.38   10.30
   3  -8   4  341.97   11.00
   3  -8   4  344.87   10.70
  -3  -8  -4  336.27   20.30
   3  -8   4  350.16   11.00
   3  -8   4  363.86   11.20
   3  -8   4  352.76   10.90
   3  -8   4  329.77   11.00
   3  -8   4  353.56   10.50
  -3  -8  -4  340.77   10.60
   3  -8   4  345.77   10.80
   3  -8   4  362.06   12.20
   3  -8   4  330.57   10.60
   3  -8   4  362.46   11.70
   3  -8   4  352.66   16.80
   3  -8   4  343.37   10.60
   3  -8   4  358.16   12.20
   3  -8   4  345.57   10.80
   3  -8   4  345.97   10.90
   3  -8   4  352.96   10.90
  -3  -8  -4  364.56   11.20
   3  -8   4  346.67   11.10
   3   8   4  327.07   11.60
   3   8   4  318.37   13.70
   3   8   4  343.47   13.10
   3   8   4  371.26   38.60
   4  -8   4  630.04   19.60
  -4  -8  -4  606.74   18.40
   4  -8   4  585.44   18.00
   4  -8   4  597.94   18.50
   4  -8   4  581.64   18.00
   4  -8   4  609.34   18.60
   4  -8   4  610.74   19.20
   4  -8   4  606.44   18.10
   4  -8   4  630.14   24.90
   4  -8   4  579.44   18.40
   4   8   4  567.24   18.30
   4   8   4  614.04   43.90
   4   8   4  594.54   21.40
   5  -8   4   52.19    2.10
   5  -8   4   52.59    2.60
   5  -8   4   54.49    2.10
   5  -8   4   54.29    2.10
   5  -8   4   48.90    2.10
   5  -8   4   53.79    3.00
   5  -8   4   54.69    2.50
   5  -8   4   52.49    2.20
   5  -8   4   55.19    2.50
   5  -8   4   55.29    2.30
   5  -8   4   56.19    2.80
   5  -8   4   54.09    2.40
   5  -8   4   52.99    3.60
   5  -8   4   51.39    2.60
   5  -8   4   55.19    2.50
   5  -8   4   55.69    2.50
  -5  -8  -4   51.79    2.40
   5  -8   4   53.59    3.20
   5  -8   4   55.49    2.40
   5   8   4   49.60    4.00
   5   8   4   52.79    2.30
   5   8   4   55.49    3.90
   5   8   4   52.09    3.30
   6  -8   4   71.99    3.10
   6  -8   4   72.89    2.80
   6  -8   4   66.99    2.40
   6  -8   4   68.19    3.40
   6  -8   4   69.09    3.00
   6  -8   4   70.89    2.50
   6  -8   4   70.19    2.60
   6  -8   4   70.69    2.50
   6  -8   4   67.19    2.60
   6  -8   4   68.99    2.80
   6  -8   4   72.99    2.90
   6  -8   4   70.29    3.60
   6   8   4   71.79    4.10
   6   8   4   69.69    3.50
   6   8   4   70.99    3.30
   6   8   4   69.39    2.50
   7  -8   4   54.49    1.80
   7  -8   4   51.89    2.50
   7  -8   4   56.39    1.80
   7  -8   4   50.89    2.00
   7  -8   4   50.59    2.60
   7  -8   4   51.89    1.80
   7  -8   4   55.29    2.10
   7   8   4   60.39    2.50
   7   8   4   58.09    2.30
   7   8   4   51.39    2.20
   7  -9  -4   15.80    0.80
   7  -9  -4   15.40    0.70
   7  -9  -4   15.20    0.70
   7  -9  -4   16.10    0.80
   7   9  -4   15.20    0.90
  -7   9   4   13.30    0.90
   7   9  -4   14.80    1.30
   7   9  -4   15.70    1.10
   6  -9  -4   54.49    2.10
   6  -9  -4   55.99    2.20
   6  -9  -4   52.49    2.20
   6  -9  -4   52.69    1.90
   6  -9  -4   55.89    2.20
   6  -9  -4   50.89    2.00
   6  -9  -4   54.79    2.00
   6   9  -4   53.89    2.60
  -6   9   4   50.49    2.50
   6   9  -4   53.29    2.20
   6   9  -4   56.79    3.30
   5  -9  -4   15.40    1.10
   5  -9  -4   16.50    1.10
   5  -9  -4   15.60    1.10
   5  -9  -4   15.80    0.90
   5  -9  -4   15.90    1.20
   5  -9  -4   15.20    1.20
  -5   9   4   15.50    1.40
   5   9  -4   14.70    2.80
   5   9  -4   14.40    1.20
   4  -9  -4  255.57    7.80
   4  -9  -4  262.17    8.40
   4  -9  -4  244.28    8.20
   4  -9  -4  263.17    8.20
   4  -9  -4  249.48    8.20
   4  -9  -4  254.97   13.10
   4  -9  -4  270.67    8.30
   4  -9  -4  259.47    8.00
   4  -9  -4  258.67    8.20
   4   9  -4  233.98   27.90
  -4   9   4  237.88    8.90
   4   9  -4  259.27   10.50
   4   9  -4  253.47    9.30
   4   9  -4  245.38   11.00
   3  -9  -4   42.30    1.90
   3  -9  -4   38.70    1.90
   3  -9  -4   38.90    1.60
   3  -9  -4   39.60    1.90
   3  -9  -4   41.50    2.00
   3  -9  -4   38.80    1.80
   3  -9  -4   46.30    4.70
   3  -9  -4   40.60    2.40
   3  -9  -4   40.00    1.70
   3  -9  -4   38.90    1.60
   3   9  -4   37.40    3.10
   3   9  -4   35.10    3.80
   3   9  -4   36.80    3.10
   3   9  -4   48.10   14.10
  -3   9   4   38.60    2.40
   2  -9  -4  800.12   24.30
   2  -9  -4  827.42   24.40
   2  -9  -4  802.82   24.30
   2  -9  -4  767.02   24.10
   2  -9  -4  803.32   25.00
   2  -9  -4  781.72   29.20
   2  -9  -4  903.81   24.80
   2   9  -4  800.42   26.10
   2   9  -4  835.92   49.99
  -2   9   4  847.82   47.70
   1  -9  -4  486.25   19.10
   1  -9  -4  483.85   15.80
   1  -9  -4  499.35   15.00
   1  -9  -4  476.95   14.80
  -1   9   4  513.45   34.20
   1   9  -4  484.25   34.70
   0  -9  -4  380.66   16.00
   0  -9   4  406.16   16.20
   0   9   4  435.76   31.90
   0   9  -4  443.16   30.80
   1  -9   4   83.79    6.00
  -1  -9  -4   84.49    5.20
   1  -9   4   86.89    3.20
  -1  -9  -4   85.59    3.20
   1  -9   4   83.69    3.00
   1  -9   4   80.49    3.30
   1  -9   4   87.79    3.00
   1   9   4   86.89   13.60
   1   9   4   80.69    5.40
   1   9   4   86.59    4.00
  -2  -9  -4  158.98    5.50
   2  -9   4  156.78    5.00
   2  -9   4  149.79    5.30
   2  -9   4  152.28    5.50
   2  -9   4  157.68    5.50
   2  -9   4  160.98    9.30
   2  -9   4  157.48    5.30
   2  -9   4  145.19    5.10
   2  -9   4  149.88    5.10
   2  -9   4  150.18    5.10
   2  -9   4  161.38    6.30
   2  -9   4  160.98    5.30
  -2  -9  -4  138.49   11.10
   2  -9   4  155.18    5.20
   2  -9   4  152.68    5.40
  -2  -9  -4  162.38    8.70
   2  -9   4  155.58    5.00
   2  -9   4  158.28    5.30
   2   9   4  148.39    7.20
   2   9   4  150.88    7.90
   2   9   4  155.48    6.20
   2   9   4  143.19   20.20
  -3  -9  -4  117.59    4.40
   3  -9   4  111.19    4.00
   3  -9   4  119.19    4.30
   3  -9   4  104.69    8.10
   3  -9   4  116.89    4.00
   3  -9   4  120.19    4.10
  -3  -9  -4  137.39   12.60
   3  -9   4  118.09    4.40
   3  -9   4  118.39    4.10
   3  -9   4  119.49    4.20
   3  -9   4  114.69    4.50
   3  -9   4  115.19    4.30
   3  -9   4  120.19    5.40
   3  -9   4  120.39    3.90
   3  -9   4  117.19    4.20
   3  -9   4  118.19    4.30
   3  -9   4  121.89    4.20
   3  -9   4  116.59    4.40
   3  -9   4  111.99    4.20
   3  -9   4  116.09    4.50
   3   9   4  117.19    6.30
   3   9   4  138.49   20.30
   3   9   4  116.69    5.00
   3   9   4  114.99    6.90
   4  -9   4  158.08    5.70
   4  -9   4  161.28    5.80
   4  -9   4  152.98    5.60
   4  -9   4  158.68    5.10
   4  -9   4  155.88    5.40
   4  -9   4  158.58    5.40
   4  -9   4  162.58    5.10
   4  -9   4  151.28    5.50
  -4  -9  -4  152.98    5.50
   4  -9   4  154.88    6.80
   4  -9   4  150.28    5.20
   4  -9   4  147.59    6.30
   4  -9   4  139.39    9.80
   4  -9   4  149.69    6.00
   4  -9   4  153.38    5.30
   4  -9   4  155.98    5.30
   4  -9   4  157.38    5.60
   4  -9   4  164.08    5.60
   4  -9   4  144.69    5.10
   4  -9   4  161.58    5.40
   4  -9   4  159.28    5.40
   4   9   4  153.68    7.60
   4   9   4  186.58   25.10
   4   9   4  146.39    7.90
   5  -9   4   18.70    1.10
   5  -9   4   17.00    1.40
   5  -9   4   20.60    2.20
   5  -9   4   20.50    1.40
   5  -9   4   17.40    1.70
   5  -9   4   20.00    1.50
   5  -9   4   19.90    1.40
   5  -9   4   19.70    1.10
  -5  -9  -4   19.50    1.30
   5  -9   4   20.40    2.90
   5  -9   4   18.80    1.60
   5  -9   4   19.80    1.70
   5  -9   4   21.00    1.40
   5  -9   4   18.00    1.10
   5  -9   4   19.40    2.10
   5  -9   4   19.70    1.20
   5  -9   4   18.20    1.40
   5   9   4   19.10    2.50
   5   9   4   20.00    1.30
   5   9   4   20.40    1.90
   5   9   4   20.50    2.50
   6  -9   4   47.00    1.80
   6  -9   4   46.10    1.70
   6  -9   4   44.80    2.10
   6  -9   4   45.20    2.00
   6  -9   4   43.40    1.80
   6  -9   4   50.09    2.20
   6  -9   4   47.20    1.90
   6  -9   4   44.60    2.00
   6  -9   4   43.20    1.70
   6  -9   4   44.30    2.60
   6  -9   4   45.90    2.50
   6   9   4   47.80    1.80
   6   9   4   45.00    2.40
   6   9   4   45.90    2.40
   6   9   4   47.70    3.20
   7  -9   4   63.39    2.10
   7  -9   4   58.59    2.30
   7  -9   4   52.29    2.90
   7   9   4   68.49    2.70
   7   9   4   70.29    2.60
   7   9   4   68.09    2.60
   7 -10  -4   21.50    0.90
   7 -10  -4   20.40    0.80
   7 -10  -4   19.40    0.90
   7 -10  -4   25.10    1.10
   7 -10  -4   19.10    0.80
   7  10  -4   21.60    1.10
   7  10  -4   20.70    0.90
   7  10  -4   22.30    1.30
  -6 -10   4    2.40    0.30
   6 -10  -4    1.90    0.40
   6 -10  -4    1.30    0.50
   6 -10  -4    2.00    0.40
   6 -10  -4    2.00    0.40
   6 -10  -4    2.50    0.30
   6 -10  -4    0.60    0.50
  -6  10   4    1.90    0.50
   6  10  -4    1.60    0.90
   5 -10  -4   36.30    1.70
   5 -10  -4   35.70    1.70
   5 -10  -4   34.90    1.50
   5 -10  -4   33.60    1.60
   5 -10  -4   33.30    1.40
   5 -10  -4   36.20    1.70
   5 -10  -4   32.70    1.70
   5  10  -4   33.60    3.10
  -5  10   4   37.30    2.30
   5  10  -4   30.80    2.80
   5  10  -4   34.00    1.90
   4 -10  -4  179.58    6.00
   4 -10  -4  180.78    6.80
   4 -10  -4  174.88    5.60
   4 -10  -4  177.98    5.80
   4 -10  -4  179.58    6.20
   4 -10  -4  185.38    6.00
   4 -10  -4  183.98    6.00
   4 -10  -4  174.68    6.00
   4 -10  -4  186.38    6.10
   4  10  -4  175.18    8.10
   4  10  -4  186.98    7.10
  -4  10   4  163.18    6.70
   4  10  -4  179.68    8.80
   3 -10  -4   45.30    1.80
   3 -10  -4   46.00    2.70
   3 -10  -4   44.60    1.70
   3 -10  -4   46.20    1.90
   3 -10  -4   49.20    2.40
   3 -10  -4   47.30    2.50
   3 -10  -4   44.10    4.90
   3 -10  -4   48.00    2.70
   3 -10  -4   51.89    2.60
  -3  10   4   48.00    2.70
  -3  10   4   37.20    3.90
   3  10  -4   41.90    5.20
   3  10  -4   50.89    3.70
   3  10  -4   38.90   13.00
   3  10  -4   44.80    3.50
   2 -10  -4   46.30    2.10
   2 -10  -4   48.90    2.60
   2 -10  -4   43.80    1.90
   2 -10  -4   50.19    2.20
   2 -10  -4   48.30    2.10
   2 -10  -4   44.60    2.00
   2 -10  -4   40.30    1.90
   2 -10  -4   47.80    4.80
   2 -10  -4   47.20    2.00
   2  10  -4   50.29    3.40
  -2  10   4   42.70    4.00
   2  10  -4   48.60    4.20
   2  10  -4   28.20   11.80
  -2  10   4   49.50    2.80
  -2  10   4   78.29   16.50
   1 -10  -4   78.09    2.90
  -1 -10   4   75.39    2.70
   1 -10  -4   76.39    2.90
  -1 -10   4   72.69    3.10
   1 -10  -4   79.59    6.00
  -1 -10   4   76.19    2.70
   1 -10  -4   73.29    2.80
   1 -10  -4   76.09    2.90
   1 -10  -4   77.59    3.40
  -1 -10   4   76.99    3.50
   1  10  -4   82.29    4.40
   1  10  -4   76.99    5.30
  -1  10   4   95.19   15.20
  -1  10   4   74.89    5.10
   1  10  -4  111.19   20.30
  -1  10   4   73.59    3.70
   0 -10   4  245.98    7.80
   0 -10   4  240.28    7.50
   0 -10   4  250.07    8.60
   0 -10  -4  244.18   11.50
   0 -10   4  223.98    7.60
   0 -10  -4  242.78    7.80
   0 -10   4  255.27   11.60
   0 -10  -4  225.88    7.70
   0 -10  -4  227.58    7.70
   0  10  -4  252.57   23.90
   0  10   4  290.37   26.40
   0  10   4  254.97   11.40
   0  10   4  240.88   10.40
  -1 -10  -4  664.93   20.40
   1 -10   4  675.03   20.60
   1 -10   4  661.93   20.10
  -1 -10  -4  652.63   24.10
   1 -10   4  717.63   25.70
   1 -10   4  670.53   20.20
  -1 -10  -4  661.43   20.20
   1 -10   4  744.13   21.00
   1 -10   4  646.04   20.40
   1 -10   4  666.53   20.30
   1 -10   4  651.03   20.50
   1 -10   4  657.73   20.20
   1 -10   4  710.53   21.50
   1 -10   4  681.33   20.30
   1  10   4  693.23   21.60
   1  10   4  696.63   46.30
   1  10   4  669.33   24.00
   2 -10   4  196.78    6.60
   2 -10   4  188.68    6.20
   2 -10   4  192.78    6.70
   2 -10   4  194.68    6.20
   2 -10   4  168.08    7.20
   2 -10   4  203.18    7.60
   2 -10   4  197.48    6.30
   2 -10   4  191.08    6.30
   2 -10   4  194.38    6.40
   2 -10   4  188.08    6.40
   2 -10   4  205.18   11.20
   2 -10   4  180.98    6.30
  -2 -10  -4  192.18    6.50
   2 -10   4  190.28    6.50
   2 -10   4  191.88    6.30
   2 -10   4  196.78    6.10
   2 -10   4  196.88    6.30
   2 -10   4  192.58    6.40
   2  10   4  192.58    8.80
   2  10   4  148.69   23.60
   2  10   4  195.38    9.60
   2  10   4  190.78    7.50
   3 -10   4  394.46   12.20
   3 -10   4  362.66   11.10
   3 -10   4  333.37   11.10
   3 -10   4  360.36   12.60
   3 -10   4  341.37   11.00
   3 -10   4  349.47   11.00
   3 -10   4  359.56   11.30
   3 -10   4  358.56   10.90
   3 -10   4  392.76   11.70
   3 -10   4  338.57   11.20
   3 -10   4  340.97   16.90
   3 -10   4  349.57   10.80
   3  10   4  329.17   12.10
   3  10   4  332.27   15.30
   3  10   4  378.66   35.90
   4 -10   4  329.77   10.70
   4 -10   4  330.57   10.00
   4 -10   4  319.97   10.50
   4 -10   4  326.17   10.30
   4 -10   4  336.47   10.30
   4 -10   4  321.27   10.60
   4 -10   4  342.17   10.50
   4 -10   4  350.96   10.40
   4 -10   4  322.37   11.00
   4 -10   4  326.07   10.20
   4 -10   4  334.97   10.40
   4 -10   4  320.17   10.10
   4 -10   4  316.47   10.20
   4 -10   4  318.37   10.40
   4 -10   4  326.87   10.50
   4 -10   4  320.07   11.80
   4 -10   4  331.87   10.40
   4 -10   4  334.27   10.10
  -4 -10  -4  321.57   10.50
   4 -10   4  325.07   11.40
   4  10   4  319.37   12.90
   4  10   4  312.77   13.50
   4  10   4  317.67   11.80
   5 -10   4   34.50    1.80
   5 -10   4   36.30    2.20
   5 -10   4   35.70    1.50
   5 -10   4   37.10    1.90
   5 -10   4   38.30    1.80
   5 -10   4   37.10    2.80
   5 -10   4   36.70    1.90
   5 -10   4   36.50    2.10
   5 -10   4   35.30    1.80
   5 -10   4   34.20    1.80
   5 -10   4   34.70    2.30
   5 -10   4   35.00    1.80
   5 -10   4   37.60    1.90
  -5 -10  -4   35.20    1.80
   5 -10   4   36.00    1.60
   5 -10   4   31.90    1.90
   5 -10   4   35.80    1.60
   5 -10   4   36.50    1.60
   5 -10   4   37.90    1.90
   5 -10   4   38.20    1.60
   5  10   4   37.90    2.50
   5  10   4   33.40    3.00
   5  10   4   40.00    3.30
   5  10   4   35.60    1.70
   6 -10   4   39.00    1.50
   6 -10   4   36.60    1.70
   6 -10   4   40.40    1.80
   6 -10   4   40.30    1.70
   6 -10   4   36.20    1.50
   6 -10   4   37.70    2.20
   6 -10   4   39.60    1.50
   6  10   4   38.60    2.90
   6  10   4   39.80    2.10
   7  10   4   62.19    2.30
   7  10   4   64.09    2.30
  -6 -11   4   62.79    2.00
   6 -11  -4   63.39    2.20
   6 -11  -4   63.89    2.10
   6 -11  -4   61.39    2.30
   6 -11  -4   62.49    2.20
   6 -11  -4   66.09    2.20
   6 -11  -4   57.89    2.20
   6  11  -4   61.69    2.50
  -6  11   4   53.79    2.50
   6  11  -4   65.19    3.20
   5 -11  -4   32.70    1.60
   5 -11  -4   33.20    1.60
   5 -11  -4   30.90    1.50
   5 -11  -4   34.20    1.60
   5 -11  -4   31.50    1.30
   5 -11  -4   31.70    1.70
   5 -11  -4   34.20    1.40
  -5 -11   4   32.20    1.30
   5  11  -4   31.80    3.00
  -5  11   4   32.40    2.10
   5  11  -4   30.90    2.70
   4 -11  -4   13.60    1.20
   4 -11  -4   10.30    1.20
   4 -11  -4   11.90    1.00
   4 -11  -4   11.60    1.00
   4 -11  -4   10.80    1.10
   4 -11  -4   11.00    1.30
   4 -11  -4   10.80    0.80
   4 -11  -4   10.80    1.00
   4 -11  -4   11.90    1.00
   4  11  -4   11.80    2.50
  -4  11   4   11.80    1.30
   4  11  -4   10.60    1.70
   3 -11  -4  196.38    6.20
   3 -11  -4  197.18    7.40
   3 -11  -4  205.38    6.60
   3 -11  -4  187.98    6.10
   3 -11  -4  201.38    6.50
   3 -11  -4  205.28    6.80
   3 -11  -4  195.18    6.60
   3 -11  -4  195.18   11.30
   3 -11  -4  210.08    6.60
   3 -11  -4  204.88    6.50
   3  11  -4  221.78   28.00
  -3  11   4  167.18    8.90
  -3  11   4  184.88    7.50
   3  11  -4  199.58    9.80
   3  11  -4  209.68    8.50
   3  11  -4  190.38    8.70
   2 -11  -4  751.82   23.00
  -2 -11   4  766.62   23.40
  -2 -11   4  806.42   23.00
   2 -11  -4  808.22   24.20
   2 -11  -4  801.92   23.90
   2 -11  -4  784.22   23.20
   2 -11  -4  739.93   22.90
   2 -11  -4  764.02   23.60
   2 -11  -4  766.92   23.20
   2 -11  -4  776.72   23.10
   2 -11  -4  785.82   29.20
  -2  11   4  759.22   24.40
   2  11  -4  825.32   53.99
  -2  11   4  719.63   26.60
   2  11  -4  778.52   27.40
   2  11  -4  813.42   25.70
  -1 -11   4  114.09    4.40
  -1 -11   4  118.69    4.90
  -1 -11   4  116.89    3.90
   1 -11  -4  116.29    4.10
   1 -11  -4  116.09    7.70
   1 -11  -4  119.29    4.80
  -1 -11   4  117.59    3.90
   1 -11  -4  117.79    4.10
   1 -11  -4  116.59    4.00
   1 -11  -4  115.19    4.10
   1 -11  -4  117.99    4.10
  -1  11   4  112.39    6.80
   1  11  -4  113.29    6.80
   1  11  -4  119.29    5.70
  -1  11   4  165.48   22.50
  -1  11   4  112.39    5.10
   0 -11   4  157.28    9.10
   0 -11  -4  152.18    5.20
   0 -11   4  149.69    5.10
   0 -11   4  152.68    5.00
   0 -11  -4  145.09    4.80
   0 -11   4  154.78    5.50
   0 -11  -4  154.78    8.60
   0 -11   4  150.18    5.00
   0 -11   4  142.69    5.10
   0 -11   4  163.58    6.10
   0 -11  -4  146.89    5.10
   0 -11   4  156.78    5.30
   0 -11  -4  152.28    5.10
   0 -11  -4  145.59    5.10
   0  11   4  155.58    8.20
   0  11   4  169.68   22.80
   0  11   4  152.88    6.30
   0  11  -4  157.68    6.60
   0  11  -4  210.98   24.00
   0  11  -4  139.29    8.30
   1 -11   4  134.19    4.60
   1 -11   4  132.99    4.70
  -1 -11  -4  137.49    4.80
  -1 -11  -4  122.19    8.00
   1 -11   4  136.19    4.80
   1 -11   4  135.29    4.70
   1 -11   4  134.19    5.70
   1 -11   4  132.99    5.00
   1 -11   4  132.09    4.50
   1 -11   4  136.19    8.60
  -1 -11  -4  130.69    4.50
   1 -11   4  126.09    4.50
   1 -11   4  135.09    4.70
   1  11   4  141.89    5.90
   1  11   4  133.89    7.70
   1  11   4  106.29   21.90
   2 -11   4   41.30    2.10
   2 -11   4   39.30    1.90
  -2 -11  -4   41.60    2.30
  -2 -11  -4   38.90    1.90
   2 -11   4   39.40    3.00
   2 -11   4   45.70    2.30
   2 -11   4   43.90    6.10
   2 -11   4   42.10    2.00
   2 -11   4   47.70    2.40
   2 -11   4   40.20    1.90
   2 -11   4   45.20    2.80
   2 -11   4   41.70    1.90
   2 -11   4   36.80    1.90
   2  11   4   60.89   16.20
   2  11   4   45.80    3.40
   2  11   4   41.60    3.60
   3 -11   4  113.29    4.20
   3 -11   4  112.39    4.40
   3 -11   4  107.09    4.00
   3 -11   4  109.49    4.00
   3 -11   4  107.69    3.80
   3 -11   4  105.09    4.00
   3 -11   4  110.29    4.10
   3 -11   4  105.69    4.10
  -3 -11  -4  111.89    4.20
   3 -11   4  110.89    3.80
   3 -11   4  111.99    8.60
   3 -11   4  103.79    3.90
   3 -11   4  108.29    4.00
   3 -11   4  107.09    3.90
   3 -11   4  107.99    4.30
   3 -11   4  115.09    4.00
   3 -11   4  109.79    4.00
   3 -11   4  109.59    5.30
   3  11   4  104.79    6.20
   3  11   4  105.99    6.90
   3  11   4  135.79   23.30
   3  11   4  107.29    5.00
   4 -11   4   13.00    1.30
   4 -11   4   12.80    0.90
  -4 -11  -4   13.50    1.20
   4 -11   4   14.30    1.10
   4 -11   4   14.00    1.20
   4 -11   4   14.00    1.20
   4 -11   4   13.40    1.30
   4 -11   4   12.50    1.10
   4 -11   4   11.90    0.90
   4 -11   4   12.90    1.00
   4 -11   4   13.90    1.80
   4 -11   4   14.30    1.20
   4 -11   4   13.80    1.30
   4 -11   4   12.00    1.20
   4 -11   4   12.00    1.10
   4  11   4   12.10    1.50
   4  11   4   11.60    2.90
   4  11   4   16.30    2.50
   5 -11   4   15.10    1.20
   5 -11   4   14.70    0.90
   5 -11   4   15.20    0.90
   5 -11   4   18.30    1.20
   5 -11   4   14.80    0.90
   5 -11   4   14.10    1.30
   5 -11   4   13.50    1.20
   5 -11   4   16.30    1.10
   5 -11   4   13.50    1.80
   5 -11   4   13.40    1.40
  -5 -11  -4   15.50    1.10
   5 -11   4   14.70    1.30
   5 -11   4   15.70    1.20
   5 -11   4   14.00    1.10
   5 -11   4   15.20    1.10
   5 -11   4   14.30    1.10
   5  11   4   15.80    2.30
   6 -11   4    0.50    0.40
   6 -11   4    0.50    0.30
   6 -11   4    0.20    0.20
   6  11   4   -0.10    0.70
   6  11   4   -0.30    0.40
   6 -12  -4   13.20    0.80
  -6 -12   4   13.10    0.60
   6 -12  -4   14.40    0.80
   6 -12  -4   12.80    0.60
   6 -12  -4   16.10    1.10
   6  12  -4   13.70    1.30
   6  12  -4   12.70    0.90
  -5 -12   4   25.40    1.10
   5 -12  -4   25.10    1.30
   5 -12  -4   25.60    1.40
   5 -12  -4   27.50    1.30
   5 -12  -4   24.70    1.30
   5 -12  -4   26.30    1.10
   5 -12  -4   25.20    1.30
   5  12  -4   28.60    2.40
   5  12  -4   26.80    3.20
  -5  12   4   20.80    1.60
   4 -12  -4   89.29    3.20
   4 -12  -4   82.59    3.80
   4 -12  -4   87.49    3.30
   4 -12  -4   85.09    3.30
   4 -12  -4   88.09    3.00
   4 -12  -4   88.89    3.30
   4 -12  -4   88.69    3.20
  -4 -12   4   85.09    3.00
   4  12  -4   93.29    4.10
   4  12  -4   88.39    4.80
  -4  12   4   81.59    4.00
   4  12  -4   92.59    5.70
   3 -12  -4   96.79    3.30
   3 -12  -4  101.39    3.70
   3 -12  -4  103.49    3.70
   3 -12  -4  102.49    3.70
  -3 -12   4  100.79    3.40
   3 -12  -4  102.59    3.60
   3 -12  -4  103.69    3.90
   3 -12  -4   98.19    4.40
   3 -12  -4   98.09    3.80
   3  12  -4   94.69    5.30
  -3  12   4   97.79    4.50
   3  12  -4  105.99    5.40
   3  12  -4   90.09    6.20
   2 -12  -4   73.19    3.00
   2 -12  -4   71.49    2.90
   2 -12  -4   71.99    2.80
   2 -12  -4   71.49    2.80
  -2 -12   4   68.89    3.00
  -2 -12   4   73.29    2.60
   2 -12  -4   70.09    2.50
   2 -12  -4   70.49    3.50
  -2 -12   4   73.29    2.60
   2 -12  -4   65.49    6.30
   2 -12  -4   73.29    2.80
  -2  12   4   69.89    3.70
   2  12  -4   63.29    5.30
  -2  12   4   62.89    5.00
   2  12  -4   72.19    4.50
   2  12  -4   68.59   21.20
  -1 -12   4  297.47    9.30
  -1 -12   4  301.37    9.30
  -1 -12   4  325.97   10.20
   1 -12  -4  296.57    9.30
   1 -12  -4  296.97    9.50
   1 -12  -4  298.07    9.60
   1 -12  -4  315.87    9.80
   1 -12  -4  297.67   10.30
   1 -12  -4  292.87   14.10
   1 -12  -4  301.27    9.40
   1 -12  -4  303.67    9.50
  -1  12   4  322.77   32.70
   1  12  -4  286.07   14.40
   1  12  -4  338.27   33.90
  -1  12   4  280.47   15.20
  -1  12   4  286.57   10.70
   1  12  -4  291.57   11.30
   0 -12   4   39.70    2.60
   0 -12   4   42.50    2.10
   0 -12  -4   41.10    2.50
   0 -12  -4   32.70    4.20
   0 -12  -4   38.50    2.10
   0 -12  -4   46.40    2.50
   0 -12  -4   37.80    1.60
   0 -12  -4   37.90    1.80
   0 -12   4   36.10    1.90
   0 -12   4   45.00    5.70
   0 -12   4   36.90    1.80
   0 -12  -4   45.50    2.30
   0  12   4   46.80    3.40
   0  12  -4   37.70    3.90
   0  12  -4   36.70    2.90
   1 -12   4  252.67   13.20
   1 -12   4  249.38    8.00
   1 -12   4  256.97    8.30
   1 -12   4  252.37    8.20
   1 -12   4  246.38    8.00
   1 -12   4  251.07    8.50
   1 -12   4  259.87    8.20
   1 -12   4  261.47    9.30
   1 -12   4  238.98    8.10
  -1 -12  -4  248.18    8.20
  -1 -12  -4  257.37    8.20
   1 -12   4  243.18    8.60
   1  12   4  248.08    9.50
   1  12   4  300.77   31.90
   1  12   4  252.07   11.90
   2 -12   4   69.79    6.60
   2 -12   4   64.49    3.70
   2 -12   4   63.29    2.70
  -2 -12  -4   64.69    2.80
   2 -12   4   62.89    2.60
   2 -12   4   63.79    2.50
   2 -12   4   61.59    2.60
   2 -12   4   64.49    2.70
   2 -12   4   59.29    2.70
   2 -12   4   61.39    2.60
   2 -12   4   63.59    2.80
   2 -12   4   60.79    2.60
   2 -12   4   63.89    3.00
  -2 -12  -4   61.29    2.60
   2  12   4   63.39    3.70
   2  12   4   60.09    4.50
   2  12   4   65.79    5.40
   2  12   4   76.59   17.60
   3 -12   4  152.58    5.30
   3 -12   4  153.78    5.20
   3 -12   4  149.69    5.50
   3 -12   4  153.28    5.00
   3 -12   4  155.18    5.20
   3 -12   4  142.79    5.10
   3 -12   4  150.18    5.10
  -3 -12  -4  148.79    5.30
   3 -12   4  160.68    6.60
   3 -12   4  147.39    5.20
   3 -12   4  143.99    5.40
   3 -12   4  151.88    5.20
   3  12   4  149.49    6.20
   3  12   4  148.99    8.40
   3  12   4  146.69    7.50
   4 -12   4   15.20    1.10
  -4 -12  -4   13.40    1.10
   4 -12   4   13.60    1.20
   4 -12   4   13.50    1.10
   4 -12   4   13.30    1.00
   4 -12   4   14.60    0.90
   4 -12   4   13.50    1.80
   4 -12   4   14.10    1.10
   4 -12   4   14.00    1.00
   4 -12   4   14.50    1.30
   4 -12   4   15.00    1.00
   4 -12   4   13.80    1.20
   4 -12   4   13.60    1.10
   4  12   4   13.10    2.40
   4  12   4   16.90    2.30
  -5 -12  -4    2.60    0.50
   5 -12   4    2.70    0.40
   5 -12   4    3.30    1.00
  -5 -12  -4    2.50    0.60
   5 -12   4    2.60    0.50
   5 -12   4    3.20    0.60
   5 -12   4    2.70    0.90
   5 -12   4    2.60    0.50
   5 -12   4    2.70    0.70
   5 -12   4    2.00    0.60
   5 -12   4    2.50    0.50
   5  12   4    2.60    1.10
   5  12   4    2.60    1.10
   6  12   4    5.50    0.80
   6  12   4    4.60    1.30
   6 -13  -4   18.80    0.90
   6 -13  -4   18.10    0.90
  -6 -13   4   16.90    0.90
   6 -13  -4   18.00    0.80
   6  13  -4   16.00    0.90
   5 -13  -4    2.40    0.40
  -5 -13   4    2.10    0.30
   5 -13  -4    2.40    0.50
   5 -13  -4    2.40    0.30
   5 -13  -4    2.60    0.50
  -5 -13   4    2.80    0.30
   5 -13  -4    2.40    0.50
   5  13  -4    2.40    1.10
  -5  13   4    2.60    0.60
   5  13  -4    3.20    0.90
   4 -13  -4   29.50    1.50
  -4 -13   4   28.00    1.20
   4 -13  -4   28.30    1.50
   4 -13  -4   26.70    1.40
  -4 -13   4   28.30    1.20
   4 -13  -4   30.60    1.50
   4 -13  -4   28.50    1.40
   4 -13  -4   25.10    1.70
  -4  13   4   24.40    2.20
   4  13  -4   35.20    2.80
   4  13  -4   23.80    3.00
   4  13  -4   28.00    2.00
   3 -13  -4  122.59    4.30
   3 -13  -4  121.69    4.30
   3 -13  -4  121.99    4.10
   3 -13  -4  119.29    4.20
   3 -13  -4  114.09    4.90
  -3 -13   4  119.09    4.00
   3 -13  -4  113.29    3.80
  -3 -13   4  120.09    4.00
   3 -13  -4  119.69    4.20
   3  13  -4  122.89    7.00
   3  13  -4  121.99    5.80
  -3  13   4  112.09    5.10
   2 -13  -4  206.58    6.90
  -2 -13   4  205.38    6.90
   2 -13  -4  210.08    6.70
   2 -13  -4  208.98    6.70
  -2 -13   4  214.48    6.50
   2 -13  -4  201.68    7.60
   2 -13  -4  209.18    6.80
  -2 -13   4  213.48    6.50
   2 -13  -4  213.38    6.60
   2 -13  -4  194.58    6.30
  -2  13   4  176.98    9.30
  -2  13   4  199.38    8.00
   2  13  -4  207.38    8.80
   2  13  -4  202.28    9.90
  -1 -13   4  225.98    7.50
  -1 -13   4  242.78    7.40
  -1 -13   4  241.78    8.50
   1 -13  -4  229.38    7.30
  -1 -13   4  233.88    7.80
   1 -13  -4  230.88    7.50
   1 -13  -4  233.08    7.50
   1 -13  -4  240.88    7.80
   1 -13  -4  241.18    8.50
   1 -13  -4  234.68    7.40
   1 -13  -4  235.28    7.60
  -1 -13   4  229.78    7.40
   1  13  -4  239.88    9.60
   1  13  -4  225.38   10.60
  -1  13   4  205.58   10.70
  -1  13   4  234.78    9.00
   0 -13  -4   28.00    1.70
   0 -13  -4   25.40    1.20
   0 -13   4   28.90    1.90
   0 -13  -4   26.10    2.00
   0 -13  -4   24.90    1.40
   0 -13  -4   27.10    1.50
   0 -13  -4   26.40    1.50
   0 -13   4   27.80    1.50
   0 -13   4   26.20    1.50
   0 -13   4   27.90    2.20
   0 -13   4   26.40    1.50
   0 -13   4   28.20    1.40
   0  13   4   34.30    3.90
   0  13  -4   30.50    3.40
   0  13  -4   28.20    2.60
   0  13   4   28.60    2.40
   1 -13   4   45.50    2.20
  -1 -13  -4   43.10    1.70
   1 -13   4   41.60    1.90
   1 -13   4   46.90    2.90
   1 -13   4   41.80    2.00
  -1 -13  -4   41.50    2.50
   1 -13   4   43.50    2.10
   1 -13   4   43.30    2.40
  -1 -13  -4   40.20    1.80
  -1 -13  -4   43.80    2.10
   1 -13   4   41.10    1.90
  -1 -13  -4   42.90    2.10
   1  13   4   43.20    4.30
   1  13   4   44.30    3.00
  -1  13  -4   41.90    2.90
   2 -13   4   68.19    2.80
   2 -13   4   66.29    2.70
   2 -13   4   67.99    2.60
  -2 -13  -4   69.69    2.80
   2 -13   4   68.79    2.90
   2 -13   4   68.69    3.10
   2 -13   4   68.89    3.80
   2 -13   4   65.29    2.70
  -2 -13  -4   64.19    2.70
   2 -13   4   66.99    2.90
   2  13   4   65.19    4.60
   2  13   4   64.69    5.40
   2  13   4   68.29    3.90
   3 -13   4   39.70    2.80
   3 -13   4   37.40    2.20
   3 -13   4   37.00    1.70
   3 -13   4   36.90    1.80
  -3 -13  -4   37.90    1.90
   3 -13   4   36.20    1.80
   3 -13   4   38.20    2.00
   3 -13   4   37.40    1.90
   3 -13   4   37.90    1.80
   3  13   4   33.70    3.30
   3  13   4   33.20    2.30
   3  13   4   33.50    3.90
   4 -13   4   53.09    2.50
   4 -13   4   50.59    3.10
   4 -13   4   57.49    2.90
  -4 -13  -4   55.39    2.30
   4 -13   4   54.79    2.10
   4 -13   4   56.19    2.30
   4 -13   4   52.39    2.20
   4 -13   4   51.79    2.20
  -4 -13  -4   54.09    2.50
   4 -13   4   53.19    2.40
   4 -13   4   51.69    2.20
   4  13   4   54.19    4.20
   4  13   4   51.29    3.80
   5 -13   4    6.20    0.60
  -5 -13  -4    6.30    0.60
  -5 -13  -4    8.00    0.70
   5 -13   4    7.60    0.90
   5 -13   4    5.90    0.90
   5 -13   4    7.80    0.80
   5 -13   4    6.40    1.10
   5 -13   4    8.00    0.80
   5  13   4    7.10    1.00
   5  13   4    7.20    1.30
   5  13   4    5.80    1.30
  -6 -13  -4    3.80    0.30
   6  13   4    3.80    0.60
   6  13   4    5.30    1.20
   6  13   4    3.00    0.50
  -5 -14   4    5.00    0.40
   5 -14  -4    5.70    0.70
   5 -14  -4    6.00    0.60
   5 -14  -4    6.00    0.60
  -5 -14   4    5.30    0.40
   5 -14  -4    6.40    0.80
   5  14  -4    6.50    1.00
   5  14  -4    4.60    0.80
  -5  14   4    4.70    0.70
   4 -14  -4   39.80    1.70
   4 -14  -4   36.70    1.60
  -4 -14   4   37.90    1.50
   4 -14  -4   39.50    1.60
  -4 -14   4   39.00    1.50
   4 -14  -4   33.20    2.30
   4 -14  -4   38.80    1.90
   4 -14  -4   40.80    1.80
   4  14  -4   41.40    3.00
  -4  14   4   32.50    2.10
   3 -14  -4   21.80    1.30
   3 -14  -4   21.60    1.30
  -3 -14   4   21.90    1.10
   3 -14  -4   22.60    1.20
  -3 -14   4   22.40    1.10
   3 -14  -4   20.80    1.30
   3 -14  -4   23.80    1.30
   3 -14  -4   22.00    1.70
  -3  14   4   20.60    1.70
   3  14  -4   22.80    3.00
   3  14  -4   19.00    2.30
  -2 -14   4   56.19    2.10
   2 -14  -4   56.49    2.30
   2 -14  -4   54.79    3.00
   2 -14  -4   56.69    2.50
   2 -14  -4   56.89    2.40
  -2 -14   4   56.59    2.20
   2 -14  -4   55.29    2.30
  -2 -14   4   54.19    2.20
  -2 -14   4   53.59    2.40
   2 -14  -4   56.09    2.20
   2  14  -4   54.39    4.50
   2  14  -4   54.29    3.90
  -2  14   4   54.59    3.30
  -1 -14   4  336.77   10.40
  -1 -14   4  309.87    9.50
   1 -14  -4  317.57    9.80
  -1 -14   4  301.27    9.60
   1 -14  -4  317.27    9.90
   1 -14  -4  310.07    9.80
   1 -14  -4  308.27    9.70
  -1 -14   4  318.57   10.50
   1 -14  -4  303.67   10.60
  -1  14   4  272.07   11.70
  -1  14   4  282.57   15.40
   1  14  -4  296.87   12.10
   1  14  -4  296.67   15.20
   0 -14   4  306.47    9.50
   0 -14  -4  320.87   10.60
   0 -14  -4  312.97    9.90
   0 -14   4  321.87   10.00
   0 -14   4  301.97    9.60
   0 -14  -4  313.57    9.60
   0 -14  -4  293.77    9.30
   0 -14   4  310.67    9.50
   0 -14  -4  309.97    9.60
   0 -14   4  301.47   10.70
   0 -14  -4  297.67    9.60
   0  14   4  308.57   13.70
   0  14  -4  308.37   11.70
   0  14  -4  275.57   12.90
   0  14   4  297.67   11.20
   1 -14   4   40.60    2.00
   1 -14   4   44.40    2.10
   1 -14   4   41.50    2.20
  -1 -14  -4   40.90    1.60
  -1 -14  -4   39.90    1.70
  -1 -14  -4   42.40    2.50
   1 -14   4   42.30    1.90
  -1 -14  -4   43.20    2.00
   1 -14   4   38.10    2.70
   1 -14   4   41.70    2.30
   1  14   4   36.70    4.80
  -1  14  -4   45.00    3.00
   2 -14   4   62.99    2.90
   2 -14   4   61.29    2.50
   2 -14   4   62.09    2.60
  -2 -14  -4   62.79    3.10
  -2 -14  -4   65.29    2.60
   2 -14   4   60.99    2.50
  -2 -14  -4   59.79    2.50
   2 -14   4   64.79    2.50
   2 -14   4   63.79    2.60
   2 -14   4   61.79    3.50
  -2 -14  -4   60.59    2.20
   2  14   4   63.79    5.30
   2  14   4   69.39    4.70
   2  14   4   64.99    3.70
  -3 -14  -4    7.10    0.80
   3 -14   4    6.80    0.90
   3 -14   4    7.60    1.00
   3 -14   4    6.50    0.80
  -3 -14  -4    6.20    0.50
   3 -14   4    7.40    1.40
   3 -14   4    7.60    0.90
  -3 -14  -4    7.00    0.90
   3 -14   4    7.10    0.70
   3 -14   4    7.40    0.90
   3 -14   4    7.60    1.10
   3  14   4    7.20    1.80
   3  14   4    5.50    1.80
  -4 -14  -4   32.00    1.50
  -4 -14  -4   29.20    1.70
   4 -14   4   31.60    2.30
   4 -14   4   34.40    1.90
   4 -14   4   37.20    1.70
   4 -14   4   31.20    1.70
   4 -14   4   30.40    1.40
   4 -14   4   32.00    1.50
   4 -14   4   30.60    1.50
   4  14   4   31.40    2.90
   4  14   4   30.80    3.00
  -5 -14  -4    9.80    0.50
   5 -14   4    9.60    0.90
   5 -14   4    7.30    1.00
   5  14   4   11.40    1.50
   5  14   4    9.20    0.90
  -5 -15   4    1.60    0.50
   5 -15  -4    1.40    0.30
   5  15  -4    2.50    0.50
  -4 -15   4   13.50    0.70
   4 -15  -4   12.70    0.70
   4 -15  -4   11.10    0.80
   4 -15  -4   12.60    0.80
   4 -15  -4   13.00    0.80
  -4 -15   4   12.10    0.60
   4 -15  -4   12.90    0.80
   4  15  -4   11.20    1.70
  -4  15   4    8.30    1.00
   3 -15  -4   27.20    1.30
   3 -15  -4   25.20    1.70
   3 -15  -4   30.30    1.50
   3 -15  -4   29.80    1.60
   3 -15  -4   28.20    2.00
  -3 -15   4   29.90    1.50
   3 -15  -4   31.90    1.40
  -3 -15   4   28.20    1.20
  -3  15   4   25.70    1.90
   3  15  -4   29.60    3.30
   2 -15  -4   36.90    1.50
   2 -15  -4   36.90    1.80
   2 -15  -4   34.40    2.20
  -2 -15   4   35.30    1.50
  -2 -15   4   34.70    1.50
  -2 -15   4   37.00    1.50
   2 -15  -4   36.30    1.70
   2 -15  -4   34.80    1.60
   2  15  -4   37.80    3.50
  -2  15   4   33.70    2.40
   2  15  -4   36.20    3.10
  -2  15   4   33.00    3.30
   1 -15  -4    5.00    0.80
   1 -15  -4    6.00    0.70
   1 -15  -4    5.70    1.00
  -1 -15   4    5.20    0.60
   1 -15  -4    5.60    0.50
  -1 -15   4    5.40    0.60
  -1 -15   4    5.60    1.00
   1 -15  -4    5.40    0.70
  -1 -15   4    6.90    1.00
  -1  15   4    4.60    1.10
   1  15  -4    5.80    1.50
  -1  15   4    5.90    2.00
   1  15  -4    4.20    1.60
   0 -15   4   26.50    1.40
   0 -15  -4   23.70    1.30
   0 -15  -4   27.00    1.30
   0 -15   4   25.20    1.20
   0 -15  -4   25.60    1.30
   0 -15  -4   24.50    1.10
   0 -15   4   25.10    2.00
   0 -15  -4   25.90    1.90
   0 -15   4   26.60    1.70
   0 -15  -4   24.50    1.50
   0  15   4   24.30    2.20
   0  15  -4   23.10    2.40
   0  15   4   24.80    3.20
   0  15  -4   29.70    3.00
  -1 -15  -4   78.99    3.10
   1 -15   4   70.79    2.70
   1 -15   4   71.69    2.60
  -1 -15  -4   71.09    3.40
  -1 -15  -4   71.69    2.70
  -1 -15  -4   69.89    2.50
   1 -15   4   70.19    2.70
   1 -15   4   73.49    3.10
  -1 -15  -4   72.39    2.90
   1 -15   4   69.09    3.60
  -1  15  -4   74.49    4.10
   1  15   4   73.19    4.00
   1  15   4   66.09    5.40
   2 -15   4   10.60    0.80
   2 -15   4   11.50    0.90
   2 -15   4   10.40    1.20
  -2 -15  -4   10.30    1.10
  -2 -15  -4   12.30    0.90
   2 -15   4   10.90    1.40
   2 -15   4   11.40    1.10
   2 -15   4   11.60    1.00
  -2 -15  -4    9.40    1.10
  -2 -15  -4   10.10    0.70
   2  15   4   11.40    1.60
   2  15   4   10.60    2.50
   3 -15   4   36.60    2.20
  -3 -15  -4   40.90    1.80
   3 -15   4   42.70    2.70
  -3 -15  -4   36.20    2.00
  -3 -15  -4   38.10    1.40
   3 -15   4   39.80    1.60
   3 -15   4   37.00    2.40
   3  15   4   38.90    3.20
   3  15   4   43.10    4.50
  -4 -15  -4   36.50    1.50
   4 -15   4   28.40    1.90
  -4 -15  -4   31.00    1.50
   4 -15   4   35.30    1.40
  -4 -15  -4   35.00    1.30
   4 -15   4   36.40    1.60
   4  15   4   37.90    2.60
   4  15   4   36.20    2.70
   5  15   4    0.90    0.30
   4 -16  -4   20.40    0.90
   4 -16  -4   21.20    0.90
  -4 -16   4   20.30    0.80
   4  16  -4   21.90    1.70
   3 -16  -4   22.20    1.10
   3 -16  -4   18.90    1.30
   3 -16  -4   22.90    1.10
  -3 -16   4   21.60    1.00
   3 -16  -4   19.70    1.10
   3 -16  -4   22.70    1.20
  -3  16   4   18.40    1.50
   3  16  -4   22.70    1.80
   3  16  -4   22.90    2.40
   2 -16  -4    7.00    0.70
   2 -16  -4    7.90    0.80
  -2 -16   4    7.10    0.50
   2 -16  -4    6.90    1.00
  -2 -16   4    7.40    0.70
   2 -16  -4    6.70    0.70
  -2  16   4    6.80    1.10
   2  16  -4    4.70    1.50
  -2  16   4    5.50    1.80
   2  16  -4    5.00    1.50
   1 -16  -4    5.40    0.70
  -1 -16   4    6.10    0.90
  -1 -16   4    5.60    0.90
  -1 -16   4    5.50    0.60
   1 -16  -4    5.60    0.90
  -1 -16   4    6.80    0.70
   1 -16  -4    6.40    0.80
  -1  16   4    5.60    1.80
  -1  16   4    5.00    1.00
   1  16  -4    6.60    1.60
   1  16  -4    6.80    1.50
   0 -16  -4   58.49    2.90
   0 -16   4   59.59    2.20
   0 -16  -4   56.89    2.10
   0 -16  -4   60.09    2.20
   0 -16  -4   64.49    2.50
   0 -16   4   62.79    2.30
   0 -16   4   59.79    2.60
   0  16   4   60.29    3.50
   0  16   4   53.09    4.50
   0  16  -4   59.59    3.70
   0  16  -4   58.19    3.70
   1 -16   4  121.59    4.90
  -1 -16  -4  118.49    3.80
   1 -16   4  124.49    4.40
  -1 -16  -4  123.29    4.00
  -1 -16  -4  120.49    4.20
   1 -16   4  117.19    3.90
  -1 -16  -4  122.59    4.80
   1 -16   4  119.29    4.00
   1 -16   4  121.79    4.00
   1  16   4  122.49    5.40
   1  16   4  120.19    7.00
  -1  16  -4  118.59    5.40
   2 -16   4   28.90    2.00
  -2 -16  -4   27.60    1.30
  -2 -16  -4   24.40    1.20
   2 -16   4   28.40    1.70
  -2 -16  -4   27.70    1.10
   2 -16   4   26.90    1.30
   2 -16   4   27.00    1.40
   2 -16   4   24.70    1.40
  -2 -16  -4   24.30    1.60
   2  16   4   29.10    3.30
   2  16   4   25.70    2.00
  -2  16  -4   28.20    2.00
  -3 -16  -4   13.00    1.00
   3 -16   4   12.60    1.30
  -3 -16  -4   12.60    0.60
   3 -16   4   13.50    1.10
  -3 -16  -4   13.80    0.80
   3 -16   4   14.20    0.90
   3 -16   4   11.90    0.80
   3  16   4   10.50    1.90
   3  16   4   18.00    2.00
   4 -16   4    3.50    0.70
   4 -16   4    5.30    0.60
  -3 -17   4   15.20    0.70
   3 -17  -4   15.60    0.80
   3 -17  -4   14.70    0.80
   3  17  -4   17.60    1.60
  -3  17   4   11.60    1.10
   2 -17  -4   41.80    1.70
   2 -17  -4   35.80    2.00
  -2 -17   4   41.60    1.50
   2 -17  -4   40.90    1.60
   2  17  -4   40.70    2.50
  -2  17   4   36.30    2.20
  -1 -17   4   27.60    1.20
   1 -17  -4   27.60    1.40
   1 -17  -4   27.70    1.20
  -1 -17   4   25.40    1.30
   1 -17  -4   27.20    1.70
  -1  17   4   27.90    2.80
  -1  17   4   28.70    2.10
   1  17  -4   27.70    2.40
   1  17  -4   23.80    2.80
   0 -17   4   10.30    1.00
   0 -17   4   12.50    0.80
   0 -17   4   11.10    1.00
   0 -17  -4   10.90    1.10
   0 -17  -4   11.70    0.90
   0 -17  -4   10.20    0.70
   0  17   4    8.10    1.40
   0  17  -4   11.80    1.70
   0  17   4    8.30    1.90
   1 -17   4   13.30    1.10
  -1 -17  -4   14.60    1.00
  -1 -17  -4   14.20    1.20
  -1 -17  -4   15.10    0.70
   1 -17   4   16.20    0.90
   1 -17   4   13.80    1.20
  -1  17  -4   13.70    2.00
   1  17   4   14.40    2.40
   1  17   4   16.20    1.70
  -2 -17  -4    1.70    0.50
   2 -17   4    3.30    0.50
   2 -17   4    2.20    0.50
  -2 -17  -4    2.50    0.30
   2 -17   4    2.60    0.70
   2  17   4    3.00    1.40
   3 -17   4   13.80    0.90
[truncated: 573,333 more chars]
